# Supplementary material for: Discovery of VH domains that allosterically inhibit ENPP1
Source: Nat Chem Biol. 2023 Jul 3;20(1):30–41. doi: 10.1038/s41589-023-01368-5 (PMC10746542; doi:10.1038/s41589-023-01368-5)
Supplement: Supplementary file 3 — Statistical source data. [file 41589_2023_1368_MOESM3_ESM.xlsx]

## Sheet: Fig 1E
VH24-FC	Time (sec)	50nM	50nM Fit	16.7nM	16.7nM Fit	5.6nM	5.6nM Fit	50nM/Fc-Biotin	VH27-FC	Time (sec)	50nM	50nM Fit	16.7nM	16.7nM Fit	5.6nM	5.6nM Fit	50nM/Fc-Biotin	VH31-FC	Time (sec)	50nM	50nM Fit	16.7nM	16.7nM Fit	5.6nM	5.6nM Fit	50nM/Fc-Biotin	VH38-FC	Time (sec)	50nM	50nM Fit	16.7nM	16.7nM Fit	5.6nM	5.6nM Fit	50nM/Fc-Biotin
	218	0.00252601	0	0.0102923	0	0.0148786	0	0.00867926		202	0.00898833	0	0.00622335	0	0.0039936	0	-0.0026379		218	0.0125529	0	0.00324172	0	0.00314188	0	-0.0006402		218	0.0087095	0	0.0073236	0	0.00361229	0	-0.0034433
	218.2	0.00314091	0.00172595	0.0102359	0.00057712	0.0142257	0.0001936	0.00812564		202.2	0.00759989	0.00043021	0.00484192	0.00014284	0.00295459	3.821e-05	-0.0036838		218.2	0.0130319	0.00187191	0.00325656	0.00062597	0.00266335	0.00020999	-0.0004636		218.2	0.00949186	0.00429109	0.0080521	0.0014372	0.00350901	0.00048238	-0.003181
	218.4	0.00340334	0.00344606	0.0098465	0.00115358	0.0138274	0.00038712	0.00756897		202.4	0.00659366	0.00085966	0.00409942	0.00028557	0.00203142	7.641e-05	-0.0040293		218.4	0.0132925	0.00373661	0.00275367	0.00125105	0.0020442	0.00041985	-0.0002002		218.4	0.0104814	0.00854523	0.00813982	0.00286997	0.0034699	0.00096417	-0.0028932
	218.6	0.0044337	0.00516036	0.0103497	0.0017294	0.0134605	0.00058057	0.0070475		202.6	0.006104	0.00128833	0.00410667	0.00042822	0.00177989	0.0001146	-0.0050206		218.6	0.013247	0.00559415	0.00259398	0.00187523	0.0016179	0.00062958	0.00012429		218.6	0.0124245	0.0127627	0.00893027	0.00429832	0.00368905	0.00144536	-0.0022639
	218.8	0.0041692	0.00686887	0.00947426	0.00230456	0.0120675	0.00077395	0.00592975		202.8	0.00556189	0.00171624	0.00372268	0.00057077	0.00106679	0.00015277	-0.0058828		218.8	0.0130087	0.00744453	0.00189233	0.00249852	0.00040831	0.00083918	0.00026554		218.8	0.0134242	0.016944	0.00888036	0.00572225	0.00277223	0.00192595	-0.0018986
	219	0.00524212	0.00857159	0.00948328	0.00287907	0.0120699	0.00096725	0.00530766		203	0.00556021	0.00214338	0.00424218	0.00071322	0.00152064	0.00019094	-0.0064402		219	0.0138179	0.0092878	0.00210706	0.00312091	0.00075931	0.00104865	0.000856		219	0.0157599	0.0210892	0.0100296	0.00714179	0.00330426	0.00240594	-0.002287
	219.2	0.00626239	0.0102686	0.00969296	0.00345293	0.0117219	0.00116048	0.00480747		203.2	0.00478199	0.00256975	0.0036002	0.00085558	0.00122414	0.00022909	-0.0071196		219.2	0.0142239	0.011124	0.00216751	0.00374242	0.00048417	0.00125798	0.00107655		219.2	0.0181058	0.0251987	0.0105784	0.00855695	0.00372302	0.00288534	-0.0024678
	219.4	0.00659682	0.0119598	0.00953368	0.00402615	0.0112104	0.00135364	0.00379223		203.4	0.00504004	0.00299537	0.00317485	0.00099784	0.00084004	0.00026723	-0.0076833		219.4	0.014703	0.0129531	0.00211195	0.00436303	-0.0001437	0.00146718	0.00137656		219.4	0.0206184	0.0292729	0.0114405	0.00996774	0.00386991	0.00336415	-0.0025657
	219.6	0.007485	0.0136453	0.00990829	0.00459871	0.0116612	0.00154672	0.0035056		203.6	0.00555464	0.00342022	0.00369414	0.00114001	0.0006181	0.00030536	-0.0077798		219.6	0.0157432	0.0147752	0.00196887	0.00498275	9.371e-05	0.00167626	0.00186958		219.6	0.0237506	0.033312	0.0127154	0.0113742	0.00440044	0.00384236	-0.00244
	219.8	0.00844138	0.0153251	0.00981898	0.00517063	0.0115823	0.00173973	0.00344728		203.8	0.00572085	0.00384431	0.00361803	0.00128208	-1.476e-05	0.00034348	-0.0085147		219.8	0.0163214	0.0165903	0.00220736	0.00560159	5.335e-05	0.0018852	0.00229293		219.8	0.0266576	0.0373163	0.0135611	0.0127763	0.00456821	0.00431998	-0.002712
	220	0.00868077	0.0169993	0.00991729	0.0057419	0.0115451	0.00193267	0.00360004		204	0.00747931	0.00426765	0.00431244	0.00142406	0.00033218	0.00038159	-0.0081007		220	0.0169862	0.0183983	0.00263514	0.00621954	-0.0001201	0.00209401	0.00234992		220	0.0295136	0.0412861	0.0140711	0.014174	0.00473236	0.00479701	-0.0026831
	220.2	0.00919317	0.0186677	0.00993627	0.00631253	0.0116698	0.00212554	0.00409226		204.2	0.0087076	0.00469022	0.00480555	0.00156594	0.00053291	0.00041969	-0.008115		220.2	0.0175014	0.0201995	0.00286288	0.0068366	0.0001248	0.00230269	0.00286392		220.2	0.0330528	0.0452218	0.0147735	0.0155675	0.00450199	0.00527345	-0.0032111
	220.4	0.0096795	0.0203306	0.00999692	0.00688251	0.0118189	0.00231833	0.00421008		204.4	0.00884129	0.00511204	0.00441302	0.00170773	1.502e-05	0.00045778	-0.0091472		220.4	0.0183197	0.0219937	0.00272094	0.00745278	0.00012147	0.00251124	0.0025581		220.4	0.0353493	0.0491236	0.0153649	0.0169566	0.0043945	0.00574929	-0.0033285
	220.6	0.0109817	0.0219878	0.0107937	0.00745185	0.0114612	0.00251104	0.00432402		204.6	0.00990585	0.00553311	0.00449227	0.00184942	-0.0001881	0.00049585	-0.0085332		220.6	0.019302	0.023781	0.00294383	0.00806808	0.00024958	0.00271966	0.00222401		220.6	0.0387501	0.0529917	0.0162473	0.0183415	0.0047491	0.00622455	-0.0031598
	220.8	0.0118084	0.0236394	0.0106513	0.00802054	0.0111339	0.00270369	0.00483325		204.8	0.0100719	0.00595342	0.00518384	0.00199102	0.00016415	0.00053391	-0.008204		220.8	0.0202364	0.0255614	0.00354279	0.0086825	0.00026266	0.00292795	0.00254742		220.8	0.0423029	0.0568266	0.0167357	0.0197221	0.0049074	0.00669922	-0.0030537
	221	0.0130657	0.0252854	0.0107408	0.00858859	0.0114903	0.00289626	0.00464373		205	0.0107928	0.00637298	0.00460997	0.00213252	0.00027973	0.00057197	-0.0081585		221	0.021882	0.027335	0.00395153	0.00929603	0.00113134	0.0031361	0.0023376		221	0.045551	0.0606285	0.0181416	0.0210984	0.00576703	0.00717329	-0.0031664
	221.2	0.0146059	0.0269259	0.0116988	0.009156	0.0119425	0.00308876	0.0047081		205.2	0.0112143	0.00679178	0.00407042	0.00227393	-7.991e-05	0.00061001	-0.0071798		221.2	0.0231882	0.0291018	0.00461912	0.00990869	0.00147596	0.00334413	0.00155216		221.2	0.0491307	0.0643977	0.0192683	0.0224705	0.00594945	0.00764679	-0.0034587
	221.4	0.0159247	0.0285608	0.0122598	0.00972276	0.0120181	0.00328119	0.00477362		205.4	0.0100001	0.00720984	0.00371536	0.00241525	-0.0001319	0.00064804	-0.006453		221.4	0.0245665	0.0308617	0.00481254	0.0105205	0.00147704	0.00355203	0.0014847		221.4	0.0520456	0.0681344	0.0205957	0.0238383	0.00621498	0.00811969	-0.0031341
	221.6	0.0168604	0.0301902	0.0120642	0.0102889	0.0125307	0.00347354	0.00473945		205.6	0.0107492	0.00762715	0.00324506	0.00255647	-0.0001724	0.00068606	-0.0062648		221.6	0.0259491	0.0326149	0.00501698	0.0111314	0.0017835	0.0037598	0.00121447		221.6	0.0553379	0.0718389	0.0215852	0.0252019	0.00685098	0.00859201	-0.0038587
	221.8	0.0176934	0.0318141	0.0126678	0.0108544	0.0125016	0.00366582	0.00436799		205.8	0.0118557	0.00804372	0.00331565	0.00269759	0.00028437	0.00072406	-0.0055972		221.8	0.0271275	0.0343614	0.00544043	0.0117414	0.00156057	0.00396743	0.00055176		221.8	0.0584216	0.0755115	0.0221796	0.0265613	0.00666393	0.00906374	-0.0039222
	222	0.0188644	0.0334325	0.0137744	0.0114192	0.0128404	0.00385803	0.00435872		206	0.0116228	0.00845954	0.0026394	0.00283862	0.00013931	0.00076206	-0.0056371		222	0.0285232	0.0361011	0.00589065	0.0123506	0.00143607	0.00417494	-0.0001357		222	0.0614015	0.0791526	0.0232888	0.0279165	0.00658766	0.00953489	-0.0039552
	222.2	0.0194523	0.0350454	0.0126804	0.0119834	0.0126966	0.00405016	0.00435176		206.2	0.0110667	0.00887461	0.00183821	0.00297956	-0.0003161	0.00080005	-0.0051709		222.2	0.0294218	0.0378341	0.00597863	0.0129588	0.00098933	0.00438232	-0.0005531		222.2	0.0639904	0.0827622	0.0239877	0.0292676	0.00641927	0.0100055	-0.0040572
	222.4	0.0206214	0.0366528	0.0128945	0.012547	0.0128692	0.00424222	0.004514		206.4	0.0111566	0.00928894	0.0024795	0.0031204	8.672e-05	0.00083802	-0.0054414		222.4	0.0301309	0.0395605	0.00582657	0.0135663	0.0010894	0.00458956	-0.0008476		222.4	0.0663873	0.0863408	0.0244909	0.0306144	0.00676369	0.0104754	-0.003465
	222.6	0.0216923	0.0382549	0.0132913	0.0131099	0.013219	0.00443421	0.00408883		206.6	0.0116221	0.00970253	0.00315886	0.00326115	0.00102625	0.00087598	-0.0062187		222.6	0.0306642	0.0412802	0.00595019	0.0141728	0.00077425	0.00479668	-0.001302		222.6	0.0692413	0.0898886	0.0255305	0.0319571	0.0069512	0.0109448	-0.0034914
	222.8	0.0223912	0.0398515	0.0131449	0.0136722	0.0136657	0.00462612	0.00347495		206.8	0.0114217	0.0101154	0.00357178	0.0034018	0.00094558	0.00091393	-0.0057909		222.8	0.0318219	0.0429933	0.00626061	0.0147785	0.00067033	0.00500367	-0.001345		222.8	0.0719353	0.0934059	0.0265131	0.0332957	0.00740708	0.0114136	-0.0037598
	223	0.0241937	0.0414427	0.0137418	0.0142339	0.0145285	0.00481797	0.00407113		207	0.0112973	0.0105275	0.00403285	0.00354236	0.00191647	0.00095187	-0.0057618		223	0.0332441	0.0446999	0.006745	0.0153833	0.00152673	0.00521052	-0.0007947		223	0.0752136	0.0968929	0.0284054	0.0346301	0.00926082	0.0118819	-0.003891
	223.2	0.0249104	0.0430285	0.0138502	0.0147949	0.0143276	0.00500974	0.00335699		207.2	0.0107865	0.0109389	0.00290912	0.00368282	0.00077055	0.0009898	-0.0058169		223.2	0.0336771	0.0463998	0.00638417	0.0159872	0.00086926	0.00541725	-0.0011461		223.2	0.0774596	0.10035	0.0287207	0.0359604	0.0093675	0.0123495	-0.0039195
	223.4	0.0255251	0.044609	0.0142475	0.0153553	0.0146487	0.00520143	0.00253686		207.4	0.0115868	0.0113495	0.00406748	0.0038232	0.00081293	0.00102772	-0.0058309		223.4	0.0345114	0.0480933	0.00664784	0.0165903	0.00057913	0.00562385	-0.0010741		223.4	0.0802037	0.103777	0.0299396	0.0372866	0.00986438	0.0128166	-0.0036672
	223.6	0.0270609	0.0461841	0.0144491	0.0159151	0.0151513	0.00539306	0.00302338		207.6	0.011373	0.0117594	0.00471123	0.00396347	0.00053591	0.00106563	-0.006586		223.6	0.0355068	0.0497802	0.00672144	0.0171925	0.00109116	0.00583032	-0.0011144		223.6	0.0827797	0.107175	0.0312886	0.0386087	0.0104488	0.0132831	-0.0038547
	223.8	0.028123	0.0477539	0.0145996	0.0164742	0.0152101	0.00558461	0.002859		207.8	0.012033	0.0121686	0.00468869	0.00410366	0.00060852	0.00110352	-0.007122		223.8	0.0360622	0.0514606	0.00716174	0.0177938	0.00048879	0.00603666	-0.0009798		223.8	0.0850928	0.110543	0.0320663	0.0399267	0.0108148	0.013749	-0.0045224
	224	0.0290125	0.0493184	0.0151568	0.0170327	0.0155776	0.00577609	0.00286733		208	0.0130117	0.012577	0.00595678	0.00424375	0.00155477	0.00114141	-0.0071142		224	0.0368653	0.0531345	0.00783393	0.0183943	4.453e-05	0.00624287	-0.0007118		224	0.0878934	0.113883	0.0333697	0.0412406	0.011291	0.0142144	-0.0038263
	224.2	0.0302532	0.0508777	0.0152618	0.0175905	0.0153051	0.0059675	0.00335113		208.2	0.0126767	0.0129847	0.00550168	0.00438374	0.00092691	0.00117928	-0.0076829		224.2	0.0382249	0.0548021	0.00824509	0.0189939	0.00043498	0.00644895	7.036e-05		224.2	0.0907135	0.117193	0.0347869	0.0425505	0.0116686	0.0146791	-0.0038676
	224.4	0.0309851	0.0524316	0.0154079	0.0181478	0.0150719	0.00615883	0.00403245		208.4	0.0131002	0.0133917	0.00537847	0.00452365	0.00045744	0.00121714	-0.0074788		224.4	0.0394881	0.0564632	0.00836377	0.0195927	0.00064334	0.0066549	0.00023631		224.4	0.0929701	0.120475	0.03596	0.0438564	0.0120411	0.0151433	-0.0035044
	224.6	0.0318507	0.0539803	0.0164822	0.0187044	0.0150948	0.00635009	0.00420455		208.6	0.0140882	0.0137979	0.00630402	0.00466345	0.0008978	0.00125499	-0.0063609		224.6	0.0406362	0.0581179	0.00972981	0.0201906	0.00089242	0.00686072	0.00025137		224.6	0.0962214	0.123729	0.0372782	0.0451582	0.0122678	0.0156069	-0.0028447
	224.8	0.0330877	0.0555237	0.0165813	0.0192603	0.0152235	0.00654128	0.00381593		208.8	0.01431	0.0142035	0.00582423	0.00480317	0.00042146	0.00129283	-0.0056584		224.8	0.0421804	0.0597662	0.010741	0.0207877	0.00094907	0.00706642	0.00071145		224.8	0.0992949	0.126955	0.0383298	0.046456	0.0129256	0.0160699	-0.0024426
	225	0.034837	0.0570619	0.0170172	0.0198157	0.0159352	0.0067324	0.00393855		209	0.0155755	0.0146083	0.00551865	0.00494279	0.00023319	0.00133066	-0.0054618		225	0.044421	0.0614082	0.0116727	0.0213838	0.00251689	0.00727198	0.0007328		225	0.102284	0.130154	0.0402668	0.0477498	0.0141738	0.0165324	-0.0026523
	225.2	0.0366482	0.058595	0.0178772	0.0203704	0.0162714	0.00692344	0.00427042		209.2	0.0159189	0.0150123	0.00582091	0.00508232	8.61e-05	0.00136848	-0.0053369		225.2	0.046231	0.0630439	0.0125496	0.0219792	0.0027405	0.00747742	0.00100006		225.2	0.105383	0.133324	0.0411348	0.0490396	0.0143506	0.0169943	-0.0025457
	225.4	0.0376411	0.0601228	0.0175444	0.0209245	0.0159232	0.00711441	0.00421794		209.4	0.0170943	0.0154157	0.00568757	0.00522176	0.00029517	0.00140628	-0.0050695		225.4	0.0467065	0.0646733	0.012619	0.0225737	0.00281137	0.00768273	0.00167861		225.4	0.107945	0.136467	0.0417016	0.0503254	0.0142207	0.0174556	-0.0019333
	225.6	0.0380326	0.0616455	0.0174135	0.021478	0.0154686	0.00730531	0.00457012		209.6	0.0185465	0.0158183	0.00591744	0.0053611	0.00040464	0.00144408	-0.0050936		225.6	0.0478975	0.0662965	0.0130813	0.0231673	0.00315689	0.00788791	0.00192478		225.6	0.110361	0.139584	0.0423274	0.0516073	0.0144843	0.0179164	-0.0025341
	225.8	0.0382601	0.063163	0.0180042	0.0220308	0.0151753	0.00749614	0.00482526		209.8	0.0186216	0.0162202	0.00585903	0.00550035	0.00030577	0.00148186	-0.0053178		225.8	0.048913	0.0679133	0.0131165	0.0237601	0.00299275	0.00809296	0.00189221		225.8	0.113113	0.142673	0.0428184	0.0528851	0.0138249	0.0183765	-0.0019654
	226	0.0384733	0.0646754	0.0182874	0.022583	0.0151203	0.00768689	0.00475946		210	0.0191559	0.0166214	0.00522267	0.0056395	0.00025895	0.00151963	-0.0064478		226	0.0495425	0.069524	0.0135194	0.024352	0.00292767	0.00829788	0.00179757		226	0.116158	0.145736	0.0433788	0.0541591	0.0138075	0.0188361	-0.001605
	226.2	0.0393534	0.0661827	0.0179672	0.0231346	0.0148695	0.00787758	0.0057457		210.2	0.0187804	0.0170219	0.00531545	0.00577856	-0.0002594	0.0015574	-0.0066964		226.2	0.0508997	0.0711285	0.0142436	0.0249431	0.00356835	0.00850267	0.00251906		226.2	0.119112	0.148772	0.0442395	0.0554291	0.0139828	0.0192952	-0.0011909
	226.4	0.0404045	0.0676849	0.0187561	0.0236856	0.0149075	0.00806819	0.00594854		210.4	0.0196489	0.0174216	0.00571315	0.00591753	0.00026419	0.00159515	-0.0076663		226.4	0.052061	0.0727268	0.014827	0.0255334	0.00424424	0.00870734	0.00268779		226.4	0.121559	0.151783	0.0450304	0.0566952	0.0146849	0.0197536	-0.0012585
	226.6	0.0413053	0.069182	0.0193694	0.0242359	0.0153858	0.00825872	0.00610113		210.6	0.0209875	0.0178207	0.0067274	0.00605641	0.00105693	0.00163289	-0.0074387		226.6	0.0529761	0.0743189	0.0154791	0.0261228	0.00454783	0.00891187	0.0027945		226.6	0.125104	0.154767	0.0460106	0.0579574	0.015427	0.0202115	-0.001242
	226.8	0.0418266	0.0706741	0.0195272	0.0247856	0.0150564	0.00844919	0.00633109		210.8	0.0209167	0.018219	0.00807671	0.00619519	0.00085027	0.00167061	-0.0068541		226.8	0.0539905	0.075905	0.0153927	0.0267113	0.00465947	0.00911628	0.00330569		226.8	0.12794	0.157726	0.0470458	0.0592157	0.0154332	0.0206689	-0.0009379
	227	0.0422556	0.0721611	0.0195078	0.0253347	0.014924	0.00863958	0.00667848		211	0.0215144	0.0186166	0.00784885	0.00633388	0.00154592	0.00170833	-0.0072535		227	0.0544521	0.0774849	0.0154185	0.027299	0.00517408	0.00932056	0.00326149		227	0.130539	0.160659	0.0475722	0.0604701	0.0158436	0.0211256	-0.0008228
	227.2	0.0428096	0.0736431	0.0200152	0.0258832	0.0148377	0.0088299	0.00615058		211.2	0.0215529	0.0190135	0.00802712	0.00647248	0.0011387	0.00174604	-0.0066218		227.2	0.0547908	0.0790587	0.0154054	0.0278859	0.00507155	0.00952472	0.00293546		227.2	0.133428	0.163567	0.047872	0.0617206	0.0156359	0.0215818	-0.0011234
	227.4	0.0433938	0.07512	0.0206023	0.0264311	0.0153126	0.00902015	0.00646145		211.4	0.0218649	0.0194097	0.00941164	0.00661099	0.00190861	0.00178373	-0.0071583		227.4	0.0557246	0.0806265	0.0156318	0.0284719	0.00472985	0.00972874	0.00310212		227.4	0.135544	0.16645	0.0486161	0.0629673	0.0154623	0.0220375	-0.0009389
	227.6	0.0442189	0.076592	0.0202488	0.0269783	0.015266	0.00921033	0.00643126		211.6	0.0215582	0.0198052	0.00916046	0.0067494	0.00176143	0.00182141	-0.0073138		227.6	0.0565268	0.0821883	0.0148818	0.0290571	0.00439311	0.00993264	0.00290437		227.6	0.138415	0.169308	0.0498354	0.0642101	0.0154205	0.0224925	-0.0013561
	227.8	0.0453008	0.078059	0.0207824	0.0275249	0.0153138	0.00940043	0.00568954		211.8	0.0215099	0.0201999	0.0100054	0.00688772	0.0023321	0.00185909	-0.0071227		227.8	0.0573376	0.0837441	0.0152148	0.0296415	0.00403136	0.0101364	0.00254679		227.8	0.141534	0.172142	0.0508965	0.0654491	0.0158466	0.022947	-0.0016313
	228	0.0464376	0.079521	0.0210643	0.0280709	0.0152132	0.00959046	0.00559013		212	0.0210198	0.020594	0.0100792	0.00702595	0.00207952	0.00189675	-0.0077352		228	0.0583528	0.0852938	0.0154105	0.030225	0.00372582	0.01034	0.00219127		228	0.143798	0.174951	0.0518707	0.0666843	0.0159789	0.023401	-0.0009071
	228.2	0.0469821	0.0809781	0.0210822	0.0286163	0.0150536	0.00978042	0.00514353		212.2	0.0213592	0.0209873	0.00912817	0.00716408	0.00131767	0.0019344	-0.0071836		228.2	0.0594764	0.0868376	0.0156194	0.0308077	0.00382194	0.0105436	0.00175351		228.2	0.146189	0.177736	0.0525296	0.0679156	0.0163218	0.0238543	-0.0013974
	228.4	0.0484199	0.0824303	0.0219061	0.0291611	0.0154523	0.00997031	0.0047		212.4	0.0216165	0.02138	0.00920191	0.00730212	0.00130066	0.00197204	-0.0068341		228.4	0.060708	0.0883755	0.0164751	0.0313895	0.00396727	0.0107469	0.00122956		228.4	0.149518	0.180497	0.0541895	0.0691432	0.016834	0.0243071	-0.0017579
	228.6	0.0503357	0.0838776	0.0233612	0.0297052	0.0163165	0.0101601	0.00400881		212.6	0.0220133	0.021772	0.00875577	0.00744007	0.0015274	0.00200966	-0.0072601		228.6	0.0623944	0.0899075	0.0183163	0.0319705	0.00429654	0.0109502	0.00077476		228.6	0.152908	0.183234	0.0554293	0.0703669	0.0177043	0.0247594	-0.0018325
	228.8	0.0519319	0.0853199	0.0240162	0.0302487	0.0168381	0.0103499	0.00339457		212.8	0.0218452	0.0221632	0.00806876	0.00757793	0.00068447	0.00204728	-0.0071079		228.8	0.0638584	0.0914335	0.0184232	0.0325507	0.00417883	0.0111533	0.00080002		228.8	0.155808	0.185948	0.0564442	0.0715869	0.0184844	0.0252111	-0.0018708
	229	0.0532582	0.0867574	0.0247604	0.0307917	0.0181023	0.0105395	0.00375998		213	0.0222664	0.0225538	0.00821725	0.0077157	0.00079357	0.00208489	-0.007807		229	0.065381	0.0929537	0.0193394	0.03313	0.00523534	0.0113563	0.00098032		229	0.158968	0.188638	0.0584385	0.0728031	0.0192688	0.0256622	-0.001656
	229.2	0.0546919	0.0881901	0.0250203	0.031334	0.0178972	0.0107291	0.00346316		213.2	0.0222804	0.0229436	0.00691175	0.00785337	-2.079e-05	0.00212248	-0.0074399		229.2	0.0657458	0.0944681	0.0194989	0.0337085	0.00489926	0.0115592	0.00078457		229.2	0.161412	0.191305	0.0588788	0.0740155	0.0193275	0.0261128	-0.0016343
	229.4	0.0552634	0.0896178	0.0255327	0.0318757	0.0175775	0.0109187	0.00264489		213.4	0.0231446	0.0233328	0.00644902	0.00799095	-0.0003033	0.00216006	-0.006765		229.4	0.0655546	0.0959766	0.0193323	0.0342862	0.00452404	0.011762	0.00061101		229.4	0.163887	0.19395	0.0592691	0.0752243	0.0190572	0.0265628	-0.0018603
	229.6	0.0561891	0.0910408	0.0262049	0.0324168	0.017663	0.0111081	0.00275021		213.6	0.0223723	0.0237212	0.00614542	0.00812844	-0.000843	0.00219764	-0.0068716		229.6	0.0669218	0.0974793	0.0200647	0.0348631	0.00448522	0.0119646	0.00043268		229.6	0.166914	0.196571	0.0606402	0.0764293	0.0197205	0.0270123	-0.0020114
	229.8	0.0576389	0.0924589	0.0271013	0.0329572	0.0178042	0.0112975	0.0024354		213.8	0.0224919	0.024109	0.00514978	0.00826584	-0.0014289	0.0022352	-0.0074573		229.8	0.0680791	0.0989763	0.020994	0.0354391	0.00501111	0.0121671	0.00050114		229.8	0.170524	0.19917	0.0620496	0.0776305	0.0199413	0.0274612	-0.0021491
	230	0.0587814	0.0938723	0.027915	0.0334971	0.0181607	0.0114868	0.00227233		214	0.0239076	0.0244961	0.00571932	0.00840314	-0.0006442	0.00227275	-0.0077181		230	0.0693884	0.100467	0.0221685	0.0360143	0.00506981	0.0123695	0.00057619		230	0.173659	0.201746	0.0631195	0.0788281	0.0203913	0.0279095	-0.0028519
	230.2	0.0610275	0.0952809	0.0289949	0.0340363	0.0186692	0.0116761	0.00214477		214.2	0.0242107	0.0248824	0.00607882	0.00854036	-0.0004297	0.00231029	-0.0075241		230.2	0.0716247	0.101953	0.0235554	0.0365887	0.00615886	0.0125717	0.00059832		230.2	0.177156	0.204301	0.0649705	0.0800219	0.0212616	0.0283573	-0.0031482
	230.4	0.0614807	0.0966847	0.0285723	0.034575	0.0179444	0.0118652	0.00203052		214.4	0.0261474	0.0252681	0.00656665	0.00867748	0.00032234	0.00234781	-0.0072966		230.4	0.0719166	0.103433	0.023457	0.0371623	0.00618566	0.0127738	0.00038032		230.4	0.178822	0.206833	0.0655773	0.0812121	0.021417	0.0288045	-0.00378
	230.6	0.0627648	0.0980837	0.0289875	0.035113	0.0182505	0.0120543	0.00235713		214.6	0.0278133	0.0256531	0.00793291	0.00881451	0.00107242	0.00238533	-0.0070469		230.6	0.0727914	0.104907	0.0239525	0.037735	0.00626295	0.0129758	0.00041033		230.6	0.181686	0.209343	0.0668773	0.0823986	0.0214377	0.0292512	-0.0037595
	230.8	0.0632286	0.0994781	0.0287815	0.0356504	0.0180868	0.0122434	0.002124		214.8	0.0276601	0.0260374	0.00819661	0.00895145	0.00082229	0.00242284	-0.0069249		230.8	0.0732398	0.106375	0.0238023	0.0383069	0.00583634	0.0131777	0.00049234		230.8	0.183739	0.211832	0.0673487	0.0835815	0.0205427	0.0296973	-0.0037076
	231	0.0644078	0.100868	0.0294451	0.0361872	0.0184832	0.0124323	0.0028476		215	0.0289419	0.0264211	0.00802206	0.00908829	0.00115418	0.00246033	-0.0067641		231	0.0739973	0.107838	0.0246751	0.038878	0.0062446	0.0133794	0.00160124		231	0.186463	0.2143	0.0683677	0.0847606	0.0207087	0.0301429	-0.0026439
	231.2	0.0647451	0.102253	0.0291242	0.0367234	0.0180837	0.0126212	0.00321787		215.2	0.0288068	0.026804	0.0086226	0.00922505	0.00060249	0.00249782	-0.0062605		231.2	0.0749086	0.109295	0.0242926	0.0394483	0.00576602	0.013581	0.00200604		231.2	0.188298	0.216746	0.0691437	0.0859362	0.0203293	0.0305879	-0.0026243
	231.4	0.0651696	0.103633	0.0288683	0.037259	0.0180157	0.01281	0.00342242		215.4	0.0291614	0.0271862	0.00893667	0.00936171	0.00079138	0.00253529	-0.006699		231.4	0.0762168	0.110746	0.024195	0.0400178	0.00537912	0.0137825	0.00202712		231.4	0.190123	0.219171	0.0693765	0.0871081	0.0196813	0.0310324	-0.002231
	231.6	0.0660695	0.105008	0.0285995	0.037794	0.0172286	0.0129987	0.00322624		215.6	0.0288204	0.0275678	0.0093138	0.00949828	0.00057426	0.00257275	-0.0061155		231.6	0.0773604	0.112192	0.0243353	0.0405864	0.00553392	0.0139839	0.00167119		231.6	0.193517	0.221575	0.0701519	0.0882764	0.0197472	0.0314763	-0.0014718
	231.8	0.0669516	0.106379	0.029198	0.0383284	0.0171621	0.0131874	0.00346062		215.8	0.0283713	0.0279487	0.00977445	0.00963477	0.00048321	0.0026102	-0.0067908		231.8	0.0789605	0.113633	0.0250484	0.0411543	0.00573933	0.0141851	0.00132444		231.8	0.19601	0.223959	0.0711554	0.0894411	0.020067	0.0319196	-0.0013836
	232	0.0684372	0.107746	0.0296698	0.0388622	0.0176134	0.013376	0.00375591		216	0.0298641	0.0283289	0.00965997	0.00977115	0.0013889	0.00264764	-0.0067673		232	0.081	0.115067	0.0256315	0.0417213	0.00622335	0.0143862	0.00147436		232	0.198739	0.226322	0.0720481	0.0906022	0.0204142	0.0323625	-0.0011205
	232.2	0.069407	0.109107	0.0300689	0.0393954	0.0178939	0.0135645	0.003468		216.2	0.0301493	0.0287084	0.0104996	0.00990745	0.00180126	0.00268507	-0.0066764		232.2	0.0821875	0.116497	0.0263797	0.0422875	0.00618852	0.0145872	0.00140842		232.2	0.201571	0.228665	0.0729144	0.0917597	0.0209091	0.0328047	-0.0008335
	232.4	0.0709853	0.110464	0.0309487	0.039928	0.0183167	0.013753	0.00361022		216.4	0.0299159	0.0290872	0.0111963	0.0100437	0.00272911	0.00272249	-0.0069931		232.4	0.0845962	0.11792	0.0275316	0.0428529	0.00699264	0.014788	0.00119487		232.4	0.204962	0.230987	0.0747278	0.0929136	0.0220066	0.0332464	-0.0009795
	232.6	0.0724381	0.111817	0.0315576	0.04046	0.0187227	0.0139414	0.00364553		216.6	0.0306752	0.0294654	0.0117936	0.0101798	0.00346242	0.00275989	-0.0076018		232.6	0.0859279	0.119339	0.0283439	0.0434175	0.00737269	0.0149888	0.00091194		232.6	0.208201	0.23329	0.0755499	0.094064	0.0226431	0.0336876	-0.0013292
	232.8	0.073327	0.113165	0.0318413	0.0409913	0.0188166	0.0141297	0.00406096		216.8	0.0303793	0.0298429	0.0121056	0.0103158	0.00359316	0.00279729	-0.0075229		232.8	0.0871354	0.120752	0.0284812	0.0439812	0.00748694	0.0151894	0.00097568		232.8	0.210839	0.235573	0.0765647	0.0952108	0.0235005	0.0341282	-0.0006981
	233	0.0739493	0.114508	0.032351	0.0415221	0.0192638	0.0143179	0.00404299		217	0.0305235	0.0302197	0.011988	0.0104517	0.00417144	0.00283467	-0.0078808		233	0.0881641	0.122159	0.0292921	0.0445442	0.00767512	0.0153898	0.00036015		233	0.213556	0.237836	0.0781524	0.0963541	0.0242219	0.0345683	-0.0004339
	233.2	0.0758955	0.115847	0.033133	0.0420523	0.0193746	0.0145061	0.00372987		217.2	0.0305326	0.0305958	0.0115199	0.0105876	0.00379427	0.00287204	-0.007199		233.2	0.0894924	0.123561	0.0301262	0.0451064	0.00790852	0.0155902	4.216e-05		233.2	0.216584	0.240079	0.0793426	0.0974939	0.0258108	0.0350078	-0.0011384
	233.4	0.077312	0.117181	0.0342251	0.0425819	0.01997	0.0146942	0.00316933		217.4	0.0299861	0.0309713	0.0118739	0.0107233	0.00415736	0.00290941	-0.0073595		233.4	0.0908868	0.124958	0.0313447	0.0456677	0.00804244	0.0157904	-0.0004184		233.4	0.220052	0.242304	0.0804248	0.0986301	0.0267428	0.0354468	-0.0018158
	233.6	0.0784631	0.118511	0.0349618	0.0431108	0.0203031	0.0148822	0.00321656		217.6	0.0299286	0.0313461	0.0117268	0.010859	0.00467932	0.00294676	-0.0070532		233.6	0.092599	0.126349	0.0324369	0.0462283	0.00832746	0.0159905	-0.000774		233.6	0.223662	0.244509	0.0823937	0.0997628	0.0278764	0.0358853	-0.0017049
	233.8	0.0794135	0.119836	0.0357737	0.0436392	0.0213548	0.0150702	0.0030527		217.8	0.0310179	0.0317202	0.012094	0.0109946	0.00527552	0.0029841	-0.0069108		233.8	0.0943609	0.127735	0.0332807	0.046788	0.0091911	0.0161905	-0.0011496		233.8	0.226878	0.246695	0.0837771	0.100892	0.0288296	0.0363232	-0.0027031
	234	0.0801729	0.121157	0.0363094	0.044167	0.0214581	0.015258	0.00297522		218	0.0315285	0.0320936	0.0128047	0.01113	0.0061154	0.00302143	-0.0068872		234	0.095016	0.129115	0.0336475	0.047347	0.00946954	0.0163903	-0.0015374		234	0.229758	0.248862	0.0849344	0.102018	0.0296975	0.0367605	-0.002973
	234.2	0.0810523	0.122473	0.0369961	0.0446942	0.0216025	0.0154459	0.00326433		218.2	0.0328613	0.0324664	0.0125692	0.0112654	0.00632479	0.00305874	-0.006266		234.2	0.0959727	0.130491	0.0337715	0.0479052	0.0097332	0.0165901	-0.0012632		234.2	0.232352	0.251011	0.0866679	0.10314	0.0303084	0.0371973	-0.0025098
	234.4	0.0807103	0.123785	0.0362789	0.0452208	0.0214218	0.0156336	0.00369377		218.4	0.0342776	0.0328385	0.0126804	0.0114007	0.00583512	0.00309605	-0.0057069		234.4	0.095609	0.13186	0.0332925	0.0484625	0.00888039	0.0167897	-0.0010543		234.4	0.234019	0.253141	0.0870397	0.104259	0.0302113	0.0376336	-0.0029645
	234.6	0.0818728	0.125093	0.0369304	0.0457468	0.0218716	0.0158213	0.00396257		218.6	0.0343175	0.03321	0.0120082	0.0115359	0.0050911	0.00313335	-0.0057699		234.6	0.0960233	0.133225	0.0338716	0.0490191	0.00890122	0.0169891	-0.0010543		234.6	0.236746	0.255253	0.0883525	0.105374	0.0305373	0.0380693	-0.0032025
	234.8	0.0819668	0.126396	0.0365579	0.0462722	0.0215182	0.0160089	0.00367049		218.8	0.0344771	0.0335808	0.0109982	0.0116711	0.00403269	0.00317063	-0.0049542		234.8	0.0959067	0.134585	0.0334258	0.0495748	0.00847764	0.0171885	-0.0006466		234.8	0.238009	0.257347	0.088179	0.106486	0.0301434	0.0385045	-0.0031143
	235	0.0826008	0.127694	0.0369944	0.046797	0.0216093	0.0161964	0.00421868		219	0.0353268	0.0339509	0.0109194	0.0118061	0.00325843	0.00320791	-0.0040398		235	0.0966447	0.135939	0.0336491	0.0501298	0.00839111	0.0173877	0.00032376		235	0.240147	0.259422	0.0892758	0.107595	0.0304146	0.0389392	-0.0023082
	235.2	0.0833661	0.128989	0.0369117	0.0473212	0.0214027	0.0163838	0.00435259		219.2	0.0357974	0.0343203	0.00971383	0.011941	0.00239428	0.00324517	-0.0036945		235.2	0.0973277	0.137288	0.0338528	0.0506839	0.00878666	0.0175868	0.00011927		235.2	0.242315	0.26148	0.0899537	0.1087	0.030955	0.0393733	-0.0029915
	235.4	0.0840605	0.130278	0.0378608	0.0478448	0.0214505	0.0165712	0.0040355		219.4	0.0367781	0.0346891	0.00988761	0.0120759	0.00225414	0.00328242	-0.0031499		235.4	0.0981569	0.138632	0.0342224	0.0512373	0.00851394	0.0177858	0.00023105		235.4	0.245303	0.26352	0.09095	0.109801	0.0310223	0.0398069	-0.0026298
	235.6	0.0852507	0.131564	0.0390975	0.0483679	0.0217866	0.0167585	0.004241		219.6	0.0369769	0.0350573	0.0100017	0.0122106	0.00182835	0.00331966	-0.0030791		235.6	0.0993772	0.13997	0.0347384	0.0517899	0.008722	0.0179846	0.00049325		235.6	0.248324	0.265543	0.0925075	0.1109	0.0312798	0.0402399	-0.0020966
	235.8	0.0860515	0.132845	0.0396864	0.0488903	0.0220747	0.0169458	0.00452692		219.8	0.0378626	0.0354247	0.0100691	0.0123453	0.001632	0.00335689	-0.0030479		235.8	0.100651	0.141304	0.0351256	0.0523417	0.00886776	0.0181834	0.00090145		235.8	0.251237	0.267548	0.0938707	0.111994	0.031412	0.0406724	-0.0024358
	236	0.0871125	0.134122	0.0398267	0.0494121	0.0223902	0.017133	0.00435774		220	0.0396552	0.0357916	0.0110978	0.0124799	0.00241021	0.00339411	-0.0027648		236	0.101681	0.142632	0.0350583	0.0528926	0.00883737	0.018382	0.00120986		236	0.253088	0.269536	0.0944566	0.113086	0.0312752	0.0411044	-0.0022836
	236.2	0.088178	0.135394	0.0405715	0.0499334	0.0233496	0.0173201	0.00405938		220.2	0.0383904	0.0361577	0.0112214	0.0126143	0.00109425	0.00343132	-0.0032253		236.2	0.102441	0.143955	0.0352456	0.0534429	0.00901312	0.0185804	0.00077497		236.2	0.25542	0.271506	0.0950701	0.114174	0.0312798	0.0415358	-0.0022562
	236.4	0.0895435	0.136663	0.041127	0.0504541	0.0237078	0.0175071	0.00389452		220.4	0.0383542	0.0365233	0.0111384	0.0127487	0.00145717	0.00346852	-0.0031651		236.4	0.104013	0.145274	0.0366232	0.0539923	0.0102307	0.0187788	0.00110915		236.4	0.258767	0.27346	0.0968579	0.115259	0.0322213	0.0419667	-0.0027918
	236.6	0.0909837	0.137926	0.0413396	0.0509741	0.0239653	0.017694	0.00409439		220.6	0.0383309	0.0368881	0.0111173	0.0128831	0.00155776	0.0035057	-0.0035607		236.6	0.105019	0.146587	0.037345	0.0545409	0.0104729	0.018977	0.00105196		236.6	0.260785	0.275397	0.0978101	0.11634	0.0329428	0.042397	-0.003341
	236.8	0.0918179	0.139186	0.0412502	0.0514936	0.0240367	0.0178809	0.00426052		220.8	0.0376896	0.0372523	0.0107639	0.0130173	0.00137178	0.00354288	-0.0044962		236.8	0.106513	0.147895	0.0373957	0.0550887	0.0105019	0.0191751	0.0015487		236.8	0.262565	0.277317	0.0981495	0.117418	0.0329564	0.0428269	-0.0024961
	237	0.0932729	0.140441	0.041993	0.0520125	0.0249474	0.0180677	0.00378122		221	0.0374927	0.0376158	0.0111164	0.0131514	0.00194351	0.00358004	-0.0052945		237	0.10771	0.149198	0.0385341	0.0556358	0.0109564	0.0193731	0.00121309		237	0.265311	0.279221	0.0996571	0.118493	0.0335592	0.0432562	-0.0022824
	237.2	0.0947139	0.141693	0.0421052	0.0525309	0.0252101	0.0182545	0.00398072		221.2	0.0364727	0.0379787	0.0114748	0.0132854	0.00178444	0.00361719	-0.0059564		237.2	0.109565	0.150496	0.0392543	0.0561821	0.0117023	0.019571	0.00191302		237.2	0.267446	0.281108	0.100885	0.119564	0.0345378	0.0436849	-0.0024424
	237.4	0.0956275	0.142939	0.0427801	0.0530486	0.0258129	0.0184412	0.00395589		221.4	0.0362439	0.038341	0.0115742	0.0134194	0.00244528	0.00365434	-0.0064638		237.4	0.111188	0.151789	0.0399521	0.0567276	0.0121808	0.0197687	0.00153053		237.4	0.270328	0.282979	0.101924	0.120632	0.0346547	0.0441132	-0.0024436
	237.6	0.095831	0.144182	0.0430838	0.0535657	0.0253171	0.0186278	0.00425314		221.6	0.0368688	0.0387026	0.0126586	0.0135532	0.0033325	0.00369147	-0.0060869		237.6	0.111979	0.153077	0.039617	0.0572723	0.0120986	0.0199663	0.00145293		237.6	0.272669	0.284834	0.10249	0.121697	0.0344801	0.0445409	-0.0014792
	237.8	0.0967774	0.145421	0.0429978	0.0540823	0.0254761	0.0188143	0.00408392		221.8	0.0366841	0.0390636	0.0133514	0.013687	0.00332438	0.00372859	-0.0065504		237.8	0.113397	0.15436	0.0401392	0.0578162	0.0124062	0.0201638	0.00130155		237.8	0.275121	0.286673	0.103679	0.122759	0.035232	0.044968	-0.0019728
	238	0.097614	0.146655	0.0435638	0.0545983	0.024964	0.0190008	0.00492694		222	0.0364892	0.0394239	0.0126644	0.0138207	0.00309144	0.0037657	-0.0069917		238	0.113842	0.155638	0.0401714	0.0583594	0.0123166	0.0203611	0.00133701		238	0.277172	0.288496	0.104234	0.123817	0.0354992	0.0453947	-0.0014338
	238.2	0.0982819	0.147885	0.0439481	0.0551137	0.0250796	0.0191872	0.00524384		222.2	0.0371994	0.0397835	0.0129386	0.0139543	0.00325216	0.0038028	-0.0068676		238.2	0.11487	0.156911	0.0404844	0.0589018	0.011865	0.0205584	0.00133741		238.2	0.279035	0.290304	0.104882	0.124872	0.0352144	0.0458208	-0.0010396
	238.4	0.0989844	0.149111	0.0432106	0.0556285	0.0246757	0.0193735	0.0050283		222.4	0.0369661	0.0401425	0.01312	0.0140878	0.00264313	0.00383988	-0.0074883		238.4	0.115079	0.158179	0.0401039	0.0594433	0.0114576	0.0207555	0.00094874		238.4	0.280514	0.292096	0.105107	0.125924	0.0353983	0.0462464	-0.0011956
	238.6	0.100198	0.150333	0.0431812	0.0561427	0.0243887	0.0195597	0.0057681		222.6	0.0371423	0.0405009	0.0122355	0.0142212	0.00179591	0.00387696	-0.0076065		238.6	0.116052	0.159443	0.0406195	0.0599842	0.0121972	0.0209525	0.00135466		238.6	0.282573	0.293872	0.106087	0.126972	0.0360843	0.0466714	-0.0015954
	238.8	0.100739	0.151551	0.0433748	0.0566564	0.0239584	0.0197459	0.00540672		222.8	0.0385955	0.0408587	0.0128749	0.0143545	0.00220441	0.00391402	-0.0070784		238.8	0.116845	0.160701	0.0404808	0.0605242	0.0119591	0.0211493	0.00095329		238.8	0.284444	0.295634	0.106433	0.128017	0.0365991	0.0470959	-0.0018662
	239	0.101947	0.152764	0.044077	0.0571694	0.0238136	0.019932	0.00556353		223	0.0399884	0.0412158	0.0132871	0.0144877	0.00247182	0.00395108	-0.0075745		239	0.118022	0.161955	0.0414446	0.0610635	0.0118761	0.0213461	0.00077089		239	0.286771	0.29738	0.107785	0.129059	0.0371649	0.0475199	-0.0013463
	239.2	0.102641	0.153974	0.0440373	0.0576819	0.0232384	0.020118	0.00566022		223.2	0.0412925	0.0415722	0.01318	0.0146209	0.00261419	0.00398812	-0.0072911		239.2	0.119018	0.163204	0.0414752	0.061602	0.0119954	0.0215427	0.00114831		239.2	0.288503	0.299111	0.108714	0.130098	0.0374319	0.0479434	-0.0020175
	239.4	0.103201	0.155179	0.0445359	0.0581938	0.0232661	0.020304	0.00583805		223.4	0.0419201	0.041928	0.0145638	0.0147539	0.00290823	0.00402516	-0.0069767		239.4	0.120093	0.164448	0.0418267	0.0621397	0.0115507	0.0217392	0.00116789		239.4	0.291003	0.300827	0.109871	0.131134	0.0379974	0.0483664	-0.0021858
	239.6	0.103583	0.15638	0.044764	0.0587051	0.0225445	0.0204899	0.00617579		223.6	0.0428154	0.0422832	0.0145419	0.0148869	0.00269142	0.00406218	-0.0068355		239.6	0.120836	0.165688	0.0418477	0.0626767	0.0108289	0.0219356	0.00109931		239.6	0.292762	0.302528	0.110005	0.132166	0.0376867	0.0487888	-0.0017113
	239.8	0.104235	0.157578	0.0447888	0.0592159	0.0225373	0.0206757	0.00593156		223.8	0.044174	0.0426378	0.0156594	0.0150198	0.00314003	0.00409919	-0.005715		239.8	0.122126	0.166922	0.0422472	0.0632129	0.011168	0.0221318	0.00154182		239.8	0.294991	0.304215	0.110909	0.133195	0.0376895	0.0492107	-0.0019477
	240	0.10555	0.158771	0.0452676	0.0597261	0.0238043	0.0208615	0.00594051		224	0.0445533	0.0429917	0.0161338	0.0151526	0.0031369	0.00413619	-0.0058459		240	0.123514	0.168152	0.0429824	0.0637483	0.0119568	0.0223279	0.00168334		240	0.296795	0.305887	0.112269	0.134221	0.038351	0.0496321	-0.0020279
	240.2	0.106869	0.15996	0.0456779	0.0602357	0.0237537	0.0210472	0.00551144		224.2	0.0450655	0.043345	0.0150762	0.0152853	0.00319907	0.00417318	-0.0059665		240.2	0.124614	0.169377	0.0436297	0.0642829	0.0124773	0.022524	0.00143637		240.2	0.299266	0.307545	0.112967	0.135244	0.0387139	0.0500529	-0.0026067
	240.4	0.107614	0.161145	0.0458641	0.0607447	0.0235518	0.0212328	0.00569928		224.4	0.0458833	0.0436976	0.0153665	0.0154179	0.00410484	0.00421015	-0.0054655		240.4	0.126067	0.170597	0.0443591	0.0648168	0.012615	0.0227198	0.00245264		240.4	0.301548	0.309188	0.114153	0.136264	0.0394485	0.0504733	-0.0021918
	240.6	0.108928	0.162326	0.0460595	0.0612531	0.0237365	0.0214183	0.00543417		224.6	0.0460799	0.0440496	0.0154176	0.0155504	0.00459332	0.00424712	-0.0062452		240.6	0.127704	0.171813	0.0443261	0.06535	0.0129918	0.0229156	0.00205899		240.6	0.303151	0.310818	0.115116	0.137281	0.0401688	0.0508931	-0.0030731
	240.8	0.109686	0.163503	0.0460908	0.061761	0.0236094	0.0216038	0.00510764		224.8	0.0472062	0.044401	0.0157193	0.0156828	0.00491362	0.00428408	-0.007043		240.8	0.128866	0.173024	0.0440949	0.0658823	0.0126247	0.0231112	0.0020777		240.8	0.304907	0.312433	0.115386	0.138294	0.0399986	0.0513124	-0.0027485
	241	0.110667	0.164676	0.0465957	0.0622683	0.0236242	0.0217892	0.004822		225	0.0465386	0.0447518	0.0162483	0.0158152	0.0057932	0.00432102	-0.0072104		241	0.129537	0.17423	0.0442094	0.0664139	0.0120411	0.0233067	0.00191183		241	0.3068	0.314034	0.116683	0.139304	0.0400119	0.0517312	-0.0022209
	241.2	0.110636	0.165846	0.0464973	0.062775	0.0231419	0.0219745	0.0053922		225.2	0.0466191	0.0451019	0.0161612	0.0159474	0.00585569	0.00435796	-0.0078093		241.2	0.130678	0.175432	0.0436793	0.0669447	0.0115073	0.0235021	0.00209357		241.2	0.308216	0.315622	0.117701	0.140311	0.0395631	0.0521494	-0.0024476
	241.4	0.111534	0.167011	0.0468489	0.0632812	0.0224689	0.0221598	0.00523039		225.4	0.0469802	0.0454514	0.0165761	0.0160796	0.00650729	0.00439488	-0.0067541		241.4	0.131098	0.176629	0.0436097	0.0674748	0.0112363	0.0236974	0.00172293		241.4	0.309845	0.317196	0.117978	0.141315	0.0392175	0.0525672	-0.0025769
	241.6	0.111553	0.168172	0.0473291	0.0637868	0.0218873	0.022345	0.00525742		225.6	0.0456026	0.0458003	0.0165898	0.0162117	0.00590137	0.00443179	-0.007228		241.6	0.131613	0.177822	0.0431182	0.0680041	0.0102557	0.0238925	0.00105336		241.6	0.311581	0.318756	0.118316	0.142316	0.0390578	0.0529844	-0.002092
	241.8	0.113093	0.16933	0.0481242	0.0642918	0.0225548	0.0225301	0.00531009		225.8	0.0449931	0.0461485	0.0154001	0.0163437	0.00554762	0.00446869	-0.0071129		241.8	0.133208	0.17901	0.0436743	0.0685327	0.0108396	0.0240876	0.00093265		241.8	0.314192	0.320303	0.119949	0.143314	0.0401295	0.0534011	-0.0023513
	242	0.113412	0.170483	0.0485205	0.0647962	0.0222988	0.0227152	0.00552734		226	0.0448767	0.0464962	0.0158128	0.0164756	0.00570941	0.00450559	-0.0066493		242	0.133572	0.180193	0.0432956	0.0690605	0.0103134	0.0242825	0.00051945		242	0.315774	0.321837	0.120235	0.144309	0.0397676	0.0538173	-0.0020972
	242.2	0.11426	0.171633	0.0490108	0.0653001	0.0227747	0.0229002	0.00527688		226.2	0.0441422	0.0468432	0.0158445	0.0166074	0.00503829	0.00454247	-0.0068656		242.2	0.134006	0.181372	0.0438778	0.0695875	0.0101536	0.0244772	0.00042405		242.2	0.317487	0.323357	0.121539	0.145301	0.0398389	0.0542329	-0.0015681
	242.4	0.115118	0.172778	0.0494617	0.0658034	0.0233791	0.0230851	0.00515167		226.4	0.0444534	0.0471896	0.0160541	0.0167391	0.00473012	0.00457933	-0.0069701		242.4	0.134525	0.182546	0.0443713	0.0701138	0.010179	0.0246719	0.00032109		242.4	0.31985	0.324865	0.122844	0.146289	0.0406436	0.0546481	-0.0016535
	242.6	0.115814	0.17392	0.0494755	0.0663061	0.0235943	0.0232699	0.00534804		226.6	0.0444021	0.0475353	0.0164161	0.0168707	0.00439116	0.00461619	-0.0067977		242.6	0.135869	0.183716	0.0450368	0.0706394	0.0103598	0.0248664	5.651e-05		242.6	0.322264	0.326359	0.124485	0.147275	0.041465	0.0550627	-0.0016894
	242.8	0.116321	0.175058	0.0499277	0.0668082	0.0238069	0.0234547	0.00491003		226.8	0.0445575	0.0478805	0.0167422	0.0170023	0.00475253	0.00465304	-0.0071526		242.8	0.136537	0.184881	0.0451406	0.0711642	0.0101228	0.0250609	-0.0002598		242.8	0.32444	0.327841	0.12519	0.148258	0.0417022	0.0554769	-0.0015491
	243	0.117172	0.176192	0.0500672	0.0673098	0.0238327	0.0236394	0.00492257		227	0.0448442	0.048225	0.0163666	0.0171337	0.00439147	0.00468988	-0.0068832		243	0.137108	0.186042	0.045745	0.0716882	0.00994733	0.0252552	0.00021107		243	0.326144	0.329309	0.126218	0.149237	0.0417447	0.0558905	-0.0007354
	243.2	0.117829	0.177322	0.0497885	0.0678109	0.0235536	0.023824	0.00499594		227.2	0.0441133	0.0485689	0.0168755	0.0172651	0.00410574	0.0047267	-0.0059517		243.2	0.13778	0.187198	0.0455991	0.0722115	0.00985348	0.0254493	0.00086983		243.2	0.328203	0.330766	0.127324	0.150214	0.0422064	0.0563036	-0.0011652
	243.4	0.11879	0.178449	0.0501856	0.0683113	0.024311	0.0240086	0.00493548		227.4	0.0447163	0.0489122	0.0173972	0.0173964	0.00433014	0.00476352	-0.0059518		243.4	0.138786	0.18835	0.046246	0.072734	0.0100596	0.0256434	0.00066703		243.4	0.330991	0.332209	0.12832	0.151187	0.0427649	0.0567162	-0.0013454
	243.6	0.119807	0.179571	0.0511765	0.0688112	0.0248503	0.0241931	0.00436323		227.6	0.0459684	0.0492549	0.0181912	0.0175276	0.00440405	0.00480032	-0.005359		243.6	0.13949	0.189497	0.0475852	0.0732558	0.0105976	0.0258373	0.0005619		243.6	0.333515	0.33364	0.129187	0.152158	0.0432471	0.0571282	-0.0011663
	243.8	0.12161	0.18069	0.0514015	0.0693105	0.0257841	0.0243775	0.00387194		227.8	0.0462024	0.049597	0.0191158	0.0176587	0.00487176	0.00483711	-0.0055759		243.8	0.140858	0.19064	0.0489709	0.0737768	0.01177	0.0260311	0.00086745		243.8	0.335975	0.335059	0.131152	0.153125	0.0443113	0.0575398	-0.0014152
	244	0.123253	0.181805	0.0519448	0.0698093	0.0266758	0.0245619	0.00411698		228	0.0469917	0.0499384	0.0185487	0.0177897	0.00482786	0.00487389	-0.0065351		244	0.142608	0.191779	0.0498956	0.0742971	0.0128068	0.0262248	0.00069047		244	0.338505	0.336466	0.132751	0.15409	0.0453163	0.0579508	-0.001795
	244.2	0.1247	0.182917	0.0523215	0.0703075	0.0261925	0.0247461	0.00375654		228.2	0.0483368	0.0502793	0.0187558	0.0179207	0.00567026	0.00491067	-0.0070629		244.2	0.143327	0.192913	0.0502339	0.0748166	0.0126492	0.0264184	0.00040716		244.2	0.340788	0.33786	0.133152	0.155051	0.0457121	0.0583614	-0.0019899
	244.4	0.126626	0.184024	0.0530534	0.0708051	0.0266885	0.0249304	0.003781		228.4	0.0479242	0.0506195	0.018923	0.0180515	0.00522339	0.00494743	-0.0077727		244.4	0.144938	0.194043	0.0513655	0.0753354	0.0132992	0.0266118	0.00051759		244.4	0.343473	0.339243	0.134654	0.15601	0.0463347	0.0587714	-0.0018646
	244.6	0.128301	0.185128	0.0532936	0.0713022	0.0269371	0.0251145	0.00311359		228.6	0.0493062	0.0509592	0.0190351	0.0181823	0.00592843	0.00498418	-0.0084214		244.6	0.146081	0.195168	0.0515797	0.0758535	0.0139397	0.0268051	2.214e-05		244.6	0.345227	0.340613	0.135893	0.156965	0.0470583	0.059181	-0.0032134
	244.8	0.129721	0.186228	0.0538982	0.0717987	0.0273626	0.0252986	0.00367718		228.8	0.0500394	0.0512982	0.0192456	0.0183129	0.00604746	0.00502091	-0.0085003		244.8	0.147596	0.196289	0.0520722	0.0763708	0.0142985	0.0269983	0.00033266		244.8	0.347293	0.341972	0.136488	0.157918	0.0473211	0.05959	-0.0028696
	245	0.130762	0.187324	0.0544079	0.0722947	0.0268164	0.0254826	0.00358027		229	0.0500597	0.0516366	0.0192896	0.0184435	0.00601851	0.00505764	-0.0090438		245	0.148845	0.197406	0.0522762	0.0768874	0.0146169	0.0271914	0.00088901		245	0.349492	0.343319	0.137404	0.158868	0.0471586	0.0599985	-0.0026142
	245.2	0.131668	0.188417	0.054506	0.07279	0.026498	0.0256665	0.00413858		229.2	0.051337	0.0519744	0.0186793	0.018574	0.00589246	0.00509436	-0.0098799		245.2	0.150449	0.198519	0.0524606	0.0774032	0.0151208	0.0273843	0.00111487		245.2	0.350642	0.344655	0.138475	0.159814	0.0475321	0.0604065	-0.0033714
	245.4	0.133233	0.189506	0.0550049	0.0732849	0.0264756	0.0258504	0.00427093		229.4	0.051474	0.0523116	0.0191053	0.0187044	0.00657813	0.00513106	-0.0092138		245.4	0.15198	0.199627	0.0531013	0.0779183	0.0158761	0.0275772	0.00110109		245.4	0.352161	0.345979	0.139183	0.160758	0.0483229	0.060814	-0.0037882
	245.6	0.133931	0.190591	0.0556412	0.0737792	0.0268042	0.0260342	0.00487029		229.6	0.0509162	0.0526482	0.0179416	0.0188348	0.00548336	0.00516776	-0.0096662		245.6	0.153329	0.200731	0.0532885	0.0784327	0.0156402	0.0277699	0.00110248		245.6	0.35427	0.347292	0.140279	0.161699	0.048406	0.061221	-0.0029742
	245.8	0.134987	0.191673	0.0563927	0.0742729	0.0270597	0.0262179	0.00523386		229.8	0.0519872	0.0529842	0.0179136	0.018965	0.00606863	0.00520444	-0.0084561		245.8	0.154683	0.201831	0.0537916	0.0789463	0.0163655	0.0279625	0.00178304		245.8	0.356188	0.348593	0.141296	0.162637	0.0491133	0.0616275	-0.0026759
	246	0.135955	0.192751	0.0573302	0.074766	0.0277167	0.0264015	0.00518399		230	0.0518167	0.0533196	0.0187395	0.0190951	0.0058357	0.00524112	-0.0082229		246	0.156367	0.202926	0.0549757	0.0794592	0.0169634	0.028155	0.00183912		246	0.358456	0.349883	0.142829	0.163572	0.050126	0.0620335	-0.0029502
	246.2	0.13713	0.193825	0.0583306	0.0752586	0.0286345	0.0265851	0.00518872		230.2	0.0518641	0.0536544	0.0176904	0.0192252	0.00537585	0.00527778	-0.0081236		246.2	0.157173	0.204018	0.0559355	0.0799713	0.0168186	0.0283473	0.00166626		246.2	0.359597	0.351162	0.143695	0.164505	0.0506232	0.062439	-0.0025106
	246.4	0.137781	0.194895	0.0587259	0.0757506	0.0291311	0.0267686	0.00535996		230.4	0.0524415	0.0539886	0.0185071	0.0193552	0.00579612	0.00531443	-0.0073816		246.4	0.158795	0.205105	0.0560033	0.0804827	0.0166424	0.0285396	0.00171909		246.4	0.361402	0.35243	0.144967	0.165434	0.0509682	0.0628439	-0.0021556
	246.6	0.138477	0.195962	0.0585965	0.0762421	0.0293492	0.0269521	0.0052723		230.6	0.0519908	0.0543222	0.0187835	0.0194851	0.00563011	0.00535107	-0.0077086		246.6	0.16025	0.206188	0.0562769	0.0809934	0.0171896	0.0287317	0.00195133		246.6	0.363091	0.353687	0.146278	0.166361	0.0514142	0.0632484	-0.0015826
	246.8	0.138948	0.197026	0.0587968	0.076733	0.0291524	0.0271355	0.0054829		230.8	0.0521313	0.0546552	0.0181353	0.0196148	0.0051876	0.0053877	-0.0077394		246.8	0.160637	0.207266	0.0567579	0.0815034	0.0171656	0.0289237	0.00233749		246.8	0.365036	0.354933	0.146652	0.167284	0.0512596	0.0636524	-0.0013738
	247	0.139594	0.198086	0.0592108	0.0772234	0.0293699	0.0273188	0.00538743		231	0.0521967	0.0549876	0.0186432	0.0197446	0.00575078	0.00542432	-0.0072628		247	0.161393	0.208341	0.0568897	0.0820126	0.0166452	0.0291155	0.0025269		247	0.366747	0.356169	0.14778	0.168205	0.0515941	0.0640559	-0.000981
	247.2	0.140497	0.199142	0.0587963	0.0777132	0.0302579	0.027502	0.00506818		231.2	0.0518583	0.0553194	0.0190256	0.0198742	0.00572105	0.00546093	-0.0072912		247.2	0.162992	0.209412	0.0575092	0.0825211	0.0170759	0.0293073	0.00200992		247.2	0.369094	0.357394	0.148827	0.169123	0.0524562	0.0644589	-0.0014532
	247.4	0.141547	0.200195	0.0590756	0.0782025	0.0307889	0.0276852	0.00512603		231.4	0.0525792	0.0556506	0.0191673	0.0200037	0.00591519	0.00549753	-0.0070436		247.4	0.163892	0.210478	0.0582271	0.0830289	0.0175405	0.0294989	0.00150694		247.4	0.370529	0.358608	0.148945	0.170038	0.05295	0.0648613	-0.0017091
	247.6	0.142026	0.201244	0.0591319	0.0786912	0.0302142	0.0278683	0.00520224		231.6	0.0523163	0.0559813	0.019531	0.0201332	0.00534903	0.00553412	-0.0070814		247.6	0.164082	0.21154	0.0586667	0.0835359	0.0170713	0.0296904	0.00153857		247.6	0.371474	0.359812	0.149081	0.17095	0.0527999	0.0652633	-0.0012286
	247.8	0.142466	0.202289	0.0584156	0.0791794	0.0298539	0.0280513	0.00517939		231.8	0.0526747	0.0563113	0.019446	0.0202626	0.00575204	0.00557069	-0.0078457		247.8	0.16507	0.212598	0.0581844	0.0840422	0.0166032	0.0298818	0.00112554		247.8	0.372462	0.361006	0.149466	0.17186	0.0526949	0.0656648	-0.0011683
	248	0.143383	0.203331	0.0582214	0.079667	0.0295948	0.0282343	0.00532661		232	0.0537532	0.0566407	0.0198393	0.0203918	0.00596243	0.00560726	-0.0073566		248	0.165541	0.213653	0.057695	0.0845478	0.0167317	0.0300731	0.00095146		248	0.373867	0.362189	0.150214	0.172766	0.0532625	0.0660658	-0.0016535
	248.2	0.144463	0.20437	0.0582825	0.080154	0.0294436	0.0284171	0.00466331		232.2	0.0534917	0.0569696	0.0203014	0.020521	0.00600789	0.00564381	-0.0077698		248.2	0.165369	0.214703	0.0579238	0.0850526	0.01642	0.0302642	0.00051819		248.2	0.374891	0.363362	0.150477	0.17367	0.0529775	0.0664663	-0.0018509
	248.4	0.145135	0.205405	0.058616	0.0806405	0.029642	0.0286	0.00420005		232.4	0.0544644	0.0572979	0.019778	0.0206501	0.00549785	0.00568036	-0.0078972		248.4	0.166091	0.215749	0.0579644	0.0855568	0.0159979	0.0304553	0.00040339		248.4	0.376092	0.364525	0.151219	0.174571	0.0526003	0.0668663	-0.0018119
	248.6	0.146501	0.206436	0.0589507	0.0811265	0.0299282	0.0287827	0.00364285		232.6	0.0556153	0.0576255	0.0204716	0.0207791	0.0060584	0.00571689	-0.0072261		248.6	0.167259	0.216791	0.0583245	0.0860602	0.0164833	0.0306462	0.00038099		248.6	0.377541	0.365678	0.152126	0.17547	0.0533171	0.0672657	-0.002317
	248.8	0.147501	0.207464	0.0599588	0.0816119	0.0299639	0.0289654	0.00372765		232.8	0.0558353	0.0579526	0.0204282	0.0209081	0.00580854	0.00575341	-0.0074923		248.8	0.168982	0.217829	0.0588132	0.0865629	0.0169496	0.030837	0.00090201		248.8	0.379671	0.366821	0.152995	0.176365	0.053462	0.0676647	-0.0023328
	249	0.147718	0.208489	0.0603634	0.0820967	0.0297934	0.029148	0.00318412		233	0.0573997	0.0582791	0.0203378	0.0210369	0.00620273	0.00578992	-0.007621		249	0.169691	0.218863	0.0587793	0.0870649	0.0166012	0.0310277	0.00118089		249	0.380954	0.367954	0.153932	0.177258	0.0533724	0.0680633	-0.0027416
	249.2	0.149026	0.20951	0.0607888	0.0825811	0.0302115	0.0293306	0.00286761		233.2	0.0579071	0.0586051	0.0204837	0.0211657	0.00650241	0.00582642	-0.007995		249.2	0.171255	0.219893	0.0594716	0.0875661	0.0162928	0.0312182	0.00082829		249.2	0.382767	0.369078	0.155431	0.178148	0.0534333	0.0684613	-0.0032387
	249.4	0.149932	0.210528	0.0608938	0.0830648	0.0301729	0.029513	0.00312493		233.4	0.0585867	0.0589304	0.0210758	0.0212944	0.00704133	0.00586291	-0.0073191		249.4	0.172591	0.220919	0.0595425	0.0880666	0.0164627	0.0314086	0.00106512		249.4	0.38402	0.370191	0.156852	0.179035	0.0536435	0.0688588	-0.0034665
	249.6	0.150811	0.211542	0.0622979	0.083548	0.0308385	0.0296954	0.00295447		233.6	0.0594767	0.0592552	0.0207805	0.0214229	0.00672896	0.00589939	-0.006871		249.6	0.173921	0.221941	0.060354	0.0885665	0.0165176	0.031599	0.00114268		249.6	0.386106	0.371296	0.158327	0.17992	0.0538812	0.0692558	-0.0029186
	249.8	0.151364	0.212552	0.0633742	0.0840307	0.0312857	0.0298778	0.00249937		233.8	0.0603775	0.0595793	0.0213239	0.0215515	0.00732011	0.00593586	-0.0062866		249.8	0.175001	0.222959	0.0610611	0.0890656	0.0166451	0.0317892	0.00107568		249.8	0.387797	0.37239	0.159435	0.180802	0.0544875	0.0696523	-0.002887
	250	0.152851	0.21356	0.0635598	0.0845128	0.0317577	0.03006	0.00146139		234	0.0605409	0.0599029	0.0208884	0.0216799	0.00684774	0.00597232	-0.0062068		250	0.176504	0.223973	0.0619856	0.089564	0.0173093	0.0319792	0.00034421		250	0.389054	0.373476	0.160974	0.181681	0.0551264	0.0700484	-0.0039333
	250.2	0.153045	0.214564	0.0636244	0.0849944	0.0320499	0.0302422	0.00159523		234.2	0.0612427	0.060226	0.0213655	0.0218082	0.00713467	0.00600877	-0.0059241		250.2	0.176942	0.224984	0.0620591	0.0900616	0.0165306	0.0321692	0.00024476		250.2	0.389741	0.374551	0.161621	0.182557	0.0542702	0.0704439	-0.0042952
	250.4	0.15383	0.215564	0.0639712	0.0854754	0.0324579	0.0304244	0.00150346		234.4	0.0607639	0.0605484	0.0214228	0.0219364	0.00705358	0.0060452	-0.006152		250.4	0.178583	0.22599	0.0626346	0.0905586	0.0168128	0.032359	0.00031151		250.4	0.392243	0.375618	0.163051	0.183431	0.0543947	0.070839	-0.0038909
	250.6	0.154212	0.216561	0.063651	0.0859559	0.0324055	0.0306064	0.00138912		234.6	0.0605046	0.0608703	0.0210905	0.0220646	0.00714595	0.00608163	-0.0067947		250.6	0.179476	0.226993	0.0634694	0.0910548	0.0170346	0.0325488	0.00023658		250.6	0.393572	0.376676	0.164014	0.184302	0.0548146	0.0712336	-0.0036522
	250.8	0.155094	0.217555	0.0639076	0.0864358	0.0325583	0.0307884	0.00199207		234.8	0.0601871	0.0611915	0.0212907	0.0221927	0.00748632	0.00611804	-0.0065819		250.8	0.180079	0.227991	0.0639716	0.0915504	0.0169863	0.0327383	-0.0002816		250.8	0.395031	0.377724	0.164888	0.18517	0.0552981	0.0716276	-0.0041045
	251	0.155932	0.218546	0.0639789	0.0869152	0.03299	0.0309703	0.00181658		235	0.0593979	0.0615122	0.02159	0.0223207	0.00812564	0.00615445	-0.0071579		251	0.180973	0.228986	0.0641159	0.0920452	0.0169606	0.0329278	-0.0006103		251	0.396546	0.378763	0.165374	0.186035	0.0551624	0.0720212	-0.0040005
	251.2	0.157355	0.219533	0.0639624	0.0873941	0.0331439	0.0311522	0.00209729		235.2	0.0591554	0.0618324	0.0214992	0.0224486	0.00828594	0.00619084	-0.0073345		251.2	0.182653	0.229977	0.0650402	0.0925393	0.0171068	0.0331172	-0.0009355		251.2	0.398124	0.379794	0.166205	0.186898	0.055942	0.0724143	-0.0036643
	251.4	0.158061	0.220516	0.0640529	0.0878724	0.0327935	0.031334	0.00289301		235.4	0.0586352	0.0621519	0.021851	0.0225764	0.00842029	0.00622722	-0.0071918		251.4	0.183763	0.230965	0.0652854	0.0930327	0.0170517	0.0333064	-0.000865		251.4	0.399148	0.380815	0.166929	0.187759	0.0558681	0.0728069	-0.0038015
	251.6	0.158773	0.221497	0.0637411	0.0883502	0.0323285	0.0315157	0.00357668		235.6	0.0576234	0.0624709	0.0215528	0.0227041	0.00801753	0.00626359	-0.0078015		251.6	0.184587	0.231948	0.0648857	0.0935254	0.0166887	0.0334956	-0.0005266		251.6	0.400306	0.381828	0.167636	0.188616	0.0554619	0.0731991	-0.002888
	251.8	0.159364	0.222474	0.0638351	0.0888274	0.0324637	0.0316973	0.00383091		235.8	0.057498	0.0627894	0.0219533	0.0228318	0.00864682	0.00629995	-0.0074223		251.8	0.185246	0.232928	0.0650872	0.0940174	0.0168084	0.0336846	-0.0004251		251.8	0.401256	0.382832	0.168348	0.189471	0.055743	0.0735907	-0.0025941
	252	0.160031	0.223448	0.0636234	0.0893041	0.0323646	0.0318789	0.00413793		236	0.0570131	0.0631072	0.0223502	0.0229593	0.00841608	0.0063363	-0.0067329		252	0.185327	0.233904	0.0648211	0.0945087	0.0168614	0.0338735	-7.717e-05		252	0.402111	0.383827	0.169299	0.190323	0.0563078	0.0739819	-0.0029009
	252.2	0.161217	0.224418	0.0645596	0.0897803	0.0328459	0.0320604	0.00369433		236.2	0.0562915	0.0634245	0.0213719	0.0230868	0.00811006	0.00637264	-0.0079433		252.2	0.186622	0.234876	0.0657489	0.0949993	0.0173762	0.0340622	-0.0005759		252.2	0.403695	0.384814	0.170586	0.191173	0.0564492	0.0743725	-0.003499
	252.4	0.162158	0.225385	0.0653835	0.0902559	0.0330802	0.0322419	0.00416085		236.4	0.0570917	0.0637412	0.0219531	0.0232142	0.00786217	0.00640897	-0.0077606		252.4	0.187992	0.235844	0.0660816	0.0954892	0.0175447	0.0342509	-0.0003229		252.4	0.405496	0.385792	0.17163	0.19202	0.0570324	0.0747627	-0.0025959
	252.6	0.163704	0.226349	0.0659123	0.090731	0.0335114	0.0324232	0.00436624		236.6	0.0567962	0.0640574	0.0224319	0.0233415	0.00821862	0.00644529	-0.0077752		252.6	0.19012	0.236809	0.0665726	0.0959784	0.0185532	0.0344394	-1.36e-05		252.6	0.407111	0.386762	0.173217	0.192865	0.0581762	0.0751524	-0.0026372
	252.8	0.163895	0.22731	0.0665361	0.0912055	0.0333215	0.0326045	0.00545105		236.8	0.0574943	0.0643729	0.0221326	0.0234687	0.00805066	0.0064816	-0.0081287		252.8	0.191189	0.23777	0.0665215	0.0964669	0.0193283	0.0346278	0.0012108		252.8	0.408535	0.387724	0.173765	0.193706	0.0586341	0.0755417	-0.0022875
	253	0.164559	0.228267	0.0669028	0.0916796	0.0333622	0.0327858	0.0054432		237	0.0587431	0.064688	0.0232152	0.0235959	0.00834906	0.00651789	-0.0085729		253	0.19171	0.238727	0.0664244	0.0969547	0.0193617	0.0348161	0.00140134		253	0.409465	0.388677	0.174703	0.194546	0.0592537	0.0759304	-0.0023098
	253.2	0.165787	0.229222	0.0677324	0.092153	0.0338582	0.0329669	0.0050306		237.2	0.0590459	0.0650024	0.0234425	0.0237229	0.00752164	0.00655418	-0.0090831		253.2	0.193481	0.239681	0.0670136	0.0974418	0.0197557	0.0350043	0.00096011		253.2	0.410826	0.389622	0.176177	0.195382	0.0598712	0.0763187	-0.0026935
	253.4	0.167028	0.230173	0.0681983	0.092626	0.0340901	0.033148	0.00571434		237.4	0.0606194	0.0653163	0.0231394	0.0238499	0.00664707	0.00659045	-0.0083905		253.4	0.19474	0.240631	0.0670684	0.0979282	0.0205196	0.0351924	0.00113495		253.4	0.411524	0.390559	0.177625	0.196216	0.0612025	0.0767064	-0.0030017
	253.6	0.168187	0.23112	0.0694175	0.0930984	0.0348369	0.033329	0.00561523		237.6	0.0615133	0.0656296	0.0232669	0.0239768	0.00592472	0.00662672	-0.0077269		253.6	0.195965	0.241577	0.0683399	0.0984138	0.0212722	0.0353803	0.00090639		253.6	0.413172	0.391488	0.178929	0.197048	0.0623741	0.0770937	-0.0029762
	253.8	0.168595	0.232065	0.0695886	0.0935702	0.0347964	0.03351	0.0052982		237.8	0.0625049	0.0659424	0.022795	0.0241035	0.0055737	0.00666297	-0.0076095		253.8	0.196386	0.24252	0.0681279	0.0988988	0.0211301	0.0355681	0.00110407		253.8	0.413116	0.392409	0.179394	0.197877	0.0623722	0.0774805	-0.0030808
	254	0.169568	0.233006	0.0694231	0.0940416	0.0349409	0.0336909	0.00500103		238	0.0639385	0.0662546	0.0226857	0.0242302	0.0048316	0.00669921	-0.0075135		254	0.197359	0.243459	0.0683999	0.0993831	0.0213073	0.0357559	0.00078095		254	0.413175	0.393322	0.180292	0.198703	0.0632075	0.0778669	-0.0044634
	254.2	0.170424	0.233944	0.0696756	0.0945124	0.0351135	0.0338717	0.00554283		238.2	0.0645512	0.0665663	0.0232717	0.0243569	0.00484758	0.00673545	-0.007384		254.2	0.19809	0.244394	0.069104	0.0998668	0.0214741	0.0359435	0.00141822		254.2	0.413724	0.394227	0.180951	0.199527	0.0637277	0.0782527	-0.0044308
	254.4	0.171153	0.234879	0.0704037	0.0949827	0.0350386	0.0340525	0.00507133		238.4	0.0655407	0.0668774	0.0218163	0.0244834	0.00466318	0.00677167	-0.0069718		254.4	0.199103	0.245326	0.0695677	0.10035	0.0211866	0.0361309	0.0006473		254.4	0.414385	0.395124	0.181525	0.200348	0.0642185	0.0786381	-0.0041569
	254.6	0.172744	0.235811	0.0711285	0.0954524	0.0359476	0.0342331	0.00476439		238.6	0.066376	0.0671879	0.0232357	0.0246099	0.00530435	0.00680788	-0.006098		254.6	0.200694	0.246254	0.070845	0.100832	0.0220587	0.0363183	8.224e-05		254.6	0.415633	0.396014	0.183048	0.201167	0.0654882	0.079023	-0.0045437
	254.8	0.173786	0.23674	0.071103	0.0959216	0.0356654	0.0344138	0.00509447		238.8	0.0661131	0.0674979	0.0236652	0.0247363	0.0060753	0.00684408	-0.0056301		254.8	0.201225	0.247179	0.0712115	0.101313	0.0223882	0.0365055	-0.0004117		254.8	0.41672	0.396895	0.183507	0.201983	0.0657298	0.0794075	-0.0047183
	255	0.174064	0.237666	0.0713423	0.0963903	0.0355974	0.0345943	0.00424418		239	0.0664735	0.0678073	0.0232302	0.0248625	0.00671162	0.00688027	-0.0060601		255	0.202167	0.2481	0.071541	0.101794	0.0218087	0.0366927	-0.0005052		255	0.417746	0.39777	0.183753	0.202797	0.0656109	0.0797914	-0.0047635
	255.2	0.175074	0.238588	0.0719588	0.0968584	0.0361472	0.0347748	0.00451829		239.2	0.0666426	0.0681162	0.0232797	0.0249887	0.00655259	0.00691645	-0.0054382		255.2	0.203712	0.249018	0.0725766	0.102274	0.022028	0.0368796	-0.000515		255.2	0.419189	0.398636	0.185484	0.203608	0.0665226	0.0801749	-0.0042122
	255.4	0.176012	0.239507	0.0722648	0.097326	0.0362889	0.0349552	0.00452888		239.4	0.0656851	0.0684245	0.022478	0.0251149	0.00625223	0.00695262	-0.0052134		255.4	0.204694	0.249932	0.0734131	0.102754	0.0224832	0.0370665	-0.0007441		255.4	0.421169	0.399496	0.186845	0.204416	0.0667904	0.0805579	-0.0044477
	255.6	0.176703	0.240423	0.0721522	0.0977931	0.0357092	0.0351355	0.00438433		239.6	0.0655091	0.0687323	0.022011	0.0252409	0.00682531	0.00698877	-0.0053254		255.6	0.205083	0.250842	0.0731051	0.103233	0.0223764	0.0372533	-0.0008166		255.6	0.422016	0.400348	0.18744	0.205223	0.0665411	0.0809404	-0.00383
	255.8	0.176938	0.241337	0.0729376	0.0982597	0.0358424	0.0353158	0.00393683		239.8	0.0648881	0.0690395	0.02256	0.0253668	0.00747589	0.00702492	-0.0049107		255.8	0.205885	0.251749	0.0735766	0.103711	0.022602	0.03744	-0.0011538		255.8	0.423204	0.401192	0.188182	0.206026	0.0665872	0.0813224	-0.0042554
	256	0.177399	0.242247	0.0728311	0.0987257	0.0353404	0.035496	0.00379235		240	0.0653856	0.0693461	0.0224241	0.0254927	0.00793996	0.00706106	-0.0051536		256	0.206569	0.252653	0.0737736	0.104188	0.0227626	0.0376265	-0.0013118		256	0.424783	0.40203	0.188631	0.206827	0.0669958	0.081704	-0.0051645
	256.2	0.178325	0.243153	0.0731963	0.0991912	0.0352362	0.0356761	0.00301846		240.2	0.0654296	0.0696523	0.0225669	0.0256185	0.00798668	0.00709718	-0.0052864		256.2	0.207717	0.253553	0.0743502	0.104665	0.0234109	0.0378129	-0.0018943		256.2	0.426389	0.40286	0.189543	0.207626	0.0673063	0.0820851	-0.0053954
	256.4	0.179232	0.244057	0.074035	0.0996562	0.035638	0.0358562	0.00343016		240.4	0.0650371	0.0699578	0.0236102	0.0257442	0.00845471	0.0071333	-0.0052969		256.4	0.209315	0.254449	0.074625	0.105141	0.0233694	0.0379992	-0.0014207		256.4	0.428103	0.403683	0.19043	0.208422	0.0676493	0.0824657	-0.004402
	256.6	0.180091	0.244958	0.074331	0.100121	0.0355974	0.0360362	0.00301926		240.6	0.0649373	0.0702629	0.0231508	0.0258698	0.00867874	0.0071694	-0.005869		256.6	0.210867	0.255342	0.0752251	0.105616	0.0239159	0.0381854	-0.00136		256.6	0.429669	0.404498	0.191567	0.209216	0.0683832	0.0828459	-0.0044444
	256.8	0.180427	0.245856	0.0745642	0.100585	0.0350596	0.0362162	0.00333343		240.8	0.0657241	0.0705673	0.0240498	0.0259953	0.00878295	0.00720549	-0.0056636		256.8	0.211295	0.256232	0.0754814	0.106091	0.0243245	0.0383715	-0.0007605		256.8	0.430298	0.405307	0.192231	0.210008	0.0685893	0.0832256	-0.004637
	257	0.181514	0.246751	0.0753559	0.101048	0.0356988	0.036396	0.0031564		241	0.0653157	0.0708713	0.0245945	0.0261208	0.00860896	0.00724158	-0.0060458		257	0.212227	0.257118	0.0759671	0.106565	0.0242184	0.0385574	-0.0010732		257	0.43151	0.406109	0.193428	0.210797	0.0690203	0.0836048	-0.0047769
	257.2	0.183226	0.247642	0.0764974	0.101511	0.0362186	0.0365758	0.00325895		241.2	0.0659194	0.0711747	0.0245224	0.0262461	0.00801458	0.00727765	-0.0052878		257.2	0.213731	0.258001	0.0771267	0.107038	0.0245257	0.0387433	-0.0010001		257.2	0.433248	0.406904	0.194544	0.211583	0.0693377	0.0839835	-0.0039568
	257.4	0.184648	0.248531	0.0769259	0.101973	0.0364156	0.0367555	0.00360324		241.4	0.0661687	0.0714775	0.0245308	0.0263714	0.00772999	0.00731371	-0.0043359		257.4	0.215045	0.258881	0.0775636	0.107511	0.0248219	0.038929	-0.0006287		257.4	0.434358	0.407692	0.196018	0.212367	0.0698633	0.0843618	-0.0033811
	257.6	0.185897	0.249417	0.0778273	0.102435	0.0372033	0.0369352	0.00376025		241.6	0.0661621	0.0717798	0.0245914	0.0264966	0.0076957	0.00734976	-0.0043781		257.6	0.216085	0.259757	0.0785131	0.107983	0.0253181	0.0391146	-0.0002648		257.6	0.435384	0.408474	0.197494	0.213149	0.0699952	0.0847396	-0.0028524
	257.8	0.187194	0.250299	0.0784085	0.102896	0.037428	0.0371148	0.00388173		241.8	0.0674509	0.0720816	0.0242532	0.0266217	0.00775901	0.0073858	-0.0054081		257.8	0.217046	0.260629	0.0788334	0.108454	0.0248004	0.0393001	0.00052824		257.8	0.435574	0.409248	0.198208	0.213928	0.0701324	0.0851169	-0.0020243
	258	0.189112	0.251179	0.0785481	0.103357	0.0381659	0.0372943	0.00370388		242	0.068321	0.0723828	0.0249199	0.0267467	0.00777424	0.00742183	-0.0054024		258	0.219208	0.261499	0.0803526	0.108925	0.0253193	0.0394855	0.00051249		258	0.436688	0.410016	0.199753	0.214705	0.0715468	0.0854938	-0.0023214
	258.2	0.190386	0.252056	0.0789087	0.103817	0.0387368	0.0374738	0.00422692		242.2	0.0689773	0.0726835	0.0252917	0.0268717	0.00803339	0.00745785	-0.0053526		258.2	0.220592	0.262365	0.0813078	0.109395	0.0257409	0.0396707	0.00118754		258.2	0.437287	0.410778	0.201062	0.215479	0.0718188	0.0858702	-0.0021134
	258.4	0.19155	0.25293	0.0801742	0.104277	0.039153	0.0376531	0.00449334		242.4	0.0706136	0.0729836	0.0257289	0.0269965	0.00834357	0.00749386	-0.0050389		258.4	0.221948	0.263227	0.08207	0.109864	0.0258634	0.0398558	0.00054129		258.4	0.438892	0.411532	0.202436	0.216251	0.0719419	0.0862462	-0.0019399
	258.6	0.19288	0.2538	0.0802702	0.104736	0.0400285	0.0378325	0.004401		242.6	0.0702248	0.0732832	0.0267977	0.0271213	0.00876988	0.00752986	-0.0047453		258.6	0.223501	0.264087	0.083204	0.110333	0.0261783	0.0400409	0.00138841		258.6	0.440235	0.412281	0.203866	0.217021	0.0726658	0.0866216	-0.0011615
	258.8	0.192983	0.254668	0.0796016	0.105195	0.0398879	0.0380117	0.00496872		242.8	0.0702564	0.0735823	0.0260146	0.027246	0.00860649	0.00756584	-0.004919		258.8	0.224321	0.264943	0.0830862	0.110801	0.026105	0.0402258	0.00193983		258.8	0.441005	0.413023	0.204647	0.217788	0.0729711	0.0869966	-0.0007937
	259	0.193322	0.255533	0.0800579	0.105653	0.0401316	0.0381909	0.00475482		243	0.0708143	0.0738808	0.0256431	0.0273706	0.00810882	0.00760182	-0.0047175		259	0.225313	0.265796	0.0835634	0.111268	0.0259183	0.0404106	0.00211146		259	0.441186	0.413758	0.205828	0.218553	0.0730551	0.0873712	-0.0012177
	259.2	0.193903	0.256395	0.0800338	0.106111	0.0397756	0.03837	0.00519435		243.2	0.0706711	0.0741789	0.0256447	0.0274951	0.00729425	0.00763778	-0.0055151		259.2	0.225494	0.266645	0.0833355	0.111734	0.0253625	0.0405952	0.00199412		259.2	0.441515	0.414487	0.206765	0.219315	0.0722367	0.0877452	-0.0006527
	259.4	0.194377	0.257254	0.0800924	0.106568	0.0401288	0.0385491	0.00508005		243.4	0.071274	0.0744763	0.0250929	0.0276196	0.00780047	0.00767374	-0.0059307		259.4	0.226061	0.267491	0.0832883	0.1122	0.0252883	0.0407798	0.00227121		259.4	0.442697	0.41521	0.207719	0.220076	0.0728037	0.0881189	-0.0008729
	259.6	0.194513	0.258111	0.0798976	0.107025	0.0396713	0.038728	0.00507543		243.6	0.0717297	0.0747733	0.0255167	0.0277439	0.00797275	0.00770968	-0.0057571		259.6	0.226414	0.268334	0.0831914	0.112666	0.0251408	0.0409643	0.00203106		259.6	0.442311	0.415927	0.208011	0.220833	0.0727438	0.088492	-0.0016796
	259.8	0.19423	0.258964	0.079636	0.107481	0.0389158	0.0389069	0.00499094		243.8	0.0715317	0.0750697	0.0251637	0.0278682	0.00748771	0.00774562	-0.0063285		259.8	0.22654	0.269174	0.0830529	0.11313	0.0240302	0.0411486	0.00191369		259.8	0.442446	0.416637	0.207913	0.221589	0.072011	0.0888647	-0.002159
	260	0.19472	0.259814	0.079648	0.107937	0.0389024	0.0390858	0.00513095		244	0.0723285	0.0753655	0.0245894	0.0279924	0.00694311	0.00778154	-0.0060868		260	0.227106	0.27001	0.083226	0.113594	0.0237312	0.0413328	0.00222764		260	0.442865	0.417341	0.208525	0.222342	0.0723403	0.0892369	-0.0025525
	260.2	0.195689	0.260662	0.0794823	0.108392	0.0393351	0.0392646	0.00465122		244.2	0.0714299	0.0756609	0.0248765	0.0281165	0.0065593	0.00781745	-0.0058955		260.2	0.22857	0.270844	0.0836383	0.114057	0.0244375	0.0415169	0.00187872		260.2	0.443822	0.41804	0.209762	0.223093	0.0735922	0.0896087	-0.0034347
	260.4	0.196297	0.261507	0.080245	0.108846	0.0392794	0.0394433	0.0043454		244.4	0.0718042	0.0759557	0.024366	0.0282405	0.00689639	0.00785336	-0.0069364		260.4	0.22969	0.271674	0.0840904	0.11452	0.0242561	0.0417009	0.00185565		260.4	0.444587	0.418732	0.210698	0.223841	0.073775	0.08998	-0.0036055
	260.6	0.196209	0.262348	0.080369	0.1093	0.0385577	0.0396219	0.00373111		244.6	0.0721731	0.07625	0.0247237	0.0283645	0.00635457	0.00788925	-0.0067925		260.6	0.230262	0.272501	0.0841441	0.114982	0.0242368	0.0418847	0.00114328		260.6	0.445311	0.419418	0.211301	0.224588	0.0739769	0.0903508	-0.0042736
	260.8	0.19744	0.263187	0.0811308	0.109754	0.0388467	0.0398005	0.00373691		244.8	0.0718235	0.0765438	0.0254711	0.0284883	0.00627367	0.00792513	-0.0064869		260.8	0.231057	0.273324	0.0844707	0.115443	0.0250133	0.0420685	0.00118517		260.8	0.445801	0.420099	0.212498	0.225331	0.0745634	0.0907212	-0.0052258
	261	0.198779	0.264023	0.0818746	0.110207	0.0388885	0.039979	0.00368924		245	0.071225	0.076837	0.02486	0.0286121	0.00566924	0.007961	-0.006338		261	0.232101	0.274145	0.0850165	0.115904	0.0251202	0.0422521	0.00068636		261	0.446621	0.420773	0.212697	0.226073	0.0749463	0.0910911	-0.0054057
	261.2	0.198911	0.264857	0.0823513	0.110659	0.0382959	0.0401574	0.00310125		245.2	0.0716581	0.0771297	0.0256734	0.0287358	0.00559992	0.00799686	-0.0055315		261.2	0.232809	0.274962	0.0845227	0.116364	0.0247865	0.0424357	0.00052306		261.2	0.44651	0.421442	0.212923	0.226812	0.0744541	0.0914606	-0.0044186
	261.4	0.19976	0.265687	0.0827111	0.111111	0.0387575	0.0403358	0.0031159		245.4	0.0699771	0.0774219	0.0247125	0.0288594	0.00526877	0.00803271	-0.0058643		261.4	0.233908	0.275777	0.0844939	0.116823	0.0253232	0.0426191	0.00021884		261.4	0.447142	0.422105	0.214471	0.227549	0.0754531	0.0918296	-0.0045529
	261.6	0.200756	0.266515	0.0836411	0.111563	0.0388968	0.0405141	0.00360835		245.6	0.0707332	0.0777136	0.0243676	0.0289829	0.00493245	0.00806855	-0.0065098		261.6	0.234608	0.276588	0.0847615	0.117281	0.0256007	0.0428024	0.00022707		261.6	0.447771	0.422762	0.215294	0.228284	0.0762545	0.0921982	-0.0044917
	261.8	0.201481	0.26734	0.0840894	0.112014	0.0392695	0.0406923	0.00375737		245.8	0.071125	0.0780047	0.0250361	0.0291064	0.00520125	0.00810437	-0.006725		261.8	0.236448	0.277396	0.0851898	0.117739	0.0254414	0.0429855	0.00032103		261.8	0.448484	0.423414	0.216012	0.229017	0.076717	0.0925662	-0.0039115
	262	0.202248	0.268162	0.0842813	0.112464	0.0396945	0.0408705	0.00372679		246	0.0716182	0.0782953	0.0259287	0.0292297	0.00615688	0.00814019	-0.0066272		262	0.238382	0.2782	0.0860567	0.118197	0.0262038	0.0431686	2.86e-06		262	0.449582	0.42406	0.217636	0.229747	0.0773917	0.0929339	-0.0038592
	262.2	0.202502	0.268981	0.0844203	0.112914	0.0392094	0.0410486	0.00416647		246.2	0.0720711	0.0785854	0.0266554	0.029353	0.00662701	0.008176	-0.0062394		262.2	0.23885	0.279002	0.0856686	0.118653	0.0257927	0.0433516	4.487e-05		262.2	0.449714	0.4247	0.218262	0.230475	0.0770339	0.0933011	-0.003943
	262.4	0.202748	0.269798	0.0851878	0.113364	0.0390564	0.0412266	0.00390474		246.4	0.0720114	0.078875	0.0268941	0.0294762	0.00642208	0.00821179	-0.0062505		262.4	0.239691	0.279801	0.0854983	0.119109	0.0256096	0.0435344	-0.0003207		262.4	0.450769	0.425335	0.218391	0.231201	0.0767469	0.0936678	-0.0035277
	262.6	0.203258	0.270612	0.0851414	0.113813	0.039445	0.0414046	0.00410018		246.6	0.0724937	0.0791641	0.026584	0.0295993	0.00687091	0.00824758	-0.0054139		262.6	0.240524	0.280597	0.085791	0.119565	0.0256952	0.0437171	0.00049534		262.6	0.451561	0.425965	0.219099	0.231924	0.0767121	0.094034	-0.0023846
	262.8	0.204332	0.271423	0.085144	0.114261	0.0397747	0.0415825	0.00451069		246.8	0.0729599	0.0794526	0.0271411	0.0297224	0.00676707	0.00828336	-0.0050937		262.8	0.241782	0.281389	0.0855495	0.120019	0.0262441	0.0438997	-1e-07		262.8	0.45223	0.426589	0.220436	0.232645	0.0770032	0.0943999	-0.003123
	263	0.205319	0.272231	0.0855997	0.114709	0.0396045	0.0417603	0.00473534		247	0.0738164	0.0797407	0.0275829	0.0298453	0.00726429	0.00831912	-0.005059		263	0.242471	0.282179	0.0855614	0.120474	0.0259684	0.0440822	-1.046e-05		263	0.452375	0.427207	0.220784	0.233364	0.0764492	0.0947652	-0.0033207
	263.2	0.206283	0.273036	0.0859804	0.115157	0.0397532	0.041938	0.00490394		247.2	0.0752415	0.0800282	0.0277409	0.0299682	0.00781152	0.00835487	-0.0055724		263.2	0.242871	0.282965	0.0855523	0.120927	0.0256459	0.0442646	-0.0003165		263.2	0.45307	0.427821	0.221478	0.234081	0.0759189	0.0951301	-0.0031533
	263.4	0.207024	0.273839	0.0859516	0.115604	0.0402814	0.0421158	0.00520989		247.4	0.0762245	0.0803152	0.028117	0.030091	0.00865168	0.00839062	-0.0047296		263.4	0.243843	0.283748	0.0865246	0.12138	0.0260439	0.0444468	0.00061317		263.4	0.454081	0.428429	0.222772	0.234796	0.0768038	0.0954946	-0.0026368
	263.6	0.2078	0.274639	0.0858834	0.11605	0.0397563	0.0422934	0.0056051		247.6	0.0767357	0.0806017	0.027888	0.0302137	0.0085763	0.00842635	-0.004652		263.6	0.244472	0.284529	0.0872022	0.121832	0.0258681	0.044629	0.0003901		263.6	0.454437	0.429032	0.223368	0.235508	0.0764436	0.0958586	-0.0032702
	263.8	0.209	0.275437	0.0861238	0.116496	0.0398001	0.0424709	0.00603521		247.8	0.0780048	0.0808877	0.0270973	0.0303363	0.00872993	0.00846207	-0.0049308		263.8	0.245192	0.285306	0.0881338	0.122283	0.025495	0.044811	0.00062441		263.8	0.456023	0.429629	0.2239	0.236218	0.0763781	0.0962222	-0.002565
	264	0.210357	0.276232	0.0867332	0.116941	0.0402155	0.0426484	0.00643692		248	0.0784241	0.0811731	0.0276739	0.0304588	0.00913417	0.00849778	-0.0044079		264	0.246784	0.286081	0.0895203	0.122734	0.0264481	0.0449929	0.00098695		264	0.457392	0.430222	0.225119	0.236926	0.0776307	0.0965853	-0.0022617
	264.2	0.210965	0.277024	0.0865132	0.117386	0.0401141	0.0428258	0.00572651		248.2	0.0789628	0.0814581	0.0278593	0.0305813	0.00964407	0.00853349	-0.0051151		264.2	0.247739	0.286852	0.0902496	0.123184	0.0267516	0.0451747	0.00049277		264.2	0.458008	0.430809	0.225662	0.237632	0.0784357	0.0969479	-0.0035461
	264.4	0.211741	0.277813	0.0873967	0.117831	0.0397856	0.0430032	0.00580857		248.4	0.0808429	0.0817425	0.0280777	0.0307037	0.0104503	0.00856918	-0.0053638		264.4	0.248766	0.287621	0.0910061	0.123634	0.0268161	0.0453564	0.00022437		264.4	0.458994	0.431392	0.226238	0.238336	0.0783821	0.0973101	-0.0033747
	264.6	0.213008	0.2786	0.0879409	0.118275	0.0395568	0.0431805	0.00595803		248.6	0.0804345	0.0820265	0.0291501	0.030826	0.0103746	0.00860486	-0.0050829		264.6	0.24985	0.288386	0.0919171	0.124083	0.0272266	0.045538	0.00026517		264.6	0.459816	0.431969	0.227216	0.239037	0.0790165	0.0976719	-0.0032767
	264.8	0.21482	0.279384	0.0883194	0.118718	0.0400789	0.0433577	0.00628927		248.8	0.0801895	0.0823099	0.0284804	0.0309482	0.0096065	0.00864053	-0.0056224		264.8	0.251086	0.289149	0.0923881	0.124531	0.0280542	0.0457195	0.00044886		264.8	0.460262	0.432541	0.228821	0.239736	0.0800905	0.0980332	-0.0035632
	265	0.215048	0.280165	0.0877684	0.119161	0.0397551	0.0435349	0.00651742		249	0.0807029	0.0825928	0.0284427	0.0310703	0.00902168	0.00867618	-0.0050537		265	0.251784	0.289908	0.0927023	0.124978	0.0279057	0.0459008	0.00048793		265	0.460041	0.433109	0.228962	0.240433	0.0801318	0.098394	-0.0034346
	265.2	0.215283	0.280944	0.0876521	0.119603	0.0393607	0.0437119	0.00652362		249.2	0.0796274	0.0828752	0.0289256	0.0311924	0.00851339	0.00871183	-0.0059688		265.2	0.252136	0.290665	0.092791	0.125425	0.0277293	0.046082	0.00057971		265.2	0.459864	0.433671	0.229711	0.241128	0.0805986	0.0987544	-0.0024635
	265.4	0.216085	0.28172	0.0878287	0.120045	0.0394707	0.043889	0.00687936		249.4	0.0796626	0.0831571	0.0279486	0.0313143	0.00840472	0.00874747	-0.0066374		265.4	0.253232	0.291419	0.0933323	0.125872	0.0278547	0.0462632	0.00035993		265.4	0.461092	0.434229	0.230865	0.241821	0.0817788	0.0991144	-0.0024822
	265.6	0.216918	0.282493	0.0877869	0.120487	0.0396099	0.0440659	0.00691476		249.6	0.0809706	0.0834385	0.0288531	0.0314362	0.00849174	0.0087831	-0.0064355		265.6	0.254196	0.29217	0.0937983	0.126317	0.0280761	0.0464442	0.00041427		265.6	0.461701	0.434782	0.231767	0.242512	0.0823698	0.0994739	-0.0029654
	265.8	0.217526	0.283264	0.0873429	0.120928	0.0395593	0.0442428	0.00701942		249.8	0.0798229	0.0837194	0.0289676	0.031558	0.0081504	0.00881872	-0.0069344		265.8	0.255368	0.292918	0.0942434	0.126762	0.0279762	0.0466251	0.00025833		265.8	0.462452	0.43533	0.232694	0.243201	0.0821147	0.099833	-0.0024945
	266	0.217802	0.284032	0.0876176	0.121368	0.039311	0.0444196	0.00684378		250	0.0801162	0.0839998	0.0292535	0.0316797	0.00896161	0.00885432	-0.0071404		266	0.256342	0.293663	0.094146	0.127207	0.0279222	0.0468059	0.00024007		266	0.46262	0.435873	0.233631	0.243887	0.082374	0.100192	-0.0024109
	266.2	0.218935	0.284798	0.0885389	0.121808	0.0400036	0.0445964	0.00649415		250.2	0.0793663	0.0842797	0.0292852	0.0318014	0.00842008	0.00888992	-0.0063531		266.2	0.257588	0.294405	0.0941447	0.12765	0.028045	0.0469865	5.632e-05		266.2	0.463143	0.436412	0.234577	0.244571	0.0830332	0.10055	-0.0025629
	266.4	0.220053	0.285561	0.0893551	0.122247	0.0405507	0.0447731	0.00634487		250.4	0.078766	0.0845591	0.0289448	0.0319229	0.0081068	0.0089255	-0.0067445		266.4	0.25877	0.295145	0.0944125	0.128094	0.0288725	0.0471671	0.0004008		266.4	0.464122	0.436946	0.235944	0.245254	0.0835271	0.100908	-0.0024259
	266.6	0.220997	0.286322	0.0901508	0.122686	0.0413127	0.0449497	0.00658511		250.6	0.0794578	0.084838	0.0297534	0.0320444	0.0086513	0.00896108	-0.006017		266.6	0.259791	0.295881	0.0946155	0.128536	0.0293783	0.0473475	0.00043347		266.6	0.464661	0.437476	0.237727	0.245934	0.0838766	0.101265	-0.0022202
	266.8	0.221986	0.28708	0.0908897	0.123125	0.0422828	0.0451262	0.00597439		250.8	0.0790158	0.0851164	0.030384	0.0321658	0.00840108	0.00899664	-0.0064739		266.8	0.261939	0.296615	0.0951356	0.128978	0.0297068	0.0475279	-0.0003735		266.8	0.465175	0.438001	0.239194	0.246612	0.084436	0.101622	-0.0029743
	267	0.222672	0.287835	0.0909567	0.123563	0.041918	0.0453027	0.00610378		251	0.0794286	0.0853943	0.0297938	0.0322871	0.0090375	0.0090322	-0.0064859		267	0.262502	0.297346	0.0951373	0.129419	0.029868	0.0477081	9.303e-05		267	0.46574	0.438521	0.239806	0.247288	0.0846505	0.101978	-0.0024855
	267.2	0.22357	0.288588	0.0918157	0.124	0.0424354	0.0454791	0.00552241		251.2	0.0804044	0.0856717	0.0306834	0.0324084	0.0101019	0.00906774	-0.0058105		267.2	0.263767	0.298074	0.0955898	0.12986	0.0302454	0.0478882	-0.000319		267.2	0.466459	0.439037	0.241699	0.247961	0.0851517	0.102334	-0.0027029
	267.4	0.2245	0.289338	0.0928553	0.124437	0.043777	0.0456555	0.00539366		251.4	0.079895	0.0859486	0.0305751	0.0325295	0.0101418	0.00910327	-0.0058841		267.4	0.265204	0.2988	0.0962413	0.1303	0.0307208	0.0480682	0.00043909		267.4	0.467863	0.439549	0.243284	0.248633	0.0861786	0.10269	-0.0019364
	267.6	0.225913	0.290086	0.0935328	0.124873	0.0441102	0.0458318	0.00544865		251.6	0.0807439	0.086225	0.0297813	0.0326506	0.0102023	0.0091388	-0.0059865		267.6	0.266224	0.299522	0.0966908	0.130739	0.0312621	0.0482481	0.00041265		267.6	0.469165	0.440056	0.244147	0.249303	0.0867921	0.103045	-0.0023074
	267.8	0.226728	0.290831	0.0941821	0.125309	0.0441388	0.046008	0.00509875		251.8	0.0807957	0.0865009	0.0301027	0.0327716	0.0101976	0.00917431	-0.0056204		267.8	0.267322	0.300242	0.0966463	0.131178	0.0310246	0.0484278	0.00028221		267.8	0.469582	0.440558	0.244276	0.24997	0.0869951	0.103399	-0.0024753
	268	0.22671	0.291574	0.0945496	0.125745	0.0443076	0.0461841	0.00482163		252	0.0809044	0.0867764	0.0305733	0.0328925	0.0104125	0.00920981	-0.0055905		268	0.268062	0.300959	0.0965012	0.131616	0.0310061	0.0486075	0.00019194		268	0.469659	0.441057	0.244691	0.250636	0.0869777	0.103754	-0.0020775
	268.2	0.227263	0.292314	0.0947701	0.12618	0.044399	0.0463602	0.00491201		252.2	0.0814213	0.0870513	0.0307329	0.0330133	0.0104712	0.0092453	-0.0051724		268.2	0.268829	0.301673	0.0964103	0.132053	0.0308608	0.048787	0.00046706		268.2	0.469555	0.441551	0.24494	0.251299	0.0870271	0.104107	-0.0021347
	268.4	0.227997	0.293051	0.0949688	0.126614	0.0439833	0.0465362	0.00489547		252.4	0.0813478	0.0873257	0.0312814	0.0331341	0.0108927	0.00928078	-0.0046991		268.4	0.269737	0.302384	0.0967835	0.13249	0.0310322	0.0489664	0.0003852		268.4	0.470041	0.442041	0.245672	0.251961	0.087403	0.104461	-0.0019993
	268.6	0.228758	0.293787	0.0954289	0.127048	0.0445381	0.0467122	0.00506601		252.6	0.0812538	0.0875997	0.030954	0.0332547	0.0102859	0.00931625	-0.0047065		268.6	0.270388	0.303093	0.0973146	0.132926	0.0312269	0.0491458	0.00103321		268.6	0.46982	0.442526	0.246555	0.25262	0.0874819	0.104814	-0.0013341
	268.8	0.228415	0.294519	0.0952888	0.127482	0.0445225	0.0468881	0.005346		252.8	0.0816419	0.0878731	0.0312353	0.0333753	0.00965048	0.00935171	-0.0048499		268.8	0.270643	0.303799	0.0975953	0.133362	0.0314523	0.049325	0.0014218		268.8	0.469619	0.443008	0.247182	0.253278	0.0874057	0.105166	-0.0013421
	269	0.228145	0.29525	0.0942844	0.127915	0.0437996	0.0470639	0.0053779		253	0.0812762	0.0881461	0.0318273	0.0334958	0.00941103	0.00938716	-0.0041824		269	0.270979	0.304503	0.0984949	0.133797	0.0315879	0.0495041	0.00179033		269	0.469004	0.443485	0.247093	0.253933	0.0870929	0.105518	-0.0014596
	269.2	0.228372	0.295977	0.0947942	0.128347	0.0437835	0.0472396	0.00530643		253.2	0.0814076	0.0884186	0.031846	0.0336163	0.00932965	0.0094226	-0.0045977		269.2	0.271601	0.305203	0.0985654	0.134231	0.0315129	0.049683	0.00171664		269.2	0.468966	0.443958	0.247717	0.254586	0.0874337	0.10587	-0.0015687
	269.4	0.228751	0.296703	0.0949092	0.128779	0.0435154	0.0474153	0.0052309		253.4	0.0827041	0.0886906	0.032227	0.0337366	0.0100929	0.00945803	-0.0037083		269.4	0.272335	0.305901	0.0986604	0.134665	0.0309361	0.0498619	0.0019125		269.4	0.469489	0.444428	0.248206	0.255237	0.0872881	0.106221	-0.0017221
	269.6	0.230038	0.297425	0.0945977	0.129211	0.0433016	0.0475909	0.00518641		253.6	0.0827865	0.0889621	0.0326128	0.0338569	0.0100903	0.00949345	-0.0038383		269.6	0.272789	0.306596	0.0991299	0.135098	0.0307362	0.0500406	0.00225773		269.6	0.469432	0.444893	0.24881	0.255887	0.0873423	0.106571	-0.0022822
	269.8	0.230556	0.298146	0.0956494	0.129642	0.0434426	0.0477665	0.00547856		253.8	0.0826491	0.0892331	0.0316807	0.0339771	0.00928126	0.00952885	-0.0038202		269.8	0.273886	0.307289	0.0995526	0.13553	0.0310836	0.0502193	0.00223274		269.8	0.470122	0.445354	0.250238	0.256534	0.0875522	0.106922	-0.0026508
	270	0.231444	0.298864	0.0966487	0.130072	0.0439529	0.047942	0.00587578		254	0.0832912	0.0895036	0.0319739	0.0340972	0.00939671	0.00956425	-0.0032353		270	0.274892	0.307979	0.0999289	0.135962	0.0312035	0.0503978	0.00233537		270	0.470674	0.445811	0.251374	0.257179	0.0880656	0.107272	-0.0023775
	270.2	0.232782	0.299579	0.0972086	0.130502	0.0440403	0.0481174	0.00596504		254.2	0.08248	0.0897736	0.0316204	0.0342172	0.00876657	0.00959964	-0.0035729		270.2	0.276177	0.308666	0.101011	0.136393	0.031184	0.0505763	0.00236258		270.2	0.471495	0.446264	0.252644	0.257823	0.0885495	0.107621	-0.0022506
	270.4	0.23393	0.300292	0.0979515	0.130932	0.0446147	0.0482927	0.00651984		254.4	0.0827398	0.0900432	0.0313227	0.0343371	0.00902575	0.00963501	-0.004361		270.4	0.277478	0.30935	0.101846	0.136824	0.0321159	0.0507546	0.0029049		270.4	0.472608	0.446713	0.254139	0.258464	0.0894875	0.10797	-0.002713
	270.6	0.234387	0.301003	0.0989653	0.131361	0.0451809	0.048468	0.00649482		254.6	0.0830554	0.0903123	0.0311406	0.034457	0.00890075	0.00967038	-0.0038459		270.6	0.278037	0.310032	0.10215	0.137254	0.0319566	0.0509327	0.00223154		270.6	0.472984	0.447159	0.254815	0.259103	0.0897138	0.108318	-0.0028266
	270.8	0.235382	0.301711	0.0995244	0.13179	0.0451035	0.0486432	0.00561323		254.8	0.0829196	0.0905809	0.0298386	0.0345768	0.0081034	0.00970573	-0.0043817		270.8	0.278946	0.310712	0.102863	0.137683	0.031857	0.0511108	0.00159178		270.8	0.473781	0.4476	0.255656	0.259741	0.0904	0.108667	-0.0025595
	271	0.236824	0.302417	0.100094	0.132218	0.0455855	0.0488184	0.00574643		255	0.0836633	0.090849	0.0295259	0.0346965	0.00826686	0.00974108	-0.0045916		271	0.280334	0.311388	0.103367	0.138112	0.0322665	0.0512888	0.00180847		271	0.474995	0.448038	0.257267	0.260376	0.0914225	0.109014	-0.0024883
	271.2	0.23901	0.303121	0.101456	0.132645	0.0466751	0.0489935	0.00520495		255.2	0.0843274	0.0911166	0.030376	0.0348161	0.00874599	0.00977641	-0.0047308		271.2	0.282221	0.312063	0.104395	0.13854	0.0326775	0.0514667	0.00114323		271.2	0.476669	0.448472	0.259507	0.261009	0.0927991	0.109362	-0.0032219
	271.4	0.240056	0.303822	0.101829	0.133073	0.046814	0.0491685	0.00513132		255.4	0.0849791	0.0913838	0.0294413	0.0349356	0.00821259	0.00981173	-0.0053676		271.4	0.28299	0.312734	0.104479	0.138968	0.0322383	0.0516444	0.00109163		271.4	0.477398	0.448902	0.259897	0.261641	0.0927374	0.109708	-0.0028564
	271.6	0.24096	0.304521	0.101499	0.133499	0.0465626	0.0493434	0.00480219		255.6	0.0856608	0.0916505	0.030229	0.0350551	0.0085626	0.00984705	-0.0053627		271.6	0.283751	0.313403	0.104498	0.139394	0.0317437	0.0518221	0.00084687		271.6	0.477383	0.449329	0.26062	0.26227	0.0928067	0.110055	-0.0035709
	271.8	0.24179	0.305217	0.101493	0.133926	0.0464686	0.0495183	0.00460733		255.8	0.0851937	0.0919167	0.0304332	0.0351745	0.00820624	0.00988235	-0.0058891		271.8	0.284793	0.314069	0.104549	0.139821	0.0316945	0.0519996	-0.0002848		271.8	0.477862	0.449752	0.260867	0.262898	0.093193	0.110401	-0.0045333
	272	0.242067	0.305911	0.100926	0.134351	0.04616	0.0496931	0.00467937		256	0.085726	0.0921824	0.0305071	0.0352938	0.00846454	0.00991764	-0.0054565		272	0.284946	0.314733	0.105249	0.140246	0.0316192	0.052177	-0.0003106		272	0.478035	0.450171	0.261395	0.263523	0.0935278	0.110746	-0.0044246
	272.2	0.242825	0.306603	0.100703	0.134776	0.0458991	0.0498679	0.0050398		256.2	0.085053	0.0924477	0.0312308	0.035413	0.0083713	0.00995293	-0.0049847		272.2	0.286106	0.315394	0.105279	0.140671	0.0314108	0.0523543	0.00028816		272.2	0.477968	0.450587	0.261897	0.264147	0.0939093	0.111091	-0.003851
	272.4	0.2432	0.307292	0.100495	0.135201	0.0461994	0.0500426	0.00452709		256.4	0.0855614	0.0927125	0.031509	0.0355322	0.00914256	0.0099882	-0.0054281		272.4	0.286767	0.316053	0.105862	0.141096	0.0322157	0.0525315	-0.0001318		272.4	0.478006	0.450999	0.262631	0.264769	0.0949521	0.111436	-0.0047299
	272.6	0.243618	0.307979	0.100456	0.135626	0.0463558	0.0502172	0.00452091		256.6	0.0862614	0.0929768	0.0316318	0.0356512	0.00935768	0.0100235	-0.0052697		272.6	0.28746	0.316709	0.106241	0.14152	0.0324392	0.0527086	0.00011118		272.6	0.477777	0.451408	0.262841	0.265389	0.0949647	0.11178	-0.0045124
	272.8	0.243537	0.308664	0.100688	0.136049	0.0460847	0.0503917	0.00384222		256.8	0.0862033	0.0932406	0.0323802	0.0357702	0.00899026	0.0100587	-0.0048741		272.8	0.288006	0.317363	0.106859	0.141943	0.0321117	0.0528856	-7.71e-06		272.8	0.4774	0.451813	0.263286	0.266007	0.0949632	0.112124	-0.0048485
	273	0.244026	0.309346	0.0999852	0.136473	0.0457812	0.0505662	0.00369601		257	0.0866346	0.093504	0.0321416	0.0358891	0.00891095	0.010094	-0.0046303		273	0.288605	0.318014	0.107268	0.142366	0.0319063	0.0530624	8.524e-05		273	0.477326	0.452214	0.26367	0.266623	0.0950675	0.112467	-0.0046728
	273.2	0.244383	0.310026	0.100057	0.136895	0.0458242	0.0507406	0.00371548		257.2	0.0879075	0.0937668	0.0325399	0.0360079	0.00921808	0.0101292	-0.0043147		273.2	0.288932	0.318663	0.106899	0.142788	0.0315383	0.0532392	0.00031537		273.2	0.477097	0.452612	0.264437	0.267237	0.0955363	0.11281	-0.0048721
	273.4	0.244676	0.310704	0.099711	0.137318	0.0451486	0.050915	0.0035455		257.4	0.08789	0.0940293	0.0333568	0.0361267	0.00947385	0.0101644	-0.0045357		273.4	0.289258	0.319309	0.106451	0.143209	0.0306962	0.0534158	0.00068081		273.4	0.476773	0.453007	0.264414	0.267849	0.0950732	0.113153	-0.0043845
	273.6	0.245723	0.311379	0.100614	0.13774	0.0454915	0.0510893	0.00350343		257.6	0.0889813	0.0942912	0.0330156	0.0362454	0.00908725	0.0101996	-0.0047264		273.6	0.290637	0.319952	0.107041	0.14363	0.031465	0.0535923	0.00089284		273.6	0.477276	0.453398	0.265389	0.268459	0.0954106	0.113495	-0.0046387
	273.8	0.24637	0.312053	0.101191	0.138161	0.0458908	0.0512635	0.00390647		257.8	0.0890462	0.0945527	0.0327402	0.0363639	0.0084243	0.0102348	-0.0041762		273.8	0.291264	0.320594	0.107457	0.14405	0.0320771	0.0537687	0.00098136		273.8	0.477897	0.453786	0.266615	0.269068	0.0961484	0.113837	-0.0047162
	274	0.247462	0.312724	0.101443	0.138582	0.0459387	0.0514377	0.00448122		258	0.0890564	0.0948137	0.0321333	0.0364825	0.0084565	0.01027	-0.0048772		274	0.291906	0.321232	0.107676	0.14447	0.0323323	0.0539451	0.00135461		274	0.478214	0.45417	0.267292	0.269675	0.0963171	0.114178	-0.0039205
	274.2	0.248275	0.313392	0.102252	0.139002	0.0465914	0.0516118	0.00449011		258.2	0.0892789	0.0950742	0.0318522	0.0366009	0.00866754	0.0103052	-0.005358		274.2	0.293485	0.321868	0.10854	0.144889	0.0328453	0.0541213	0.00179286		274.2	0.478784	0.454552	0.267987	0.270279	0.0965939	0.114519	-0.003246
	274.4	0.249326	0.314059	0.102551	0.139422	0.0475317	0.0517858	0.00505773		258.4	0.0895087	0.0953343	0.0318942	0.0367192	0.00898324	0.0103403	-0.0050752		274.4	0.294371	0.322502	0.108887	0.145307	0.0338377	0.0542973	0.00195539		274.4	0.479388	0.45493	0.269278	0.270882	0.0974104	0.114859	-0.0031297
	274.6	0.250088	0.314723	0.103074	0.139842	0.0474993	0.0519597	0.00514242		258.6	0.0897695	0.0955939	0.0314029	0.0368375	0.00864998	0.0103755	-0.004875		274.6	0.295205	0.323134	0.109135	0.145725	0.0337574	0.0544733	0.00187086		274.6	0.479331	0.455304	0.269963	0.271483	0.0971727	0.115199	-0.0026811
	274.8	0.251536	0.315385	0.104106	0.140261	0.0485349	0.0521336	0.00489347		258.8	0.0901449	0.0958531	0.0314646	0.0369557	0.00806216	0.0104107	-0.0045752		274.8	0.29654	0.323763	0.110218	0.146142	0.0341633	0.0546492	0.00154378		274.8	0.480184	0.455676	0.271802	0.272082	0.0976745	0.115539	-0.0021094
	275	0.252542	0.316044	0.104736	0.14068	0.0491339	0.0523075	0.00538623		259	0.0904625	0.0961118	0.0323127	0.0370738	0.00841774	0.0104458	-0.0049255		275	0.298182	0.324389	0.110837	0.146559	0.0346316	0.0548249	0.00161425		275	0.480962	0.456044	0.273207	0.272679	0.0984733	0.115878	-0.0015916
	275.2	0.253553	0.316702	0.104993	0.141098	0.049318	0.0524812	0.00539307		259.2	0.0907738	0.09637	0.0321337	0.0371918	0.00894785	0.0104809	-0.0049166		275.2	0.299347	0.325013	0.110899	0.146975	0.0348387	0.0550006	0.0008486		275.2	0.481522	0.456409	0.27477	0.273275	0.0990289	0.116217	-0.0020416
	275.4	0.254284	0.317357	0.105546	0.141515	0.0498516	0.0526549	0.00547988		259.4	0.0917892	0.0966277	0.0325981	0.0373098	0.00941802	0.010516	-0.005314		275.4	0.300526	0.325635	0.111582	0.14739	0.0350461	0.0551761	0.00067259		275.4	0.481876	0.456771	0.275675	0.273868	0.0989905	0.116555	-0.0016522
	275.6	0.255414	0.31801	0.106461	0.141932	0.0506239	0.0528286	0.00551555		259.6	0.0909778	0.0968851	0.0330516	0.0374277	0.0098883	0.0105511	-0.0057294		275.6	0.302032	0.326254	0.112475	0.147805	0.0359316	0.0553515	0.00062492		275.6	0.482308	0.45713	0.277228	0.27446	0.100155	0.116893	-0.0011855
	275.8	0.256356	0.318661	0.106625	0.142349	0.0510008	0.0530021	0.00590309		259.8	0.090925	0.0971419	0.0329413	0.0375455	0.0101333	0.0105862	-0.0059348		275.8	0.303614	0.326871	0.11325	0.148219	0.0365088	0.0555269	0.00052048		275.8	0.482895	0.457486	0.278338	0.27505	0.101097	0.11723	-0.001006
	276	0.256513	0.319309	0.106742	0.142765	0.0513892	0.0531756	0.00559334		260	0.091385	0.0973983	0.0337693	0.0376632	0.0114757	0.0106213	-0.0054011		276	0.304525	0.327486	0.113151	0.148633	0.036797	0.0557021	0.0007566		276	0.482732	0.457838	0.279253	0.275638	0.101625	0.117567	-0.0009568
	276.2	0.257852	0.319956	0.107871	0.143181	0.0524777	0.053349	0.00526331		260.2	0.0913589	0.0976542	0.0343674	0.0377808	0.011818	0.0106564	-0.005236		276.2	0.305967	0.328098	0.113791	0.149046	0.0373522	0.0558772	0.00075099		276.2	0.483172	0.458188	0.280173	0.276225	0.102364	0.117904	-0.0003994
	276.4	0.257707	0.3206	0.107554	0.143596	0.0522728	0.0535224	0.00457462		260.4	0.0923119	0.0979096	0.0341244	0.0378984	0.0122034	0.0106914	-0.0053692		276.4	0.306716	0.328708	0.114337	0.149459	0.0375499	0.0560521	0.00030579		276.4	0.483204	0.458535	0.28058	0.276809	0.102688	0.11824	-0.0013173
	276.6	0.258166	0.321242	0.108413	0.144011	0.0521498	0.0536957	0.00470352		260.6	0.0917544	0.0981647	0.0342692	0.0380159	0.0121983	0.0107265	-0.0049956		276.6	0.308254	0.329315	0.11498	0.149871	0.0373617	0.056227	0.00077459		276.6	0.483658	0.458878	0.281154	0.277392	0.102489	0.118576	-0.0014608
	276.8	0.258552	0.321882	0.109064	0.144425	0.0519017	0.0538689	0.0044665		260.8	0.0918697	0.0984192	0.0339495	0.0381333	0.0115331	0.0107615	-0.0046218		276.8	0.308593	0.32992	0.115486	0.150282	0.0366435	0.0564018	0.00073807		276.8	0.484007	0.459219	0.281536	0.277973	0.102372	0.118912	-0.0011144
	277	0.258346	0.32252	0.108573	0.144839	0.0514134	0.0540421	0.0047271		261	0.0929691	0.0986733	0.0350486	0.0382506	0.012987	0.0107966	-0.0050686		277	0.308755	0.330523	0.115779	0.150693	0.0362816	0.0565765	0.00138471		277	0.48327	0.459557	0.281606	0.278552	0.102026	0.119247	-8.569e-05
	277.2	0.25796	0.323155	0.108107	0.145252	0.051257	0.0542152	0.00476822		261.2	0.0925522	0.0989269	0.0354098	0.0383678	0.01286	0.0108316	-0.0044302		277.2	0.309107	0.331124	0.115414	0.151103	0.035877	0.056751	0.00169757		277.2	0.48299	0.459892	0.281413	0.279129	0.101932	0.119581	-0.000604
	277.4	0.259036	0.323788	0.108976	0.145665	0.050959	0.0543882	0.00420094		261.4	0.0931533	0.0991801	0.0358936	0.038485	0.0128266	0.0108666	-0.0047986		277.4	0.310461	0.331722	0.115991	0.151512	0.036106	0.0569254	0.00160728		277.4	0.483841	0.460224	0.282218	0.279705	0.102081	0.119915	-0.0006046
	277.6	0.259578	0.32442	0.109129	0.146078	0.0504759	0.0545612	0.00408647		261.6	0.0948865	0.0994328	0.0364049	0.0386021	0.0132644	0.0109016	-0.0040732		277.6	0.310956	0.332318	0.115943	0.151921	0.0360321	0.0570998	0.00152857		277.6	0.483976	0.460553	0.282527	0.280278	0.101569	0.120249	-0.0007085
	277.8	0.260066	0.325049	0.10912	0.14649	0.0504166	0.0547341	0.00407048		261.8	0.0944516	0.0996851	0.0367176	0.0387191	0.0133575	0.0109366	-0.0045943		277.8	0.31101	0.332911	0.116255	0.152329	0.036037	0.057274	0.00128506		277.8	0.484035	0.460879	0.283325	0.28085	0.102172	0.120582	-0.0013895
	278	0.26078	0.325676	0.109119	0.146901	0.0497589	0.054907	0.00441161		262	0.0956221	0.0999369	0.0363009	0.038836	0.0138701	0.0109716	-0.0048364		278	0.311483	0.333503	0.116842	0.152737	0.036646	0.0574481	0.00127054		278	0.484326	0.461202	0.283855	0.281421	0.102277	0.120915	-0.0021991
	278.2	0.260594	0.326301	0.109063	0.147312	0.0492546	0.0550797	0.00474109		262.2	0.0963268	0.100188	0.0370474	0.0389529	0.0141682	0.0110066	-0.0044393		278.2	0.311859	0.334092	0.11684	0.153144	0.0360709	0.0576221	0.00130774		278.2	0.484156	0.461523	0.28368	0.281989	0.101929	0.121248	-0.0022404
	278.4	0.261109	0.326923	0.108927	0.147723	0.0492207	0.0552525	0.00497918		262.4	0.0961863	0.100439	0.0367997	0.0390697	0.0139856	0.0110415	-0.0049437		278.4	0.311979	0.334678	0.117117	0.153551	0.0360206	0.057796	0.00132081		278.4	0.484344	0.461841	0.284235	0.282556	0.102258	0.12158	-0.0029721
	278.6	0.262472	0.327544	0.109227	0.148133	0.0490784	0.0554251	0.00514985		262.6	0.0970533	0.10069	0.036512	0.0391864	0.0133921	0.0110765	-0.0046876		278.6	0.312752	0.335263	0.117574	0.153957	0.0362314	0.0579698	0.0016565		278.6	0.484718	0.462156	0.284826	0.283121	0.102847	0.121911	-0.0039121
	278.8	0.263303	0.328163	0.11006	0.148543	0.0496323	0.0555977	0.00470364		262.8	0.0968965	0.10094	0.0369646	0.039303	0.0127312	0.0111114	-0.0043453		278.8	0.313473	0.335845	0.11808	0.154362	0.0363257	0.0581434	0.00112158		278.8	0.485231	0.462469	0.286049	0.283684	0.103401	0.122243	-0.003865
	279	0.263641	0.328779	0.110706	0.148952	0.049475	0.0557702	0.00458133		263	0.0968743	0.101189	0.0365137	0.0394195	0.0122532	0.0111463	-0.0049268		279	0.314016	0.336425	0.118322	0.154767	0.036209	0.058317	0.0014558		279	0.485503	0.462779	0.286483	0.284245	0.103732	0.122574	-0.003465
	279.2	0.264797	0.329393	0.11091	0.149361	0.0500225	0.0559426	0.00461513		263.2	0.0975971	0.101438	0.036637	0.039536	0.0123035	0.0111813	-0.0048174		279.2	0.315411	0.337003	0.118741	0.155172	0.0368362	0.0584905	0.00168204		279.2	0.486361	0.463086	0.287869	0.284805	0.104602	0.122904	-0.0039758
	279.4	0.266166	0.330006	0.111902	0.149769	0.0502102	0.056115	0.00432852		263.4	0.0971659	0.101687	0.0369194	0.0396524	0.0115349	0.0112162	-0.0060208		279.4	0.316586	0.337579	0.119429	0.155575	0.0371566	0.0586638	0.0021495		279.4	0.486283	0.46339	0.288657	0.285363	0.105103	0.123234	-0.0038089
	279.6	0.266555	0.330616	0.112844	0.150177	0.0508065	0.0562873	0.00398469		263.6	0.0974428	0.101935	0.0362174	0.0397687	0.0113363	0.0112511	-0.0060667		279.6	0.317693	0.338152	0.119754	0.155978	0.0370505	0.0588371	0.00195192		279.6	0.486545	0.463692	0.289282	0.285919	0.105926	0.123564	-0.0036677
	279.8	0.267358	0.331224	0.11334	0.150584	0.0517949	0.0564596	0.00350136		263.8	0.0980479	0.102183	0.0368983	0.0398849	0.0113999	0.0112859	-0.0057731		279.8	0.319259	0.338723	0.120697	0.156381	0.0374632	0.0590102	0.00173277		279.8	0.48753	0.463991	0.290557	0.286474	0.106893	0.123893	-0.0042178
	280	0.268073	0.33183	0.113373	0.150991	0.0518917	0.0566318	0.00303066		264	0.09768	0.102431	0.0369484	0.0400011	0.0112852	0.0113208	-0.0059632		280	0.319822	0.339292	0.120392	0.156783	0.0375259	0.0591832	0.00140425		280	0.487623	0.464288	0.290822	0.287027	0.107025	0.124222	-0.0049919
	280.2	0.269212	0.332434	0.114231	0.151397	0.052293	0.0568039	0.00298867		264.2	0.0973421	0.102677	0.0360741	0.0401171	0.0102554	0.0113557	-0.005737		280.2	0.320801	0.339859	0.121334	0.157184	0.0377467	0.0593561	0.00122577		280.2	0.488385	0.464582	0.291778	0.287578	0.107112	0.12455	-0.005118
	280.4	0.269119	0.333036	0.114321	0.151803	0.0522259	0.0569759	0.00344658		264.4	0.0966871	0.102924	0.0356699	0.0402331	0.00971751	0.0113906	-0.005962		280.4	0.322099	0.340423	0.121745	0.157585	0.0378476	0.0595289	0.00144801		280.4	0.488805	0.464874	0.292463	0.288127	0.107094	0.124878	-0.0049161
	280.6	0.269456	0.333636	0.11434	0.152209	0.0519873	0.0571479	0.00396821		264.6	0.0965217	0.10317	0.0357	0.040349	0.0102141	0.0114254	-0.0068374		280.6	0.322934	0.340986	0.121862	0.157985	0.0378161	0.0597016	0.00211418		280.6	0.488468	0.465163	0.293428	0.288675	0.106877	0.125206	-0.0050276
	280.8	0.270146	0.334234	0.114835	0.152614	0.0526003	0.0573198	0.00340016		264.8	0.0964048	0.103416	0.0354976	0.0404649	0.00998059	0.0114602	-0.0071356		280.8	0.323634	0.341546	0.122116	0.158385	0.0376514	0.0598742	0.00127752		280.8	0.488667	0.465449	0.294103	0.289221	0.107344	0.125533	-0.0047604
	281	0.270411	0.33483	0.114905	0.153018	0.0529965	0.0574917	0.00319474		265	0.0962325	0.103661	0.0364147	0.0405807	0.0105145	0.0114951	-0.0075306		281	0.324419	0.342104	0.122278	0.158784	0.0372257	0.0600467	0.00103169		281	0.487907	0.465734	0.294827	0.289765	0.107058	0.12586	-0.0043043
	281.2	0.270946	0.335424	0.11455	0.153423	0.0530348	0.0576635	0.00355903		265.2	0.0960272	0.103905	0.0354888	0.0406963	0.00989942	0.0115299	-0.0065745		281.2	0.32515	0.34266	0.122338	0.159183	0.0374245	0.0602191	0.00075412		281.2	0.488381	0.466015	0.295761	0.290308	0.107487	0.126186	-0.0045287
	281.4	0.271839	0.336016	0.115387	0.153826	0.0528654	0.0578352	0.00387792		265.4	0.0967662	0.10415	0.0364059	0.0408119	0.0103638	0.0115647	-0.0068056		281.4	0.326502	0.343214	0.123101	0.15958	0.0380277	0.0603914	-5.826e-05		281.4	0.488865	0.466294	0.297307	0.290849	0.10804	0.126512	-0.0048068
	281.6	0.272074	0.336606	0.115765	0.154229	0.0529001	0.0580069	0.00354963		265.6	0.097006	0.104394	0.0368245	0.0409275	0.0111028	0.0115995	-0.0068222		281.6	0.326385	0.343766	0.122827	0.159978	0.0377017	0.0605635	-0.0010988		281.6	0.488434	0.466571	0.297498	0.291388	0.107713	0.126837	-0.0052244
	281.8	0.272398	0.337194	0.116548	0.154632	0.0528828	0.0581785	0.0035879		265.8	0.0973112	0.104637	0.0368687	0.0410429	0.0115934	0.0116343	-0.0064022		281.8	0.326698	0.344315	0.123679	0.160375	0.0378758	0.0607356	-0.0014101		281.8	0.488784	0.466846	0.298663	0.291926	0.108358	0.127163	-0.005453
	282	0.273519	0.33778	0.11671	0.155035	0.0527265	0.05835	0.00477021		266	0.0981575	0.10488	0.0368435	0.0411583	0.0122431	0.0116691	-0.0060395		282	0.327481	0.344863	0.124532	0.160771	0.0385656	0.0609075	-0.0010304		282	0.488964	0.467118	0.299663	0.292462	0.108689	0.127487	-0.0055078
	282.2	0.274483	0.338364	0.117741	0.155436	0.0537292	0.0585215	0.00504518		266.2	0.0985118	0.105122	0.0372741	0.0412736	0.0126162	0.0117038	-0.0059437		282.2	0.328271	0.345408	0.125296	0.161167	0.0390363	0.0610793	-0.0008082		282.2	0.489367	0.467388	0.300919	0.292997	0.109333	0.127812	-0.0048657
	282.4	0.275916	0.338946	0.118683	0.155838	0.0542889	0.0586929	0.00553325		266.4	0.0993474	0.105365	0.036705	0.0413888	0.0122034	0.0117386	-0.0054479		282.4	0.329262	0.345951	0.126988	0.161562	0.0398772	0.0612511	-0.0007189		282.4	0.490169	0.467655	0.302019	0.293529	0.110196	0.128136	-0.0045334
	282.6	0.276954	0.339526	0.118743	0.156239	0.0539095	0.0588642	0.0057537		266.6	0.100105	0.105606	0.037581	0.041504	0.0124535	0.0117733	-0.0043205		282.6	0.330385	0.346492	0.127907	0.161956	0.0399406	0.0614227	-0.0005833		282.6	0.490122	0.46792	0.302914	0.29406	0.110721	0.128459	-0.0047877
	282.8	0.277817	0.340104	0.119885	0.156639	0.054662	0.0590355	0.00617136		266.8	0.100511	0.105847	0.037483	0.041619	0.0120752	0.0118081	-0.0044964		282.8	0.332142	0.347031	0.129108	0.16235	0.0406787	0.0615942	-0.0001481		282.8	0.490363	0.468183	0.304058	0.29459	0.111689	0.128782	-0.0039565
	283	0.278695	0.34068	0.120499	0.157039	0.0547356	0.0592067	0.00569427		267	0.101809	0.106088	0.0371291	0.041734	0.0120302	0.0118428	-0.0042159		283	0.332864	0.347568	0.129895	0.162744	0.0406361	0.0617656	0.00030065		283	0.490371	0.468444	0.304676	0.295118	0.111807	0.129105	-0.0040607
	283.2	0.279916	0.341254	0.120451	0.157439	0.0546425	0.0593779	0.00585355		267.2	0.101977	0.106329	0.0375668	0.041849	0.012013	0.0118775	-0.004385		283.2	0.334407	0.348103	0.130214	0.163136	0.040747	0.0619369	0.00086144		283.2	0.490449	0.468702	0.305427	0.295644	0.112268	0.129427	-0.0043665
	283.4	0.281014	0.341826	0.121217	0.157838	0.0548244	0.059549	0.0056459		267.4	0.102135	0.106569	0.0367218	0.0419638	0.0112085	0.0119122	-0.005092		283.4	0.335509	0.348636	0.130664	0.163529	0.0409155	0.0621081	0.00081333		283.4	0.490456	0.468958	0.305822	0.296168	0.112735	0.129749	-0.0045909
	283.6	0.281953	0.342396	0.121832	0.158237	0.055159	0.05972	0.00561529		267.6	0.103614	0.106808	0.0366909	0.0420786	0.0111807	0.0119469	-0.0042634		283.6	0.33643	0.349167	0.131556	0.16392	0.0410028	0.0622792	0.0006298		283.6	0.491578	0.469212	0.306309	0.296691	0.113503	0.130071	-0.004161
	283.8	0.282747	0.342965	0.122137	0.158635	0.055008	0.0598909	0.00569892		267.8	0.102869	0.107047	0.0375454	0.0421932	0.010872	0.0119816	-0.0049725		283.8	0.337175	0.349696	0.131574	0.164312	0.0411636	0.0624502	0.001036		283.8	0.491607	0.469464	0.306665	0.297212	0.113396	0.130392	-0.0039571
	284	0.283327	0.343531	0.12171	0.159033	0.0547399	0.0600618	0.00549954		268	0.102966	0.107286	0.0367463	0.0423079	0.010657	0.0120162	-0.005369		284	0.337645	0.350223	0.131048	0.164702	0.0407519	0.062621	0.0010492		284	0.491375	0.469713	0.306848	0.297732	0.113255	0.130713	-0.004226
	284.2	0.284211	0.344096	0.12211	0.15943	0.0546506	0.0602326	0.00573296		268.2	0.10413	0.107524	0.037381	0.0424224	0.011555	0.0120509	-0.0055428		284.2	0.33818	0.350747	0.131021	0.165092	0.0410511	0.0627918	0.00133543		284.2	0.491582	0.469961	0.307347	0.29825	0.11355	0.131033	-0.0036812
	284.4	0.284053	0.344658	0.121937	0.159827	0.05411	0.0604034	0.00594444		268.4	0.104158	0.107762	0.0383085	0.0425368	0.0124369	0.0120856	-0.0069567		284.4	0.338981	0.35127	0.130728	0.165482	0.0405212	0.0629624	0.00183901		284.4	0.491134	0.470206	0.307793	0.298767	0.113423	0.131353	-0.0032026
	284.6	0.284497	0.345219	0.121306	0.160223	0.0536396	0.0605741	0.00536457		268.6	0.104352	0.107999	0.0379057	0.0426512	0.0125451	0.0121202	-0.0083369		284.6	0.339372	0.351791	0.130341	0.165871	0.0401619	0.063133	0.00172524		284.6	0.490698	0.470449	0.308038	0.299282	0.113369	0.131673	-0.0039455
	284.8	0.285232	0.345778	0.121757	0.160619	0.0541383	0.0607447	0.0055114		268.8	0.103079	0.108236	0.0380675	0.0427655	0.0121673	0.0121548	-0.0084965		284.8	0.340265	0.352309	0.130136	0.166259	0.0405716	0.0633034	0.00124364		284.8	0.491189	0.47069	0.308458	0.299795	0.113966	0.131992	-0.0036676
	285	0.285068	0.346335	0.121493	0.161015	0.0530228	0.0609152	0.00532862		269	0.102796	0.108473	0.0377197	0.0428797	0.0119432	0.0121894	-0.0087585		285	0.339792	0.352826	0.129005	0.166647	0.039607	0.0634738	0.00050232		285	0.490129	0.470929	0.308296	0.300307	0.113262	0.132311	-0.0034127
	285.2	0.286229	0.34689	0.121801	0.16141	0.053446	0.0610858	0.0056329		269.2	0.102384	0.108709	0.0375932	0.0429939	0.011842	0.0122241	-0.0087226		285.2	0.340666	0.353341	0.129468	0.167034	0.0401971	0.063644	0.00068505		285.2	0.491053	0.471166	0.309652	0.300817	0.113764	0.132629	-0.0032626
	285.4	0.286544	0.347443	0.121889	0.161805	0.0532771	0.0612562	0.00553123		269.4	0.101202	0.108944	0.0384954	0.043108	0.0121163	0.0122587	-0.0087534		285.4	0.341282	0.353853	0.129565	0.167421	0.0405589	0.0638141	0.00042387		285.4	0.491729	0.471401	0.310017	0.301325	0.113602	0.132947	-0.0038683
	285.6	0.287092	0.347994	0.121939	0.162199	0.0531894	0.0614266	0.00508937		269.6	0.101103	0.10918	0.0385483	0.043222	0.0121536	0.0122933	-0.0083434		285.6	0.340863	0.354364	0.128832	0.167807	0.0401169	0.0639841	-2.707e-05		285.6	0.49139	0.471634	0.310241	0.301832	0.113454	0.133264	-0.0037424
	285.8	0.287274	0.348544	0.12246	0.162593	0.0539838	0.0615969	0.00558319		269.8	0.101469	0.109415	0.0394128	0.0433359	0.0127108	0.0123278	-0.0069772		285.8	0.341318	0.354873	0.129026	0.168192	0.0401065	0.064154	0.00023405		285.8	0.491686	0.471865	0.310997	0.302338	0.113488	0.133582	-0.0030722
	286	0.288618	0.349091	0.122903	0.162986	0.0551179	0.0617671	0.00625307		270	0.10045	0.109649	0.0391468	0.0434497	0.0124383	0.0123624	-0.0076057		286	0.342447	0.35538	0.130118	0.168578	0.0411789	0.0643238	0.00025209		286	0.491951	0.472094	0.312239	0.302842	0.114564	0.133898	-0.0029799
	286.2	0.288618	0.349637	0.123673	0.163379	0.055922	0.0619373	0.0059351		270.2	0.101326	0.109883	0.0388398	0.0435635	0.0123611	0.012397	-0.0069265		286.2	0.343049	0.355885	0.130839	0.168962	0.0415694	0.0644935	-0.0001465		286.2	0.491896	0.472321	0.312604	0.303344	0.115404	0.134215	-0.0032986
	286.4	0.289577	0.350181	0.124619	0.163771	0.0566941	0.0621074	0.00618368		270.4	0.101263	0.110117	0.0386599	0.0436772	0.0114458	0.0124315	-0.0058867		286.4	0.344789	0.356388	0.132112	0.169346	0.0421236	0.0646631	-5.74e-05		286.4	0.492811	0.472546	0.313465	0.303845	0.116712	0.134531	-0.0028432
	286.6	0.290164	0.350723	0.124587	0.164163	0.0568049	0.0622774	0.00570078		270.6	0.101039	0.11035	0.0387482	0.0437908	0.0114333	0.012466	-0.0061751		286.6	0.34575	0.356889	0.132818	0.169729	0.0419573	0.0648326	0.00051813		286.6	0.492428	0.472769	0.313985	0.304344	0.117182	0.134846	-0.0030964
	286.8	0.291156	0.351263	0.125149	0.164555	0.0575877	0.0624474	0.00609835		270.8	0.102711	0.110582	0.0388061	0.0439043	0.0115112	0.0125006	-0.0058312		286.8	0.347452	0.357388	0.133752	0.170112	0.0430551	0.065002	0.0014086		286.8	0.492705	0.47299	0.315206	0.304842	0.118364	0.135162	-0.0028689
	287	0.291433	0.351801	0.125693	0.164946	0.0578831	0.0626173	0.005663		271	0.102655	0.110815	0.0383235	0.0440178	0.0107291	0.0125351	-0.0051723		287	0.348087	0.357885	0.134331	0.170494	0.0428873	0.0651713	0.00138896		287	0.492521	0.473209	0.31584	0.305338	0.117596	0.135476	-0.00341
	287.2	0.291705	0.352338	0.126006	0.165336	0.0578642	0.0627872	0.006074		271.2	0.102732	0.111047	0.0376085	0.0441312	0.0101355	0.0125696	-0.0050036		287.2	0.348732	0.35838	0.135306	0.170876	0.0432338	0.0653404	0.0019663		287.2	0.492516	0.473427	0.316292	0.305832	0.117967	0.135791	-0.0028619
	287.4	0.291941	0.352872	0.126382	0.165727	0.0578703	0.0629569	0.00634413		271.4	0.103528	0.111278	0.0372512	0.0442445	0.00925577	0.0126041	-0.0042163		287.4	0.349809	0.358874	0.136495	0.171257	0.0436296	0.0655095	0.0022546		287.4	0.492818	0.473642	0.317082	0.306326	0.118636	0.136105	-0.0028712
	287.6	0.292797	0.353405	0.127466	0.166116	0.0582484	0.0631267	0.00630132		271.6	0.104274	0.111509	0.037807	0.0443577	0.00878677	0.0126386	-0.0040761		287.6	0.350718	0.359365	0.137832	0.171638	0.0441332	0.0656784	0.00229968		287.6	0.493458	0.473856	0.318124	0.306817	0.119148	0.136419	-0.002394
	287.8	0.293098	0.353937	0.128476	0.166506	0.0581751	0.0632963	0.00613874		271.8	0.105016	0.11174	0.0374188	0.0444709	0.00883981	0.0126731	-0.0035932		287.8	0.351647	0.359855	0.138967	0.172018	0.044385	0.0658473	0.00250505		287.8	0.493252	0.474067	0.319202	0.307307	0.119695	0.136732	-0.0019523
	288	0.293252	0.354466	0.128447	0.166895	0.0578994	0.0634659	0.00570108		272	0.107075	0.11197	0.0376898	0.044584	0.00946745	0.0127075	-0.0025357		288	0.352788	0.360342	0.13962	0.172398	0.044309	0.066016	0.00262945		288	0.493851	0.474277	0.320212	0.307796	0.120358	0.137045	-0.0021478
	288.2	0.294056	0.354993	0.128939	0.167283	0.0580574	0.0636354	0.00637815		272.2	0.108139	0.1122	0.0386974	0.044697	0.0100818	0.012742	-0.0029518		288.2	0.353418	0.360828	0.140041	0.172777	0.044789	0.0661846	0.00326206		288.2	0.494111	0.474485	0.320708	0.308283	0.120601	0.137357	-0.0016899
	288.4	0.295169	0.355519	0.130048	0.167671	0.0581744	0.0638049	0.00636206		272.4	0.108452	0.112429	0.0379938	0.0448099	0.0103058	0.0127764	-0.0038258		288.4	0.354947	0.361312	0.141248	0.173155	0.0448671	0.0663532	0.00284448		288.4	0.494694	0.474692	0.322187	0.308768	0.120742	0.137669	-0.0014654
	288.6	0.295755	0.356043	0.12967	0.168059	0.057756	0.0639743	0.00638061		272.6	0.109172	0.112658	0.0377324	0.0449228	0.0100454	0.0128109	-0.0039963		288.6	0.35537	0.361794	0.141574	0.173533	0.0447137	0.0665216	0.00258417		288.6	0.494636	0.474896	0.322547	0.309252	0.121045	0.137981	-0.0015222
	288.8	0.296434	0.356565	0.129719	0.168446	0.0575586	0.0641436	0.00649766		272.8	0.108785	0.112887	0.0380617	0.0450356	0.00988327	0.0128453	-0.0041904		288.8	0.356138	0.362274	0.141466	0.173911	0.0450192	0.0666899	0.00260453		288.8	0.494343	0.475099	0.323457	0.309735	0.121436	0.138293	-0.001618
	289	0.297246	0.357086	0.130045	0.168832	0.0571432	0.0643129	0.0061608		273	0.109273	0.113115	0.0378965	0.0451483	0.0098959	0.0128797	-0.0040199		289	0.356264	0.362753	0.141546	0.174287	0.0448042	0.0668581	0.00184448		289	0.494364	0.4753	0.3238	0.310216	0.12145	0.138603	-0.0017611
	289.2	0.298826	0.357604	0.129856	0.169219	0.0574857	0.0644821	0.00630594		273.2	0.108228	0.113343	0.0383318	0.0452609	0.00991471	0.0129141	-0.0037115		289.2	0.357294	0.363229	0.142524	0.174664	0.0452214	0.0670262	0.00232828		289.2	0.495267	0.4755	0.324766	0.310695	0.121636	0.138914	-0.0013298
	289.4	0.298756	0.358121	0.129064	0.169604	0.0567858	0.0646513	0.00648801		273.4	0.107941	0.11357	0.038734	0.0453735	0.0103545	0.0129485	-0.0035311		289.4	0.357608	0.363704	0.141897	0.175039	0.0450963	0.0671942	0.00196492		289.4	0.494805	0.475697	0.324905	0.311173	0.121368	0.139224	-0.0023956
	289.6	0.299404	0.358636	0.129227	0.16999	0.0567843	0.0648203	0.00661809		273.6	0.108609	0.113797	0.0395585	0.0454859	0.0109821	0.0129829	-0.0034414		289.6	0.357735	0.364177	0.141523	0.175415	0.0445461	0.0673621	0.00146559		289.6	0.494164	0.475893	0.324693	0.31165	0.121591	0.139534	-0.0021193
	289.8	0.299919	0.35915	0.129632	0.170375	0.056761	0.0649894	0.00627709		273.8	0.107838	0.114024	0.0403667	0.0455983	0.0113067	0.0130173	-0.0034251		289.8	0.358535	0.364648	0.14171	0.175789	0.0436957	0.0675299	0.00135635		289.8	0.49369	0.476087	0.324737	0.312125	0.121593	0.139843	-0.0023161
	290	0.300435	0.359662	0.129319	0.170759	0.0567841	0.0651583	0.00604821		274	0.107248	0.11425	0.03982	0.0457107	0.0110107	0.0130517	-0.0044679		290	0.359648	0.365117	0.141798	0.176164	0.0437098	0.0676976	0.0016275		290	0.493293	0.47628	0.32511	0.312599	0.122235	0.140152	-0.0027425
	290.2	0.3016	0.360172	0.13011	0.171143	0.0571507	0.0653272	0.00622307		274.2	0.107848	0.114476	0.0409706	0.0458229	0.0118528	0.013086	-0.003987		290.2	0.360325	0.365584	0.142563	0.176537	0.0437613	0.0678652	0.00193205		290.2	0.493826	0.476471	0.325337	0.313071	0.123039	0.140461	-0.002831
	290.4	0.30277	0.36068	0.130029	0.171527	0.0569382	0.065496	0.00619015		274.4	0.106651	0.114701	0.0411061	0.0459351	0.0116345	0.0131204	-0.0040293		290.4	0.361105	0.36605	0.142459	0.17691	0.04331	0.0680327	0.00250999		290.4	0.493917	0.47666	0.325684	0.313542	0.123159	0.140769	-0.0019851
	290.6	0.30291	0.361186	0.129684	0.17191	0.0561036	0.0656648	0.00605014		274.6	0.106945	0.114926	0.0411695	0.0460472	0.012764	0.0131547	-0.0044175		290.6	0.361332	0.366514	0.141767	0.177283	0.0425608	0.0682	0.00299599		290.6	0.493233	0.476848	0.325588	0.314011	0.122684	0.141077	-0.0020296
	290.8	0.303314	0.361691	0.129111	0.172293	0.0562105	0.0658335	0.00639582		274.8	0.107264	0.115151	0.0418069	0.0461592	0.013535	0.013189	-0.0042215		290.8	0.362096	0.366976	0.141975	0.177655	0.0427211	0.0683673	0.00326276		290.8	0.492917	0.477034	0.326027	0.314479	0.1231	0.141385	-0.0023348
	291	0.303794	0.362194	0.129417	0.172675	0.0557289	0.0660021	0.00664048		275	0.106211	0.115375	0.0411072	0.0462712	0.0130223	0.0132234	-0.0050579		291	0.362728	0.367436	0.141967	0.178026	0.0420726	0.0685345	0.00300832		291	0.492417	0.477218	0.32628	0.314945	0.122782	0.141692	-0.0025128
	291.2	0.304317	0.362696	0.129867	0.173057	0.0560982	0.0661707	0.00656721		275.2	0.107513	0.115599	0.0413508	0.0463831	0.013625	0.0132577	-0.0049784		291.2	0.363493	0.367895	0.142197	0.178397	0.0419102	0.0687015	0.00299007		291.2	0.492849	0.477401	0.326956	0.31541	0.123089	0.141999	-0.0017687
	291.4	0.305494	0.363195	0.130676	0.173439	0.0569792	0.0663392	0.0064032		275.4	0.107799	0.115822	0.0420411	0.0464949	0.01353	0.013292	-0.0047853		291.4	0.365034	0.368351	0.143166	0.178768	0.0425355	0.0688685	0.00240869		291.4	0.494103	0.477582	0.328442	0.315874	0.123869	0.142305	-0.002264
	291.6	0.306006	0.363693	0.131264	0.17382	0.0570054	0.0665076	0.00607182		275.6	0.10881	0.116045	0.0416678	0.0466066	0.0133508	0.0133262	-0.0049412		291.6	0.365661	0.368806	0.143384	0.179138	0.0428566	0.0690353	0.0021326		291.6	0.49472	0.477762	0.329339	0.316336	0.124472	0.142611	-0.0021941
	291.8	0.306188	0.36419	0.131716	0.1742	0.0574637	0.066676	0.00568744		275.8	0.109866	0.116268	0.0410888	0.0467183	0.013331	0.0133605	-0.0040273		291.8	0.367067	0.36926	0.143695	0.179507	0.042649	0.0692021	0.00181469		291.8	0.494599	0.47794	0.330296	0.316797	0.124554	0.142917	-0.002303
	292	0.306366	0.364684	0.131666	0.174581	0.0580665	0.0668443	0.00570227		276	0.110588	0.11649	0.0420966	0.0468298	0.0136351	0.0133948	-0.0047334		292	0.36795	0.369711	0.14353	0.179876	0.0427176	0.0693687	0.00208622		292	0.495464	0.478116	0.331179	0.317256	0.124906	0.143222	-0.0028654
	292.2	0.307167	0.365177	0.132537	0.17496	0.0592361	0.0670126	0.00554954		276.2	0.111361	0.116711	0.0409284	0.0469413	0.0130485	0.013429	-0.0052249		292.2	0.36893	0.370161	0.144017	0.180244	0.0437089	0.0695352	0.00136328		292.2	0.495607	0.478292	0.332086	0.317714	0.125485	0.143527	-0.0038705
	292.4	0.307689	0.365669	0.133848	0.17534	0.0601224	0.0671807	0.00519162		276.4	0.112046	0.116933	0.0405498	0.0470528	0.0128295	0.0134633	-0.0052488		292.4	0.370082	0.370609	0.144736	0.180612	0.043643	0.0697017	0.00054623		292.4	0.496125	0.478465	0.333554	0.31817	0.125972	0.143831	-0.0043459
	292.6	0.307572	0.366158	0.133752	0.175718	0.0602687	0.0673489	0.00527514		276.6	0.112326	0.117154	0.0406268	0.0471641	0.0123566	0.0134975	-0.005421		292.6	0.36994	0.371055	0.14469	0.180979	0.0433753	0.069868	0.00061029		292.6	0.495768	0.478637	0.33406	0.318625	0.126339	0.144135	-0.0046054
	292.8	0.308333	0.366646	0.134314	0.176097	0.0613775	0.0675169	0.00507421		276.8	0.112812	0.117374	0.040059	0.0472754	0.0118744	0.0135318	-0.0053632		292.8	0.370947	0.3715	0.145638	0.181346	0.0445141	0.0700342	0.00046982		292.8	0.496466	0.478808	0.335579	0.319079	0.127281	0.144439	-0.0048882
	293	0.308561	0.367133	0.134576	0.176475	0.0613323	0.0676849	0.00518565		277	0.113459	0.117595	0.0405205	0.0473866	0.0118329	0.013566	-0.0049578		293	0.370753	0.371943	0.145539	0.181712	0.0444462	0.0702003	6.235e-05		293	0.496849	0.478977	0.335785	0.319531	0.126491	0.144742	-0.0048137
	293.2	0.309185	0.367617	0.135202	0.176853	0.0615626	0.0678528	0.00528857		277.2	0.11311	0.117814	0.0403873	0.0474978	0.0115165	0.0136002	-0.0053979		293.2	0.371345	0.372384	0.146114	0.182078	0.044646	0.0703663	0.00051131		293.2	0.497319	0.479145	0.336815	0.319982	0.126479	0.145045	-0.0045445
	293.4	0.309207	0.3681	0.135017	0.17723	0.0610311	0.0680207	0.00562347		277.4	0.114057	0.118034	0.0408471	0.0476088	0.0115174	0.0136344	-0.0048839		293.4	0.371155	0.372823	0.146326	0.182443	0.04451	0.0705323	0.00065714		293.4	0.496954	0.479311	0.337392	0.320431	0.126487	0.145348	-0.0046669
	293.6	0.309801	0.368582	0.135308	0.177607	0.0611141	0.0681885	0.00549045		277.6	0.11444	0.118253	0.0420947	0.0477198	0.0114896	0.0136685	-0.0044017		293.6	0.371621	0.373261	0.147203	0.182807	0.044654	0.0706981	0.00089317		293.6	0.496983	0.479476	0.337541	0.320879	0.126904	0.14565	-0.0049156
	293.8	0.309951	0.369062	0.135694	0.177983	0.0609622	0.0683562	0.00543627		277.8	0.114325	0.118471	0.0419908	0.0478307	0.0110882	0.0137027	-0.0044749		293.8	0.371803	0.373697	0.147624	0.183172	0.0444004	0.0708638	0.00114622		293.8	0.496805	0.479639	0.338085	0.321326	0.126823	0.145952	-0.0049524
	294	0.310963	0.36954	0.135993	0.178359	0.0611254	0.0685239	0.0055887		278	0.114357	0.11869	0.0419824	0.0479415	0.0106692	0.0137369	-0.0041475		294	0.372424	0.374132	0.148945	0.183535	0.0447935	0.0710294	0.00110196		294	0.496983	0.479801	0.338849	0.321771	0.127416	0.146253	-0.0041637
	294.2	0.311625	0.370016	0.136106	0.178734	0.0607328	0.0686915	0.00586167		278.2	0.113896	0.118907	0.0429062	0.0480523	0.0109633	0.013771	-0.0041205		294.2	0.372705	0.374564	0.149509	0.183898	0.0449487	0.0711949	0.00121093		294.2	0.496861	0.479962	0.338961	0.322215	0.127744	0.146554	-0.003908
	294.4	0.311813	0.370491	0.136399	0.179109	0.0604225	0.0688591	0.00620038		278.4	0.113624	0.119125	0.042457	0.048163	0.0109941	0.0138052	-0.0048762		294.4	0.373623	0.374996	0.149695	0.184261	0.0450835	0.0713603	0.00151299		294.4	0.496851	0.480121	0.33904	0.322657	0.127824	0.146855	-0.0034145
	294.6	0.312589	0.370965	0.137085	0.179484	0.0598918	0.0690266	0.006025		278.6	0.113617	0.119342	0.0434845	0.0482736	0.0115429	0.0138393	-0.0048208		294.6	0.37446	0.375425	0.150528	0.184623	0.0449714	0.0715255	0.00161688		294.6	0.497175	0.480279	0.339336	0.323099	0.128084	0.147155	-0.0024967
	294.8	0.31318	0.371436	0.137066	0.179858	0.0596236	0.069194	0.00601742		278.8	0.113369	0.119558	0.0437564	0.0483842	0.0121785	0.0138734	-0.005765		294.8	0.375524	0.375853	0.150961	0.184984	0.0449714	0.0716907	0.00156392		294.8	0.496828	0.480435	0.339684	0.323538	0.128657	0.147455	-0.0027803
	295	0.314483	0.371907	0.138466	0.180232	0.0600862	0.0693613	0.00627504		279	0.11384	0.119775	0.0440365	0.0484946	0.0128237	0.0139076	-0.0064862		295	0.377092	0.376279	0.151876	0.185345	0.0460394	0.0718558	0.00154152		295	0.497792	0.48059	0.3407	0.323977	0.129497	0.147755	-0.0025865
	295.2	0.315998	0.372375	0.139726	0.180605	0.061116	0.0695286	0.00549993		279.2	0.114204	0.119991	0.0444341	0.048605	0.0133051	0.0139417	-0.0071493		295.2	0.378097	0.376703	0.15241	0.185706	0.0465733	0.0720208	0.00092731		295.2	0.49884	0.480744	0.341526	0.324414	0.130093	0.148054	-0.0021526
	295.4	0.316804	0.372842	0.139637	0.180978	0.0610829	0.0696959	0.00528407		279.4	0.113945	0.120206	0.044114	0.0487153	0.0134675	0.0139758	-0.0075372		295.4	0.379421	0.377126	0.153126	0.186066	0.047292	0.0721856	0.00046515		295.4	0.499223	0.480896	0.342304	0.32485	0.130902	0.148353	-0.002451
	295.6	0.317104	0.373308	0.140092	0.181351	0.0612331	0.069863	0.00553953		279.6	0.114372	0.120421	0.044406	0.0488256	0.0136763	0.0140098	-0.0080262		295.6	0.380838	0.377547	0.153253	0.186425	0.0477112	0.0723504	0.00023431		295.6	0.499688	0.481048	0.342794	0.325284	0.131865	0.148651	-0.0027347
	295.8	0.318006	0.373771	0.140856	0.181723	0.0621408	0.0700301	0.00507216		279.8	0.1144	0.120636	0.0447753	0.0489357	0.0141878	0.0140439	-0.0084283		295.8	0.382204	0.377967	0.153712	0.186784	0.0481126	0.0725151	-0.0002032		295.8	0.499848	0.481197	0.343444	0.325717	0.132138	0.14895	-0.0027255
	296	0.318301	0.374234	0.141082	0.182095	0.0624881	0.0701972	0.00470643		280	0.114599	0.12085	0.0441903	0.0490458	0.01406	0.014078	-0.0083538		296	0.38338	0.378385	0.153704	0.187142	0.0481231	0.0726796	-0.0002052		296	0.500327	0.481346	0.34423	0.326149	0.132466	0.149247	-0.0035599
	296.2	0.318885	0.374694	0.141587	0.182466	0.0628496	0.0703641	0.00476677		280.2	0.11533	0.121064	0.0437287	0.0491559	0.013654	0.014112	-0.0082212		296.2	0.384334	0.378801	0.153788	0.1875	0.0481996	0.0728441	-0.0004308		296.2	0.500231	0.481493	0.344985	0.326579	0.133081	0.149545	-0.003808
	296.4	0.319383	0.375154	0.141693	0.182837	0.0628255	0.070531	0.00523561		280.4	0.114908	0.121278	0.043394	0.0492658	0.0138442	0.0141461	-0.0087541		296.4	0.384078	0.379216	0.153654	0.187858	0.0472523	0.0730085	-0.0007151		296.4	0.500058	0.481639	0.34518	0.327008	0.132724	0.149842	-0.0034343
	296.6	0.320155	0.375611	0.141803	0.183207	0.0627013	0.0706979	0.00507582		280.6	0.116039	0.121491	0.0422272	0.0493757	0.0139632	0.0141801	-0.0087403		296.6	0.384426	0.379629	0.153367	0.188215	0.0470276	0.0731727	-0.000845		296.6	0.499689	0.481784	0.345295	0.327436	0.132636	0.150138	-0.0026171
	296.8	0.320882	0.376067	0.142051	0.183577	0.0630235	0.0708647	0.0048561		280.8	0.116919	0.121704	0.042598	0.0494855	0.0140777	0.0142141	-0.0080537		296.8	0.385371	0.380041	0.153224	0.188571	0.0471711	0.0733369	-0.0009651		296.8	0.499768	0.481928	0.345952	0.327862	0.132691	0.150435	-0.0029461
	297	0.321324	0.376522	0.142009	0.183947	0.0625045	0.0710314	0.00474772		281	0.117114	0.121916	0.0429887	0.0495952	0.0139736	0.0142481	-0.0080188		297	0.384676	0.380451	0.152465	0.188927	0.0465291	0.0735009	-0.001082		297	0.499283	0.48207	0.345672	0.328287	0.131896	0.15073	-0.002968
	297.2	0.321529	0.376975	0.142022	0.184316	0.0625852	0.0711981	0.00487385		281.2	0.117218	0.122128	0.0423412	0.0497049	0.01372	0.0142822	-0.007536		297.2	0.385291	0.38086	0.153207	0.189282	0.0462384	0.0736649	-0.000876		297.2	0.499377	0.482211	0.346323	0.328711	0.13227	0.151026	-0.0028782
	297.4	0.321723	0.377426	0.141656	0.184685	0.0628904	0.0713647	0.00524522		281.4	0.117848	0.12234	0.0425101	0.0498145	0.0135746	0.0143161	-0.0058687		297.4	0.385478	0.381266	0.153468	0.189637	0.0459524	0.0738287	-0.0007823		297.4	0.498884	0.482351	0.346804	0.329134	0.132647	0.151321	-0.0026335
	297.6	0.322672	0.377876	0.14184	0.185053	0.0632128	0.0715312	0.00506757		281.6	0.117996	0.122551	0.0425397	0.049924	0.0128634	0.0143501	-0.0059287		297.6	0.386114	0.381672	0.154214	0.189991	0.0466921	0.0739924	-0.0007387		297.6	0.498865	0.482489	0.347477	0.329555	0.133303	0.151616	-0.0033027
	297.8	0.322463	0.378324	0.141507	0.185421	0.062829	0.0716977	0.00528948		281.8	0.118775	0.122762	0.042268	0.0500334	0.0127601	0.0143841	-0.0052838		297.8	0.385758	0.382075	0.154063	0.190345	0.0458387	0.0741561	-0.0002069		297.8	0.497604	0.482627	0.347526	0.329975	0.132893	0.15191	-0.0025381
	298	0.323105	0.378771	0.141912	0.185788	0.0627615	0.0718641	0.00456821		282	0.117956	0.122973	0.042803	0.0501428	0.0117959	0.0144181	-0.0047897		298	0.386258	0.382478	0.154949	0.190698	0.0455932	0.0743196	-0.0001342		298	0.497289	0.482763	0.347978	0.330393	0.133158	0.152204	-0.0021909
	298.2	0.323468	0.379217	0.141993	0.186155	0.062782	0.0720304	0.00399687		282.2	0.118811	0.123183	0.0437202	0.0502521	0.0121986	0.014452	-0.00451		298.2	0.386704	0.382878	0.155362	0.191051	0.0464397	0.074483	0.00049813		298.2	0.497019	0.482898	0.348317	0.33081	0.134137	0.152498	-0.0029615
	298.4	0.324074	0.37966	0.142957	0.186522	0.0628551	0.0721967	0.00441996		282.4	0.119404	0.123393	0.0444524	0.0503613	0.0126835	0.014486	-0.0038753		298.4	0.387371	0.383277	0.15614	0.191403	0.0465268	0.0746464	0.00103578		298.4	0.496974	0.483032	0.348736	0.331226	0.134796	0.152792	-0.0026354
	298.6	0.324566	0.380103	0.143894	0.186888	0.0633884	0.0723629	0.00391868		282.6	0.119396	0.123602	0.045606	0.0504704	0.0135953	0.0145199	-0.0029637		298.6	0.387956	0.383675	0.157006	0.191755	0.0466692	0.0748096	0.00121849		298.6	0.496938	0.483165	0.349178	0.331641	0.135123	0.153085	-0.0026683
	298.8	0.324689	0.380544	0.143542	0.187254	0.0639649	0.0725291	0.0038011		282.8	0.119997	0.123811	0.0457821	0.0505795	0.0149609	0.0145538	-0.0033668		298.8	0.38865	0.384071	0.15728	0.192107	0.0471631	0.0749727	0.00181016		298.8	0.497162	0.483296	0.349777	0.332054	0.135838	0.153377	-0.0033634
	299	0.325644	0.380983	0.144226	0.18762	0.0646527	0.0726952	0.00386408		283	0.119288	0.12402	0.046232	0.0506885	0.0147485	0.0145877	-0.0033805		299	0.389566	0.384466	0.158395	0.192457	0.0482788	0.0751358	0.00233329		299	0.497498	0.483427	0.351005	0.332467	0.136191	0.153669	-0.0031402
	299.2	0.326227	0.381421	0.144668	0.187985	0.0651795	0.0728612	0.00314124		283.2	0.118615	0.124228	0.0463409	0.0507974	0.0145615	0.0146216	-0.0039678		299.2	0.390093	0.384859	0.158695	0.192808	0.0479485	0.0752987	0.00176278		299.2	0.497431	0.483556	0.351334	0.332877	0.136288	0.153961	-0.0034035
	299.4	0.326082	0.381857	0.143887	0.188349	0.0654759	0.0730272	0.00321687		283.4	0.118928	0.124436	0.0471038	0.0509063	0.0148292	0.0146555	-0.0027778		299.4	0.390582	0.38525	0.159273	0.193157	0.0478568	0.0754615	0.00226569		299.4	0.497451	0.483685	0.351845	0.333287	0.136233	0.154253	-0.0033376
	299.6	0.326132	0.382292	0.144009	0.188713	0.0655386	0.0731931	0.00345278		283.6	0.118413	0.124643	0.0480599	0.051015	0.0150944	0.0146894	-0.0026891		299.6	0.391522	0.38564	0.159647	0.193507	0.0475258	0.0756242	0.00263483		299.6	0.497671	0.483812	0.352301	0.333695	0.136392	0.154544	-0.003476
	299.8	0.32717	0.382726	0.14439	0.189077	0.0660455	0.0733589	0.00314733		283.8	0.118327	0.124851	0.0472261	0.0511238	0.0149658	0.0147233	-0.0032075		299.8	0.392521	0.386028	0.1603	0.193855	0.0476772	0.0757868	0.00275562		299.8	0.49787	0.483938	0.353331	0.334102	0.136089	0.154835	-0.0038155
	300	0.327746	0.383158	0.144191	0.189441	0.0659739	0.0735247	0.00350425		284	0.117995	0.125057	0.0470574	0.0512324	0.0146282	0.0147572	-0.0027705		300	0.39298	0.386415	0.160568	0.194204	0.0471138	0.0759493	0.003037		300	0.497956	0.484063	0.354055	0.334508	0.135712	0.155125	-0.0038834
	300.2	0.328796	0.383588	0.144536	0.189804	0.0659887	0.0736904	0.00472127		284.2	0.118134	0.125264	0.0474311	0.0513409	0.0142473	0.014791	-0.004101		300.2	0.393494	0.386801	0.160882	0.194551	0.0472833	0.0761118	0.00383271		300.2	0.498141	0.484187	0.354921	0.334913	0.136141	0.155415	-0.0033163
	300.4	0.329406	0.384017	0.145114	0.190166	0.0661539	0.0738561	0.0049845		284.4	0.118087	0.12547	0.0456136	0.0514494	0.0140789	0.0148248	-0.0050415		300.4	0.394687	0.387185	0.161316	0.194899	0.0479011	0.0762741	0.00363666		300.4	0.498386	0.484309	0.3556	0.335316	0.136091	0.155705	-0.0038573
	300.6	0.331391	0.384445	0.146428	0.190528	0.0669318	0.0740216	0.0050025		284.6	0.119185	0.125675	0.045644	0.0515579	0.0137952	0.0148587	-0.0050752		300.6	0.396894	0.387568	0.162271	0.195246	0.0491711	0.0764363	0.0029016		300.6	0.499492	0.484431	0.356854	0.335718	0.136915	0.155994	-0.0039161
	300.8	0.331929	0.384871	0.146943	0.19089	0.0670428	0.0741872	0.00535068		284.8	0.118669	0.125881	0.0462539	0.0516662	0.0137344	0.0148925	-0.0061544		300.8	0.398044	0.387949	0.162649	0.195592	0.0493106	0.0765984	0.00275039		300.8	0.4996	0.484552	0.35768	0.336119	0.137343	0.156283	-0.0040026
	301	0.332436	0.385296	0.14728	0.191251	0.0666403	0.0743526	0.00581716		285	0.118975	0.126086	0.0450792	0.0517745	0.0133663	0.0149263	-0.0070161		301	0.398484	0.388328	0.162903	0.195938	0.0495692	0.0767604	0.00288994		301	0.499899	0.484672	0.358125	0.336519	0.138116	0.156572	-0.0039475
	301.2	0.332355	0.385719	0.14718	0.191612	0.0660427	0.074518	0.00603587		285.2	0.118992	0.12629	0.0448322	0.0518827	0.0132146	0.0149601	-0.0065674		301.2	0.399271	0.388706	0.163362	0.196283	0.0493363	0.0769223	0.00256043		301.2	0.499884	0.48479	0.358299	0.336917	0.1379	0.15686	-0.0036958
	301.4	0.333266	0.386141	0.14799	0.191973	0.0655274	0.0746834	0.00592891		285.4	0.120184	0.126495	0.0447576	0.0519908	0.0132985	0.0149939	-0.0075729		301.4	0.399614	0.389083	0.16358	0.196628	0.0492047	0.0770841	0.00211486		301.4	0.49969	0.484908	0.358963	0.337314	0.138238	0.157148	-0.0032228
	301.6	0.334083	0.386561	0.148369	0.192333	0.0653307	0.0748486	0.00585923		285.6	0.121766	0.126698	0.044675	0.0520988	0.013797	0.0150277	-0.0080083		301.6	0.399776	0.389458	0.164166	0.196972	0.0495527	0.0772458	0.00229059		301.6	0.499775	0.485024	0.359747	0.33771	0.13876	0.157436	-0.0032312
	301.8	0.33506	0.38698	0.148653	0.192692	0.065532	0.0750139	0.00623744		285.8	0.122694	0.126902	0.0453393	0.0522068	0.0144665	0.0150615	-0.007693		301.8	0.400215	0.389832	0.164223	0.197316	0.0496929	0.0774074	0.00200977		301.8	0.499852	0.48514	0.360122	0.338105	0.139115	0.157723	-0.0033216
	302	0.336209	0.387398	0.149794	0.193052	0.0653912	0.075179	0.00567666		286	0.123542	0.127105	0.0452738	0.0523147	0.0146237	0.0150952	-0.0078296		302	0.400695	0.390204	0.164826	0.197659	0.0498953	0.0775689	0.00137914		302	0.500158	0.485255	0.360586	0.338498	0.140117	0.15801	-0.0032053
	302.2	0.33702	0.387814	0.149595	0.193411	0.065229	0.0753441	0.00583884		286.2	0.125618	0.127308	0.0462463	0.0524226	0.0154563	0.015129	-0.007103		302.2	0.401333	0.390575	0.164914	0.198002	0.0500355	0.0777303	0.00088791		302.2	0.499859	0.485368	0.360704	0.33889	0.141482	0.158296	-0.0034693
	302.4	0.338283	0.388229	0.1507	0.193769	0.066124	0.0755091	0.00688284		286.4	0.124852	0.12751	0.0457661	0.0525303	0.0155301	0.0151627	-0.0065777		302.4	0.40228	0.390945	0.165541	0.198344	0.0502695	0.0778916	0.0005666		302.4	0.500294	0.485481	0.361252	0.339282	0.142633	0.158583	-0.0035682
	302.6	0.338707	0.388642	0.151284	0.194127	0.0662036	0.0756741	0.00662263		286.6	0.125621	0.127712	0.04576	0.052638	0.0160239	0.0151965	-0.0062069		302.6	0.402369	0.391313	0.16573	0.198686	0.0501571	0.0780528	-9.733e-05		302.6	0.500126	0.485593	0.360823	0.339671	0.142675	0.158868	-0.0038729
	302.8	0.338242	0.389054	0.150574	0.194485	0.0655757	0.075839	0.00614268		286.8	0.126266	0.127914	0.0460105	0.0527456	0.0157999	0.0152302	-0.0064158		302.8	0.402066	0.39168	0.165444	0.199028	0.0489913	0.0782139	-0.0003793		302.8	0.49921	0.485703	0.360584	0.34006	0.142319	0.159154	-0.0036718
	303	0.339101	0.389465	0.151566	0.194842	0.0662077	0.0760038	0.00549224		287	0.12527	0.128115	0.0460177	0.0528532	0.0155739	0.0152639	-0.0065185		303	0.402747	0.392045	0.166218	0.199368	0.0496393	0.0783749	-0.0010006		303	0.49942	0.485813	0.361438	0.340447	0.143197	0.159439	-0.0044635
	303.2	0.339545	0.389874	0.15186	0.195199	0.0663564	0.0761686	0.00495255		287.2	0.125345	0.128316	0.046009	0.0529607	0.0155247	0.0152976	-0.0057373		303.2	0.402522	0.392409	0.166551	0.199709	0.0493323	0.0785358	-0.0014075		303.2	0.499045	0.485922	0.361169	0.340834	0.143719	0.159724	-0.0045772
	303.4	0.339491	0.390282	0.151518	0.195555	0.0663684	0.0763333	0.00453639		287.4	0.125592	0.128517	0.0470238	0.0530681	0.0156344	0.0153313	-0.0048034		303.4	0.402578	0.392771	0.166653	0.200049	0.0486088	0.0786966	-0.0012578		303.4	0.49874	0.48603	0.361557	0.341219	0.143742	0.160008	-0.0041958
	303.6	0.340429	0.390688	0.152028	0.195911	0.0665123	0.0764979	0.00416797		287.6	0.124494	0.128717	0.046919	0.0531754	0.0155088	0.015365	-0.0050844		303.6	0.40412	0.393132	0.167168	0.200388	0.0488613	0.0788572	-0.0016846		303.6	0.498615	0.486137	0.362364	0.341602	0.144609	0.160292	-0.0045421
	303.8	0.341988	0.391093	0.15275	0.196267	0.0674747	0.0766625	0.00393245		287.8	0.124655	0.128917	0.0472369	0.0532827	0.0149221	0.0153986	-0.0056059		303.8	0.405218	0.393492	0.16828	0.200727	0.049752	0.0790178	-0.0021466		303.8	0.499241	0.486243	0.363503	0.341985	0.145812	0.160576	-0.0052307
	304	0.342604	0.391497	0.152972	0.196622	0.0677244	0.076827	0.00416257		288	0.124173	0.129116	0.0482998	0.0533899	0.015112	0.0154323	-0.0053344		304	0.40594	0.39385	0.16875	0.201065	0.0499848	0.0791783	-0.0015869		304	0.499328	0.486348	0.364442	0.342367	0.145691	0.160859	-0.0048101
	304.2	0.343342	0.391899	0.153608	0.196977	0.0684706	0.0769915	0.00450063		288.2	0.124036	0.129316	0.0477211	0.053497	0.0145919	0.015466	-0.005881		304.2	0.407554	0.394207	0.169384	0.201403	0.0511062	0.0793387	-0.0009185		304.2	0.499924	0.486452	0.365765	0.342747	0.14638	0.161142	-0.0048278
	304.4	0.344122	0.3923	0.154148	0.197332	0.068892	0.0771559	0.00440749		288.4	0.123776	0.129514	0.0473159	0.053604	0.0141634	0.0154996	-0.0057391		304.4	0.409125	0.394563	0.170108	0.201741	0.0523517	0.079499	-0.0014565		304.4	0.500746	0.486556	0.366771	0.343126	0.147227	0.161425	-0.0055004
	304.6	0.344695	0.3927	0.154635	0.197686	0.0690129	0.0773202	0.00445367		288.6	0.123083	0.129713	0.0479672	0.053711	0.0138229	0.0155333	-0.0057439		304.6	0.409712	0.394917	0.170492	0.202078	0.0522661	0.0796592	-0.0018923		304.6	0.500613	0.486658	0.367249	0.343504	0.147341	0.161707	-0.0054006
	304.8	0.344279	0.393098	0.154751	0.198039	0.0689523	0.0774845	0.00404326		288.8	0.1226	0.129911	0.0473762	0.0538179	0.0137376	0.0155669	-0.00595		304.8	0.409974	0.39527	0.170674	0.202414	0.0520623	0.0798193	-0.0013444		304.8	0.500858	0.48676	0.36792	0.343881	0.147441	0.161989	-0.0050671
	305	0.344079	0.393495	0.154233	0.198392	0.0681454	0.0776487	0.00395349		289	0.122969	0.130109	0.0472443	0.0539247	0.0136589	0.0156005	-0.0054535		305	0.40954	0.395621	0.170684	0.20275	0.0520964	0.0799793	-0.0012275		305	0.500426	0.48686	0.36837	0.344256	0.147179	0.16227	-0.0059795
	305.2	0.343692	0.393891	0.154313	0.198745	0.0675858	0.0778129	0.00362823		289.2	0.122962	0.130306	0.0477176	0.0540315	0.0142256	0.0156341	-0.0055227		305.2	0.409665	0.395971	0.171363	0.203086	0.0518935	0.0801392	-0.0014446		305.2	0.500138	0.48696	0.368654	0.344631	0.146809	0.162552	-0.0056395
	305.4	0.344552	0.394285	0.155637	0.199098	0.0685098	0.077977	0.00390244		289.4	0.124474	0.130503	0.0476829	0.0541382	0.014867	0.0156677	-0.0063335		305.4	0.410372	0.39632	0.171746	0.203421	0.0520257	0.0802989	-0.0006732		305.4	0.500596	0.487059	0.369992	0.345004	0.147524	0.162833	-0.0046921
	305.6	0.345083	0.394678	0.15595	0.19945	0.0692435	0.078141	0.00422836		289.6	0.124833	0.1307	0.0474442	0.0542448	0.0152534	0.0157013	-0.0051904		305.6	0.410707	0.396667	0.172686	0.203756	0.0524758	0.0804586	-0.0001399		305.6	0.50113	0.487157	0.370957	0.345376	0.148045	0.163113	-0.0041149
	305.8	0.345233	0.39507	0.15607	0.199801	0.0689362	0.078305	0.00503027		289.8	0.124924	0.130896	0.0474027	0.0543513	0.0155687	0.0157348	-0.0055101		305.8	0.411268	0.397013	0.172616	0.20409	0.0528992	0.0806182	-0.0004176		305.8	0.501428	0.487254	0.371038	0.345747	0.148219	0.163393	-0.0036619
	306	0.345151	0.39546	0.156766	0.200153	0.0690475	0.0784689	0.00497966		290	0.12624	0.131092	0.0476409	0.0544578	0.0161721	0.0157684	-0.0054414		306	0.411461	0.397358	0.173114	0.204423	0.052443	0.0807777	-0.0002917		306	0.501275	0.487351	0.371611	0.346117	0.148263	0.163673	-0.0030973
	306.2	0.345405	0.395849	0.157135	0.200503	0.0692768	0.0786327	0.00538667		290.2	0.125985	0.131288	0.0477445	0.0545642	0.0155911	0.015802	-0.0052363		306.2	0.411409	0.397701	0.173514	0.204756	0.0522681	0.0809371	-0.0001674		306.2	0.501536	0.487446	0.372107	0.346486	0.148603	0.163953	-0.0027225
	306.4	0.345899	0.396236	0.15812	0.200854	0.0698013	0.0787965	0.0054974		290.4	0.125233	0.131483	0.0465589	0.0546705	0.015444	0.0158355	-0.0050268		306.4	0.411566	0.398044	0.173802	0.205089	0.0532683	0.0810964	-4.741e-05		306.4	0.501609	0.487541	0.373113	0.346854	0.149308	0.164232	-0.0032703
	306.6	0.346099	0.396623	0.159268	0.201204	0.0698093	0.0789602	0.00480332		290.6	0.126949	0.131678	0.0473685	0.0547768	0.0157153	0.015869	-0.004599		306.6	0.411421	0.398384	0.173807	0.205421	0.0529504	0.0812556	-0.0002105		306.6	0.501408	0.487635	0.373029	0.34722	0.148861	0.164511	-0.0035449
	306.8	0.34635	0.397008	0.15995	0.201554	0.0701849	0.0791238	0.00462679		290.8	0.126897	0.131872	0.0475967	0.054883	0.0155899	0.0159026	-0.0051343		306.8	0.411524	0.398724	0.174543	0.205753	0.0529845	0.0814147	0.00029675		306.8	0.501977	0.487728	0.373498	0.347585	0.149518	0.164789	-0.0024188
	307	0.347332	0.397391	0.160548	0.201903	0.0707092	0.0792874	0.00416972		291	0.127317	0.132067	0.0474622	0.0549891	0.0159029	0.0159361	-0.0049726		307	0.412848	0.399062	0.175216	0.206084	0.0540865	0.0815736	0.0003655		307	0.502866	0.48782	0.374419	0.34795	0.150594	0.165067	-0.0032337
	307.2	0.348019	0.397774	0.160692	0.202252	0.0706834	0.079451	0.00455325		291.2	0.127739	0.132261	0.0479845	0.0550952	0.0152002	0.0159696	-0.0047436		307.2	0.413317	0.399399	0.175313	0.206415	0.0540476	0.0817325	0.00075661		307.2	0.502762	0.487912	0.374331	0.348313	0.150637	0.165345	-0.0026795
	307.4	0.34837	0.398155	0.16061	0.2026	0.0704555	0.0796144	0.00428219		291.4	0.1281	0.132454	0.0485349	0.0552011	0.0152163	0.0160031	-0.0053285		307.4	0.413692	0.399734	0.175586	0.206745	0.053803	0.0818913	0.00033917		307.4	0.502633	0.488003	0.374217	0.348675	0.150617	0.165622	-0.0024022
	307.6	0.349038	0.398535	0.16018	0.202948	0.0701889	0.0797778	0.00437751		291.6	0.128517	0.132647	0.0485747	0.055307	0.0149794	0.0160366	-0.0052561		307.6	0.414159	0.400069	0.175849	0.207075	0.0541082	0.08205	0.00043369		307.6	0.502242	0.488093	0.374231	0.349035	0.150915	0.165899	-0.0016798
	307.8	0.350197	0.398913	0.160596	0.203296	0.0707161	0.0799412	0.00473592		291.8	0.129268	0.13284	0.0493758	0.0554129	0.0151006	0.01607	-0.00538		307.8	0.415002	0.400402	0.17673	0.207404	0.0544671	0.0822086	0.00032241		307.8	0.503105	0.488182	0.374837	0.349395	0.151621	0.166176	-0.0023154
	308	0.350725	0.39929	0.160744	0.203643	0.0707736	0.0801045	0.00444997		292	0.129058	0.133033	0.0488889	0.0555186	0.0148793	0.0161035	-0.0054104		308	0.415472	0.400733	0.176923	0.207733	0.0543502	0.0823671	-0.0002249		308	0.502884	0.48827	0.375218	0.349754	0.151201	0.166453	-0.0029214
	308.2	0.351284	0.399666	0.160914	0.20399	0.0708981	0.0802677	0.00427461		292.2	0.12914	0.133225	0.0486063	0.0556243	0.0137093	0.016137	-0.0045896		308.2	0.416477	0.401064	0.177353	0.208062	0.0545646	0.0825255	-0.0003703		308.2	0.50325	0.488358	0.375751	0.350111	0.151548	0.166729	-0.0031366
	308.4	0.351661	0.400041	0.160795	0.204337	0.0714257	0.0804308	0.00473416		292.4	0.128814	0.133417	0.0488927	0.05573	0.0127601	0.0161704	-0.0048004		308.4	0.417191	0.401393	0.177559	0.20839	0.0545817	0.0826838	-0.000167		308.4	0.50347	0.488445	0.376128	0.350468	0.151884	0.167004	-0.0040017
	308.6	0.352273	0.400415	0.160989	0.204683	0.0713087	0.0805939	0.00479333		292.6	0.128635	0.133608	0.0483496	0.0558355	0.0125248	0.0162038	-0.0054853		308.6	0.41706	0.401721	0.178194	0.208717	0.0544548	0.082842	-5.893e-05		308.6	0.503326	0.488531	0.37632	0.350823	0.151897	0.16728	-0.0040173
	308.8	0.352645	0.400787	0.160552	0.205029	0.0709993	0.080757	0.0047732		292.8	0.128785	0.133799	0.0487223	0.055941	0.0126862	0.0162373	-0.0052775		308.8	0.417593	0.402047	0.178599	0.209044	0.0545823	0.0830001	0.00025058		308.8	0.502937	0.488617	0.376543	0.351177	0.152158	0.167555	-0.0039251
	309	0.352762	0.401158	0.160283	0.205374	0.0707105	0.0809199	0.00529929		293	0.127996	0.13399	0.0490249	0.0560464	0.0127438	0.0162707	-0.0058451		309	0.418159	0.402373	0.178658	0.20937	0.0544215	0.083158	0.00090887		309	0.502089	0.488701	0.376898	0.35153	0.152192	0.167829	-0.0039292
	309.2	0.353647	0.401527	0.161244	0.205719	0.0713906	0.0810828	0.00515208		293.2	0.127826	0.13418	0.0486806	0.0561517	0.0130363	0.0163041	-0.0060539		309.2	0.419701	0.402697	0.179636	0.209697	0.0550278	0.0833159	0.00097753		309.2	0.502156	0.488785	0.377458	0.351882	0.153144	0.168104	-0.0033663
	309.4	0.354088	0.401896	0.161669	0.206063	0.0716369	0.0812457	0.00502208		293.4	0.128582	0.13437	0.0494339	0.056257	0.0138177	0.0163375	-0.0060443		309.4	0.419701	0.40302	0.179668	0.210022	0.054758	0.0834737	0.00145485		309.4	0.501384	0.488868	0.377472	0.352233	0.152972	0.168378	-0.0025629
	309.6	0.353753	0.402263	0.161523	0.206407	0.0713953	0.0814085	0.00503736		293.6	0.127913	0.13456	0.0491427	0.0563622	0.0137411	0.0163709	-0.0061138		309.6	0.420355	0.403341	0.179922	0.210347	0.0546161	0.0836314	0.00164471		309.6	0.501454	0.488951	0.377433	0.352583	0.152487	0.168651	-0.0020897
	309.8	0.354158	0.402629	0.162078	0.206751	0.0715885	0.0815712	0.00522945		293.8	0.128695	0.13475	0.0497515	0.0564673	0.0149877	0.0164043	-0.0066198		309.8	0.421444	0.403662	0.180176	0.210672	0.0553614	0.083789	0.00134702		309.8	0.501709	0.489033	0.378142	0.352932	0.153209	0.168925	-0.0025272
	310	0.355572	0.402994	0.163622	0.207095	0.0725955	0.0817339	0.00476841		294	0.129073	0.134939	0.0504891	0.0565724	0.0156243	0.0164376	-0.0062181		310	0.422298	0.403981	0.181275	0.210996	0.055842	0.0839465	0.00152296		310	0.501936	0.489114	0.379572	0.35328	0.154015	0.169198	-0.0022598
	310.2	0.355714	0.403357	0.164312	0.207438	0.0727117	0.0818965	0.00462447		294.2	0.128173	0.135127	0.0500119	0.0566774	0.0151873	0.016471	-0.0065967		310.2	0.422749	0.404299	0.180976	0.21132	0.0559977	0.0841039	0.0018765		310.2	0.502152	0.489194	0.379929	0.353626	0.15423	0.16947	-0.0020771
	310.4	0.356739	0.403719	0.165069	0.20778	0.0735533	0.082059	0.00462394		294.4	0.128504	0.135316	0.0503276	0.0567823	0.0162781	0.0165043	-0.0064109		310.4	0.423811	0.404616	0.181273	0.211643	0.0567389	0.0842612	0.00187426		310.4	0.503367	0.489274	0.380761	0.353972	0.154862	0.169743	-0.0022084
	310.6	0.357774	0.40408	0.1661	0.208122	0.0739969	0.0822215	0.0048083		294.6	0.128605	0.135504	0.0515331	0.0568871	0.0166121	0.0165377	-0.0057345		310.6	0.424804	0.404931	0.181964	0.211966	0.056913	0.0844185	0.00204112		310.6	0.503915	0.489353	0.38153	0.354316	0.155391	0.170015	-0.0022127
	310.8	0.35831	0.40444	0.166472	0.208464	0.0747068	0.0823839	0.00481543		294.8	0.129407	0.135692	0.0515081	0.0569919	0.0176896	0.016571	-0.0062484		310.8	0.425546	0.405245	0.182541	0.212288	0.0566336	0.0845755	0.00239454		310.8	0.504262	0.489431	0.382308	0.35466	0.155679	0.170286	-0.001717
	311	0.35852	0.404799	0.165717	0.208806	0.074633	0.0825463	0.00463559		295	0.130314	0.135879	0.0523174	0.0570966	0.018336	0.0166043	-0.0058229		311	0.425958	0.405558	0.182877	0.21261	0.0567539	0.0847326	0.00247546		311	0.504326	0.489509	0.382747	0.355002	0.155328	0.170557	-0.0025808
	311.2	0.35931	0.405156	0.165613	0.209147	0.0740415	0.0827086	0.00529438		295.2	0.130213	0.136066	0.052312	0.0572013	0.0183983	0.0166376	-0.0062636		311.2	0.425766	0.40587	0.182838	0.212931	0.0566618	0.0848895	0.00285043		311.2	0.504061	0.489586	0.383017	0.355343	0.155202	0.170828	-0.0026165
	311.4	0.359195	0.405512	0.165868	0.209488	0.0732345	0.0828708	0.00560515		295.4	0.130639	0.136253	0.0518566	0.0573058	0.0182265	0.0166709	-0.0064509		311.4	0.425479	0.406181	0.182728	0.213252	0.0563257	0.0850463	0.00259032		311.4	0.503329	0.489662	0.382982	0.355684	0.154849	0.171099	-0.0021832
	311.6	0.359884	0.405867	0.166047	0.209828	0.073392	0.083033	0.00587166		295.6	0.131019	0.136439	0.0518728	0.0574103	0.0175033	0.0167042	-0.005993		311.6	0.425742	0.40649	0.183308	0.213573	0.0561284	0.085203	0.00237787		311.6	0.503354	0.489738	0.383766	0.356023	0.154854	0.171369	-0.0021201
	311.8	0.36096	0.406221	0.166563	0.210168	0.0732741	0.0831951	0.00586706		295.8	0.131023	0.136625	0.0518265	0.0575148	0.0175121	0.0167375	-0.0061357		311.8	0.426527	0.406799	0.183941	0.213893	0.0560547	0.0853596	0.00136179		311.8	0.503885	0.489813	0.384902	0.356361	0.155404	0.171639	-0.0035992
	312	0.36053	0.406573	0.166273	0.210507	0.0725919	0.0833571	0.00565835		296	0.13097	0.136811	0.0503459	0.0576191	0.0161375	0.0167708	-0.0049045		312	0.426604	0.407106	0.183714	0.214213	0.0554497	0.0855161	0.00103553		312	0.502582	0.489887	0.384884	0.356698	0.155181	0.171909	-0.0040591
	312.2	0.361205	0.406925	0.167015	0.210846	0.072957	0.0835191	0.00607426		296.2	0.131163	0.136996	0.0508176	0.0577234	0.0154034	0.016804	-0.0044727		312.2	0.427111	0.407412	0.184433	0.214532	0.0555955	0.0856725	0.00187709		312.2	0.503741	0.489961	0.385805	0.357034	0.155888	0.172178	-0.0032532
	312.4	0.360948	0.407275	0.16612	0.211185	0.0722395	0.083681	0.00636077		296.4	0.13134	0.137181	0.049824	0.0578276	0.0147252	0.0168373	-0.0054931		312.4	0.426126	0.407716	0.184358	0.21485	0.0548752	0.0858289	0.00172584		312.4	0.502638	0.490034	0.385736	0.357369	0.15546	0.172447	-0.0031257
	312.6	0.361352	0.407624	0.166386	0.211524	0.0714279	0.0838429	0.00636793		296.6	0.131571	0.137366	0.0495867	0.0579318	0.0142763	0.0168705	-0.0056481		312.6	0.426483	0.40802	0.184836	0.215169	0.0554311	0.0859851	0.00143623		312.6	0.502308	0.490107	0.385921	0.357703	0.155916	0.172716	-0.0032676
	312.8	0.360987	0.407972	0.16587	0.211861	0.0708272	0.0840047	0.00650887		296.8	0.131497	0.137551	0.050219	0.0580358	0.0138829	0.0169037	-0.005518		312.8	0.426858	0.408322	0.18456	0.215486	0.0550169	0.0861412	0.00154719		312.8	0.501767	0.490179	0.385528	0.358036	0.155994	0.172984	-0.0031986
	313	0.36177	0.408318	0.166412	0.212199	0.0708253	0.0841664	0.00639187		297	0.131664	0.137735	0.0493377	0.0581399	0.0133965	0.0169369	-0.0055484		313	0.427633	0.408624	0.18526	0.215804	0.0557707	0.0862972	0.00142993		313	0.502264	0.49025	0.386549	0.358368	0.156479	0.173252	-0.0027693
	313.2	0.362211	0.408664	0.167295	0.212536	0.0709748	0.0843281	0.00607461		297.2	0.132492	0.137918	0.0493052	0.0582438	0.0130752	0.0169702	-0.0054638		313.2	0.428476	0.408924	0.186057	0.21612	0.0570063	0.0864532	0.00106404		313.2	0.502628	0.490321	0.386979	0.358699	0.15749	0.17352	-0.0029077
	313.4	0.362132	0.409008	0.167588	0.212873	0.0706298	0.0844897	0.0058746		297.4	0.132797	0.138102	0.049614	0.0583477	0.0135295	0.0170034	-0.0062916		313.4	0.428135	0.409223	0.186029	0.216437	0.0570582	0.086609	0.00107167		313.4	0.502093	0.490391	0.386827	0.359029	0.157516	0.173787	-0.002977
	313.6	0.362842	0.409351	0.16824	0.21321	0.0712992	0.0846513	0.00598226		297.6	0.132774	0.138285	0.0484151	0.0584515	0.0128253	0.0170366	-0.0059261		313.6	0.429486	0.40952	0.186607	0.216753	0.058019	0.0867647	0.00100816		313.6	0.503185	0.49046	0.387787	0.359358	0.158546	0.174054	-0.002323
	313.8	0.363729	0.409693	0.168716	0.213546	0.0714822	0.0848128	0.00557357		297.8	0.133588	0.138468	0.0494792	0.0585552	0.0137629	0.0170697	-0.0058303		313.8	0.430458	0.409817	0.18709	0.217068	0.0588548	0.0869204	0.00027981		313.8	0.503433	0.490529	0.388621	0.359685	0.159672	0.17432	-0.0032539
	314	0.365358	0.410034	0.170146	0.213881	0.0721849	0.0849742	0.00584526		298	0.133083	0.13865	0.0494585	0.0586589	0.0134539	0.0171029	-0.0062066		314	0.431845	0.410112	0.187815	0.217383	0.0598528	0.0870759	2.527e-05		314	0.504112	0.490597	0.389731	0.360012	0.16084	0.174587	-0.0030877
	314.2	0.365111	0.410374	0.170084	0.214217	0.0718322	0.0851356	0.00569199		298.2	0.133078	0.138832	0.0499251	0.0587625	0.0141332	0.0171361	-0.0066314		314.2	0.432128	0.410407	0.187392	0.217698	0.0591707	0.0872313	-0.0001788		314.2	0.504217	0.490665	0.389364	0.360338	0.160539	0.174853	-0.0023201
	314.4	0.365836	0.410712	0.170281	0.214552	0.0722877	0.0852969	0.00556574		298.4	0.132857	0.139014	0.0507609	0.058866	0.0148375	0.0171692	-0.0063573		314.4	0.432948	0.4107	0.188333	0.218012	0.0595357	0.0873867	-0.0004255		314.4	0.504898	0.490732	0.390178	0.360663	0.161685	0.175118	-0.0021265
	314.6	0.366304	0.41105	0.170151	0.214886	0.072667	0.0854581	0.00577041		298.6	0.133021	0.139195	0.0513862	0.0589694	0.01525	0.0172024	-0.005587		314.6	0.433429	0.410992	0.188419	0.218326	0.0602853	0.0875419	-0.0003326		314.6	0.504235	0.490798	0.390741	0.360987	0.162485	0.175384	-0.0026895
	314.8	0.367472	0.411386	0.171173	0.21522	0.073367	0.0856193	0.00494151		298.8	0.134102	0.139376	0.0518093	0.0590728	0.0160156	0.0172355	-0.0056036		314.8	0.433984	0.411283	0.188906	0.218639	0.0600105	0.0876971	-0.0007566		314.8	0.504501	0.490864	0.391016	0.36131	0.162284	0.175649	-0.0023302
	315	0.367419	0.411721	0.170261	0.215554	0.0726173	0.0857805	0.00537675		299	0.133218	0.139557	0.0524403	0.0591761	0.0161722	0.0172686	-0.0052616		315	0.433754	0.411573	0.188574	0.218952	0.0594283	0.0878521	-0.0004714		315	0.50385	0.490929	0.390677	0.361631	0.162137	0.175913	-0.0020166
	315.2	0.368232	0.412055	0.170435	0.215888	0.0724438	0.0859415	0.00563034		299.2	0.133727	0.139738	0.0523773	0.0592794	0.0163019	0.0173017	-0.0050732		315.2	0.434043	0.411862	0.188637	0.219264	0.0591305	0.0880071	-0.0004959		315.2	0.503551	0.490994	0.391006	0.361952	0.162826	0.176178	-0.0026474
	315.4	0.368755	0.412388	0.170774	0.216221	0.072257	0.0861025	0.00529403		299.4	0.134306	0.139918	0.0536029	0.0593826	0.0166451	0.0173348	-0.004765		315.4	0.434468	0.412149	0.189058	0.219576	0.0591213	0.088162	-0.0008066		315.4	0.503335	0.491058	0.390678	0.362272	0.163035	0.176441	-0.0024178
	315.6	0.369878	0.412719	0.170882	0.216553	0.0728775	0.0862635	0.00520824		299.6	0.133983	0.140098	0.0541626	0.0594857	0.0168611	0.0173679	-0.0043591		315.6	0.435361	0.412436	0.189452	0.219887	0.0583795	0.0883167	-0.0008122		315.6	0.503334	0.491122	0.391367	0.362591	0.163502	0.176705	-0.0018254
	315.8	0.369919	0.41305	0.170461	0.216886	0.0730549	0.0864244	0.00506755		299.8	0.13428	0.140277	0.0537156	0.0595887	0.0175962	0.017401	-0.0044654		315.8	0.43538	0.412721	0.189856	0.220198	0.0580599	0.0884714	-0.0007726		315.8	0.502975	0.491185	0.391293	0.362909	0.163661	0.176968	-0.0020531
	316	0.37009	0.413379	0.17055	0.217218	0.0730947	0.0865852	0.00452335		300	0.134872	0.140456	0.0536092	0.0596917	0.0174489	0.0174341	-0.0034185		316	0.435071	0.413006	0.190394	0.220509	0.0577692	0.0886259	-0.0003779		316	0.502963	0.491248	0.390919	0.363226	0.163706	0.177231	-0.0021286
	316.2	0.37086	0.413708	0.171174	0.217549	0.0737393	0.0867459	0.00388463		300.2	0.134888	0.140635	0.0536484	0.0597946	0.0177295	0.0174671	-0.0046306		316.2	0.434774	0.413289	0.190781	0.220819	0.0571272	0.0887804	-0.0005358		316.2	0.50339	0.49131	0.39106	0.363542	0.163669	0.177494	-0.0019158
	316.4	0.37078	0.414035	0.171052	0.21788	0.0736239	0.0869066	0.00348298		300.4	0.135896	0.140814	0.0532755	0.0598974	0.0176436	0.0175002	-0.0047873		316.4	0.434526	0.413571	0.191057	0.221129	0.0568541	0.0889348	-0.0004326		316.4	0.502881	0.491371	0.390786	0.363857	0.163279	0.177757	-0.0022149
	316.6	0.371571	0.414361	0.171676	0.218211	0.0741488	0.0870673	0.0032861		300.6	0.13612	0.140992	0.0543066	0.0600002	0.0177196	0.0175332	-0.0045523		316.6	0.435622	0.413852	0.192057	0.221438	0.0579588	0.0890891	-5.166e-05		316.6	0.503902	0.491432	0.391173	0.364171	0.164697	0.178019	-0.0030925
	316.8	0.371921	0.414686	0.172043	0.218542	0.074759	0.0872279	0.00312771		300.8	0.137419	0.14117	0.0535684	0.0601029	0.0175117	0.0175663	-0.0048017		316.8	0.436254	0.414132	0.192822	0.221746	0.0583113	0.0892432	6.625e-05		316.8	0.504712	0.491493	0.391624	0.364484	0.165209	0.17828	-0.0027769
	317	0.372275	0.41501	0.172902	0.218872	0.0756041	0.0873884	0.00256783		301	0.138623	0.141348	0.0534532	0.0602055	0.0176548	0.0175993	-0.0044506		317	0.436728	0.414411	0.193789	0.222055	0.0592365	0.0893973	-0.0001098		317	0.505503	0.491553	0.392961	0.364796	0.165724	0.178542	-0.0026274
	317.2	0.372051	0.415333	0.173341	0.219201	0.07609	0.0875488	0.00248015		301.2	0.138734	0.141525	0.0533273	0.0603081	0.0175452	0.0176323	-0.0048878		317.2	0.437282	0.414689	0.194461	0.222363	0.0597175	0.0895513	0.00069163		317.2	0.50613	0.491612	0.393527	0.365107	0.166503	0.178803	-0.0028534
	317.4	0.372783	0.415655	0.173639	0.219531	0.0762689	0.0877092	0.00204801		301.4	0.139695	0.141702	0.0525751	0.0604105	0.0177173	0.0176653	-0.0051947		317.4	0.437402	0.414965	0.195511	0.22267	0.0598579	0.0897052	0.00047777		317.4	0.506281	0.491671	0.39411	0.365417	0.166621	0.179063	-0.0035228
	317.6	0.373652	0.415975	0.174479	0.21986	0.0772675	0.0878696	0.00260007		301.6	0.140465	0.141878	0.0525383	0.060513	0.0172254	0.0176983	-0.0045235		317.6	0.438215	0.415241	0.196238	0.222977	0.0604111	0.089859	0.00122912		317.6	0.50693	0.491729	0.39537	0.365726	0.167358	0.179324	-0.0030078
	317.8	0.37404	0.416295	0.174437	0.220188	0.0772681	0.0880298	0.00250065		301.8	0.140313	0.142055	0.0531828	0.0606153	0.0173963	0.0177313	-0.0050496		317.8	0.438311	0.415516	0.196544	0.223284	0.0603173	0.0900127	0.00146542		317.8	0.50616	0.491787	0.395955	0.366034	0.167331	0.179584	-0.0035575
	318	0.374877	0.416613	0.175338	0.220516	0.0773419	0.0881901	0.00307674		302	0.140683	0.142231	0.0528675	0.0607176	0.0175978	0.0177643	-0.0046497		318	0.438932	0.415789	0.196957	0.22359	0.060372	0.0901663	0.0018577		318	0.506149	0.491845	0.39686	0.366341	0.167788	0.179844	-0.0033376
	318.2	0.374195	0.416931	0.175278	0.220844	0.0769623	0.0883502	0.00335847		302.2	0.140649	0.142406	0.0537212	0.0608198	0.0182008	0.0177972	-0.0038509		318.2	0.438146	0.416062	0.196465	0.223895	0.0593777	0.0903198	0.00209513		318.2	0.505513	0.491902	0.396565	0.366648	0.167029	0.180103	-0.0025541
	318.4	0.374786	0.417247	0.175971	0.221172	0.0774165	0.0885103	0.00368002		302.4	0.140163	0.142582	0.0536811	0.060922	0.0177614	0.0178302	-0.0039532		318.4	0.438627	0.416333	0.19693	0.224201	0.0603712	0.0904732	0.00201408		318.4	0.505728	0.491958	0.397245	0.366953	0.167491	0.180362	-0.0023711
	318.6	0.375131	0.417562	0.175818	0.221499	0.0770416	0.0886703	0.00421545		302.6	0.141092	0.142757	0.0544963	0.061024	0.0182795	0.0178631	-0.0033289		318.6	0.438689	0.416604	0.196867	0.224506	0.0603466	0.0906265	0.00217006		318.6	0.505231	0.492014	0.397534	0.367257	0.167332	0.180621	-0.0027484
	318.8	0.375437	0.417877	0.176596	0.221825	0.0770675	0.0888303	0.00375081		302.8	0.140505	0.142932	0.0548542	0.0611261	0.0179592	0.0178961	-0.0035111		318.8	0.439285	0.416873	0.196972	0.22481	0.0595188	0.0907797	0.00201452		318.8	0.50483	0.492069	0.397891	0.367561	0.16695	0.18088	-0.002847
	319	0.375199	0.41819	0.176208	0.222152	0.0766928	0.0889902	0.00462917		303	0.140559	0.143106	0.0554885	0.061228	0.0187556	0.017929	-0.0035648		319	0.439067	0.417141	0.197611	0.225114	0.0588266	0.0909329	0.00252512		319	0.504129	0.492124	0.398095	0.367863	0.167154	0.181138	-0.0024963
	319.2	0.375679	0.418502	0.176321	0.222478	0.0764999	0.0891501	0.00476525		303.2	0.141155	0.14328	0.0565594	0.0613299	0.0188808	0.0179619	-0.0029938		319.2	0.439763	0.417409	0.198041	0.225417	0.0594006	0.0910859	0.0025171		319.2	0.503925	0.492179	0.399071	0.368165	0.16751	0.181396	-0.002699
	319.4	0.376531	0.418813	0.176903	0.222803	0.076634	0.0893098	0.00527523		303.4	0.140304	0.143454	0.0571798	0.0614317	0.0189578	0.0179948	-0.0038685		319.4	0.441003	0.417675	0.198171	0.22572	0.0598937	0.0912388	0.00292461		319.4	0.50373	0.492233	0.399484	0.368466	0.167379	0.181653	-0.0019657
	319.6	0.37721	0.419123	0.177011	0.223129	0.0771209	0.0894696	0.00608649		303.6	0.139708	0.143628	0.0565687	0.0615334	0.0185877	0.0180277	-0.0043389		319.6	0.441618	0.41794	0.1985	0.226023	0.0596549	0.0913917	0.00286443		319.6	0.504039	0.492286	0.400124	0.368765	0.167429	0.18191	-0.0013521
	319.8	0.377734	0.419432	0.177261	0.223453	0.077232	0.0896292	0.00645682		303.8	0.139738	0.143801	0.0565059	0.0616351	0.0185393	0.0180606	-0.0050584		319.8	0.441861	0.418204	0.199273	0.226325	0.0600555	0.0915444	0.00304212		319.8	0.503966	0.49234	0.399968	0.369064	0.167138	0.182167	-0.0012202
	320	0.378852	0.41974	0.178409	0.223778	0.0778487	0.0897889	0.00667433		304	0.139237	0.143974	0.0560452	0.0617367	0.0183658	0.0180935	-0.0054845		320	0.442819	0.418468	0.199921	0.226627	0.0608701	0.091697	0.00289217		320	0.505009	0.492392	0.400611	0.369362	0.167522	0.182424	-0.0015236
	320.2	0.379586	0.420047	0.179461	0.224102	0.0784738	0.0899484	0.00668119		304.2	0.138514	0.144146	0.0550587	0.0618382	0.0180118	0.0181263	-0.0063585		320.2	0.443954	0.41873	0.199932	0.226928	0.0610315	0.0918496	0.00225027		320.2	0.505349	0.492444	0.40061	0.369659	0.168088	0.18268	-0.0016937
	320.4	0.38045	0.420352	0.18038	0.224426	0.0789306	0.0901079	0.0070289		304.4	0.138323	0.144318	0.0548688	0.0619397	0.0173997	0.0181592	-0.0061997		320.4	0.445003	0.418991	0.200901	0.227229	0.0616101	0.092002	0.0026832		320.4	0.505825	0.492496	0.401111	0.369955	0.168993	0.182936	-0.0011344
	320.6	0.380927	0.420657	0.180467	0.224749	0.079406	0.0902673	0.00714614		304.6	0.13752	0.14449	0.0541973	0.0620411	0.0167714	0.0181921	-0.006235		320.6	0.44638	0.419251	0.201583	0.22753	0.0628692	0.0921544	0.00206164		320.6	0.506036	0.492547	0.402027	0.37025	0.17015	0.183192	-0.0014449
	320.8	0.381691	0.420961	0.180971	0.225072	0.080411	0.0904267	0.00732221		304.8	0.138695	0.144662	0.0533357	0.0621424	0.0163669	0.0182249	-0.0060345		320.8	0.447018	0.41951	0.202466	0.22783	0.0637779	0.0923066	0.00159884		320.8	0.506743	0.492598	0.402572	0.370544	0.170495	0.183447	-0.0008781
	321	0.382147	0.421264	0.181156	0.225395	0.0805162	0.090586	0.00697583		305	0.138378	0.144833	0.0529623	0.0622437	0.0159739	0.0182577	-0.0060045		321	0.446846	0.419769	0.202578	0.228129	0.0635561	0.0924588	0.00153653		321	0.506833	0.492649	0.403237	0.370838	0.170678	0.183702	-0.0004987
	321.2	0.382665	0.421565	0.181346	0.225717	0.080173	0.0907452	0.00737939		305.2	0.138836	0.145004	0.051855	0.0623449	0.0152332	0.0182905	-0.0063581		321.2	0.447851	0.420026	0.203281	0.228429	0.0636971	0.0926109	0.00202224		321.2	0.507308	0.492699	0.403668	0.37113	0.171307	0.183956	-0.000257
	321.4	0.384039	0.421866	0.181718	0.226039	0.0801726	0.0909044	0.00767748		305.4	0.139741	0.145175	0.0514122	0.062446	0.0151596	0.0183233	-0.0058309		321.4	0.448006	0.420282	0.204127	0.228727	0.064378	0.0927628	0.0015962		321.4	0.507119	0.492748	0.404043	0.371422	0.172119	0.184211	-0.0009933
	321.6	0.384849	0.422166	0.182569	0.226361	0.0808965	0.0910635	0.00819573		305.6	0.140004	0.145346	0.0519271	0.062547	0.0152574	0.0183562	-0.0051776		321.6	0.447691	0.420537	0.204417	0.229026	0.0641396	0.0929147	0.00212658		321.6	0.506867	0.492797	0.40452	0.371712	0.172771	0.184465	-0.0003196
	321.8	0.384961	0.422464	0.182213	0.226682	0.080631	0.0912226	0.00754823		305.8	0.140438	0.145516	0.0515722	0.062648	0.015278	0.0183889	-0.0046274		321.8	0.447455	0.420792	0.204498	0.229324	0.0638806	0.0930665	0.00222062		321.8	0.506567	0.492846	0.404472	0.372002	0.172771	0.184719	-0.0005589
	322	0.385011	0.422762	0.18202	0.227003	0.0801767	0.0913816	0.00762012		306	0.141715	0.145686	0.0527287	0.062749	0.016335	0.0184217	-0.0037683		322	0.447271	0.421045	0.204667	0.229621	0.0635922	0.0932182	0.00201173		322	0.506767	0.492894	0.404176	0.372291	0.17313	0.184972	-0.0014693
	322.2	0.385312	0.423059	0.182122	0.227323	0.079933	0.0915405	0.00671746		306.2	0.141663	0.145855	0.0538521	0.0628498	0.0166891	0.0184545	-0.0034113		322.2	0.446539	0.421297	0.204933	0.229918	0.0633226	0.0933698	0.00128066		322.2	0.506132	0.492942	0.403685	0.372579	0.173138	0.185225	-0.0022863
	322.4	0.385003	0.423354	0.18197	0.227644	0.0795288	0.0916994	0.00554292		306.4	0.143034	0.146024	0.0540914	0.0629506	0.0175283	0.0184873	-0.0035326		322.4	0.446807	0.421548	0.205274	0.230215	0.0627129	0.0935213	0.0005837		322.4	0.506145	0.49299	0.403736	0.372866	0.173342	0.185478	-0.0023122
	322.6	0.385185	0.423649	0.181249	0.227963	0.078746	0.0918582	0.0047584		306.6	0.143734	0.146193	0.0553307	0.0630513	0.0182577	0.01852	-0.0025493		322.6	0.446783	0.421799	0.205557	0.230511	0.0624903	0.0936727	0.00024771		322.6	0.505464	0.493037	0.404071	0.373152	0.174105	0.18573	-0.0041401
	322.8	0.385727	0.423942	0.181755	0.228283	0.0788211	0.092017	0.00377195		306.8	0.144024	0.146362	0.055405	0.063152	0.0182075	0.0185527	-0.0030296		322.8	0.44664	0.422048	0.206103	0.230807	0.0625867	0.093824	0.00010948		322.8	0.505121	0.493083	0.404638	0.373437	0.174967	0.185982	-0.0043871
	323	0.385531	0.424235	0.182435	0.228602	0.0788524	0.0921757	0.00357688		307	0.145224	0.14653	0.0562357	0.0632526	0.0190287	0.0185855	-0.0036236		323	0.446529	0.422297	0.20675	0.231102	0.0622594	0.0939752	0.00020999		323	0.504787	0.493129	0.40476	0.373722	0.17495	0.186234	-0.0039965
	323.2	0.386025	0.424527	0.18276	0.22892	0.0789499	0.0923343	0.00352251		307.2	0.144729	0.146698	0.0573088	0.0633531	0.0188154	0.0186182	-0.0036701		323.2	0.447414	0.422544	0.207075	0.231397	0.0630017	0.0941263	0.00038082		323.2	0.5049	0.493175	0.405578	0.374005	0.175387	0.186486	-0.0040389
	323.4	0.386904	0.424817	0.183021	0.229239	0.0790632	0.0924929	0.00361544		307.4	0.145052	0.146866	0.0568928	0.0634535	0.0183736	0.0186509	-0.0045059		323.4	0.448323	0.422791	0.207636	0.231691	0.0635808	0.0942774	0.00043506		323.4	0.505329	0.493221	0.405573	0.374288	0.176034	0.186737	-0.0043038
	323.6	0.387247	0.425107	0.183488	0.229557	0.0792441	0.0926514	0.00351663		307.6	0.145567	0.147033	0.0576111	0.0635539	0.0185983	0.0186836	-0.0044785		323.6	0.448561	0.423036	0.20786	0.231985	0.0630076	0.0944283	0.00037585		323.6	0.505438	0.493266	0.405696	0.37457	0.175986	0.186988	-0.0045456
	323.8	0.388021	0.425396	0.184459	0.229874	0.0800999	0.0928099	0.00325051		307.8	0.144848	0.1472	0.0582709	0.0636542	0.0182899	0.0187163	-0.005374		323.8	0.449692	0.423281	0.208558	0.232279	0.0633148	0.0945791	0.00050733		323.8	0.506128	0.49331	0.406249	0.37485	0.1767	0.187238	-0.0040176
	324	0.388793	0.425683	0.184956	0.230192	0.0806294	0.0929683	0.00323342		308	0.144167	0.147367	0.0574077	0.0637545	0.0183965	0.018749	-0.0054324		324	0.450628	0.423525	0.209246	0.232572	0.064187	0.0947299	-0.0001017		324	0.506601	0.493355	0.40688	0.37513	0.177779	0.187489	-0.0051136
	324.2	0.388736	0.42597	0.185469	0.230508	0.0806669	0.0931266	0.00295807		308.2	0.144042	0.147534	0.0579427	0.0638547	0.0182702	0.0187817	-0.0054433		324.2	0.451005	0.423767	0.209103	0.232865	0.0641137	0.0948805	-0.0002753		324.2	0.506485	0.493399	0.407011	0.37541	0.178155	0.187739	-0.0049272
	324.4	0.38933	0.426256	0.186226	0.230825	0.0815467	0.0932849	0.00351241		308.4	0.143304	0.1477	0.0573968	0.0639548	0.0176558	0.0188144	-0.006184		324.4	0.451873	0.424009	0.21021	0.233158	0.0642516	0.0950311	0.00023938		324.4	0.507	0.493442	0.408008	0.375688	0.178647	0.187988	-0.0041663
	324.6	0.390206	0.426541	0.186512	0.231141	0.0822924	0.0934431	0.00421655		308.6	0.14329	0.147866	0.0572734	0.0640548	0.0174666	0.018847	-0.0062654		324.6	0.452798	0.42425	0.211276	0.23345	0.0653657	0.0951815	-0.0001438		324.6	0.507894	0.493485	0.409132	0.375965	0.17945	0.188238	-0.0042196
	324.8	0.390563	0.426825	0.186829	0.231457	0.0827594	0.0936013	0.00448898		308.8	0.143476	0.148031	0.0570126	0.0641548	0.0172318	0.0188797	-0.0064175		324.8	0.452773	0.42449	0.21142	0.233741	0.0653888	0.0953319	0.00027963		324.8	0.507902	0.493528	0.409566	0.376242	0.179447	0.188487	-0.0035952
	325	0.391106	0.427108	0.188118	0.231772	0.0831855	0.0937594	0.00469576		309	0.143466	0.148197	0.0561022	0.0642547	0.016904	0.0189123	-0.0072042		325	0.453526	0.424729	0.211605	0.234032	0.0652232	0.0954822	0.00077635		325	0.508391	0.493571	0.410587	0.376518	0.179739	0.188735	-0.0027683
	325.2	0.391186	0.42739	0.188171	0.232088	0.0826846	0.0939174	0.00507023		309.2	0.144614	0.148362	0.0566361	0.0643546	0.0165908	0.0189449	-0.0067934		325.2	0.45374	0.424967	0.211992	0.234323	0.0649941	0.0956323	0.00068832		325.2	0.508499	0.493613	0.410527	0.376793	0.180009	0.188984	-0.0028524
	325.4	0.391532	0.42767	0.188251	0.232402	0.0827025	0.0940754	0.00548099		309.4	0.14454	0.148526	0.0567141	0.0644544	0.0164689	0.0189775	-0.0065276		325.4	0.453841	0.425204	0.212132	0.234613	0.0653911	0.0957824	0.00117406		325.4	0.508174	0.493654	0.411111	0.377067	0.180384	0.189232	-0.003074
	325.6	0.391983	0.427951	0.189078	0.232717	0.0832529	0.0942333	0.00550706		309.6	0.145484	0.148691	0.056983	0.0645541	0.0160155	0.0190101	-0.0065928		325.6	0.454049	0.425441	0.212494	0.234903	0.0654534	0.0959324	0.0020525		325.6	0.508355	0.493696	0.411305	0.37734	0.180416	0.18948	-0.0024365
	325.8	0.391851	0.42823	0.188048	0.233031	0.0823617	0.0943912	0.00508764		309.8	0.14603	0.148855	0.0570784	0.0646537	0.0157828	0.0190427	-0.006123		325.8	0.453517	0.425676	0.21236	0.235193	0.0650885	0.0960823	0.00214688		325.8	0.507695	0.493737	0.411283	0.377612	0.180051	0.189727	-0.0025125
	326	0.391815	0.428508	0.1872	0.233344	0.0819562	0.094549	0.00490184		310	0.146627	0.149019	0.0577254	0.0647533	0.0165427	0.0190753	-0.0065651		326	0.453579	0.42591	0.212677	0.235482	0.0649461	0.0962321	0.00155519		326	0.507113	0.493777	0.411179	0.377884	0.180106	0.189974	-0.0036855
	326.2	0.392572	0.428785	0.187443	0.233658	0.0825048	0.0947068	0.00450893		310.2	0.146933	0.149182	0.0573223	0.0648528	0.0163528	0.0191079	-0.0066017		326.2	0.454231	0.426144	0.213176	0.23577	0.0657877	0.0963818	0.00148066		326.2	0.50741	0.493817	0.411809	0.378154	0.180686	0.190221	-0.0043426
	326.4	0.392276	0.429061	0.187514	0.233971	0.0820122	0.0948644	0.00456729		310.4	0.147842	0.149345	0.0577037	0.0649523	0.0166817	0.0191405	-0.0064014		326.4	0.454053	0.426377	0.213154	0.236059	0.065557	0.0965314	0.00122469		326.4	0.507221	0.493857	0.411855	0.378424	0.180532	0.190468	-0.0038723
	326.6	0.392232	0.429337	0.186854	0.234283	0.0813089	0.095022	0.00421624		310.6	0.148157	0.149508	0.0581538	0.0650517	0.0166969	0.019173	-0.0060126		326.6	0.45354	0.426609	0.213047	0.236346	0.065702	0.0966809	0.00106639		326.6	0.506126	0.493897	0.41126	0.378693	0.180495	0.190714	-0.0046271
	326.8	0.392268	0.429611	0.187126	0.234596	0.0812159	0.0951796	0.00412968		310.8	0.14993	0.149671	0.0582149	0.065151	0.0170639	0.0192056	-0.0069266		326.8	0.45355	0.426839	0.213097	0.236634	0.0659855	0.0968303	0.00158176		326.8	0.505923	0.493936	0.411389	0.378961	0.180933	0.19096	-0.004219
	327	0.391914	0.429884	0.186993	0.234907	0.0808749	0.0953371	0.00481771		311	0.150288	0.149834	0.0585295	0.0652502	0.0174055	0.0192381	-0.0070345		327	0.453112	0.427069	0.212594	0.236921	0.0656827	0.0969797	0.00135324		327	0.505404	0.493975	0.410346	0.379229	0.180015	0.191206	-0.0041443
	327.2	0.392083	0.430157	0.18647	0.235219	0.0800351	0.0954946	0.00517265		311.2	0.150663	0.149996	0.0587302	0.0653494	0.0176468	0.0192707	-0.0061673		327.2	0.453366	0.427299	0.212254	0.237207	0.0656083	0.0971289	0.0014404		327.2	0.504601	0.494014	0.410209	0.379495	0.179356	0.191451	-0.0035187
	327.4	0.392284	0.430429	0.185825	0.23553	0.0798479	0.0956519	0.005533		311.4	0.151154	0.150157	0.0579619	0.0654485	0.0177808	0.0193032	-0.0054052		327.4	0.453846	0.427527	0.212064	0.237494	0.0658257	0.0972781	0.00148731		327.4	0.504228	0.494052	0.409769	0.379761	0.179418	0.191696	-0.0039106
	327.6	0.392837	0.430699	0.186853	0.235841	0.0799283	0.0958093	0.00555103		311.6	0.150718	0.150319	0.0583818	0.0655476	0.0183989	0.0193357	-0.0052124		327.6	0.454444	0.427754	0.21261	0.237779	0.0662237	0.0974271	0.00138501		327.6	0.504465	0.49409	0.410138	0.380026	0.179506	0.191941	-0.0040564
	327.8	0.392775	0.430969	0.186612	0.236152	0.0799238	0.0959665	0.00545305		311.8	0.150412	0.15048	0.058087	0.0656465	0.0183615	0.0193682	-0.0049719		327.8	0.454961	0.427981	0.212972	0.238065	0.0664039	0.0975761	0.00130946		327.8	0.504551	0.494127	0.410505	0.38029	0.179928	0.192185	-0.0033856
	328	0.393096	0.431238	0.187267	0.236462	0.0802932	0.0961237	0.00603353		312	0.150946	0.150641	0.0582389	0.0657455	0.0191105	0.0194007	-0.0044347		328	0.455723	0.428206	0.213726	0.23835	0.0671543	0.0977249	0.0014015		328	0.504724	0.494165	0.410936	0.380553	0.180267	0.19243	-0.0037228
	328.2	0.393242	0.431506	0.187789	0.236771	0.0807339	0.0962809	0.00653687		312.2	0.150661	0.150802	0.0585112	0.0658443	0.0194675	0.0194331	-0.0045736		328.2	0.456485	0.428431	0.214294	0.238634	0.0676705	0.0978737	0.00207557		328.2	0.505265	0.494201	0.411653	0.380815	0.180619	0.192673	-0.0029895
	328.4	0.394287	0.431773	0.188856	0.237081	0.0814428	0.096438	0.00687692		312.4	0.150236	0.150962	0.0577703	0.0659431	0.0194739	0.0194656	-0.0050316		328.4	0.457385	0.428655	0.215475	0.238918	0.0679374	0.0980224	0.00235002		328.4	0.505948	0.494238	0.41203	0.381077	0.181205	0.192917	-0.002505
	328.6	0.394954	0.432039	0.189712	0.23739	0.0821762	0.096595	0.00737274		312.6	0.149689	0.151122	0.0582438	0.0660418	0.0200761	0.0194981	-0.004402		328.6	0.45754	0.428878	0.215862	0.239202	0.0685879	0.098171	0.00318545		328.6	0.505805	0.494274	0.412544	0.381338	0.181792	0.19316	-0.0016223
	328.8	0.394893	0.432304	0.19059	0.237699	0.0826478	0.096752	0.0074966		312.8	0.148756	0.151282	0.057888	0.0661405	0.020203	0.0195305	-0.0048009		328.8	0.458154	0.4291	0.215995	0.239485	0.0689605	0.0983195	0.00403154		328.8	0.505653	0.49431	0.413167	0.381598	0.182244	0.193403	-0.0011675
	329	0.395697	0.432569	0.192028	0.238007	0.0825763	0.0969089	0.00726924		313	0.148822	0.151441	0.0583123	0.0662391	0.0199238	0.019563	-0.0047477		329	0.45826	0.429321	0.216362	0.239768	0.0689446	0.0984678	0.00413086		329	0.506003	0.494346	0.413713	0.381857	0.182524	0.193646	-0.0006984
	329.2	0.395658	0.432832	0.192028	0.238315	0.08248	0.0970657	0.00719823		313.2	0.147715	0.151601	0.0590722	0.0663376	0.0197269	0.0195954	-0.0043571		329.2	0.457964	0.429542	0.216442	0.240051	0.0686585	0.0986161	0.00451512		329.2	0.505754	0.494381	0.414069	0.382115	0.18268	0.193888	-0.0004854
	329.4	0.396657	0.433095	0.19266	0.238623	0.083561	0.0972225	0.00726769		313.4	0.146891	0.15176	0.0588026	0.066436	0.0197357	0.0196278	-0.0051477		329.4	0.459049	0.429761	0.217709	0.240333	0.070249	0.0987644	0.00486865		329.4	0.506614	0.494416	0.415476	0.382373	0.183811	0.19413	-0.0009389
	329.6	0.397521	0.433357	0.19336	0.23893	0.0842956	0.0973792	0.00679239		313.6	0.146376	0.151918	0.0589179	0.0665344	0.0194282	0.0196603	-0.0050248		329.6	0.459327	0.42998	0.218301	0.240615	0.0706974	0.0989125	0.00474862		329.6	0.506708	0.494451	0.416006	0.38263	0.184421	0.194372	-0.0012856
	329.8	0.397843	0.433617	0.193538	0.239237	0.0847637	0.0975359	0.00623663		313.8	0.145261	0.152077	0.059021	0.0666328	0.019125	0.0196927	-0.0050781		329.8	0.459276	0.430198	0.218543	0.240896	0.0703172	0.0990605	0.0041765		329.8	0.506875	0.494486	0.416807	0.382886	0.184578	0.194613	-0.0015583
	330	0.398241	0.433877	0.193465	0.239544	0.0857222	0.0976925	0.00590005		314	0.145948	0.152235	0.0591661	0.066731	0.0196109	0.0197251	-0.0058409		330	0.46004	0.430415	0.219394	0.241177	0.0709919	0.0992084	0.00370416		330	0.507834	0.49452	0.417363	0.383141	0.185785	0.194854	-0.0025856
	330.2	0.39941	0.434136	0.194122	0.23985	0.0860498	0.097849	0.00567078		314.2	0.14622	0.152392	0.0596816	0.0668292	0.0195268	0.0197574	-0.0053538		330.2	0.459869	0.430631	0.220043	0.241457	0.071419	0.0993563	0.00340556		330.2	0.507992	0.494554	0.417879	0.383396	0.186974	0.195095	-0.003114
	330.4	0.398607	0.434395	0.194386	0.240156	0.0854586	0.0980055	0.00539291		314.4	0.147095	0.15255	0.06061	0.0669273	0.0193323	0.0197898	-0.0057271		330.4	0.458721	0.430847	0.219471	0.241737	0.0700342	0.099504	0.00266979		330.4	0.506755	0.494587	0.416807	0.383649	0.186448	0.195336	-0.0029619
	330.6	0.398711	0.434652	0.193678	0.240462	0.0854389	0.098162	0.00474474		314.6	0.14887	0.152707	0.0602952	0.0670254	0.0196031	0.0198222	-0.0056573		330.6	0.458377	0.431061	0.219413	0.242017	0.0693424	0.0996517	0.00201466		330.6	0.506464	0.494621	0.416566	0.383902	0.186556	0.195576	-0.0024668
	330.8	0.399373	0.434908	0.193349	0.240767	0.0850727	0.0983183	0.00507224		314.8	0.149581	0.152864	0.0605349	0.0671234	0.0197095	0.0198545	-0.0057644		330.8	0.458281	0.431275	0.219238	0.242296	0.069419	0.0997993	0.00127582		330.8	0.506329	0.494654	0.416825	0.384154	0.186484	0.195816	-0.0028897
	331	0.399496	0.435164	0.193271	0.241072	0.0851153	0.0984746	0.0052911		315	0.149217	0.153021	0.0589666	0.0672213	0.0184964	0.0198869	-0.0057715		331	0.458055	0.431488	0.219125	0.242575	0.0688831	0.0999467	0.00049059		331	0.505628	0.494686	0.416524	0.384405	0.185965	0.196056	-0.0027408
	331.2	0.400213	0.435418	0.193752	0.241377	0.0853633	0.0986309	0.00476871		315.2	0.149865	0.153177	0.0581936	0.0673192	0.0179788	0.0199192	-0.004687		331.2	0.458586	0.4317	0.219631	0.242854	0.0687796	0.100094	-1.9e-06		331.2	0.504813	0.494719	0.416969	0.384656	0.185796	0.196295	-0.0025128
	331.4	0.400645	0.435672	0.193946	0.241681	0.0861033	0.0987871	0.00484416		315.4	0.150271	0.153333	0.0580252	0.067417	0.0173493	0.0199516	-0.0038659		331.4	0.459444	0.431912	0.22039	0.243132	0.0695269	0.100241	-0.0002667		331.4	0.505139	0.494751	0.417416	0.384906	0.186668	0.196534	-0.0033699
	331.6	0.401451	0.435925	0.195552	0.241985	0.0867376	0.0989432	0.00453342		315.6	0.151279	0.153489	0.0578823	0.0675147	0.0167202	0.0199839	-0.0036249		331.6	0.460861	0.432122	0.22151	0.243409	0.0702974	0.100389	-0.0009569		331.6	0.506197	0.494783	0.418229	0.385155	0.18714	0.196773	-0.0040959
	331.8	0.401879	0.436177	0.195816	0.242288	0.087277	0.0990993	0.00482053		315.8	0.152937	0.153645	0.0587262	0.0676124	0.016825	0.0200162	-0.002397		331.8	0.461074	0.432332	0.221902	0.243687	0.0702376	0.100536	-0.0006613		331.8	0.505969	0.494814	0.418587	0.385403	0.187368	0.197011	-0.0034742
	332	0.403153	0.436429	0.196221	0.242592	0.0877214	0.0992553	0.00559598		316	0.153356	0.1538	0.0589334	0.06771	0.0163714	0.0200485	-0.0022056		332	0.462144	0.432541	0.222741	0.243964	0.0708511	0.100683	-0.0003364		332	0.506863	0.494846	0.419161	0.38565	0.187567	0.197249	-0.0032963
	332.2	0.403961	0.436679	0.197052	0.242894	0.0884474	0.0994113	0.00604312		316.2	0.153872	0.153955	0.0585461	0.0678075	0.0165224	0.0200808	-0.0021179		332.2	0.463388	0.432749	0.223399	0.24424	0.0718098	0.10083	0.00018044		332.2	0.507191	0.494877	0.419937	0.385897	0.188738	0.197487	-0.0036177
	332.4	0.405184	0.436929	0.198601	0.243197	0.0896701	0.0995672	0.00597307		316.4	0.155317	0.15411	0.0593044	0.067905	0.0169231	0.0201131	-0.0018438		332.4	0.46426	0.432956	0.224578	0.244516	0.0723957	0.100976	0.00036648		332.4	0.50775	0.494908	0.420578	0.386143	0.189216	0.197725	-0.0032744
	332.6	0.406094	0.437177	0.199125	0.243499	0.0904839	0.099723	0.00634327		316.6	0.155069	0.154264	0.0597868	0.0680024	0.0172835	0.0201453	-0.0021332		332.6	0.465269	0.433162	0.225631	0.244792	0.0730165	0.101123	0.00077182		332.6	0.508237	0.494938	0.422076	0.386388	0.190056	0.197962	-0.0027505
	332.8	0.406644	0.437425	0.19984	0.243801	0.0905766	0.0998788	0.00630707		316.8	0.154959	0.154418	0.0598934	0.0680997	0.0174647	0.0201776	-0.002519		332.8	0.466625	0.433368	0.226278	0.245067	0.0737217	0.10127	0.00021283		332.8	0.509043	0.494968	0.422997	0.386633	0.190887	0.198199	-0.0039939
	333	0.407271	0.437672	0.200239	0.244102	0.0901851	0.100034	0.00612808		317	0.154662	0.154572	0.0609884	0.068197	0.0176043	0.0202099	-0.0026378		333	0.466621	0.433573	0.226305	0.245342	0.0740314	0.101416	0.00052003		333	0.509491	0.494998	0.423155	0.386876	0.190766	0.198436	-0.0042093
	333.2	0.407886	0.437919	0.200827	0.244404	0.0905248	0.10019	0.00654354		317.2	0.154236	0.154726	0.0614912	0.0682942	0.0186588	0.0202421	-0.0033087		333.2	0.467653	0.433777	0.227123	0.245617	0.0749683	0.101563	0.00083122		333.2	0.510666	0.495028	0.424044	0.387119	0.191741	0.198672	-0.0041666
	333.4	0.408575	0.438164	0.201361	0.244704	0.0910172	0.100346	0.006915		317.4	0.154302	0.154879	0.0617571	0.0683914	0.0192068	0.0202743	-0.0036949		333.4	0.468845	0.43398	0.228057	0.245891	0.076462	0.101709	0.00113472		333.4	0.511947	0.495058	0.425073	0.387361	0.192977	0.198908	-0.005331
	333.6	0.408196	0.438409	0.201446	0.245005	0.0906633	0.100501	0.00697587		317.6	0.153429	0.155032	0.0624631	0.0684885	0.0195659	0.0203066	-0.0041324		333.6	0.468553	0.434183	0.2274	0.246165	0.0761078	0.101855	0.00124878		333.6	0.511722	0.495087	0.425008	0.387603	0.192717	0.199144	-0.0050422
	333.8	0.408272	0.438652	0.201479	0.245305	0.0899183	0.100657	0.00725096		317.8	0.153509	0.155185	0.0621911	0.0685855	0.0199294	0.0203388	-0.0048405		333.8	0.46853	0.434385	0.227461	0.246438	0.0755626	0.102002	0.00165233		333.8	0.512009	0.495116	0.425079	0.387843	0.192836	0.19938	-0.0043541
	334	0.408107	0.438895	0.200931	0.245605	0.0888566	0.100812	0.00781312		318	0.154226	0.155337	0.0630909	0.0686824	0.0205948	0.020371	-0.0050916		334	0.467975	0.434586	0.227542	0.246711	0.0750013	0.102148	0.0021672		334	0.511815	0.495145	0.424826	0.388083	0.193283	0.199615	-0.0040738
	334.2	0.408215	0.439137	0.200821	0.245904	0.0881058	0.100968	0.00797429		318.2	0.153505	0.15549	0.0630978	0.0687793	0.0203024	0.0204032	-0.0051902		334.2	0.467596	0.434786	0.227596	0.246983	0.0744252	0.102294	0.00250245		334.2	0.511161	0.495173	0.424684	0.388322	0.193496	0.19985	-0.0040041
	334.4	0.407316	0.439379	0.200571	0.246203	0.0873219	0.101123	0.00763737		318.4	0.153552	0.155642	0.0624457	0.0688761	0.0198587	0.0204354	-0.0064051		334.4	0.466642	0.434985	0.227175	0.247256	0.0732725	0.10244	0.00238067		334.4	0.510658	0.495201	0.423845	0.388561	0.192817	0.200084	-0.0030294
	334.6	0.40707	0.439619	0.199542	0.246502	0.0864914	0.101278	0.00731471		318.6	0.153368	0.155793	0.0624384	0.0689729	0.0200712	0.0204675	-0.0064535		334.6	0.466094	0.435184	0.226622	0.247527	0.0719086	0.102585	0.00257273		334.6	0.509749	0.495229	0.423672	0.388799	0.191969	0.200319	-0.0019873
	334.8	0.407166	0.439859	0.19961	0.246801	0.086303	0.101433	0.00710222		318.8	0.151982	0.155945	0.0618946	0.0690696	0.0192752	0.0204997	-0.0068222		334.8	0.466116	0.435382	0.226741	0.247799	0.0718511	0.102731	0.0023259		334.8	0.509556	0.495257	0.423529	0.389036	0.192799	0.200553	-0.0027984
	335	0.407077	0.440097	0.199737	0.247099	0.0859701	0.101588	0.00686532		319	0.152007	0.156096	0.0605041	0.0691662	0.0186354	0.0205319	-0.0072614		335	0.465696	0.435579	0.226856	0.24807	0.0713513	0.102877	0.00264332		335	0.508935	0.495285	0.423248	0.389272	0.192974	0.200787	-0.0024489
	335.2	0.407082	0.440335	0.199917	0.247397	0.0856877	0.101744	0.00630959		319.2	0.152815	0.156247	0.0616132	0.0692628	0.0192982	0.020564	-0.0068136		335.2	0.465181	0.435775	0.227107	0.24834	0.070519	0.103022	0.00261388		335.2	0.508329	0.495312	0.42289	0.389507	0.192386	0.20102	-0.0020875
	335.4	0.406921	0.440573	0.200231	0.247694	0.0859338	0.101899	0.00616363		319.4	0.153448	0.156397	0.0617649	0.0693593	0.0192349	0.0205962	-0.0065636		335.4	0.465491	0.435971	0.227491	0.248611	0.0706607	0.103168	0.00308426		335.4	0.509074	0.495339	0.422815	0.389742	0.192612	0.201253	-0.0020647
	335.6	0.407435	0.440809	0.200659	0.247991	0.0858247	0.102054	0.00542318		319.6	0.154631	0.156548	0.0620963	0.0694557	0.0194877	0.0206283	-0.005748		335.6	0.465931	0.436166	0.228108	0.24888	0.0710362	0.103313	0.00235136		335.6	0.509648	0.495366	0.422917	0.389976	0.192771	0.201486	-0.0025825
	335.8	0.406881	0.441045	0.200759	0.248288	0.0855498	0.102208	0.00501874		319.8	0.154779	0.156698	0.0628389	0.0695521	0.0194365	0.0206604	-0.0048954		335.8	0.465481	0.43636	0.227522	0.24915	0.0702232	0.103458	0.00212194		335.8	0.508806	0.495392	0.422392	0.390209	0.192134	0.201719	-0.0021388
	336	0.407455	0.441279	0.201196	0.248584	0.0863022	0.102363	0.00492057		320	0.154972	0.156848	0.0617316	0.0696484	0.0191354	0.0206925	-0.0048181		336	0.466299	0.436553	0.228081	0.249419	0.0703613	0.103604	0.00217682		336	0.509212	0.495419	0.423026	0.390442	0.192068	0.201951	-0.0023786
	336.2	0.407552	0.441514	0.201514	0.24888	0.0866667	0.102518	0.0046313		320.2	0.156019	0.156997	0.0621524	0.0697446	0.0194026	0.0207246	-0.0043471		336.2	0.466683	0.436746	0.228628	0.249688	0.0712072	0.103749	0.00194817		336.2	0.509005	0.495445	0.423111	0.390674	0.192793	0.202183	-0.0030737
	336.4	0.408361	0.441747	0.201984	0.249176	0.0872937	0.102673	0.00399233		320.4	0.156138	0.157146	0.0625778	0.0698408	0.0197339	0.0207567	-0.0043156		336.4	0.466825	0.436938	0.229023	0.249956	0.0715256	0.103894	0.00133391		336.4	0.508996	0.495471	0.423568	0.390905	0.192854	0.202415	-0.0029958
	336.6	0.408658	0.441979	0.201851	0.249472	0.0876701	0.102827	0.00394872		320.6	0.156339	0.157295	0.062181	0.0699369	0.0196029	0.0207888	-0.0043381		336.6	0.467224	0.437129	0.229204	0.250224	0.0714368	0.104039	0.00092578		336.6	0.508981	0.495496	0.424154	0.391136	0.193155	0.202646	-0.0026848
	336.8	0.409481	0.442211	0.201829	0.249767	0.0876846	0.102982	0.00365731		320.8	0.156623	0.157444	0.0625032	0.0700329	0.0196789	0.0208209	-0.0039998		336.8	0.467327	0.43732	0.229548	0.250491	0.072174	0.104183	0.00049721		336.8	0.508687	0.495522	0.424018	0.391365	0.193497	0.202878	-0.0038764
	337	0.410461	0.442442	0.202676	0.250061	0.0877051	0.103137	0.00366227		321	0.156058	0.157593	0.0619837	0.0701289	0.0195523	0.0208529	-0.0041938		337	0.467696	0.437509	0.230278	0.250759	0.0729179	0.104328	0.00076558		337	0.508715	0.495547	0.424487	0.391594	0.19405	0.203109	-0.0038662
	337.2	0.411078	0.442672	0.203741	0.250356	0.088562	0.103291	0.00403739		321.2	0.156285	0.157741	0.0613101	0.0702249	0.0199432	0.020885	-0.0036875		337.2	0.46837	0.437698	0.231225	0.251025	0.0736485	0.104473	0.00077007		337.2	0.509226	0.495572	0.424968	0.391823	0.194911	0.203339	-0.0034512
	337.4	0.411221	0.442901	0.203767	0.25065	0.0888355	0.103445	0.00437948		321.4	0.155294	0.157889	0.0612457	0.0703207	0.0196154	0.020917	-0.0036807		337.4	0.468367	0.437887	0.231754	0.251292	0.0737096	0.104617	0.00107454		337.4	0.509086	0.495597	0.424691	0.39205	0.194941	0.203569	-0.0036026
	337.6	0.411245	0.44313	0.203469	0.250944	0.0888273	0.1036	0.00441517		321.6	0.154908	0.158036	0.0608889	0.0704165	0.0194012	0.0209491	-0.0043109		337.6	0.468029	0.438074	0.23193	0.251558	0.0735348	0.104762	0.00113087		337.6	0.50794	0.495622	0.424024	0.392277	0.194792	0.203799	-0.0030798
	337.8	0.412292	0.443357	0.204085	0.251237	0.0892098	0.103754	0.00483316		321.8	0.154615	0.158184	0.0607428	0.0705122	0.0189565	0.0209811	-0.0043507		337.8	0.468367	0.438261	0.232725	0.251823	0.0735128	0.104906	0.00167874		337.8	0.508247	0.495646	0.424508	0.392504	0.195131	0.204029	-0.0021571
	338	0.412278	0.443584	0.204067	0.25153	0.0891844	0.103908	0.00475169		322	0.153744	0.158331	0.0616798	0.0706079	0.0186136	0.0210131	-0.0043659		338	0.467888	0.438447	0.233149	0.252089	0.0730962	0.10505	0.00168685		338	0.507674	0.49567	0.42442	0.392729	0.195247	0.204259	-0.0019708
	338.2	0.412932	0.443811	0.203933	0.251823	0.0893754	0.104063	0.00484233		322.2	0.15303	0.158478	0.0606492	0.0707035	0.0180117	0.0210451	-0.0046934		338.2	0.468648	0.438632	0.233974	0.252353	0.0733394	0.105195	0.00182748		338.2	0.507331	0.495694	0.424713	0.392954	0.195985	0.204488	-0.0022422
	338.4	0.413275	0.444036	0.204684	0.252115	0.0898911	0.104217	0.00493958		322.4	0.153161	0.158624	0.0611002	0.070799	0.0181863	0.0210771	-0.0052832		338.4	0.468291	0.438817	0.234672	0.252618	0.0731626	0.105339	0.00169496		338.4	0.50735	0.495718	0.424927	0.393178	0.196299	0.204717	-0.0019188
	338.6	0.4138	0.444261	0.205211	0.252407	0.090354	0.104371	0.00505662		322.6	0.153031	0.158771	0.0614393	0.0708945	0.018421	0.0211091	-0.0059939		338.6	0.468518	0.439001	0.235315	0.252882	0.0732493	0.105483	0.00202225		338.6	0.507229	0.495741	0.425705	0.393401	0.197317	0.204945	-0.0015558
	338.8	0.414468	0.444485	0.20549	0.252699	0.0907206	0.104525	0.00462674		322.8	0.153704	0.158917	0.0612783	0.0709899	0.0183996	0.0211411	-0.0065153		338.8	0.469115	0.439184	0.236177	0.253146	0.0741223	0.105627	0.00182302		338.8	0.507904	0.495765	0.42651	0.393624	0.198574	0.205174	-0.0022981
	339	0.414627	0.444708	0.205394	0.252991	0.0905623	0.104679	0.00520175		323	0.154049	0.159063	0.0617951	0.0710852	0.0191166	0.021173	-0.0069118		339	0.469221	0.439367	0.236639	0.253409	0.0738386	0.10577	0.00225724		339	0.507718	0.495788	0.426712	0.393846	0.198139	0.205402	-0.0023739
	339.2	0.415264	0.44493	0.206301	0.253282	0.0907919	0.104833	0.00535633		323.2	0.154718	0.159208	0.0621733	0.0711805	0.0195852	0.021205	-0.0076023		339.2	0.469877	0.439548	0.237496	0.253672	0.074057	0.105914	0.00282048		339.2	0.508832	0.495811	0.427416	0.394068	0.198281	0.205629	-0.0019485
	339.4	0.415601	0.445152	0.206533	0.253573	0.0907638	0.104986	0.00541461		323.4	0.155519	0.159354	0.062383	0.0712757	0.0200065	0.021237	-0.0067668		339.4	0.470512	0.439729	0.238592	0.253935	0.0747301	0.106058	0.00230724		339.4	0.510115	0.495834	0.428555	0.394288	0.198821	0.205857	-0.0026178
	339.6	0.415169	0.445373	0.2066	0.253863	0.0907447	0.10514	0.00540539		323.6	0.156078	0.159499	0.063434	0.0713709	0.0204649	0.0212689	-0.0063142		339.6	0.47066	0.43991	0.238507	0.254197	0.0748445	0.106201	0.00167624		339.6	0.509971	0.495856	0.428691	0.394508	0.19863	0.206084	-0.0036824
	339.8	0.414535	0.445593	0.207008	0.254153	0.0901175	0.105294	0.0058594		323.8	0.156551	0.159643	0.0634534	0.071466	0.0204842	0.0213008	-0.0060726		339.8	0.470705	0.44009	0.237959	0.254459	0.0740786	0.106345	0.0020007		339.8	0.509543	0.495878	0.428185	0.394728	0.198024	0.206311	-0.0033117
	340	0.414687	0.445813	0.207111	0.254443	0.0900937	0.105448	0.00599594		324	0.157629	0.159788	0.0630843	0.071561	0.0205694	0.0213327	-0.0056992		340	0.470697	0.440269	0.238452	0.25472	0.0748092	0.106488	0.00231704		340	0.509838	0.495901	0.428654	0.394946	0.198569	0.206538	-0.0036754
	340.2	0.414489	0.446031	0.207252	0.254732	0.090008	0.105601	0.00628064		324.2	0.157806	0.159932	0.0633714	0.071656	0.019739	0.0213646	-0.0056101		340.2	0.47122	0.440447	0.238328	0.254981	0.0755344	0.106631	0.00227611		340.2	0.510167	0.495923	0.428901	0.395164	0.199038	0.206764	-0.0042242
	340.4	0.415342	0.446249	0.208404	0.255022	0.0906364	0.105755	0.00609361		324.4	0.158547	0.160076	0.0629148	0.0717509	0.0195006	0.0213966	-0.0051118		340.4	0.471476	0.440625	0.238323	0.255242	0.0759572	0.106775	0.00217743		340.4	0.510335	0.495944	0.429786	0.395382	0.199281	0.20699	-0.0036427
	340.6	0.416284	0.446466	0.208648	0.25531	0.0910572	0.105908	0.00583381		324.6	0.15989	0.16022	0.0635863	0.0718457	0.0195481	0.0214285	-0.0035644		340.6	0.472359	0.440802	0.23902	0.255502	0.0760526	0.106918	0.00240096		340.6	0.510649	0.495966	0.43047	0.395598	0.199538	0.207216	-0.0030955
	340.8	0.416735	0.446683	0.209193	0.255599	0.0915498	0.106062	0.00566801		324.8	0.159837	0.160363	0.0640121	0.0719405	0.0196267	0.0214603	-0.0029681		340.8	0.473506	0.440978	0.239655	0.255762	0.0766883	0.107061	0.00255324		340.8	0.51078	0.495987	0.43105	0.395814	0.200685	0.207441	-0.0035857
	341	0.41733	0.446899	0.210218	0.255887	0.0916779	0.106215	0.00570639		325	0.159412	0.160507	0.0629316	0.0720352	0.0195176	0.0214922	-0.0021566		341	0.473833	0.441154	0.239983	0.256022	0.0768056	0.107204	0.00275196		341	0.510998	0.496009	0.431155	0.39603	0.201096	0.207667	-0.003845
	341.2	0.416548	0.447114	0.209597	0.256175	0.0913734	0.106368	0.00586874		325.2	0.159508	0.16065	0.063546	0.0721298	0.0196575	0.0215241	-0.0013657		341.2	0.473489	0.441329	0.239517	0.256281	0.0754527	0.107346	0.00336203		341.2	0.51015	0.49603	0.430227	0.396244	0.200564	0.207892	-0.002982
	341.4	0.416449	0.447328	0.209353	0.256462	0.0914084	0.106522	0.00616435		325.4	0.15895	0.160792	0.0636894	0.0722244	0.0192863	0.0215559	-0.0015483		341.4	0.473504	0.441503	0.238818	0.25654	0.075284	0.107489	0.00386473		341.4	0.509634	0.496051	0.429932	0.396458	0.200714	0.208116	-0.0031317
	341.6	0.416761	0.447542	0.209668	0.25675	0.0917268	0.106675	0.00605863		325.6	0.159785	0.160935	0.0637642	0.0723189	0.0192248	0.0215878	-0.0006153		341.6	0.473514	0.441676	0.238873	0.256798	0.0758721	0.107632	0.00388806		341.6	0.509281	0.496071	0.42977	0.396672	0.201109	0.208341	-0.0034802
	341.8	0.417199	0.447754	0.210392	0.257036	0.0917482	0.106828	0.00567786		325.8	0.158789	0.161077	0.0642307	0.0724134	0.0191842	0.0216196	-0.0005148		341.8	0.473977	0.441849	0.238982	0.257057	0.0755426	0.107774	0.00368037		341.8	0.509664	0.496092	0.430008	0.396884	0.201369	0.208565	-0.0025845
	342	0.417005	0.447967	0.209908	0.257323	0.0916905	0.106981	0.00572658		326	0.158952	0.161219	0.0640438	0.0725077	0.0190908	0.0216514	-0.0005022		342	0.473957	0.442022	0.239029	0.257314	0.0749562	0.107917	0.00358226		342	0.508936	0.496112	0.429754	0.397096	0.20121	0.208789	-0.0030922
	342.2	0.41762	0.448178	0.209613	0.257609	0.0916993	0.107134	0.00658139		326.2	0.158972	0.161361	0.0644521	0.0726021	0.0194348	0.0216833	4.199e-05		342.2	0.474447	0.442193	0.239224	0.257572	0.0752113	0.108059	0.00371995		342.2	0.508186	0.496132	0.429545	0.397308	0.201295	0.209012	-0.0034697
	342.4	0.417719	0.448389	0.209606	0.257895	0.0916135	0.107287	0.0064921		326.4	0.158415	0.161502	0.0651864	0.0726964	0.0194362	0.0217151	-4.935e-05		342.4	0.473758	0.442364	0.239224	0.257829	0.0750822	0.108202	0.00338933		342.4	0.507832	0.496152	0.429154	0.397518	0.201425	0.209236	-0.0033618
	342.6	0.418105	0.448599	0.209706	0.258181	0.0914594	0.10744	0.00638412		326.6	0.159073	0.161643	0.0649392	0.0727905	0.0199011	0.0217469	-0.0008198		342.6	0.474456	0.442534	0.239419	0.258085	0.0750236	0.108344	0.00317955		342.6	0.507575	0.496172	0.429085	0.397728	0.201405	0.209459	-0.0030393
	342.8	0.4187	0.448808	0.209827	0.258466	0.0917341	0.107593	0.00610992		326.8	0.159692	0.161784	0.0660131	0.0728847	0.0205957	0.0217787	-0.0011945		342.8	0.475263	0.442704	0.239614	0.258342	0.0747683	0.108486	0.00279612		342.8	0.507872	0.496192	0.42963	0.397938	0.201761	0.209681	-0.0040333
	343	0.419373	0.449017	0.210014	0.258751	0.0914629	0.107746	0.00676831		327	0.159147	0.161925	0.0660486	0.0729788	0.0211478	0.0218104	-0.0020935		343	0.475068	0.442873	0.240031	0.258597	0.0744435	0.108628	0.00286032		343	0.507925	0.496211	0.429423	0.398147	0.20194	0.209904	-0.0047501
	343.2	0.419578	0.449224	0.210368	0.259035	0.091019	0.107898	0.00675842		327.2	0.159564	0.162066	0.0651	0.0730728	0.0214451	0.0218422	-0.0033745		343.2	0.474678	0.443041	0.240258	0.258853	0.0740137	0.10877	0.00262198		343.2	0.508417	0.496231	0.429815	0.398355	0.202074	0.210126	-0.0047824
	343.4	0.419362	0.449432	0.210122	0.25932	0.0904445	0.108051	0.00678366		327.4	0.160151	0.162206	0.0662634	0.0731667	0.0221432	0.021874	-0.0031515		343.4	0.474028	0.443209	0.240794	0.259108	0.0736267	0.108912	0.00160907		343.4	0.508253	0.49625	0.429907	0.398562	0.202169	0.210348	-0.0058176
	343.6	0.419466	0.449638	0.210049	0.259604	0.090019	0.108204	0.00674257		327.6	0.160255	0.162346	0.0661692	0.0732606	0.0222153	0.0219057	-0.0041996		343.6	0.473168	0.443376	0.240688	0.259363	0.0735193	0.109053	0.00113151		343.6	0.507492	0.496269	0.429447	0.398769	0.202349	0.210569	-0.0064142
	343.8	0.419509	0.449844	0.210544	0.259887	0.0895222	0.108356	0.00677174		327.8	0.160529	0.162485	0.0656468	0.0733544	0.021691	0.0219375	-0.0040729		343.8	0.472949	0.443542	0.240622	0.259617	0.0729432	0.109195	0.00071856		343.8	0.50737	0.496287	0.429313	0.398975	0.202533	0.210791	-0.006052
	344	0.420172	0.450049	0.211324	0.260171	0.0903704	0.108509	0.00627602		328	0.160605	0.162625	0.0653134	0.0734482	0.0209454	0.0219692	-0.0045265		344	0.472677	0.443708	0.241487	0.259871	0.0737152	0.109337	0.00038262		344	0.507691	0.496306	0.430247	0.399181	0.203668	0.211012	-0.0063689
	344.2	0.421371	0.450253	0.2115	0.260454	0.0907965	0.108661	0.00611174		328.2	0.161393	0.162764	0.0652431	0.0735419	0.0208486	0.0220009	-0.0050794		344.2	0.473067	0.443873	0.241858	0.260125	0.0741477	0.109478	-7.79e-06		344.2	0.508287	0.496325	0.431123	0.399386	0.204251	0.211233	-0.0068972
	344.4	0.422232	0.450457	0.211488	0.260736	0.0909298	0.108814	0.00567589		328.4	0.162417	0.162903	0.065263	0.0736355	0.0211932	0.0220326	-0.0044699		344.4	0.472942	0.444038	0.241908	0.260379	0.0740353	0.10962	-7.32e-06		344.4	0.508089	0.496343	0.431289	0.39959	0.204753	0.211453	-0.0063603
	344.6	0.422303	0.45066	0.211456	0.261019	0.0914779	0.108966	0.00561463		328.6	0.16272	0.163042	0.0661537	0.0737291	0.0217132	0.0220643	-0.0050657		344.6	0.473471	0.444202	0.24257	0.260632	0.0735849	0.109761	0.00044287		344.6	0.508363	0.496361	0.431737	0.399794	0.205105	0.211673	-0.0059873
	344.8	0.422111	0.450862	0.211266	0.261301	0.0915873	0.109118	0.00547582		328.8	0.163101	0.16318	0.065483	0.0738226	0.0214661	0.022096	-0.0052452		344.8	0.47352	0.444365	0.242732	0.260884	0.0737434	0.109902	0.00014983		344.8	0.508008	0.496379	0.432175	0.399997	0.205925	0.211893	-0.0061962
	345	0.422571	0.451064	0.21137	0.261582	0.09114	0.10927	0.00530727		329	0.163313	0.163318	0.0650408	0.0739161	0.0213656	0.0221277	-0.0050295		345	0.47307	0.444527	0.242501	0.261136	0.07369	0.110043	-0.0004213		345	0.507927	0.496397	0.431957	0.400199	0.205712	0.212113	-0.0065706
	345.2	0.42239	0.451265	0.211362	0.261864	0.0914997	0.109423	0.0053538		329.2	0.163741	0.163456	0.0651387	0.0740094	0.0213145	0.0221594	-0.0052157		345.2	0.473077	0.444689	0.242607	0.261388	0.0734642	0.110184	-8.437e-05		345.2	0.50809	0.496415	0.432177	0.400401	0.20552	0.212333	-0.0053253
	345.4	0.423269	0.451465	0.212036	0.262145	0.0925804	0.109575	0.0049996		329.4	0.164229	0.163594	0.0647221	0.0741028	0.0212647	0.0221911	-0.0046137		345.4	0.473577	0.444851	0.243319	0.26164	0.0747528	0.110325	-0.0001273		345.4	0.509072	0.496432	0.433128	0.400602	0.206152	0.212552	-0.0055045
	345.6	0.423528	0.451665	0.212126	0.262426	0.0927509	0.109727	0.00439489		329.6	0.164267	0.163732	0.0651337	0.074196	0.0210728	0.0222227	-0.0036157		345.6	0.473766	0.445012	0.243941	0.261891	0.0753109	0.110466	-0.0004936		345.6	0.508921	0.49645	0.433187	0.400802	0.206029	0.212771	-0.0057473
	345.8	0.423918	0.451864	0.212683	0.262706	0.0936434	0.109879	0.00399939		329.8	0.163719	0.163869	0.0646328	0.0742892	0.020453	0.0222544	-0.0040337		345.8	0.474231	0.445172	0.244584	0.262142	0.0756056	0.110607	-0.0006117		345.8	0.508757	0.496467	0.433201	0.401002	0.205992	0.212989	-0.0049383
	346	0.424325	0.452062	0.212549	0.262986	0.0933371	0.110031	0.004526		330	0.164565	0.164006	0.0651696	0.0743824	0.0202825	0.022286	-0.0036507		346	0.474002	0.445331	0.245115	0.262392	0.075814	0.110748	-0.0001087		346	0.508955	0.496484	0.432834	0.401202	0.205492	0.213208	-0.0044556
	346.2	0.424971	0.452259	0.213314	0.263266	0.0934772	0.110183	0.00475276		330.2	0.164387	0.164142	0.0663528	0.0744754	0.0202492	0.0223176	-0.0028665		346.2	0.475762	0.44549	0.245792	0.262642	0.0771021	0.110888	-3.555e-05		346.2	0.509528	0.496501	0.433181	0.4014	0.205953	0.213426	-0.0046602
	346.4	0.425626	0.452456	0.214332	0.263546	0.0939452	0.110334	0.00449736		330.4	0.164716	0.164279	0.0657415	0.0745684	0.0194663	0.0223493	-0.0029323		346.4	0.477177	0.445648	0.246642	0.262892	0.0776932	0.111029	-0.0001807		346.4	0.510479	0.496518	0.433501	0.401598	0.206331	0.213644	-0.0042002
	346.6	0.425878	0.452652	0.215391	0.263825	0.0944324	0.110486	0.00420854		330.6	0.166056	0.164415	0.0665384	0.0746614	0.0202273	0.0223809	-0.0029158		346.6	0.478683	0.445806	0.247835	0.263141	0.0777872	0.111169	-0.0001082		346.6	0.510848	0.496534	0.433893	0.401796	0.206786	0.213861	-0.0036515
	346.8	0.426308	0.452848	0.216058	0.264104	0.0949173	0.110638	0.00407196		330.8	0.165724	0.164551	0.0668305	0.0747543	0.0204376	0.0224125	-0.0032742		346.8	0.479538	0.445963	0.248336	0.263391	0.0782478	0.11131	-0.0001221		346.8	0.511543	0.496551	0.434954	0.401993	0.20754	0.214078	-0.004098
	347	0.426811	0.453043	0.217081	0.264382	0.095286	0.110789	0.00437526		331	0.165551	0.164687	0.0661788	0.0748471	0.0199859	0.0224441	-0.0038248		347	0.480032	0.446119	0.249123	0.263639	0.0789194	0.11145	2.997e-05		347	0.511711	0.496567	0.435334	0.402189	0.208505	0.214295	-0.0048056
	347.2	0.427325	0.453237	0.217517	0.26466	0.0952007	0.110941	0.00416412		331.2	0.165075	0.164822	0.0660706	0.0749399	0.0195597	0.0224757	-0.003743		347.2	0.48029	0.446275	0.249875	0.263887	0.0786767	0.11159	-0.0001112		347.2	0.511789	0.496584	0.435603	0.402385	0.208553	0.214512	-0.0043966
	347.4	0.427889	0.453431	0.217511	0.264938	0.0946715	0.111093	0.00435668		331.4	0.164585	0.164958	0.0664926	0.0750326	0.0196095	0.0225072	-0.0034534		347.4	0.480577	0.44643	0.250746	0.264135	0.0785166	0.11173	9.156e-05		347.4	0.511903	0.4966	0.435653	0.40258	0.208622	0.214729	-0.004601
	347.6	0.428496	0.453624	0.217977	0.265216	0.0952929	0.111244	0.00465289		331.6	0.16436	0.165093	0.065767	0.0751252	0.019082	0.0225388	-0.0036431		347.6	0.480801	0.446585	0.251548	0.264383	0.0793481	0.11187	0.00020935		347.6	0.511448	0.496616	0.436284	0.402774	0.209718	0.214945	-0.0048591
	347.8	0.428602	0.453816	0.218486	0.265493	0.0954211	0.111395	0.00495341		331.8	0.163735	0.165227	0.0656786	0.0752178	0.018974	0.0225703	-0.0033811		347.8	0.481027	0.446739	0.251453	0.26463	0.0789646	0.11201	0.00071533		347.8	0.511313	0.496632	0.436103	0.402968	0.210049	0.215161	-0.0043942
	348	0.428187	0.454008	0.217576	0.26577	0.0947155	0.111547	0.00479564		332	0.163724	0.165362	0.0651967	0.0753103	0.0190072	0.0226019	-0.0042212		348	0.480312	0.446893	0.25123	0.264877	0.0778704	0.11215	0.0010832		348	0.510024	0.496647	0.435763	0.403161	0.209722	0.215376	-0.0042955
	348.2	0.428309	0.454199	0.216728	0.266047	0.0948753	0.111698	0.00498213		332.2	0.164303	0.165496	0.0655	0.0754028	0.0195606	0.0226334	-0.0045		348.2	0.480968	0.447045	0.251019	0.265124	0.0780679	0.11229	0.00156118		348.2	0.509931	0.496663	0.435837	0.403354	0.210448	0.215592	-0.0051486
	348.4	0.427966	0.454389	0.216808	0.266323	0.0945891	0.111849	0.00561374		332.4	0.163478	0.16563	0.065004	0.0754951	0.0196504	0.022665	-0.0055227		348.4	0.481232	0.447198	0.251557	0.26537	0.0776411	0.112429	0.00218427		348.4	0.509078	0.496678	0.435577	0.403546	0.210662	0.215807	-0.004719
	348.6	0.427581	0.454579	0.216824	0.266599	0.0945923	0.112	0.00518149		332.6	0.163536	0.165764	0.0651511	0.0755875	0.0202389	0.0226965	-0.0061301		348.6	0.480677	0.447349	0.251903	0.265616	0.0771293	0.112569	0.00228994		348.6	0.507871	0.496693	0.435326	0.403737	0.210442	0.216022	-0.0041299
	348.8	0.427824	0.454768	0.21689	0.266875	0.0944086	0.112152	0.00523332		332.8	0.163841	0.165898	0.0653913	0.0756797	0.0204821	0.022728	-0.0056469		348.8	0.4805	0.447501	0.251346	0.265861	0.0772101	0.112708	0.00207112		348.8	0.506961	0.496709	0.435212	0.403928	0.210874	0.216236	-0.0045484
	349	0.428382	0.454956	0.217716	0.26715	0.0944945	0.112303	0.00541107		333	0.163457	0.166031	0.0655175	0.0757719	0.0211869	0.0227595	-0.0063665		349	0.480429	0.447651	0.251767	0.266106	0.0776216	0.112848	0.00231131		349	0.506929	0.496724	0.434883	0.404118	0.210874	0.216451	-0.0042312
	349.2	0.428725	0.455144	0.217947	0.267425	0.0949177	0.112454	0.00587102		333.2	0.163795	0.166164	0.0655798	0.0758641	0.0215903	0.022791	-0.006522		349.2	0.480019	0.447801	0.252236	0.266351	0.0774576	0.112987	0.00289338		349.2	0.506493	0.496739	0.435308	0.404308	0.210227	0.216665	-0.0031299
	349.4	0.429251	0.455331	0.218041	0.2677	0.0950676	0.112605	0.00545315		333.4	0.163551	0.166297	0.0666497	0.0759562	0.0220984	0.0228225	-0.0059118		349.4	0.479738	0.44795	0.252656	0.266596	0.07777	0.113126	0.0029307		349.4	0.506321	0.496753	0.4354	0.404497	0.210484	0.216879	-0.0035178
	349.6	0.429245	0.455518	0.217958	0.267975	0.0948347	0.112756	0.00577335		333.6	0.162903	0.16643	0.0670316	0.0760482	0.0224292	0.0228539	-0.0058712		349.6	0.479172	0.448099	0.252771	0.26684	0.0780658	0.113265	0.00279001		349.6	0.505809	0.496768	0.435117	0.404686	0.210988	0.217092	-0.0037
	349.8	0.429805	0.455703	0.218767	0.268249	0.0950081	0.112906	0.00574395		333.8	0.163268	0.166562	0.0666098	0.0761402	0.0221186	0.0228854	-0.0059195		349.8	0.478857	0.448247	0.253559	0.267083	0.0782994	0.113404	0.0026511		349.8	0.505851	0.496782	0.434691	0.404874	0.211438	0.217305	-0.0035678
	350	0.430066	0.455889	0.219503	0.268523	0.0945971	0.113057	0.00620402		334	0.163733	0.166694	0.0674285	0.076232	0.0224264	0.0229169	-0.0057584		350	0.479255	0.448395	0.253688	0.267327	0.0782439	0.113543	0.00274898		350	0.506976	0.496797	0.434872	0.405061	0.211864	0.217518	-0.0031541
	350.2	0.431085	0.456073	0.220306	0.268796	0.0956141	0.113208	0.00620932		334.2	0.164422	0.166826	0.0671922	0.0763239	0.0223341	0.0229483	-0.0045226		350.2	0.480822	0.448542	0.255009	0.26757	0.0796943	0.113682	0.00255595		350.2	0.507901	0.496811	0.435974	0.405248	0.213632	0.217731	-0.0038408
	350.4	0.431092	0.456257	0.220283	0.26907	0.0950203	0.113359	0.0060841		334.4	0.164963	0.166958	0.066959	0.0764157	0.0223539	0.0229797	-0.0040886		350.4	0.480329	0.448689	0.255199	0.267812	0.0793004	0.113821	0.00210611		350.4	0.507393	0.496825	0.435367	0.405434	0.213526	0.217944	-0.0033291
	350.6	0.430944	0.456441	0.221016	0.269342	0.0954449	0.113509	0.00579747		334.6	0.164777	0.167089	0.0676074	0.0765074	0.0223991	0.0230112	-0.0041864		350.6	0.480155	0.448835	0.255814	0.268055	0.079239	0.11396	0.00190395		350.6	0.507575	0.496839	0.435475	0.405619	0.213831	0.218156	-0.002954
	350.8	0.4315	0.456624	0.221217	0.269615	0.0957209	0.11366	0.00563791		334.8	0.165003	0.16722	0.0666323	0.076599	0.021471	0.0230426	-0.0041524		350.8	0.479992	0.44898	0.256609	0.268297	0.0799828	0.114098	0.00141588		350.8	0.508474	0.496853	0.4363	0.405804	0.214246	0.218368	-0.0035359
	351	0.432512	0.456806	0.221947	0.269887	0.0958095	0.11381	0.00513638		335	0.165615	0.167351	0.0672202	0.0766906	0.0211531	0.023074	-0.0038443		351	0.480285	0.449125	0.257636	0.268538	0.0803945	0.114237	0.00151427		351	0.508582	0.496867	0.436806	0.405989	0.214964	0.218579	-0.0039515
	351.2	0.432743	0.456987	0.221679	0.270159	0.0952348	0.113961	0.00472176		335.2	0.165279	0.167482	0.0670203	0.0767821	0.0208867	0.0231054	-0.0032701		351.2	0.479795	0.449269	0.257498	0.26878	0.0795245	0.114375	0.00139084		351.2	0.508061	0.496881	0.436194	0.406173	0.214011	0.218791	-0.0030245
	351.4	0.433021	0.457168	0.222171	0.270431	0.0956794	0.114111	0.00458897		335.4	0.165836	0.167613	0.0664076	0.0768736	0.0202752	0.0231368	-0.0032698		351.4	0.479876	0.449413	0.258024	0.269021	0.079617	0.114513	0.00158756		351.4	0.508568	0.496894	0.436999	0.406356	0.214734	0.219002	-0.0027912
	351.6	0.433322	0.457348	0.222857	0.270703	0.0962298	0.114261	0.00525475		335.6	0.165727	0.167743	0.0666891	0.076965	0.0203891	0.0231681	-0.0035246		351.6	0.480303	0.449556	0.258566	0.269261	0.0803993	0.114652	0.00179765		351.6	0.508664	0.496908	0.437378	0.406539	0.215955	0.219213	-0.002765
	351.8	0.43331	0.457528	0.223501	0.270974	0.096146	0.114412	0.00510389		335.8	0.165478	0.167873	0.0666751	0.0770564	0.0204416	0.0231995	-0.0038738		351.8	0.480807	0.449699	0.258538	0.269502	0.0795134	0.11479	0.0015665		351.8	0.508776	0.496921	0.436814	0.406721	0.215351	0.219424	-0.0028418
	352	0.433086	0.457707	0.223355	0.271244	0.0965192	0.114562	0.00495493		336	0.166149	0.168003	0.0660676	0.0771476	0.0196591	0.0232309	-0.0046915		352	0.480612	0.449841	0.258759	0.269741	0.0787982	0.114928	0.0013625		352	0.508639	0.496934	0.43725	0.406903	0.215525	0.219634	-0.0026979
	352.2	0.433796	0.457886	0.223867	0.271515	0.0972756	0.114712	0.00530414		336.2	0.166704	0.168132	0.0666757	0.0772389	0.0202456	0.0232622	-0.0055563		352.2	0.481421	0.449982	0.259498	0.269981	0.0797399	0.115066	0.00157768		352.2	0.50916	0.496947	0.437738	0.407084	0.216783	0.219844	-0.0036004
	352.4	0.434029	0.458064	0.224996	0.271785	0.0973203	0.114862	0.00523954		336.4	0.167037	0.168262	0.066815	0.07733	0.0209889	0.0232936	-0.0063751		352.4	0.481109	0.450123	0.25984	0.27022	0.0794619	0.115204	0.00143958		352.4	0.509569	0.49696	0.437801	0.407264	0.216363	0.220054	-0.0037248
	352.6	0.434313	0.458241	0.225577	0.272055	0.0979045	0.115012	0.00462582		336.6	0.167646	0.168391	0.0677602	0.0774211	0.0217667	0.0233249	-0.0057924		352.6	0.480865	0.450264	0.259393	0.270459	0.0795206	0.115342	0.00119532		352.6	0.509152	0.496973	0.437364	0.407444	0.216101	0.220264	-0.0032689
	352.8	0.434712	0.458418	0.226076	0.272324	0.0978567	0.115162	0.00511669		336.8	0.16667	0.16852	0.0678456	0.0775122	0.0215494	0.0233562	-0.0062107		352.8	0.481678	0.450404	0.259487	0.270698	0.080074	0.115479	0.00144242		352.8	0.509894	0.496986	0.43811	0.407624	0.216306	0.220473	-0.0034343
	353	0.435419	0.458594	0.226697	0.272594	0.0981979	0.115312	0.00549013		337	0.167008	0.168648	0.0676058	0.0776031	0.0221901	0.0233876	-0.0062719		353	0.482299	0.450543	0.260494	0.270936	0.0808946	0.115617	0.00183807		353	0.510096	0.496998	0.43838	0.407803	0.216205	0.220682	-0.0031809
	353.2	0.4357	0.458769	0.227485	0.272863	0.0989313	0.115462	0.00564737		337.2	0.167741	0.168777	0.0685507	0.0776941	0.0226714	0.0234189	-0.0057726		353.2	0.482855	0.450682	0.260791	0.271174	0.0810543	0.115755	0.00176881		353.2	0.510454	0.497011	0.439073	0.407981	0.216334	0.220891	-0.0029999
	353.4	0.435699	0.458944	0.227062	0.273131	0.0984661	0.115612	0.00529767		337.4	0.167219	0.168905	0.0690817	0.0777849	0.0225509	0.0234501	-0.006053		353.4	0.482376	0.45082	0.260798	0.271411	0.0808966	0.115892	0.0018917		353.4	0.510336	0.497023	0.438843	0.408159	0.216761	0.221099	-0.0029917
	353.6	0.435658	0.459118	0.227471	0.2734	0.0990002	0.115761	0.0056034		337.6	0.166843	0.169033	0.0686066	0.0778757	0.0229605	0.0234814	-0.0053707		353.6	0.482846	0.450958	0.26147	0.271648	0.0815399	0.116029	0.00169701		353.6	0.510713	0.497036	0.439464	0.408336	0.21789	0.221308	-0.0037014
	353.8	0.436282	0.459292	0.228	0.273668	0.0993664	0.115911	0.00573838		337.8	0.166508	0.169161	0.0687592	0.0779665	0.0222512	0.0235127	-0.0048804		353.8	0.483466	0.451095	0.261906	0.271885	0.0818849	0.116167	0.00171279		353.8	0.510796	0.497048	0.439517	0.408513	0.217949	0.221516	-0.0032397
	354	0.435907	0.459465	0.228324	0.273935	0.0991543	0.116061	0.00588024		338	0.166412	0.169288	0.0689835	0.0780571	0.0222701	0.023544	-0.0043638		354	0.483757	0.451232	0.2624	0.272122	0.081883	0.116304	0.00183043		354	0.511335	0.49706	0.439561	0.408689	0.218703	0.221723	-0.0023666
	354.2	0.436104	0.459638	0.228199	0.274203	0.0995194	0.11621	0.00571094		338.2	0.166928	0.169415	0.0691364	0.0781478	0.0222715	0.0235752	-0.0027454		354.2	0.484087	0.451368	0.263226	0.272358	0.0828167	0.116441	0.00145188		354.2	0.511143	0.497072	0.439752	0.408864	0.219653	0.221931	-0.0027214
	354.4	0.436158	0.45981	0.228623	0.27447	0.0994313	0.11636	0.00546059		338.4	0.165335	0.169542	0.0692435	0.0782383	0.0217047	0.0236065	-0.0022801		354.4	0.483989	0.451504	0.263442	0.272594	0.0831415	0.116578	0.00101007		354.4	0.510906	0.497084	0.43898	0.409039	0.219493	0.222138	-0.0028239
	354.6	0.436318	0.459981	0.229114	0.274737	0.099798	0.116509	0.00489005		338.6	0.165772	0.169669	0.0691522	0.0783288	0.0216331	0.0236377	-0.0018254		354.6	0.484064	0.451639	0.263953	0.272829	0.0829997	0.116715	0.00112135		354.6	0.510749	0.497096	0.439471	0.409214	0.219727	0.222345	-0.0023242
	354.8	0.436358	0.460152	0.228855	0.275003	0.0993921	0.116659	0.00451257		338.8	0.166825	0.169796	0.0691606	0.0784192	0.0218184	0.023669	-0.0007383		354.8	0.484018	0.451773	0.263941	0.273064	0.0832904	0.116852	0.00114666		354.8	0.510496	0.497107	0.439902	0.409388	0.220236	0.222552	-0.0026095
	355	0.437158	0.460322	0.229452	0.27527	0.0997259	0.116808	0.00486367		339	0.167262	0.169922	0.0699303	0.0785096	0.0226345	0.0237002	-0.0005462		355	0.484255	0.451907	0.264285	0.273299	0.0835838	0.116989	0.00174105		355	0.510562	0.497119	0.44025	0.409561	0.221173	0.222759	-0.0022925
	355.2	0.437663	0.460492	0.229931	0.275536	0.0998643	0.116957	0.00446834		339.2	0.168193	0.170048	0.0692646	0.0785999	0.0224936	0.0237314	-0.0004684		355.2	0.48398	0.452041	0.264286	0.273534	0.0832439	0.117126	0.00128865		355.2	0.510196	0.49713	0.439992	0.409734	0.221348	0.222965	-0.0018803
	355.4	0.438599	0.460661	0.230632	0.275801	0.100801	0.117107	0.00451613		339.4	0.169297	0.170174	0.0700652	0.0786902	0.0226654	0.0237626	-0.0001206		355.4	0.485299	0.452174	0.265621	0.273768	0.0838598	0.117262	0.00167609		355.4	0.511105	0.497142	0.441036	0.409906	0.22313	0.223171	-0.0017335
	355.6	0.439107	0.460829	0.230824	0.276066	0.100828	0.117256	0.00491622		339.6	0.168688	0.1703	0.0701915	0.0787804	0.0232425	0.0237938	-0.0007327		355.6	0.485932	0.452307	0.266278	0.274002	0.0846143	0.117399	0.00153006		355.6	0.511805	0.497153	0.441316	0.410078	0.223879	0.223377	-0.0021889
	355.8	0.439135	0.460997	0.230798	0.276331	0.100194	0.117405	0.00416341		339.8	0.170503	0.170425	0.0700271	0.0788705	0.0230758	0.023825	-0.0007626		355.8	0.485343	0.452439	0.266116	0.274235	0.0840434	0.117535	0.00122769		355.8	0.511426	0.497164	0.440991	0.410249	0.223172	0.223582	-0.00251
	356	0.439019	0.461164	0.230239	0.276596	0.100101	0.117554	0.00377762		340	0.170999	0.170551	0.0700397	0.0789606	0.0228505	0.0238562	-0.0014933		356	0.484517	0.45257	0.265976	0.274468	0.0835958	0.117671	0.00130452		356	0.511732	0.497175	0.441443	0.41042	0.223708	0.223787	-0.0025375
	356.2	0.439281	0.461331	0.23015	0.276861	0.0996047	0.117703	0.00404324		340.2	0.171531	0.170676	0.0701813	0.0790506	0.0234176	0.0238873	-0.0025446		356.2	0.48417	0.452701	0.266022	0.274701	0.0839456	0.117808	0.00144073		356.2	0.511827	0.497186	0.440945	0.41059	0.223741	0.223992	-0.0034676
	356.4	0.439816	0.461497	0.230523	0.277125	0.0994132	0.117852	0.00388164		340.4	0.172457	0.1708	0.0703416	0.0791405	0.0236225	0.0239185	-0.0021828		356.4	0.483597	0.452832	0.266115	0.274933	0.0840324	0.117944	0.0015855		356.4	0.512153	0.497197	0.440512	0.41076	0.223501	0.224197	-0.0031679
	356.6	0.439764	0.461663	0.230462	0.277389	0.0990396	0.118001	0.00395527		340.6	0.171979	0.170925	0.0705749	0.0792304	0.0231015	0.0239496	-0.0025656		356.6	0.483373	0.452962	0.265939	0.275166	0.0833819	0.11808	0.00174065		356.6	0.51121	0.497208	0.440282	0.410929	0.223125	0.224401	-0.0023899
	356.8	0.440272	0.461828	0.230992	0.277652	0.0994796	0.11815	0.00388897		340.8	0.171818	0.171049	0.0693762	0.0793202	0.0226255	0.0239808	-0.0029655		356.8	0.484322	0.453091	0.267231	0.275397	0.0843414	0.118216	0.00176327		356.8	0.511908	0.497219	0.441364	0.411098	0.224069	0.224606	-0.0030576
	357	0.439935	0.461993	0.230951	0.277915	0.0992504	0.118299	0.00420958		341	0.173087	0.171174	0.0698053	0.07941	0.0226288	0.0240119	-0.0031247		357	0.483633	0.45322	0.267496	0.275629	0.0838001	0.118352	0.00231073		357	0.51096	0.49723	0.440698	0.411266	0.224097	0.22481	-0.003028
	357.2	0.439334	0.462157	0.23074	0.278178	0.099195	0.118447	0.00383008		341.2	0.173036	0.171297	0.0704202	0.0794997	0.0225998	0.024043	-0.003856		357.2	0.482691	0.453349	0.26696	0.27586	0.0827896	0.118488	0.00236655		357.2	0.510205	0.49724	0.4401	0.411434	0.223459	0.225013	-0.0031277
	357.4	0.438805	0.46232	0.230008	0.278441	0.0987372	0.118596	0.00403673		341.4	0.172297	0.171421	0.0695509	0.0795894	0.0213006	0.0240741	-0.0040575		357.4	0.482158	0.453477	0.266802	0.276091	0.0821509	0.118624	0.00250551		357.4	0.509298	0.497251	0.440064	0.411601	0.223313	0.225217	-0.0025474
	357.6	0.439029	0.462483	0.230349	0.278703	0.0994583	0.118745	0.00443443		341.6	0.17228	0.171545	0.0702868	0.079679	0.0218212	0.0241052	-0.0039969		357.6	0.482914	0.453604	0.267229	0.276321	0.0826568	0.118759	0.00248595		357.6	0.509924	0.497261	0.440578	0.411767	0.224008	0.22542	-0.0029387
	357.8	0.438857	0.462645	0.230265	0.278965	0.0991563	0.118893	0.00422668		341.8	0.171305	0.171668	0.0701244	0.0797685	0.0210934	0.0241363	-0.0040874		357.8	0.483197	0.453731	0.266984	0.276551	0.0822973	0.118895	0.00253402		357.8	0.509025	0.497271	0.43996	0.411933	0.223853	0.225623	-0.0020826
	358	0.438471	0.462807	0.230327	0.279227	0.0992344	0.119042	0.00414188		342	0.171764	0.171791	0.0705699	0.079858	0.0217973	0.0241674	-0.0039106		358	0.483095	0.453858	0.267156	0.276781	0.082052	0.11903	0.00264289		358	0.508936	0.497281	0.43935	0.412099	0.224256	0.225826	-0.0015948
	358.2	0.439097	0.462968	0.230508	0.279489	0.0996249	0.11919	0.00397245		342.2	0.171466	0.171914	0.0715088	0.0799474	0.0226437	0.0241985	-0.0036873		358.2	0.483545	0.453984	0.267448	0.277011	0.0824344	0.119166	0.00245016		358.2	0.508817	0.497291	0.439489	0.412264	0.224738	0.226028	-0.0018038
	358.4	0.438968	0.463129	0.230831	0.27975	0.0996401	0.119339	0.00373392		342.4	0.17025	0.172036	0.0712201	0.0800367	0.0224892	0.0242296	-0.0039403		358.4	0.483664	0.45411	0.26733	0.27724	0.0822188	0.119301	0.00253326		358.4	0.508211	0.497301	0.438838	0.412428	0.224921	0.22623	-0.0020288
	358.6	0.439289	0.463289	0.23116	0.280011	0.100124	0.119487	0.00364269		342.6	0.171626	0.172159	0.0722051	0.080126	0.0238195	0.0242606	-0.0037343		358.6	0.483731	0.454235	0.26726	0.277469	0.0819186	0.119436	0.00265205		358.6	0.507412	0.497311	0.439093	0.412592	0.224866	0.226432	-0.0016583
	358.8	0.439714	0.463449	0.231087	0.280271	0.100041	0.119635	0.00380945		342.8	0.171454	0.172281	0.0727439	0.0802152	0.024669	0.0242917	-0.0039235		358.8	0.483506	0.454359	0.267381	0.277697	0.0820255	0.119572	0.00283017		358.8	0.507266	0.497321	0.43922	0.412756	0.225166	0.226634	-0.0020943
	359	0.440593	0.463608	0.231363	0.280531	0.100425	0.119783	0.00431132		343	0.171872	0.172403	0.072896	0.0803044	0.0248897	0.0243227	-0.0042781		359	0.484217	0.454484	0.267947	0.277925	0.0824251	0.119707	0.00293597		359	0.50767	0.497331	0.439957	0.412919	0.225913	0.226835	-0.0018226
	359.2	0.441652	0.463767	0.232468	0.280791	0.101565	0.119932	0.00383609		343.2	0.172026	0.172524	0.0734444	0.0803935	0.0247234	0.0243537	-0.0042846		359.2	0.485459	0.454607	0.268909	0.278153	0.0831902	0.119842	0.00223089		359.2	0.508316	0.497341	0.440395	0.413082	0.226602	0.227036	-0.0015824
	359.4	0.44208	0.463925	0.233184	0.281051	0.102341	0.12008	0.00444655		343.4	0.171481	0.172646	0.0738399	0.0804826	0.0242798	0.0243848	-0.0041253		359.4	0.48617	0.45473	0.270279	0.278381	0.0836322	0.119977	0.00270869		359.4	0.50887	0.49735	0.441624	0.413244	0.227776	0.227237	-0.0004589
	359.6	0.441828	0.464082	0.232923	0.28131	0.10163	0.120228	0.00423717		343.6	0.171613	0.172767	0.0732996	0.0805716	0.0243188	0.0244158	-0.0044976		359.6	0.485931	0.454853	0.270407	0.278608	0.0841025	0.120111	0.00238214		359.6	0.509012	0.49736	0.441981	0.413405	0.227544	0.227438	-0.0004723
	359.8	0.442004	0.464239	0.233881	0.28157	0.101784	0.120376	0.0038268		343.8	0.17195	0.172888	0.0730417	0.0806605	0.0244724	0.0244468	-0.0044311		359.8	0.485943	0.454975	0.270941	0.278835	0.0840799	0.120246	0.00224076		359.8	0.509133	0.497369	0.441993	0.413566	0.227577	0.227638	-0.0005339
	360	0.442788	0.464395	0.23466	0.281828	0.102604	0.120524	0.00382133		344	0.171716	0.173009	0.0729669	0.0807494	0.0242325	0.0244777	-0.0048185		360	0.48614	0.455097	0.272268	0.279061	0.0844251	0.120381	0.00182399		360	0.510191	0.497379	0.442688	0.413727	0.228044	0.227839	-0.000377
	360.2	0.443446	0.464551	0.235041	0.282087	0.102447	0.120672	0.00390099		344.2	0.173234	0.17313	0.0722481	0.0808382	0.0242284	0.0245087	-0.0049979		360.2	0.486509	0.455218	0.272787	0.279288	0.0846232	0.120515	0.00144475		360.2	0.510304	0.497388	0.44277	0.413887	0.227737	0.228039	-0.0006642
	360.4	0.443902	0.464707	0.235725	0.282345	0.102606	0.120819	0.00394658		344.4	0.173385	0.17325	0.0715558	0.0809269	0.0236778	0.0245397	-0.0044547		360.4	0.486873	0.455339	0.273342	0.279514	0.0849721	0.12065	0.00120327		360.4	0.510393	0.497397	0.442945	0.414046	0.228238	0.228238	-0.0009437
	360.6	0.4443	0.464861	0.236959	0.282603	0.102924	0.120967	0.0043496		344.6	0.173609	0.17337	0.0709905	0.0810156	0.0232954	0.0245707	-0.0053503		360.6	0.48735	0.45546	0.27398	0.279739	0.0850913	0.120784	0.00094534		360.6	0.511	0.497406	0.44364	0.414205	0.228467	0.228438	-0.0008015
	360.8	0.444656	0.465016	0.237622	0.282861	0.103455	0.121115	0.00410114		344.8	0.174039	0.17349	0.0695625	0.0811043	0.0222739	0.0246016	-0.0046711		360.8	0.487975	0.45558	0.275517	0.279964	0.0855781	0.120919	0.00047034		360.8	0.5118	0.497415	0.44446	0.414364	0.229207	0.228637	-0.0007981
	361	0.44468	0.465169	0.237977	0.283118	0.103722	0.121263	0.00489298		345	0.173892	0.17361	0.0697858	0.0811928	0.0215492	0.0246326	-0.0043726		361	0.48768	0.455699	0.275879	0.280189	0.0854255	0.121053	0.00072573		361	0.512141	0.497424	0.444747	0.414522	0.229167	0.228836	-0.0009692
	361.2	0.445119	0.465323	0.23815	0.283375	0.104481	0.12141	0.00540285		345.2	0.174374	0.173729	0.0687781	0.0812814	0.0211442	0.0246635	-0.0037872		361.2	0.487837	0.455818	0.276212	0.280414	0.0855396	0.121187	0.00032298		361.2	0.512871	0.497433	0.444938	0.414679	0.229023	0.229035	-0.0011922
	361.4	0.445159	0.465475	0.238348	0.283632	0.104528	0.121558	0.00528686		345.4	0.174237	0.173849	0.0677867	0.0813698	0.0201228	0.0246944	-0.0031668		361.4	0.487865	0.455937	0.276479	0.280638	0.0855804	0.121321	2.041e-05		361.4	0.513175	0.497442	0.445477	0.414836	0.229386	0.229233	-0.0005082
	361.6	0.445209	0.465628	0.238608	0.283888	0.104964	0.121705	0.00543457		345.6	0.174929	0.173968	0.0691807	0.0814582	0.0206305	0.0247254	-0.0032489		361.6	0.488947	0.456055	0.276745	0.280862	0.0859494	0.121455	0.00045647		361.6	0.514504	0.49745	0.445864	0.414993	0.230087	0.229431	-0.0011484
	361.8	0.4457	0.465779	0.239131	0.284144	0.104993	0.121853	0.00537741		345.8	0.174582	0.174087	0.0687915	0.0815466	0.0205767	0.0247563	-0.0023918		361.8	0.489227	0.456172	0.27721	0.281086	0.0861433	0.121589	0.00046002		361.8	0.514702	0.497459	0.44543	0.415149	0.230208	0.229629	-0.0010899
	362	0.446486	0.465931	0.239327	0.2844	0.104843	0.122	0.00557613		346	0.175311	0.174205	0.0705462	0.0816348	0.0212839	0.0247872	-0.0022323		362	0.488865	0.456289	0.277309	0.281309	0.08607	0.121723	0.0003593		362	0.515239	0.497468	0.444618	0.415305	0.230139	0.229827	-0.0010428
	362.2	0.446471	0.466081	0.239722	0.284656	0.10537	0.122147	0.0057891		346.2	0.174135	0.174324	0.0704122	0.0817231	0.0213449	0.0248181	-0.0027448		362.2	0.489271	0.456406	0.277855	0.281532	0.0863186	0.121857	0.0009435		362.2	0.515136	0.497476	0.444968	0.41546	0.230477	0.230025	-0.0014668
	362.4	0.446807	0.466231	0.239823	0.284911	0.105802	0.122295	0.00590673		346.4	0.174248	0.174442	0.0708214	0.0818112	0.0214584	0.024849	-0.0023876		362.4	0.48934	0.456522	0.277848	0.281755	0.0868914	0.12199	0.00094797		362.4	0.514699	0.497484	0.44485	0.415614	0.230761	0.230222	-0.0019183
	362.6	0.448388	0.466381	0.24098	0.285166	0.106389	0.122442	0.00595825		346.6	0.173766	0.17456	0.071447	0.0818993	0.0219394	0.0248798	-0.0026568		362.6	0.489519	0.456638	0.2786	0.281977	0.0875968	0.122124	0.00075865		362.6	0.514581	0.497493	0.445133	0.415769	0.231097	0.230419	-0.001483
	362.8	0.448301	0.46653	0.241018	0.285421	0.1063	0.122589	0.00581341		346.8	0.173344	0.174678	0.0718173	0.0819874	0.0221924	0.0249107	-0.0030654		362.8	0.489723	0.456754	0.278689	0.282199	0.0873547	0.122257	0.00117591		362.8	0.514633	0.497501	0.445114	0.415922	0.231278	0.230616	-0.001701
	363	0.448778	0.466679	0.24136	0.285675	0.106824	0.122736	0.00594454		347	0.173451	0.174796	0.0725346	0.0820754	0.0222087	0.0249415	-0.0029123		363	0.490342	0.456869	0.279286	0.282421	0.0879739	0.122391	0.00054944		363	0.514805	0.497509	0.445493	0.416076	0.231911	0.230812	-0.0024684
	363.2	0.449752	0.466827	0.242424	0.28593	0.107627	0.122883	0.00581371		347.2	0.172345	0.174913	0.0728803	0.0821633	0.0218839	0.0249724	-0.0032914		363.2	0.490527	0.456983	0.280205	0.282642	0.088799	0.122524	0.00033066		363.2	0.515383	0.497517	0.44532	0.416228	0.232478	0.231008	-0.0023351
	363.4	0.449018	0.466975	0.24223	0.286183	0.107358	0.12303	0.00583953		347.4	0.172523	0.17503	0.0723986	0.0822511	0.0216587	0.0250032	-0.0039071		363.4	0.489795	0.457097	0.279931	0.282863	0.0881378	0.122657	0.00106384		363.4	0.51425	0.497526	0.445156	0.416381	0.231898	0.231204	-0.0016819
	363.6	0.449088	0.467122	0.24184	0.286437	0.10707	0.123177	0.00539015		347.6	0.173001	0.175147	0.0732113	0.082339	0.0228931	0.0250341	-0.0045164		363.6	0.489538	0.457211	0.280067	0.283084	0.0882213	0.12279	0.00094428		363.6	0.514043	0.497534	0.444625	0.416532	0.231818	0.2314	-0.0024897
	363.8	0.449391	0.467268	0.242073	0.28669	0.106764	0.123324	0.00459204		347.8	0.172035	0.175264	0.0731689	0.0824267	0.0233421	0.0250649	-0.0052013		363.8	0.48942	0.457324	0.280082	0.283305	0.0884045	0.122923	0.00057476		363.8	0.513505	0.497541	0.444369	0.416684	0.231686	0.231596	-0.0035476
	364	0.449074	0.467415	0.241749	0.286943	0.106156	0.123471	0.00457579		348	0.173909	0.175381	0.0731289	0.0825144	0.0241688	0.0250957	-0.0050675		364	0.48905	0.457437	0.280047	0.283525	0.087407	0.123056	0.00046372		364	0.512551	0.497549	0.443997	0.416835	0.231067	0.231791	-0.0034186
	364.2	0.44928	0.46756	0.242164	0.287196	0.10603	0.123618	0.00450458		348.2	0.174499	0.175497	0.0729662	0.082602	0.0242124	0.0251265	-0.0058582		364.2	0.489473	0.457549	0.280049	0.283745	0.0876418	0.123189	0.00093337		364.2	0.512313	0.497557	0.444315	0.416985	0.231521	0.231986	-0.0035978
	364.4	0.449179	0.467705	0.242293	0.287449	0.105625	0.123764	0.00486093		348.4	0.174714	0.175613	0.0723601	0.0826896	0.0240881	0.0251573	-0.0066264		364.4	0.489273	0.457661	0.280245	0.283964	0.0882539	0.123322	0.00122379		364.4	0.512107	0.497565	0.444193	0.417135	0.232118	0.232181	-0.0039339
	364.6	0.449395	0.46785	0.242869	0.287701	0.105642	0.123911	0.00485304		348.6	0.175878	0.175729	0.0720322	0.0827771	0.0241214	0.0251881	-0.0068075		364.6	0.489178	0.457772	0.280285	0.284183	0.0880337	0.123455	0.00118843		364.6	0.51202	0.497572	0.444306	0.417285	0.232213	0.232375	-0.0032549
	364.8	0.448914	0.467994	0.242081	0.287953	0.10556	0.124058	0.00474584		348.8	0.175809	0.175845	0.072089	0.0828646	0.023984	0.0252188	-0.0059483		364.8	0.48837	0.457883	0.279933	0.284402	0.0871661	0.123587	0.00128816		364.8	0.511645	0.49758	0.444372	0.417434	0.232117	0.23257	-0.0031987
	365	0.448779	0.468138	0.241688	0.288204	0.105407	0.124204	0.00470541		349	0.176533	0.17596	0.0719586	0.082952	0.0242736	0.0252496	-0.0054822		365	0.487793	0.457994	0.279289	0.284621	0.0868778	0.12372	0.00091128		365	0.511571	0.497588	0.444462	0.417582	0.232608	0.232764	-0.0042932
	365.2	0.448466	0.468281	0.241004	0.288455	0.104984	0.124351	0.00434618		349.2	0.177981	0.176076	0.0719835	0.0830393	0.0245484	0.0252804	-0.0048415		365.2	0.487027	0.458104	0.278465	0.284839	0.0862906	0.123853	0.000558		365.2	0.510885	0.497595	0.443296	0.41773	0.232436	0.232958	-0.0045687
	365.4	0.448296	0.468424	0.241349	0.288706	0.104781	0.124497	0.00359652		349.4	0.178053	0.176191	0.0725452	0.0831266	0.0242645	0.0253111	-0.0046768		365.4	0.486542	0.458214	0.278191	0.285057	0.085821	0.123985	0.0001635		365.4	0.51032	0.497602	0.442999	0.417878	0.23249	0.233151	-0.0047073
	365.6	0.448071	0.468566	0.241	0.288957	0.104561	0.124643	0.00346938		349.6	0.179437	0.176306	0.0732659	0.0832138	0.024688	0.0253418	-0.0040873		365.6	0.48676	0.458323	0.278774	0.285275	0.0856156	0.124117	0.00023173		365.6	0.510848	0.49761	0.442981	0.418025	0.233212	0.233345	-0.0052243
	365.8	0.447963	0.468708	0.241102	0.289208	0.104388	0.12479	0.00349492		349.8	0.17963	0.176421	0.0735558	0.083301	0.0250609	0.0253726	-0.0028377		365.8	0.486454	0.458432	0.278848	0.285492	0.0857809	0.124249	5.215e-05		365.8	0.51009	0.497617	0.442237	0.418172	0.23333	0.233538	-0.0053085
	366	0.448053	0.468849	0.241526	0.289458	0.104635	0.124936	0.00362478		350	0.179141	0.176535	0.0738014	0.0833881	0.0244977	0.0254033	-0.0024624		366	0.486379	0.45854	0.278777	0.285709	0.0855863	0.124382	0.00011209		366	0.510102	0.497624	0.44193	0.418318	0.233461	0.233731	-0.0046327
	366.2	0.448207	0.46899	0.241845	0.289708	0.104896	0.125082	0.00378484		350.2	0.179409	0.176649	0.0731058	0.0834751	0.0245706	0.025434	-0.0018439		366.2	0.486606	0.458649	0.279519	0.285926	0.0860455	0.124514	0.00079281		366.2	0.510095	0.497631	0.442646	0.418464	0.234627	0.233923	-0.0042133
	366.4	0.448394	0.46913	0.241395	0.289957	0.104472	0.125228	0.00372626		350.4	0.179463	0.176763	0.0739435	0.0835621	0.0244455	0.0254647	-0.0011593		366.4	0.48623	0.458756	0.27923	0.286142	0.0859616	0.124646	-1.326e-05		366.4	0.509621	0.497638	0.442106	0.418609	0.234748	0.234116	-0.0040452
	366.6	0.448837	0.46927	0.242317	0.290207	0.105111	0.125375	0.00338301		350.6	0.178912	0.176877	0.0734799	0.0836491	0.0240991	0.0254954	-0.0012125		366.6	0.486159	0.458863	0.280223	0.286358	0.0864838	0.124778	-0.0006875		366.6	0.510325	0.497645	0.44211	0.418754	0.234948	0.234308	-0.0041377
	366.8	0.448289	0.46941	0.241941	0.290456	0.105045	0.125521	0.00350938		350.8	0.179274	0.176991	0.0739618	0.0837359	0.0243043	0.0255261	-0.0006165		366.8	0.486294	0.45897	0.280679	0.286574	0.0862693	0.124909	-0.0006518		366.8	0.510298	0.497652	0.441714	0.418899	0.23481	0.2345	-0.0036412
	367	0.448493	0.469549	0.241953	0.290704	0.105078	0.125667	0.00395245		351	0.178624	0.177105	0.0746457	0.0838228	0.0242	0.0255567	-0.0004178		367	0.487306	0.459077	0.2815	0.286789	0.0869333	0.125041	-0.0007701		367	0.510576	0.497659	0.441951	0.419043	0.235076	0.234691	-0.0036372
	367.2	0.448733	0.469687	0.242569	0.290953	0.105427	0.125813	0.00471093		351.2	0.177842	0.177218	0.0741172	0.0839095	0.0239921	0.0255874	-0.0009721		367.2	0.48758	0.459183	0.282083	0.287004	0.0872263	0.125173	-0.0003463		367.2	0.511517	0.497666	0.442104	0.419187	0.2352	0.234883	-0.0025153
	367.4	0.447941	0.469825	0.242525	0.291201	0.105142	0.125958	0.0051187		351.4	0.178032	0.177331	0.0743537	0.0839962	0.0239675	0.0256181	-0.0009155		367.4	0.486787	0.459288	0.282076	0.287219	0.0866076	0.125304	7.318e-05		367.4	0.510954	0.497673	0.442088	0.41933	0.234752	0.235074	-0.0013341
	367.6	0.44879	0.469962	0.243043	0.291449	0.105391	0.126104	0.00546039		351.6	0.177702	0.177444	0.0752504	0.0840829	0.0245361	0.0256487	-0.0013891		367.6	0.48789	0.459393	0.28321	0.287434	0.0874777	0.125436	0.000365		367.6	0.512057	0.49768	0.442781	0.419472	0.235735	0.235265	-0.0013511
	367.8	0.449154	0.4701	0.243962	0.291697	0.105446	0.12625	0.00578685		351.8	0.177715	0.177556	0.0745478	0.0841694	0.0245782	0.0256794	-0.0014083		367.8	0.489086	0.459498	0.283466	0.287648	0.0883272	0.125567	0.00054025		367.8	0.512559	0.497686	0.443934	0.419615	0.236295	0.235456	-0.0008759
	368	0.449829	0.470236	0.245101	0.291944	0.106245	0.126396	0.00636928		352	0.178346	0.177669	0.0749968	0.084256	0.0248213	0.02571	-0.001694		368	0.489685	0.459603	0.284909	0.287862	0.0884223	0.125699	0.00052336		368	0.512932	0.497693	0.444571	0.419757	0.236719	0.235646	0.00047741
	368.2	0.450935	0.470372	0.246274	0.292191	0.106701	0.126541	0.0063462		352.2	0.177685	0.177781	0.0751081	0.0843424	0.024369	0.0257406	-0.0031184		368.2	0.490655	0.459707	0.28579	0.288076	0.0895056	0.12583	0.00091907		368.2	0.514006	0.4977	0.445736	0.419898	0.237618	0.235837	0.00084312
	368.4	0.451163	0.470508	0.246146	0.292438	0.106719	0.126687	0.00651216		352.4	0.177901	0.177893	0.0744053	0.0844288	0.0241097	0.0257712	-0.0035377		368.4	0.490767	0.45981	0.285886	0.288289	0.0899657	0.125961	0.00123228		368.4	0.514154	0.497706	0.445805	0.420039	0.237854	0.236027	0.00097294
	368.6	0.452445	0.470643	0.246808	0.292684	0.107214	0.126833	0.00622185		352.6	0.17756	0.178005	0.0745973	0.0845152	0.0235553	0.0258018	-0.0038434		368.6	0.491187	0.459913	0.286155	0.288502	0.0901028	0.126092	0.0011333		368.6	0.514781	0.497712	0.446162	0.420179	0.238228	0.236216	0.0016289
	368.8	0.453101	0.470778	0.246762	0.292931	0.107301	0.126978	0.00591192		352.8	0.177434	0.178117	0.0747288	0.0846015	0.0239503	0.0258324	-0.0043643		368.8	0.491119	0.460016	0.286417	0.288715	0.0898406	0.126223	0.0013774		368.8	0.51472	0.497719	0.446715	0.42032	0.238177	0.236406	0.00156758
	369	0.454186	0.470912	0.247532	0.293177	0.107774	0.127124	0.00520536		353	0.178136	0.178228	0.0745729	0.0846877	0.0234919	0.025863	-0.0047846		369	0.492084	0.460118	0.287256	0.288927	0.0907781	0.126354	0.0012078		369	0.515178	0.497725	0.447603	0.420459	0.239235	0.236595	0.00068271
	369.2	0.455616	0.471046	0.248499	0.293422	0.108255	0.127269	0.00528031		353.2	0.178284	0.17834	0.0752121	0.0847739	0.0235683	0.0258936	-0.0053791		369.2	0.49298	0.46022	0.288175	0.289139	0.0921457	0.126485	0.00104298		369.2	0.515064	0.497731	0.447845	0.420598	0.239693	0.236784	0.00041793
	369.4	0.455986	0.471179	0.249075	0.293668	0.108543	0.127414	0.0042833		353.4	0.178881	0.178451	0.0747936	0.08486	0.0230673	0.0259241	-0.0056502		369.4	0.493244	0.460322	0.288921	0.289351	0.0923586	0.126616	0.00093501		369.4	0.514911	0.497738	0.44809	0.420737	0.24023	0.236973	3.183e-05
	369.6	0.455808	0.471312	0.248633	0.293913	0.108446	0.127559	0.00375103		353.6	0.180094	0.178562	0.0756143	0.0849461	0.0240622	0.0259547	-0.0053722		369.6	0.493461	0.460423	0.289111	0.289562	0.0921645	0.126746	0.00128065		369.6	0.514658	0.497744	0.448391	0.420876	0.241042	0.237162	-0.000575
	369.8	0.456348	0.471445	0.248976	0.294158	0.108894	0.127705	0.00367361		353.8	0.179981	0.178672	0.0755962	0.0850321	0.0239391	0.0259852	-0.0050874		369.8	0.493806	0.460524	0.289725	0.289774	0.0928472	0.126877	0.00186818		369.8	0.513954	0.49775	0.448498	0.421014	0.241779	0.23735	-0.0011841
	370	0.456486	0.471577	0.248713	0.294402	0.108768	0.12785	0.00307275		354	0.180634	0.178783	0.0750883	0.0851181	0.0229963	0.0260158	-0.0049045		370	0.49271	0.460625	0.289322	0.289984	0.0918864	0.127007	0.00167105		370	0.513757	0.497756	0.448088	0.421151	0.241228	0.237538	-0.0010082
	370.2	0.456251	0.471708	0.248142	0.294647	0.108962	0.127995	0.00259768		354.2	0.182124	0.178893	0.0754643	0.0852039	0.0235999	0.0260463	-0.0040841		370.2	0.492241	0.460725	0.289442	0.290195	0.0917282	0.127138	0.00193082		370.2	0.513357	0.497762	0.447852	0.421288	0.241642	0.237726	-0.0017862
	370.4	0.455686	0.47184	0.247707	0.294891	0.109407	0.12814	0.00308375		354.4	0.182057	0.179003	0.0755861	0.0852898	0.0232044	0.0260768	-0.0040037		370.4	0.492305	0.460824	0.289802	0.290405	0.091988	0.127268	0.00159562		370.4	0.513179	0.497768	0.447273	0.421425	0.241558	0.237914	-0.0024181
	370.6	0.455346	0.47197	0.248294	0.295134	0.110043	0.128285	0.00246647		354.6	0.183262	0.179113	0.0753301	0.0853755	0.0237352	0.0261073	-0.00335		370.6	0.491917	0.460924	0.290228	0.290615	0.0919766	0.127398	0.00108996		370.6	0.513258	0.497774	0.446449	0.421561	0.241506	0.238101	-0.0032137
	370.8	0.454617	0.4721	0.248284	0.295378	0.109833	0.12843	0.00296985		354.8	0.183714	0.179223	0.0764684	0.0854613	0.0240608	0.0261378	-0.0030648		370.8	0.491589	0.461022	0.289963	0.290825	0.0909293	0.127529	0.0016645		370.8	0.512514	0.49778	0.445965	0.421697	0.241222	0.238289	-0.0025407
	371	0.453999	0.47223	0.247874	0.295621	0.109237	0.128575	0.00332983		355	0.18321	0.179332	0.0767082	0.0855469	0.0240157	0.0261683	-0.0028809		371	0.491384	0.461121	0.290091	0.291034	0.0907307	0.127659	0.00144948		371	0.512363	0.497786	0.445526	0.421832	0.241349	0.238476	-0.0036295
	371.2	0.454209	0.47236	0.248097	0.295864	0.109199	0.12872	0.00352621		355.2	0.183768	0.179441	0.0764335	0.0856325	0.0240372	0.0261988	-0.0027701		371.2	0.490387	0.461219	0.290071	0.291243	0.0904202	0.127789	0.00126752		371.2	0.512269	0.497791	0.445226	0.421967	0.241336	0.238662	-0.0037586
	371.4	0.453852	0.472489	0.248669	0.296107	0.109215	0.128865	0.0035942		355.4	0.183552	0.179551	0.0770751	0.0857181	0.0241516	0.0262293	-0.0023029		371.4	0.48974	0.461317	0.289759	0.291452	0.0904013	0.127919	0.00078006		371.4	0.512046	0.497797	0.445246	0.422102	0.241219	0.238849	-0.0041219
	371.6	0.454622	0.472617	0.249459	0.296349	0.110115	0.129009	0.00390127		355.6	0.183707	0.179659	0.0763073	0.0858036	0.0236522	0.0262598	-0.0024685		371.6	0.490732	0.461414	0.290589	0.291661	0.0911846	0.128048	0.00042239		371.6	0.512666	0.497803	0.445872	0.422236	0.242391	0.239035	-0.0042297
	371.8	0.454659	0.472745	0.249415	0.296591	0.109899	0.129154	0.00463862		355.8	0.183851	0.179768	0.0765323	0.085889	0.0238186	0.0262902	-0.0022085		371.8	0.490848	0.461511	0.290427	0.291869	0.0911374	0.128178	-0.0001048		371.8	0.512067	0.497808	0.445633	0.42237	0.24259	0.239221	-0.003563
	372	0.455508	0.472873	0.25014	0.296833	0.110579	0.129299	0.00461593		356	0.182815	0.179877	0.0764164	0.0859744	0.0233925	0.0263207	-0.0028139		372	0.490563	0.461608	0.291864	0.292077	0.0914651	0.128308	-0.0007653		372	0.511878	0.497814	0.445526	0.422503	0.242915	0.239407	-0.0035816
	372.2	0.455773	0.473	0.25051	0.297074	0.110819	0.129443	0.00452393		356.2	0.182897	0.179985	0.075508	0.0860597	0.0233201	0.0263511	-0.0034459		372.2	0.490633	0.461704	0.292162	0.292284	0.0916341	0.128438	-0.0009305		372.2	0.512149	0.497819	0.445854	0.422636	0.243209	0.239593	-0.0036559
	372.4	0.45603	0.473127	0.250436	0.297316	0.111163	0.129588	0.00454131		356.4	0.18219	0.180093	0.075401	0.086145	0.0229442	0.0263815	-0.0038894		372.4	0.490495	0.4618	0.292919	0.292491	0.0918347	0.128567	-0.0008553		372.4	0.512101	0.497825	0.445975	0.422769	0.243188	0.239778	-0.0036572
	372.6	0.457428	0.473253	0.251254	0.297557	0.111961	0.129732	0.00432968		356.6	0.182086	0.180201	0.0762753	0.0862302	0.0229768	0.026412	-0.0055225		372.6	0.491208	0.461896	0.294048	0.292698	0.0929868	0.128697	-0.0012487		372.6	0.512858	0.49783	0.446769	0.422901	0.243431	0.239963	-0.0039302
	372.8	0.458234	0.473379	0.252009	0.297797	0.112589	0.129876	0.00430802		356.8	0.182335	0.180309	0.0760085	0.0863153	0.0232201	0.0264424	-0.0063637		372.8	0.492003	0.461991	0.295192	0.292905	0.0936309	0.128826	-0.0017096		372.8	0.513196	0.497836	0.447643	0.423032	0.243703	0.240148	-0.0035223
	373	0.458795	0.473505	0.252692	0.298038	0.112814	0.130021	0.00475361		357	0.181774	0.180416	0.0766103	0.0864004	0.0234601	0.0264728	-0.0072112		373	0.49311	0.462085	0.296096	0.293112	0.0947243	0.128955	-0.0015649		373	0.514001	0.497841	0.448537	0.423164	0.24446	0.240333	-0.0031747
	373.2	0.459966	0.47363	0.253992	0.298278	0.113651	0.130165	0.00519246		357.2	0.181927	0.180524	0.0768354	0.0864854	0.023818	0.0265032	-0.0074926		373.2	0.494544	0.46218	0.297252	0.293318	0.0961942	0.129084	-0.001658		373.2	0.514336	0.497846	0.449728	0.423295	0.2454	0.240517	-0.0032914
	373.4	0.460203	0.473754	0.254389	0.298518	0.113996	0.130309	0.00472127		357.4	0.182935	0.180631	0.0774928	0.0865704	0.0242404	0.0265336	-0.0077855		373.4	0.494617	0.462274	0.297744	0.293523	0.0963715	0.129214	-0.001067		373.4	0.5146	0.497851	0.44973	0.423425	0.245669	0.240702	-0.003138
	373.6	0.459884	0.473879	0.254253	0.298758	0.113562	0.130454	0.00480084		357.6	0.182723	0.180738	0.0782955	0.0866553	0.0249686	0.0265639	-0.0080497		373.6	0.494539	0.462368	0.297214	0.293729	0.0960492	0.129343	-0.0006247		373.6	0.514308	0.497857	0.450221	0.423555	0.24566	0.240886	-0.0028721
	373.8	0.459418	0.474002	0.253813	0.298997	0.113178	0.130598	0.00540624		357.8	0.183369	0.180845	0.0777425	0.0867402	0.0249941	0.0265943	-0.0078615		373.8	0.494234	0.462461	0.297251	0.293934	0.0959153	0.129472	2.191e-05		373.8	0.513895	0.497862	0.44996	0.423685	0.245042	0.241069	-0.0028082
	374	0.459318	0.474126	0.25356	0.299236	0.113383	0.130742	0.00504588		358	0.184424	0.180951	0.0781954	0.086825	0.0251455	0.0266247	-0.0071139		374	0.493863	0.462554	0.296911	0.294139	0.0957664	0.1296	0.00016922		374	0.514134	0.497867	0.449531	0.423814	0.244842	0.241253	-0.0025783
	374.2	0.459775	0.474249	0.254315	0.299475	0.113707	0.130886	0.00524206		358.2	0.184436	0.181058	0.0780771	0.0869097	0.0256637	0.026655	-0.0071023		374.2	0.494871	0.462647	0.297542	0.294344	0.0962812	0.129729	0.00100886		374.2	0.514334	0.497872	0.449491	0.423943	0.245897	0.241436	-0.0021537
	374.4	0.459852	0.474371	0.254743	0.299713	0.113797	0.13103	0.00562219		358.4	0.184917	0.181164	0.077876	0.0869944	0.0256554	0.0266854	-0.0068469		374.4	0.495202	0.462739	0.297918	0.294548	0.0965335	0.129858	0.00077061		374.4	0.514587	0.497877	0.449456	0.424071	0.246495	0.241619	-0.0025797
	374.6	0.459777	0.474493	0.254844	0.299952	0.113793	0.131174	0.00565317		358.6	0.185741	0.18127	0.0782805	0.0870791	0.0259039	0.0267157	-0.0063283		374.6	0.494386	0.462831	0.297304	0.294752	0.0958423	0.129987	0.00065383		374.6	0.513839	0.497882	0.449116	0.424199	0.246305	0.241802	-0.0028895
	374.8	0.45993	0.474615	0.255314	0.30019	0.112804	0.131317	0.00556182		358.8	0.185579	0.181376	0.0787345	0.0871636	0.0256573	0.026746	-0.0060883		374.8	0.493674	0.462922	0.297122	0.294956	0.0952508	0.130115	0.0006673		374.8	0.513897	0.497887	0.449598	0.424327	0.246347	0.241985	-0.0024547
	375	0.4599	0.474736	0.255401	0.300428	0.11233	0.131461	0.00589514		359	0.1856	0.181481	0.0783408	0.0872482	0.025364	0.0267763	-0.0052078		375	0.493847	0.463014	0.297172	0.295159	0.0950944	0.130244	0.0003255		375	0.513267	0.497892	0.449749	0.424454	0.247023	0.242167	-0.0029531
	375.2	0.460316	0.474857	0.256039	0.300665	0.112593	0.131605	0.00571785		359.2	0.185959	0.181587	0.0785869	0.0873326	0.0253666	0.0268066	-0.0049564		375.2	0.493819	0.463104	0.297475	0.295362	0.0951179	0.130372	0.00040268		375.2	0.513225	0.497897	0.45005	0.424581	0.247253	0.242349	-0.0033484
	375.4	0.460527	0.474978	0.256695	0.300902	0.112108	0.131749	0.00582382		359.4	0.185894	0.181692	0.0783641	0.087417	0.0253942	0.0268369	-0.004039		375.4	0.493297	0.463195	0.297199	0.295565	0.0949449	0.1305	0.00043324		375.4	0.512892	0.497901	0.45022	0.424708	0.247403	0.242531	-0.0032171
	375.6	0.460537	0.475098	0.25683	0.301139	0.112222	0.131892	0.00644207		359.6	0.187068	0.181797	0.0784338	0.0875014	0.0250118	0.0268672	-0.0029317		375.6	0.493549	0.463285	0.2978	0.295768	0.0948522	0.130629	0.00076643		375.6	0.512532	0.497906	0.450141	0.424834	0.248253	0.242713	-0.0021383
	375.8	0.460374	0.475218	0.256473	0.301376	0.112057	0.132036	0.00685168		359.8	0.187287	0.181902	0.0789181	0.0875857	0.0254594	0.0268975	-0.0029846		375.8	0.493559	0.463375	0.297752	0.29597	0.0943878	0.130757	0.00090135		375.8	0.511959	0.497911	0.449473	0.42496	0.248671	0.242895	-0.002262
	376	0.461321	0.475337	0.257489	0.301612	0.11237	0.132179	0.00579285		360	0.187228	0.182007	0.0779432	0.0876699	0.0251049	0.0269278	-0.0035764		376	0.49316	0.463464	0.298781	0.296172	0.0949354	0.130885	0.00034471		376	0.51248	0.497915	0.449631	0.425085	0.249238	0.243076	-0.0030922
	376.2	0.460928	0.475456	0.257622	0.301848	0.112362	0.132323	0.0051742		360.2	0.188089	0.182111	0.0783519	0.0877541	0.0259053	0.026958	-0.0031278		376.2	0.493109	0.463553	0.298341	0.296374	0.0940966	0.131013	-0.0001595		376.2	0.512108	0.49792	0.449555	0.42521	0.249117	0.243257	-0.0034742
	376.4	0.460712	0.475574	0.257615	0.302084	0.112433	0.132466	0.00534123		360.4	0.187774	0.182216	0.0788312	0.0878383	0.0261105	0.0269883	-0.0033364		376.4	0.493019	0.463642	0.298548	0.296575	0.0940901	0.131141	-0.0004025		376.4	0.512193	0.497925	0.449685	0.425335	0.249103	0.243438	-0.0040244
	376.6	0.461638	0.475692	0.258001	0.30232	0.112782	0.13261	0.00489412		360.6	0.188912	0.18232	0.0794222	0.0879223	0.026535	0.0270185	-0.0034297		376.6	0.493259	0.463731	0.299129	0.296776	0.0950671	0.131269	-0.0008288		376.6	0.512837	0.497929	0.450006	0.425459	0.249823	0.243618	-0.0042335
	376.8	0.461199	0.47581	0.258548	0.302555	0.112641	0.132753	0.00465881		360.8	0.188551	0.182424	0.0792659	0.0880063	0.0266587	0.0270487	-0.0027746		376.8	0.493048	0.463819	0.298757	0.296977	0.0947947	0.131396	-0.0011345		376.8	0.512957	0.497934	0.449881	0.425582	0.249375	0.243799	-0.0035496
	377	0.460734	0.475927	0.258446	0.30279	0.112421	0.132896	0.00539096		361	0.187203	0.182527	0.079069	0.0880903	0.026574	0.027079	-0.0025344		377	0.493271	0.463907	0.298838	0.297178	0.0951492	0.131524	-0.0001449		377	0.51305	0.497938	0.449715	0.425706	0.249206	0.243979	-0.0030218
	377.2	0.461013	0.476044	0.258733	0.303025	0.112707	0.133039	0.00531637		361.2	0.188324	0.182631	0.07943	0.0881742	0.0268369	0.0271092	-0.0025267		377.2	0.493393	0.463994	0.29965	0.297378	0.0960502	0.131652	-0.000117		377.2	0.513061	0.497943	0.449635	0.425829	0.250189	0.244159	-0.003892
	377.4	0.459845	0.476161	0.258572	0.30326	0.112097	0.133183	0.00496085		361.4	0.18762	0.182734	0.0798846	0.0882581	0.027198	0.0271394	-0.0025702		377.4	0.492246	0.464081	0.299026	0.297578	0.0951551	0.131779	0.00015412		377.4	0.512198	0.497947	0.448386	0.425952	0.249121	0.244339	-0.0033223
	377.6	0.459183	0.476277	0.258227	0.303494	0.11223	0.133326	0.00470891		361.6	0.187313	0.182838	0.0793814	0.0883418	0.0273473	0.0271696	-0.0025819		377.6	0.492053	0.464168	0.298643	0.297778	0.0944697	0.131907	0.00026745		377.6	0.511614	0.497951	0.448239	0.426074	0.248499	0.244518	-0.0030197
	377.8	0.459297	0.476392	0.257715	0.303728	0.112059	0.133469	0.00519518		361.8	0.18746	0.182941	0.0797373	0.0884256	0.0273448	0.0271998	-0.0022777		377.8	0.491735	0.464254	0.299733	0.297977	0.0946956	0.132034	0.00082635		377.8	0.511832	0.497956	0.4477	0.426196	0.248642	0.244697	-0.0027659
	378	0.459728	0.476508	0.258139	0.303962	0.11305	0.133612	0.00427706		362	0.186247	0.183043	0.0790301	0.0885092	0.0266052	0.0272299	-0.0024472		378	0.492704	0.46434	0.300838	0.298176	0.0955684	0.132161	0.0004531		378	0.512349	0.49796	0.448112	0.426317	0.24933	0.244876	-0.0028661
	378.2	0.459964	0.476623	0.259112	0.304195	0.113547	0.133755	0.00426737		362.2	0.185531	0.183146	0.078088	0.0885929	0.026304	0.0272601	-0.0025978		378.2	0.492818	0.464426	0.301675	0.298375	0.0955137	0.132288	0.00019633		378.2	0.512073	0.497964	0.448367	0.426438	0.249251	0.245055	-0.0024179
	378.4	0.459801	0.476737	0.259054	0.304428	0.114133	0.133897	0.00418407		362.4	0.185615	0.183249	0.0783364	0.0886764	0.0265226	0.0272903	-0.0017819		378.4	0.492647	0.464511	0.302661	0.298574	0.095565	0.132415	0.00029743		378.4	0.512255	0.497969	0.449032	0.426559	0.249319	0.245234	-0.0024512
	378.6	0.460156	0.476851	0.258743	0.304661	0.114243	0.13404	0.0042177		362.6	0.185156	0.183351	0.0782892	0.08876	0.0260998	0.0273204	-0.0023279		378.6	0.49291	0.464597	0.303146	0.298772	0.0956981	0.132543	0.0004115		378.6	0.511802	0.497973	0.44914	0.42668	0.249058	0.245412	-0.0024824
	378.8	0.460679	0.476965	0.259827	0.304894	0.114824	0.134183	0.00327479		362.8	0.185026	0.183453	0.0780691	0.0888434	0.0255313	0.0273506	-0.0022705		378.8	0.493192	0.464681	0.304266	0.29897	0.0957389	0.132669	5.271e-05		378.8	0.512488	0.497977	0.449847	0.4268	0.249347	0.24559	-0.002587
	379	0.460708	0.477078	0.259682	0.305127	0.115037	0.134326	0.00367419		363	0.185307	0.183555	0.0779016	0.0889268	0.0252379	0.0273807	-0.001962		379	0.49371	0.464766	0.305133	0.299168	0.0955519	0.132796	0.00077448		379	0.512142	0.497981	0.450066	0.426919	0.249862	0.245768	-0.0019374
	379.2	0.461016	0.477191	0.259887	0.305359	0.115077	0.134468	0.00335205		363.2	0.185798	0.183657	0.0782356	0.0890101	0.0255475	0.0274109	-0.0029835		379.2	0.494388	0.46485	0.306006	0.299365	0.0957651	0.132923	0.00110169		379.2	0.512276	0.497985	0.450239	0.427039	0.249545	0.245946	-0.0023129
	379.4	0.461944	0.477304	0.260995	0.305591	0.115968	0.134611	0.00341485		363.4	0.186753	0.183758	0.0783935	0.0890934	0.0257783	0.027441	-0.0021228		379.4	0.495381	0.464934	0.30658	0.299562	0.0963292	0.13305	0.00139764		379.4	0.512759	0.497989	0.45047	0.427158	0.250477	0.246124	-0.0020313
	379.6	0.461981	0.477416	0.261254	0.305822	0.116287	0.134754	0.0038455		363.6	0.187114	0.18386	0.0792685	0.0891767	0.0257328	0.0274711	-0.0023437		379.6	0.495661	0.465017	0.30746	0.299759	0.0960763	0.133177	0.00161038		379.6	0.512708	0.497993	0.450295	0.427276	0.250917	0.246301	-0.0015417
	379.8	0.462529	0.477528	0.261701	0.306054	0.116575	0.134896	0.00325192		363.8	0.187582	0.183961	0.0786892	0.0892598	0.0261792	0.0275012	-0.0030338		379.8	0.496262	0.4651	0.307192	0.299956	0.0959273	0.133303	0.00123523		379.8	0.51291	0.497997	0.449848	0.427394	0.251567	0.246478	-0.0024704
	380	0.464142	0.47764	0.263204	0.306285	0.117195	0.135039	0.00335604		364	0.188278	0.184062	0.0793757	0.089343	0.0267733	0.0275313	-0.0031374		380	0.497334	0.465183	0.307653	0.300152	0.0968682	0.13343	0.00084214		380	0.514253	0.498001	0.450515	0.427512	0.252707	0.246655	-0.0031262
	380.2	0.464726	0.477751	0.263484	0.306516	0.11741	0.135181	0.0042853		364.2	0.189404	0.184163	0.0803322	0.089426	0.027492	0.0275613	-0.0025537		380.2	0.497614	0.465266	0.30802	0.300348	0.0964271	0.133556	0.00116463		380.2	0.513824	0.498005	0.4506	0.42763	0.252723	0.246831	-0.0032205
	380.4	0.465082	0.477861	0.263373	0.306746	0.117241	0.135323	0.00489372		364.4	0.190374	0.184263	0.0800505	0.089509	0.0272653	0.0275914	-0.0030668		380.4	0.497597	0.465348	0.307867	0.300544	0.097378	0.133682	0.00127335		380.4	0.514082	0.498009	0.450842	0.427747	0.253266	0.247008	-0.002911
	380.6	0.46588	0.477972	0.263967	0.306977	0.117651	0.135465	0.00510559		364.6	0.190894	0.184364	0.080643	0.089592	0.0269349	0.0276215	-0.0032003		380.6	0.497919	0.46543	0.307979	0.300739	0.0984775	0.133809	0.00136135		380.6	0.514789	0.498013	0.451221	0.427863	0.254232	0.247184	-0.0031873
	380.8	0.465403	0.478082	0.264202	0.307207	0.117443	0.135608	0.00555914		364.8	0.190488	0.184464	0.0804886	0.0896749	0.0264657	0.0276515	-0.0039933		380.8	0.497384	0.465511	0.307278	0.300934	0.0984442	0.133935	0.00104436		380.8	0.514152	0.498016	0.450949	0.42798	0.253911	0.24736	-0.0035123
	381	0.465842	0.478191	0.264241	0.307436	0.117259	0.13575	0.00628195		365	0.190878	0.184564	0.0801122	0.0897577	0.0266749	0.0276816	-0.0047862		381	0.497641	0.465593	0.307814	0.301129	0.0985421	0.134061	0.00176545		381	0.514065	0.49802	0.451307	0.428096	0.254999	0.247536	-0.0029721
	381.2	0.466499	0.478301	0.264895	0.307666	0.11816	0.135892	0.0063698		365.2	0.191719	0.184664	0.0808898	0.0898405	0.027525	0.0277116	-0.0055424		381.2	0.497967	0.465673	0.308062	0.301324	0.0994982	0.134187	0.00177239		381.2	0.51436	0.498024	0.452507	0.428211	0.256304	0.247711	-0.0036804
	381.4	0.466939	0.478409	0.265698	0.307895	0.118183	0.136034	0.00667573		365.4	0.191125	0.184764	0.0807512	0.0899232	0.0274225	0.0277416	-0.0056666		381.4	0.497897	0.465754	0.308348	0.301518	0.0996733	0.134313	0.00185317		381.4	0.514321	0.498028	0.452806	0.428327	0.256565	0.247887	-0.0027409
	381.6	0.467467	0.478518	0.265492	0.308124	0.118163	0.136176	0.00607155		365.6	0.192059	0.184863	0.0811291	0.0900059	0.0272075	0.0277717	-0.0061626		381.6	0.497988	0.465834	0.308572	0.301712	0.0993297	0.134439	0.00139813		381.6	0.514295	0.498031	0.453326	0.428442	0.256883	0.248062	-0.0027214
	381.8	0.4676	0.478626	0.265337	0.308353	0.117935	0.136318	0.00643683		365.8	0.191284	0.184963	0.0812331	0.0900886	0.0268315	0.0278017	-0.006288		381.8	0.497703	0.465914	0.308978	0.301906	0.0996431	0.134564	0.00196389		381.8	0.51437	0.498035	0.4537	0.428556	0.257354	0.248237	-0.0023516
	382	0.467431	0.478734	0.266118	0.308582	0.117816	0.13646	0.00632367		366	0.190345	0.185062	0.0802423	0.0901711	0.0265999	0.0278317	-0.0060157		382	0.498103	0.465994	0.308993	0.302099	0.0998997	0.13469	0.00136727		382	0.514051	0.498039	0.454008	0.42867	0.257313	0.248411	-0.0027718
	382.2	0.467663	0.478841	0.266583	0.30881	0.117845	0.136602	0.00625302		366.2	0.190616	0.185161	0.0810742	0.0902536	0.027339	0.0278617	-0.0053916		382.2	0.497482	0.466073	0.309476	0.302293	0.0996151	0.134816	0.00197687		382.2	0.513552	0.498042	0.45379	0.428784	0.257497	0.248586	-0.0025478
	382.4	0.467141	0.478948	0.266233	0.309038	0.117611	0.136744	0.0060203		366.4	0.189969	0.18526	0.0812873	0.0903361	0.0272224	0.0278917	-0.0047988		382.4	0.497444	0.466153	0.309159	0.302486	0.0991647	0.134941	0.00227791		382.4	0.513727	0.498046	0.453598	0.428898	0.257312	0.24876	-0.0022144
	382.6	0.467217	0.479055	0.265513	0.309266	0.117405	0.136885	0.00597603		366.6	0.190519	0.185359	0.0807831	0.0904185	0.0267776	0.0279216	-0.0050138		382.6	0.497028	0.466231	0.309032	0.302678	0.0989123	0.135067	0.0018114		382.6	0.513557	0.498049	0.453534	0.429011	0.257224	0.248934	-0.0030396
	382.8	0.466595	0.479161	0.265947	0.309493	0.117159	0.137027	0.00528261		366.8	0.190771	0.185457	0.0810886	0.0905008	0.026665	0.0279516	-0.0045073		382.8	0.496202	0.46631	0.30907	0.302871	0.0983801	0.135192	0.00124207		382.8	0.513428	0.498053	0.453448	0.429124	0.257029	0.249108	-0.0029999
	383	0.465794	0.479267	0.265457	0.30972	0.116519	0.137169	0.00479065		367	0.190935	0.185556	0.0810367	0.0905831	0.0267524	0.0279816	-0.0042194		383	0.496052	0.466388	0.308451	0.303063	0.0972636	0.135317	0.00113616		383	0.513074	0.498056	0.452281	0.429236	0.256285	0.249281	-0.0024508
	383.2	0.465658	0.479373	0.265176	0.309947	0.116906	0.13731	0.00457419		367.2	0.19099	0.185654	0.0812372	0.0906654	0.0272557	0.0280115	-0.0040363		383.2	0.496048	0.466466	0.308424	0.303255	0.0972148	0.135442	0.00043744		383.2	0.513253	0.49806	0.452185	0.429349	0.256145	0.249455	-0.0036622
	383.4	0.465738	0.479478	0.265945	0.310174	0.117027	0.137452	0.00399262		367.4	0.190525	0.185752	0.0811004	0.0907475	0.0273777	0.0280414	-0.0029192		383.4	0.495638	0.466543	0.308731	0.303446	0.0971005	0.135568	-0.0003485		383.4	0.512993	0.498063	0.451383	0.42946	0.256491	0.249628	-0.004215
	383.6	0.465095	0.479583	0.265859	0.310401	0.116698	0.137593	0.00415388		367.6	0.189946	0.18585	0.0811019	0.0908296	0.0276196	0.0280714	-0.0030601		383.6	0.494879	0.466621	0.308184	0.303637	0.0962452	0.135693	-0.0006788		383.6	0.512338	0.498066	0.450615	0.429572	0.255938	0.249801	-0.0040213
	383.8	0.46542	0.479687	0.266441	0.310627	0.117306	0.137735	0.00406437		367.8	0.190344	0.185947	0.0809255	0.0909117	0.0279842	0.0281013	-0.0025484		383.8	0.495118	0.466698	0.308529	0.303828	0.096774	0.135818	-0.0009454		383.8	0.512742	0.49807	0.45064	0.429683	0.256882	0.249973	-0.0045221
	384	0.465838	0.479791	0.266724	0.310853	0.117334	0.137876	0.00490283		368	0.189777	0.186045	0.0815076	0.0909937	0.0276222	0.0281312	-0.0023939		384	0.494934	0.466774	0.309097	0.304019	0.0970925	0.135943	-0.0008638		384	0.513082	0.498073	0.450612	0.429794	0.257422	0.250146	-0.0048525
	384.2	0.465387	0.479895	0.266626	0.311078	0.117274	0.138017	0.0046818		368.2	0.190341	0.186142	0.0810857	0.0910757	0.0269925	0.0281611	-0.001762		384.2	0.494104	0.466851	0.309164	0.30421	0.0968614	0.136067	-0.0010782		384.2	0.512136	0.498076	0.450077	0.429904	0.25701	0.250318	-0.0052597
	384.4	0.465516	0.479999	0.267223	0.311304	0.117937	0.138159	0.004537		368.4	0.190382	0.186239	0.0805715	0.0911576	0.0261	0.028191	-0.0016342		384.4	0.494155	0.466927	0.309514	0.3044	0.0983781	0.136192	-0.0012944		384.4	0.512785	0.498079	0.450885	0.430014	0.257499	0.25049	-0.0051181
	384.6	0.466032	0.480102	0.267885	0.311529	0.118408	0.1383	0.00442025		368.6	0.189964	0.186336	0.0811552	0.0912394	0.0260745	0.0282209	-0.002043		384.6	0.494233	0.467003	0.309756	0.30459	0.0991624	0.136317	-0.0018804		384.6	0.512777	0.498083	0.451235	0.430124	0.258163	0.250662	-0.006419
	384.8	0.465813	0.480205	0.268145	0.311754	0.118349	0.138441	0.0041769		368.8	0.191692	0.186433	0.0808741	0.0913213	0.0264389	0.0282508	-0.0022111		384.8	0.493792	0.467078	0.309571	0.304779	0.0993567	0.136441	-0.0019135		384.8	0.512065	0.498086	0.45115	0.430233	0.258148	0.250834	-0.0063187
	385	0.466201	0.480307	0.26891	0.311979	0.118737	0.138582	0.00412366		369	0.192128	0.186529	0.0808916	0.091403	0.0272154	0.0282807	-0.0023198		385	0.494214	0.467153	0.310233	0.304969	0.099975	0.136566	-0.0015267		385	0.512416	0.498089	0.452114	0.430342	0.258751	0.251005	-0.0055882
	385.2	0.466887	0.480409	0.269095	0.312203	0.119088	0.138723	0.00397846		369.2	0.192207	0.186626	0.0810413	0.0914847	0.0268881	0.0283105	-0.003087		385.2	0.494387	0.467228	0.310617	0.305158	0.100593	0.13669	-0.0015897		385.2	0.51283	0.498092	0.452923	0.430451	0.25933	0.251177	-0.0058688
	385.4	0.467079	0.480511	0.269733	0.312427	0.118456	0.138864	0.00386573		369.4	0.193376	0.186722	0.0804313	0.0915663	0.0267317	0.0283404	-0.0025368		385.4	0.494296	0.467303	0.311404	0.305347	0.100992	0.136815	-0.0017708		385.4	0.512739	0.498095	0.452643	0.430559	0.260107	0.251348	-0.0056595
	385.6	0.467589	0.480612	0.270095	0.312651	0.118747	0.139005	0.00340771		369.6	0.193327	0.186818	0.080528	0.0916479	0.0266073	0.0283702	-0.0031222		385.6	0.494425	0.467377	0.311659	0.305535	0.100593	0.136939	-0.0018199		385.6	0.512761	0.498098	0.45305	0.430667	0.260263	0.251518	-0.0057648
	385.8	0.4683	0.480713	0.270541	0.312875	0.11856	0.139146	0.00374735		369.8	0.19314	0.186914	0.080102	0.0917294	0.0265526	0.0284	-0.0032734		385.8	0.494789	0.467451	0.312455	0.305724	0.101226	0.137063	-0.0009189		385.8	0.513336	0.498101	0.45345	0.430775	0.260832	0.251689	-0.0053726
	386	0.468556	0.480814	0.27119	0.313098	0.11823	0.139287	0.00390649		370	0.193707	0.18701	0.0807438	0.0918109	0.026553	0.0284299	-0.0026842		386	0.495688	0.467525	0.312666	0.305912	0.101691	0.137187	-0.0004448		386	0.513791	0.498105	0.453472	0.430883	0.261045	0.251859	-0.0059105
	386.2	0.469405	0.480914	0.272178	0.313321	0.119033	0.139427	0.00406321		370.2	0.193427	0.187105	0.0811288	0.0918923	0.0262285	0.0284597	-0.0030839		386.2	0.49634	0.467599	0.313371	0.306099	0.101862	0.137311	-5.55e-05		386.2	0.515091	0.498108	0.453869	0.43099	0.261593	0.25203	-0.0057709
	386.4	0.468944	0.481014	0.271716	0.313544	0.118433	0.139568	0.00431971		370.4	0.193768	0.187201	0.0805037	0.0919737	0.0261741	0.0284895	-0.0029907		386.4	0.495668	0.467672	0.312891	0.306287	0.101062	0.137435	-0.0007196		386.4	0.514901	0.498111	0.45371	0.431096	0.261145	0.252199	-0.0053354
	386.6	0.469596	0.481114	0.271155	0.313767	0.118575	0.139709	0.00428376		370.6	0.194949	0.187296	0.0814526	0.092055	0.0262575	0.0285193	-0.0031141		386.6	0.495886	0.467745	0.313465	0.306474	0.101225	0.137559	-0.0008817		386.6	0.515134	0.498113	0.454127	0.431203	0.261598	0.252369	-0.0060799
	386.8	0.469569	0.481213	0.271642	0.313989	0.118735	0.139849	0.00403525		370.8	0.193887	0.187391	0.0815869	0.0921362	0.0256511	0.0285491	-0.00404		386.8	0.496092	0.467817	0.313886	0.306661	0.101014	0.137683	-0.0010349		386.8	0.515166	0.498116	0.453629	0.431309	0.261074	0.252539	-0.0055457
	387	0.470064	0.481312	0.271723	0.314212	0.119516	0.13999	0.00405782		371	0.19313	0.187486	0.0806845	0.0922174	0.0254561	0.0285789	-0.0036111		387	0.496631	0.46789	0.314739	0.306848	0.101063	0.137807	-0.0011583		387	0.515918	0.498119	0.453575	0.431415	0.261259	0.252708	-0.0051087
	387.2	0.469876	0.481411	0.271806	0.314433	0.119752	0.140131	0.00456529		371.2	0.19282	0.187581	0.0811132	0.0922985	0.0262132	0.0286086	-0.0035739		387.2	0.496926	0.467962	0.315409	0.307034	0.101096	0.13793	-0.0008968		387.2	0.515621	0.498122	0.454048	0.43152	0.261573	0.252877	-0.0055218
	387.4	0.470585	0.481509	0.272568	0.314655	0.12027	0.140271	0.0044909		371.4	0.192195	0.187675	0.0809204	0.0923796	0.0264609	0.0286384	-0.0039975		387.4	0.497475	0.468034	0.316076	0.30722	0.101917	0.138054	-0.000755		387.4	0.515712	0.498125	0.454199	0.431625	0.262163	0.253046	-0.0054695
	387.6	0.470548	0.481607	0.272781	0.314877	0.120497	0.140411	0.00509002		371.6	0.191687	0.187769	0.0810632	0.0924607	0.0266059	0.0286682	-0.0038456		387.6	0.49743	0.468105	0.315773	0.307406	0.101259	0.138178	-0.0002522		387.6	0.515757	0.498128	0.453764	0.43173	0.262052	0.253215	-0.0044991
	387.8	0.471193	0.481705	0.273019	0.315098	0.121012	0.140552	0.00497415		371.8	0.190669	0.187864	0.0810046	0.0925416	0.026069	0.0286979	-0.0032545		387.8	0.497673	0.468177	0.316203	0.307592	0.101947	0.138301	0.00050846		387.8	0.515865	0.498131	0.454583	0.431834	0.262779	0.253383	-0.0040176
	388	0.471069	0.481802	0.272888	0.315319	0.121277	0.140692	0.00503088		372	0.190572	0.187958	0.0812739	0.0926226	0.0263633	0.0287276	-0.0028092		388	0.497453	0.468248	0.31619	0.307777	0.102227	0.138424	0.00026285		388	0.516019	0.498133	0.454539	0.431938	0.263124	0.253552	-0.0044472
	388.2	0.471454	0.481899	0.273542	0.315539	0.121715	0.140832	0.00458105		372.2	0.191541	0.188052	0.0816526	0.0927034	0.026741	0.0287574	-0.0022718		388.2	0.497406	0.468318	0.316742	0.307962	0.102847	0.138548	-3.486e-05		388.2	0.516048	0.498136	0.454905	0.432042	0.262976	0.25372	-0.0043768
	388.4	0.472186	0.481996	0.274196	0.31576	0.122362	0.140972	0.00444559		372.4	0.191714	0.188145	0.0823844	0.0927842	0.0272314	0.0287871	-0.0024683		388.4	0.497849	0.468389	0.317298	0.308147	0.103671	0.138671	8.472e-05		388.4	0.516298	0.498139	0.455278	0.432146	0.262917	0.253888	-0.0036077
	388.6	0.471973	0.482093	0.273969	0.31598	0.122515	0.141113	0.00365798		372.6	0.192976	0.188239	0.0827786	0.092865	0.027553	0.0288168	-0.0022796		388.6	0.497941	0.468459	0.317119	0.308332	0.103938	0.138794	-0.0006167		388.6	0.515787	0.498142	0.45485	0.432249	0.263616	0.254055	-0.0042981
	388.8	0.471597	0.482189	0.27385	0.3162	0.122323	0.141253	0.0035969		372.8	0.19467	0.188332	0.0833484	0.0929457	0.0281777	0.0288465	-0.0020465		388.8	0.497141	0.468529	0.316842	0.308516	0.103768	0.138917	-0.0003097		388.8	0.515464	0.498144	0.45437	0.432352	0.263175	0.254223	-0.0033798
	389	0.47097	0.482284	0.273755	0.316419	0.122052	0.141393	0.00286157		373	0.193996	0.188425	0.0837824	0.0930264	0.0280095	0.0288762	-0.0024084		389	0.496565	0.468598	0.317094	0.3087	0.103285	0.13904	-0.0012322		389	0.514985	0.498147	0.453973	0.432454	0.262835	0.25439	-0.0037567
	389.2	0.470955	0.48238	0.273685	0.316639	0.122048	0.141533	0.00259988		373.2	0.195208	0.188518	0.0831498	0.093107	0.0275982	0.0289059	-0.002294		389.2	0.496184	0.468668	0.317205	0.308884	0.102947	0.139163	-0.0013116		389.2	0.515011	0.49815	0.454063	0.432556	0.263674	0.254557	-0.004515
	389.4	0.471943	0.482475	0.274309	0.316858	0.122224	0.141673	0.00236367		373.4	0.195824	0.188611	0.0828757	0.0931875	0.0274751	0.0289356	-0.0020075		389.4	0.496395	0.468737	0.318223	0.309067	0.104252	0.139286	-0.0018775		389.4	0.515335	0.498152	0.454198	0.432658	0.264873	0.254724	-0.0047436
	389.6	0.472417	0.482569	0.274235	0.317077	0.122012	0.141812	0.00229484		373.6	0.196104	0.188704	0.0829482	0.093268	0.0272449	0.0289652	-0.0032855		389.6	0.496118	0.468806	0.318448	0.30925	0.103585	0.139408	-0.0018493		389.6	0.515365	0.498155	0.453887	0.43276	0.264757	0.25489	-0.0042916
	389.8	0.472182	0.482664	0.273832	0.317295	0.121552	0.141952	0.00177498		373.8	0.197263	0.188796	0.0831745	0.0933485	0.0270091	0.0289949	-0.0039253		389.8	0.496611	0.468874	0.318907	0.309433	0.103715	0.139531	-0.0016597		389.8	0.515506	0.498157	0.453886	0.432861	0.264563	0.255057	-0.0045787
	390	0.471891	0.482758	0.273436	0.317514	0.121344	0.142092	0.00170017		374	0.197776	0.188889	0.0838259	0.0934288	0.0273946	0.0290245	-0.0040142		390	0.496613	0.468943	0.31888	0.309616	0.103866	0.139654	-0.0018265		390	0.514953	0.49816	0.45332	0.432962	0.26447	0.255223	-0.0051505
	390.2	0.471721	0.482852	0.273395	0.317732	0.121267	0.142232	0.00159111		374.2	0.19785	0.188981	0.0834775	0.0935092	0.0272034	0.0290542	-0.0045472		390.2	0.495832	0.469011	0.319028	0.309799	0.103167	0.139776	-0.0020778		390.2	0.514666	0.498163	0.453	0.433063	0.263877	0.255389	-0.0049329
	390.4	0.471159	0.482945	0.272204	0.31795	0.12111	0.142371	0.00191634		374.4	0.198948	0.189073	0.0839253	0.0935895	0.0276091	0.0290838	-0.0045927		390.4	0.495321	0.469079	0.319075	0.309981	0.10209	0.139899	-0.0019005		390.4	0.513588	0.498165	0.452455	0.433163	0.263308	0.255555	-0.0044018
	390.6	0.4716	0.483038	0.272065	0.318168	0.121318	0.142511	0.00205982		374.6	0.197579	0.189165	0.0838834	0.0936697	0.0264025	0.0291134	-0.0049042		390.6	0.495758	0.469146	0.31991	0.310163	0.102276	0.140021	-0.0017184		390.6	0.513595	0.498168	0.452613	0.433263	0.263804	0.25572	-0.0046891
	390.8	0.471556	0.483131	0.272771	0.318385	0.121229	0.142651	0.00209066		374.8	0.196894	0.189257	0.0820559	0.0937498	0.0260315	0.0291431	-0.0051385		390.8	0.495447	0.469213	0.320854	0.310344	0.102577	0.140143	-0.0014274		390.8	0.512828	0.49817	0.452071	0.433363	0.263508	0.255886	-0.0043953
	391	0.47167	0.483224	0.27347	0.318602	0.121538	0.14279	0.00224278		375	0.196307	0.189348	0.0819795	0.09383	0.026422	0.0291727	-0.0040025		391	0.495591	0.46928	0.321572	0.310526	0.102394	0.140265	-0.0011639		391	0.512788	0.498172	0.452429	0.433462	0.263762	0.256051	-0.0043155
	391.2	0.472129	0.483316	0.273755	0.318819	0.121623	0.14293	0.00262016		375.2	0.196394	0.18944	0.082127	0.09391	0.0266845	0.0292022	-0.0041773		391.2	0.496203	0.469347	0.322125	0.310707	0.102419	0.140387	-0.0004083		391.2	0.512949	0.498175	0.452706	0.433561	0.263867	0.256216	-0.0037936
	391.4	0.472764	0.483408	0.273902	0.319036	0.121856	0.143069	0.0033347		375.4	0.196126	0.189531	0.0813771	0.09399	0.0266292	0.0292318	-0.0042138		391.4	0.496642	0.469414	0.322385	0.310888	0.103217	0.14051	-0.0001216		391.4	0.51335	0.498177	0.452683	0.43366	0.264488	0.256381	-0.0035527
	391.6	0.472726	0.483499	0.274609	0.319252	0.122061	0.143208	0.0035298		375.6	0.195461	0.189622	0.0815843	0.09407	0.0266382	0.0292614	-0.0036365		391.6	0.496697	0.46948	0.32246	0.311068	0.102697	0.140631	9.942e-05		391.6	0.513357	0.49818	0.453169	0.433758	0.263876	0.256545	-0.0026626
	391.8	0.47341	0.483591	0.274908	0.319469	0.122412	0.143348	0.00346944		375.8	0.195025	0.189713	0.0815475	0.0941499	0.0268998	0.029291	-0.0032112		391.8	0.496835	0.469546	0.323038	0.311249	0.103379	0.140753	0.00043592		391.8	0.513448	0.498182	0.454317	0.433857	0.26418	0.25671	-0.00168
	392	0.473264	0.483682	0.275015	0.319685	0.122639	0.143487	0.00362698		376	0.195866	0.189803	0.0825867	0.0942297	0.0281358	0.0293206	-0.002637		392	0.496779	0.469612	0.323533	0.311429	0.103436	0.140875	0.00014107		392	0.513727	0.498184	0.454525	0.433954	0.264418	0.256874	-0.0019439
	392.2	0.473855	0.483772	0.276027	0.3199	0.123138	0.143626	0.0036488		376.2	0.19503	0.189894	0.0830573	0.0943095	0.0277357	0.0293501	-0.0028109		392.2	0.497168	0.469677	0.324262	0.311609	0.103641	0.140997	-0.0003625		392.2	0.513972	0.498187	0.455206	0.434052	0.264264	0.257038	-0.0020025
	392.4	0.47447	0.483863	0.276843	0.320116	0.123959	0.143765	0.00339324		376.4	0.195369	0.189984	0.0832678	0.0943893	0.0281906	0.0293797	-0.0026235		392.4	0.497216	0.469742	0.32467	0.311788	0.103771	0.141119	-0.0006057		392.4	0.514284	0.498189	0.455518	0.434149	0.265077	0.257201	-0.0015844
	392.6	0.474314	0.483953	0.276624	0.320331	0.123658	0.143904	0.00296389		376.6	0.195101	0.190075	0.0837399	0.094469	0.0281208	0.0294092	-0.0017543		392.6	0.497326	0.469807	0.324723	0.311968	0.10393	0.14124	-0.0009277		392.6	0.51451	0.498191	0.455565	0.434246	0.266167	0.257365	-0.0022951
	392.8	0.474794	0.484043	0.277813	0.320546	0.124169	0.144043	0.00368545		376.8	0.194562	0.190165	0.0848157	0.0945486	0.028656	0.0294387	-0.0023002		392.8	0.497683	0.469872	0.324596	0.312147	0.104554	0.141362	-0.0007601		392.8	0.515679	0.498194	0.455928	0.434343	0.266421	0.257528	-0.002426
	393	0.475158	0.484132	0.278592	0.320761	0.124515	0.144182	0.00324972		377	0.194467	0.190255	0.0846239	0.0946282	0.0283797	0.0294682	-0.0018311		393	0.498233	0.469936	0.325263	0.312326	0.104926	0.141483	-0.0018096		393	0.516153	0.498196	0.456568	0.434439	0.267132	0.257692	-0.0029339
	393.2	0.47562	0.484221	0.27895	0.320975	0.12478	0.144321	0.00348679		377.2	0.195141	0.190344	0.0849187	0.0947077	0.028731	0.0294977	-0.0019132		393.2	0.499008	0.470001	0.325743	0.312504	0.10533	0.141604	-0.0014794		393.2	0.516609	0.498198	0.45729	0.434535	0.268051	0.257854	-0.0030273
	393.4	0.476376	0.48431	0.279494	0.321189	0.12534	0.14446	0.00368459		377.4	0.195147	0.190434	0.0854561	0.0947872	0.0287163	0.0295273	-0.0027444		393.4	0.499916	0.470065	0.326256	0.312682	0.10655	0.141726	-0.0013526		393.4	0.517635	0.4982	0.457904	0.434631	0.269224	0.258017	-0.0029156
	393.6	0.476193	0.484399	0.279929	0.321403	0.125004	0.144599	0.00370593		377.6	0.19673	0.190523	0.085792	0.0948666	0.0296098	0.0295567	-0.0032194		393.6	0.499906	0.470128	0.326389	0.312861	0.106735	0.141847	-0.0012322		393.6	0.517973	0.498202	0.457982	0.434727	0.268765	0.25818	-0.0032952
	393.8	0.475833	0.484487	0.27937	0.321617	0.124675	0.144738	0.00360151		377.8	0.197008	0.190613	0.0861515	0.094946	0.0295429	0.0295862	-0.0033793		393.8	0.499872	0.470192	0.326501	0.313038	0.106747	0.141968	-0.0011691		393.8	0.517567	0.498205	0.458014	0.434822	0.268725	0.258342	-0.0034875
	394	0.475321	0.484575	0.278842	0.321831	0.124446	0.144876	0.00408165		378	0.197302	0.190702	0.0861385	0.0950253	0.0299902	0.0296157	-0.0033892		394	0.499607	0.470255	0.325567	0.313216	0.106732	0.142089	-0.0010777		394	0.51718	0.498207	0.457511	0.434917	0.268925	0.258504	-0.0040917
	394.2	0.475422	0.484662	0.279343	0.322044	0.124913	0.145015	0.00449297		378.2	0.198572	0.190791	0.0861971	0.0951046	0.0298741	0.0296452	-0.002938		394.2	0.499334	0.470318	0.325516	0.313393	0.106999	0.14221	-0.0003826		394.2	0.517462	0.498209	0.457545	0.435011	0.268792	0.258666	-0.0039998
	394.4	0.474955	0.48475	0.278939	0.322257	0.124424	0.145154	0.004663		378.4	0.198667	0.19088	0.0863617	0.0951838	0.0295412	0.0296746	-0.0031597		394.4	0.499531	0.470381	0.325797	0.31357	0.106617	0.142331	-0.0003252		394.4	0.517257	0.498211	0.456559	0.435106	0.268791	0.258828	-0.0037221
	394.6	0.474649	0.484837	0.279485	0.32247	0.124293	0.145292	0.00462221		378.6	0.198627	0.190968	0.0851401	0.0952629	0.0289355	0.0297041	-0.003104		394.6	0.499309	0.470443	0.325785	0.313747	0.106853	0.142452	-0.000194		394.6	0.516451	0.498213	0.456435	0.4352	0.269439	0.258989	-0.004135
	394.8	0.475478	0.484924	0.280201	0.322682	0.124587	0.145431	0.00464382		378.8	0.199861	0.191057	0.0846473	0.095342	0.0292755	0.0297335	-0.0031967		394.8	0.499506	0.470506	0.326672	0.313924	0.10765	0.142573	2.257e-05		394.8	0.516308	0.498215	0.456149	0.435293	0.269944	0.259151	-0.0047038
	395	0.475355	0.48501	0.280133	0.322895	0.124731	0.145569	0.00466475		379	0.19945	0.191145	0.0847763	0.0954211	0.028713	0.0297629	-0.0037701		395	0.499611	0.470568	0.326591	0.3141	0.107049	0.142693	0.0002752		395	0.515968	0.498217	0.455759	0.435387	0.269922	0.259312	-0.0047136
	395.2	0.475789	0.485096	0.279863	0.323107	0.124987	0.145707	0.00500011		379.2	0.200273	0.191233	0.083984	0.0955001	0.0281944	0.0297924	-0.0041317		395.2	0.499983	0.470629	0.32659	0.314276	0.107303	0.142814	0.00090498		395.2	0.515785	0.498219	0.455244	0.43548	0.269625	0.259473	-0.0039707
	395.4	0.475567	0.485182	0.279523	0.323319	0.124993	0.145846	0.00499659		379.4	0.2009	0.191321	0.0843215	0.095579	0.0289162	0.0298218	-0.0038957		395.4	0.499958	0.470691	0.326506	0.314452	0.107059	0.142934	0.00064408		395.4	0.515032	0.498221	0.454951	0.435573	0.270009	0.259634	-0.0049113
	395.6	0.4762	0.485268	0.27982	0.32353	0.125426	0.145984	0.00427459		379.6	0.200167	0.191409	0.0840592	0.0956579	0.0282171	0.0298512	-0.0041762		395.6	0.49915	0.470752	0.326628	0.314627	0.107043	0.143055	0.00038006		395.6	0.514561	0.498223	0.455301	0.435665	0.269424	0.259794	-0.0046451
	395.8	0.476241	0.485353	0.280158	0.323742	0.125608	0.146122	0.00393229		379.8	0.200242	0.191497	0.0835184	0.0957368	0.0280405	0.0298806	-0.0039718		395.8	0.498915	0.470813	0.326629	0.314802	0.106612	0.143175	0.00014774		395.8	0.514219	0.498225	0.454779	0.435758	0.269382	0.259954	-0.0042718
	396	0.476202	0.485438	0.280619	0.323953	0.126517	0.14626	0.00347041		380	0.199727	0.191584	0.0842287	0.0958155	0.0285717	0.02991	-0.0037964		396	0.498868	0.470874	0.327125	0.314977	0.107031	0.143295	-0.0003703		396	0.51441	0.498227	0.455041	0.43585	0.269842	0.260115	-0.00522
	396.2	0.477372	0.485523	0.281318	0.324164	0.126877	0.146399	0.00327274		380.2	0.198716	0.191672	0.0837902	0.0958943	0.0279757	0.0299394	-0.0045027		396.2	0.4991	0.470935	0.328154	0.315152	0.107354	0.143416	-0.0010507		396.2	0.514571	0.498229	0.455356	0.435941	0.270816	0.260274	-0.0056511
	396.4	0.477451	0.485607	0.281511	0.324374	0.127038	0.146537	0.00316684		380.4	0.198695	0.191759	0.0841952	0.095973	0.028572	0.0299687	-0.004318		396.4	0.498542	0.470995	0.328141	0.315327	0.106745	0.143536	-0.0008005		396.4	0.514541	0.498231	0.454818	0.436033	0.271267	0.260434	-0.0051339
	396.6	0.477553	0.485691	0.281846	0.324585	0.126874	0.146675	0.00316152		380.6	0.196897	0.191846	0.0848612	0.0960516	0.0281742	0.0299981	-0.0040837		396.6	0.499421	0.471055	0.32828	0.315501	0.106768	0.143656	-0.00105		396.6	0.515002	0.498233	0.455429	0.436124	0.272106	0.260594	-0.0054231
	396.8	0.478248	0.485775	0.282751	0.324795	0.127553	0.146813	0.00332326		380.8	0.196714	0.191933	0.0848737	0.0961302	0.0281699	0.0300275	-0.0046513		396.8	0.500099	0.471115	0.329594	0.315675	0.107392	0.143776	-0.0014267		396.8	0.516181	0.498235	0.456089	0.436215	0.272855	0.260753	-0.0058094
	397	0.478102	0.485859	0.282764	0.325005	0.127159	0.146951	0.00321101		381	0.196216	0.192019	0.0856597	0.0962087	0.0282075	0.0300568	-0.0033499		397	0.499815	0.471175	0.329857	0.315849	0.107135	0.143896	-0.0017503		397	0.515553	0.498237	0.456233	0.436305	0.272988	0.260912	-0.00545
	397.2	0.477986	0.485942	0.283516	0.325215	0.127475	0.147088	0.0039607		381.2	0.195495	0.192106	0.0863317	0.0962872	0.0283669	0.0300861	-0.0042628		397.2	0.499979	0.471234	0.330361	0.316022	0.107169	0.144016	-0.0011926		397.2	0.51604	0.498239	0.456413	0.436396	0.273658	0.261071	-0.0045255
	397.4	0.478512	0.486025	0.284505	0.325424	0.127684	0.147226	0.00465247		381.4	0.19606	0.192193	0.0860421	0.0963656	0.0285815	0.0301155	-0.0040389		397.4	0.500225	0.471294	0.331121	0.316196	0.10814	0.144135	-0.0007104		397.4	0.517116	0.498241	0.457548	0.436486	0.275064	0.26123	-0.0041136
	397.6	0.478274	0.486108	0.284785	0.325633	0.127132	0.147364	0.00461351		381.6	0.196597	0.192279	0.0864719	0.096444	0.0292662	0.0301448	-0.0035737		397.6	0.499649	0.471353	0.33134	0.316369	0.107932	0.144255	-0.0006872		397.6	0.51673	0.498242	0.457549	0.436576	0.274608	0.261389	-0.0040201
	397.8	0.477516	0.48619	0.284446	0.325842	0.127202	0.147502	0.00514124		381.8	0.196247	0.192365	0.0869474	0.0965223	0.0292772	0.0301741	-0.003484		397.8	0.499285	0.471411	0.331226	0.316541	0.106689	0.144375	-0.0003105		397.8	0.516043	0.498244	0.457152	0.436665	0.274784	0.261547	-0.0032312
	398	0.477466	0.486272	0.284373	0.326051	0.127241	0.147639	0.00565348		382	0.197643	0.192451	0.0874548	0.0966005	0.0297815	0.0302034	-0.0029341		398	0.499722	0.47147	0.331341	0.316714	0.107	0.144494	0.0002068		398	0.516726	0.498246	0.457157	0.436754	0.275387	0.261705	-0.002894
	398.2	0.477811	0.486354	0.284677	0.326259	0.127321	0.147777	0.00585531		382.2	0.198361	0.192537	0.0877391	0.0966787	0.029881	0.0302327	-0.0026238		398.2	0.499989	0.471528	0.332046	0.316886	0.10715	0.144614	0.00090238		398.2	0.516894	0.498248	0.456888	0.436843	0.275577	0.261863	-0.002776
	398.4	0.47735	0.486436	0.284335	0.326468	0.127342	0.147915	0.00603908		382.4	0.198988	0.192622	0.0875819	0.0967569	0.0300037	0.030262	-0.0033366		398.4	0.500219	0.471586	0.332357	0.317058	0.106674	0.144733	0.00122386		398.4	0.516784	0.49825	0.456743	0.436932	0.274914	0.262021	-0.0018557
	398.6	0.477681	0.486517	0.284557	0.326676	0.12773	0.148052	0.00643891		382.6	0.200039	0.192708	0.0876735	0.096835	0.0302352	0.0302912	-0.0029438		398.6	0.500152	0.471644	0.332789	0.31723	0.106467	0.144853	0.0017179		398.6	0.516425	0.498251	0.456852	0.43702	0.275625	0.262178	-0.0017439
	398.8	0.477863	0.486598	0.284178	0.326884	0.127192	0.14819	0.00671008		382.8	0.200342	0.192793	0.0878458	0.0969131	0.0302174	0.0303205	-0.0034841		398.8	0.50045	0.471702	0.332537	0.317402	0.106662	0.144972	0.00168458		398.8	0.516267	0.498253	0.456517	0.437108	0.275545	0.262336	-0.0022432
	399	0.477639	0.486679	0.284022	0.327091	0.127239	0.148327	0.00668805		383	0.200972	0.192879	0.0874065	0.096991	0.0303558	0.0303498	-0.0028972		399	0.500192	0.471759	0.332223	0.317573	0.106675	0.145091	0.00235523		399	0.51552	0.498255	0.456176	0.437196	0.274572	0.262493	-0.002083
	399.2	0.477941	0.48676	0.284186	0.327299	0.127571	0.148464	0.00697208		383.2	0.202377	0.192964	0.0878689	0.097069	0.0306803	0.030379	-0.002271		399.2	0.500106	0.471817	0.332414	0.317744	0.107002	0.14521	0.00261855		399.2	0.515914	0.498256	0.456212	0.437284	0.274259	0.26265	-0.0015765
	399.4	0.477418	0.48684	0.283688	0.327506	0.127332	0.148602	0.00618767		383.4	0.202576	0.193048	0.0875695	0.0971469	0.0315213	0.0304083	-0.002401		399.4	0.500013	0.471874	0.33236	0.317915	0.10694	0.145329	0.00196047		399.4	0.515575	0.498258	0.456306	0.437371	0.274043	0.262807	-0.0026732
	399.6	0.477958	0.48692	0.284861	0.327713	0.128083	0.148739	0.00559198		383.6	0.202309	0.193133	0.086008	0.0972247	0.0305594	0.0304375	-0.0024226		399.6	0.499779	0.47193	0.332839	0.318085	0.108395	0.145448	0.00177774		399.6	0.515733	0.49826	0.456686	0.437458	0.273583	0.262963	-0.0029328
	399.8	0.477805	0.487	0.285573	0.327919	0.127943	0.148876	0.00548719		383.8	0.203326	0.193218	0.0861649	0.0973025	0.0309516	0.0304667	-0.0022316		399.8	0.499466	0.471987	0.333515	0.318256	0.108413	0.145567	0.00186623		399.8	0.515683	0.498262	0.456609	0.437545	0.273203	0.26312	-0.0025997
	400	0.478075	0.487079	0.2857	0.328126	0.128126	0.149013	0.00481125		384	0.202248	0.193302	0.0859299	0.0973803	0.0311184	0.0304959	-0.0022895		400	0.499496	0.472043	0.334324	0.318426	0.109317	0.145686	0.00175105		400	0.515834	0.498263	0.456572	0.437631	0.273926	0.263276	-0.0030207
	400.2	0.478755	0.487158	0.286208	0.328332	0.128098	0.14915	0.0046201		384.2	0.201942	0.193387	0.0851596	0.097458	0.0303015	0.0305251	-0.0025201		400.2	0.500105	0.472099	0.33491	0.318596	0.109723	0.145804	0.00150511		400.2	0.516051	0.498265	0.456465	0.437718	0.27468	0.263432	-0.0034478
	400.4	0.478377	0.487237	0.286775	0.328538	0.127603	0.149287	0.0045676		384.4	0.201476	0.193471	0.0855155	0.0975356	0.0303403	0.0305543	-0.0021876		400.4	0.499928	0.472155	0.334966	0.318765	0.109021	0.145923	0.00150389		400.4	0.515867	0.498266	0.455931	0.437803	0.274395	0.263588	-0.0026989
	400.6	0.47874	0.487316	0.287188	0.328743	0.127709	0.149424	0.00450764		384.6	0.200467	0.193555	0.0853885	0.0976132	0.029888	0.0305835	-0.0027146		400.6	0.500618	0.472211	0.335627	0.318934	0.109122	0.146042	0.00129359		400.6	0.516298	0.498268	0.456693	0.437889	0.275309	0.263743	-0.0026547
	400.8	0.47949	0.487394	0.287551	0.328949	0.128393	0.149561	0.00470871		384.8	0.200207	0.193639	0.0857198	0.0976907	0.029285	0.0306127	-0.0026463		400.8	0.500991	0.472267	0.336619	0.319104	0.109642	0.14616	0.00131314		400.8	0.516963	0.49827	0.456972	0.437975	0.27623	0.263899	-0.0035178
	401	0.479606	0.487472	0.288081	0.329154	0.128287	0.149698	0.00511401		385	0.199302	0.193722	0.0870442	0.0977682	0.02935	0.0306419	-0.0024282		401	0.500347	0.472322	0.336442	0.319272	0.109984	0.146279	0.00156428		401	0.516337	0.498271	0.457068	0.43806	0.276153	0.264054	-0.0032468
	401.2	0.47942	0.48755	0.288538	0.329359	0.128076	0.149835	0.00545162		385.2	0.199378	0.193806	0.0874013	0.0978456	0.0296586	0.030671	-0.0036305		401.2	0.500164	0.472377	0.336333	0.319441	0.109837	0.146397	0.00194894		401.2	0.516222	0.498273	0.45681	0.438145	0.276017	0.264209	-0.0024453
	401.4	0.479674	0.487628	0.288713	0.329564	0.128457	0.149972	0.00573304		385.4	0.20003	0.193889	0.0881428	0.097923	0.0296265	0.0307002	-0.0036332		401.4	0.500644	0.472432	0.336641	0.319609	0.110345	0.146515	0.00218409		401.4	0.516552	0.498274	0.457471	0.438229	0.276843	0.264364	-0.002755
	401.6	0.479657	0.487705	0.288832	0.329768	0.128545	0.150108	0.00550605		385.6	0.199513	0.193972	0.0892556	0.0980003	0.0295629	0.0307293	-0.004093		401.6	0.500389	0.472486	0.336652	0.319778	0.110101	0.146633	0.00189094		401.6	0.516093	0.498276	0.457119	0.438314	0.276545	0.264519	-0.0031697
	401.8	0.479679	0.487782	0.289095	0.329973	0.12842	0.150245	0.00576886		385.8	0.200077	0.194056	0.0900026	0.0980776	0.02998	0.0307585	-0.0041543		401.8	0.500397	0.472541	0.336741	0.319945	0.109969	0.146752	0.00151112		401.8	0.516323	0.498277	0.456667	0.438398	0.277098	0.264673	-0.0028236
	402	0.480486	0.487859	0.289159	0.330177	0.128734	0.150382	0.00607568		386	0.200988	0.194139	0.0903162	0.0981548	0.0301833	0.0307876	-0.0040777		402	0.501115	0.472595	0.337055	0.320113	0.11078	0.14687	0.00190918		402	0.517249	0.498279	0.456996	0.438482	0.278046	0.264827	-0.0022975
	402.2	0.481256	0.487935	0.289806	0.330381	0.129495	0.150518	0.00639718		386.2	0.200386	0.194221	0.0897672	0.098232	0.0296531	0.0308167	-0.0050281		402.2	0.501615	0.472649	0.337656	0.320281	0.111506	0.146988	0.00188644		402.2	0.517152	0.498281	0.457035	0.438565	0.278769	0.264982	-0.0028011
	402.4	0.481156	0.488012	0.289758	0.330584	0.129375	0.150655	0.00610069		386.4	0.201666	0.194304	0.090007	0.0983091	0.0302238	0.0308458	-0.0049689		402.4	0.501453	0.472703	0.337446	0.320448	0.11115	0.147105	0.00130695		402.4	0.51707	0.498282	0.457499	0.438649	0.27829	0.265135	-0.0023473
	402.6	0.480694	0.488088	0.289447	0.330788	0.129002	0.150791	0.0060005		386.6	0.201617	0.194386	0.09037	0.0983862	0.0302769	0.030875	-0.00437		402.6	0.501438	0.472756	0.336856	0.320615	0.110825	0.147223	0.00137673		402.6	0.516586	0.498283	0.457072	0.438732	0.278498	0.265289	-0.0028381
	402.8	0.481085	0.488164	0.289317	0.330991	0.129141	0.150928	0.00616286		386.8	0.201965	0.194469	0.0889403	0.0984632	0.0301082	0.030904	-0.0048672		402.8	0.501806	0.47281	0.33682	0.320781	0.111455	0.147341	0.00113687		402.8	0.516933	0.498285	0.457893	0.438814	0.278666	0.265443	-0.0032152
	403	0.48152	0.488239	0.289736	0.331194	0.129538	0.151064	0.00570292		387	0.203417	0.194551	0.0886603	0.0985401	0.0306986	0.0309331	-0.0039892		403	0.501331	0.472863	0.337596	0.320948	0.11169	0.147459	0.00089578		403	0.516352	0.498286	0.457955	0.438897	0.278732	0.265596	-0.0033524
	403.2	0.481134	0.488314	0.290138	0.331397	0.130034	0.1512	0.00545614		387.2	0.203311	0.194633	0.0881017	0.098617	0.0303595	0.0309622	-0.004399		403.2	0.501098	0.472916	0.337847	0.321114	0.111333	0.147576	0.00083448		403.2	0.516474	0.498288	0.457684	0.438979	0.278849	0.265749	-0.0031404
	403.4	0.481538	0.488389	0.290426	0.331599	0.130786	0.151337	0.00499409		387.4	0.203054	0.194715	0.0861352	0.0986939	0.0298634	0.0309913	-0.0039731		403.4	0.501219	0.472969	0.338831	0.32128	0.112224	0.147694	0.0003089		403.4	0.516425	0.498289	0.458175	0.439061	0.279586	0.265902	-0.0038377
	403.6	0.482424	0.488464	0.291261	0.331801	0.131184	0.151473	0.00484371		387.6	0.203033	0.194797	0.0855549	0.0987707	0.0294649	0.0310203	-0.0022981		403.6	0.500821	0.473021	0.339481	0.321446	0.113087	0.147811	0.00041342		403.6	0.516478	0.498291	0.458167	0.439143	0.28001	0.266055	-0.004235
	403.8	0.482557	0.488539	0.291636	0.332003	0.131484	0.151609	0.00495535		387.8	0.202927	0.194878	0.0849468	0.0988475	0.0293346	0.0310494	-0.0027628		403.8	0.500424	0.473073	0.339716	0.321611	0.112551	0.147929	0.00050964		403.8	0.516399	0.498292	0.458	0.439225	0.280087	0.266207	-0.0033305
	404	0.483041	0.488613	0.291897	0.332205	0.132071	0.151745	0.00412667		388	0.202103	0.19496	0.0833447	0.0989242	0.0290551	0.0310784	-0.0021894		404	0.501059	0.473126	0.340198	0.321777	0.113087	0.148046	-3.68e-06		404	0.517288	0.498294	0.457991	0.439306	0.281125	0.26636	-0.0037524
	404.2	0.483167	0.488687	0.292175	0.332407	0.131985	0.151881	0.00388147		388.2	0.202597	0.195041	0.0840124	0.0990008	0.0292304	0.0311075	-0.0018078		404.2	0.501105	0.473178	0.340554	0.321942	0.112925	0.148163	-0.0003818		404.2	0.517235	0.498295	0.458168	0.439387	0.2815	0.266512	-0.0040182
	404.4	0.483077	0.488761	0.292554	0.332608	0.132193	0.152017	0.00389895		388.4	0.202831	0.195122	0.0840161	0.0990774	0.0294405	0.0311365	-0.0017266		404.4	0.501194	0.473229	0.341131	0.322106	0.112301	0.14828	-2.096e-05		404.4	0.516892	0.498296	0.458161	0.439468	0.281551	0.266664	-0.00349
	404.6	0.483308	0.488834	0.292476	0.332809	0.132861	0.152153	0.003885		388.6	0.202631	0.195203	0.084161	0.099154	0.0292231	0.0311655	-0.0017247		404.6	0.501111	0.473281	0.341109	0.322271	0.112609	0.148398	1.089e-05		404.6	0.516943	0.498298	0.458538	0.439548	0.281921	0.266816	-0.0037092
	404.8	0.483272	0.488907	0.29264	0.33301	0.132621	0.152289	0.00393587		388.8	0.202395	0.195284	0.085269	0.0992305	0.0291523	0.0311945	-0.0015482		404.8	0.500627	0.473332	0.341417	0.322435	0.112601	0.148515	7.298e-05		404.8	0.51682	0.498299	0.458503	0.439629	0.281933	0.266967	-0.0047088
	405	0.48236	0.48898	0.292786	0.333211	0.131979	0.152425	0.00383775		389	0.202914	0.195365	0.0863566	0.099307	0.0300405	0.0312235	-0.0018969		405	0.500107	0.473383	0.340772	0.322599	0.11227	0.148632	-0.0001016		405	0.516188	0.4983	0.45808	0.439709	0.280911	0.267119	-0.0049735
	405.2	0.482401	0.489053	0.293537	0.333411	0.132392	0.152561	0.00407851		389.2	0.203142	0.195446	0.0876266	0.0993833	0.0299166	0.0312525	-0.0017648		405.2	0.500571	0.473434	0.340778	0.322763	0.112225	0.148748	0.00018983		405.2	0.51678	0.498302	0.457719	0.439789	0.280928	0.26727	-0.0041643
	405.4	0.483167	0.489126	0.294173	0.333611	0.133148	0.152696	0.00443648		389.4	0.202788	0.195526	0.0882713	0.0994597	0.0295344	0.0312815	-0.002654		405.4	0.501089	0.473485	0.341552	0.322927	0.112607	0.148865	0.00037754		405.4	0.517695	0.498303	0.458386	0.439868	0.282003	0.267421	-0.0039755
	405.6	0.482953	0.489198	0.295009	0.333811	0.133042	0.152832	0.00442539		389.6	0.202778	0.195607	0.088977	0.099536	0.0297715	0.0313105	-0.0021599		405.6	0.500801	0.473536	0.341498	0.32309	0.112418	0.148982	0.00019682		405.6	0.517807	0.498304	0.457769	0.439947	0.281322	0.267572	-0.0041511
	405.8	0.482875	0.48927	0.295839	0.334011	0.13322	0.152968	0.00453294		389.8	0.203125	0.195687	0.0901575	0.0996122	0.0305399	0.0313394	-0.0019255		405.8	0.500749	0.473586	0.341604	0.323253	0.112342	0.149099	0.00058726		405.8	0.518119	0.498306	0.457599	0.440027	0.281293	0.267723	-0.0035823
	406	0.483422	0.489342	0.29573	0.33421	0.133606	0.153103	0.00442941		390	0.202834	0.195767	0.0909991	0.0996884	0.0308605	0.0313684	-0.0028501		406	0.500829	0.473636	0.342453	0.323416	0.112313	0.149215	0.00081679		406	0.518655	0.498307	0.457781	0.440105	0.281896	0.267873	-0.0035645
	406.2	0.483423	0.489413	0.296416	0.33441	0.13368	0.153239	0.00456326		390.2	0.202375	0.195847	0.0906915	0.0997646	0.0309661	0.0313973	-0.0034068		406.2	0.501297	0.473686	0.342988	0.323579	0.112528	0.149332	0.00070904		406.2	0.518553	0.498308	0.457776	0.440184	0.281968	0.268024	-0.0036545
	406.4	0.483453	0.489484	0.296651	0.334609	0.133306	0.153374	0.00429455		390.4	0.202911	0.195926	0.0913575	0.0998407	0.031821	0.0314263	-0.0032313		406.4	0.501134	0.473736	0.343018	0.323741	0.112139	0.149448	0.00065347		406.4	0.518857	0.498309	0.457939	0.440262	0.281478	0.268174	-0.0034656
	406.6	0.483468	0.489555	0.296685	0.334808	0.133053	0.15351	0.00420892		390.6	0.201739	0.196006	0.0906278	0.0999167	0.031265	0.0314552	-0.0038614		406.6	0.501026	0.473786	0.343397	0.323904	0.112031	0.149565	0.00075801		406.6	0.518769	0.498311	0.457772	0.44034	0.281524	0.268324	-0.0029838
	406.8	0.484217	0.489626	0.296892	0.335006	0.133271	0.153645	0.00422239		390.8	0.202011	0.196085	0.0903795	0.0999927	0.0311251	0.0314841	-0.0040057		406.8	0.501066	0.473835	0.344085	0.324066	0.11206	0.149681	0.00069284		406.8	0.518877	0.498312	0.458146	0.440418	0.282255	0.268473	-0.0029096
	407	0.483913	0.489697	0.29734	0.335205	0.133375	0.15378	0.00414087		391	0.202626	0.196165	0.0916375	0.100069	0.0320597	0.0315131	-0.0040047		407	0.50045	0.473884	0.344467	0.324227	0.111821	0.149797	0.00070803		407	0.517805	0.498313	0.45742	0.440496	0.282407	0.268623	-0.0027335
	407.2	0.484087	0.489767	0.297762	0.335403	0.133565	0.153916	0.00418768		391.2	0.20199	0.196244	0.091001	0.100145	0.0318155	0.031542	-0.0031378		407.2	0.500508	0.473933	0.344804	0.324389	0.111743	0.149913	0.00104798		407.2	0.518061	0.498314	0.45726	0.440573	0.282867	0.268772	-0.0021688
	407.4	0.484292	0.489837	0.297377	0.335601	0.133789	0.154051	0.00440642		391.4	0.202057	0.196323	0.0907778	0.10022	0.0313459	0.0315709	-0.0019827		407.4	0.500695	0.473982	0.34488	0.32455	0.112573	0.150029	0.00074639		407.4	0.518173	0.498315	0.457706	0.44065	0.283611	0.268922	-0.0025581
	407.6	0.484767	0.489907	0.297999	0.335798	0.1339	0.154186	0.00403784		391.6	0.202437	0.196402	0.0911662	0.100296	0.031951	0.0315998	-0.0016116		407.6	0.500741	0.474031	0.344652	0.324711	0.112895	0.150145	0.0004061		407.6	0.518438	0.498317	0.457524	0.440727	0.283437	0.269071	-0.0029403
	407.8	0.484406	0.489977	0.29877	0.335996	0.13405	0.154321	0.00425526		391.8	0.202855	0.196481	0.0898127	0.100372	0.0315724	0.0316286	-0.0023307		407.8	0.50026	0.474079	0.344782	0.324872	0.112206	0.150261	0.00015244		407.8	0.518513	0.498318	0.45734	0.440804	0.283111	0.26922	-0.0021062
	408	0.484027	0.490046	0.29808	0.336193	0.133276	0.154456	0.00425495		392	0.203863	0.196559	0.0902368	0.100448	0.0317052	0.0316575	-0.0014512		408	0.500627	0.474128	0.345175	0.325033	0.112002	0.150377	-0.0001069		408	0.518116	0.498319	0.456914	0.44088	0.283446	0.269368	-0.0021873
	408.2	0.484238	0.490115	0.298099	0.33639	0.133781	0.154591	0.00419844		392.2	0.20413	0.196638	0.090616	0.100523	0.0315474	0.0316864	-0.0011306		408.2	0.501265	0.474176	0.345526	0.325193	0.112418	0.150493	6.331e-05		408.2	0.517858	0.49832	0.457269	0.440957	0.284253	0.269517	-0.0026936
	408.4	0.484142	0.490184	0.298257	0.336587	0.133442	0.154726	0.00358945		392.4	0.205182	0.196716	0.0892652	0.100599	0.0310713	0.0317152	-0.000896		408.4	0.501473	0.474224	0.345814	0.325353	0.112695	0.150609	-0.0002993		408.4	0.517251	0.498321	0.456782	0.441033	0.283983	0.269665	-0.0027448
	408.6	0.48368	0.490253	0.298027	0.336784	0.133008	0.154861	0.00372634		392.6	0.204969	0.196794	0.0887702	0.100674	0.030555	0.0317441	-0.0004584		408.6	0.501007	0.474271	0.345373	0.325513	0.111966	0.150724	-0.0003616		408.6	0.516668	0.498322	0.45627	0.441108	0.283398	0.269813	-0.0029388
	408.8	0.483242	0.490321	0.297997	0.33698	0.132835	0.154996	0.00330813		392.8	0.205525	0.196872	0.0885211	0.10075	0.030493	0.0317729	-0.0013409		408.8	0.501341	0.474319	0.345648	0.325673	0.112268	0.15084	-0.0010261		408.8	0.516857	0.498324	0.456338	0.441184	0.283656	0.269961	-0.0043925
	409	0.483714	0.490389	0.298754	0.337176	0.133194	0.155131	0.00328265		393	0.206881	0.19695	0.0886881	0.100825	0.0306669	0.0318017	-0.0003411		409	0.502181	0.474366	0.345772	0.325832	0.112927	0.150955	-0.0012894		409	0.517179	0.498325	0.456283	0.441259	0.283587	0.270109	-0.0046656
	409.2	0.484383	0.490457	0.299145	0.337372	0.133561	0.155266	0.00356817		393.2	0.20603	0.197028	0.0884607	0.100901	0.0296666	0.0318306	0.00010109		409.2	0.502759	0.474414	0.346703	0.325991	0.11329	0.151071	-0.0006647		409.2	0.517616	0.498326	0.456761	0.441334	0.284194	0.270256	-0.0035492
	409.4	0.48463	0.490525	0.298777	0.337568	0.133892	0.1554	0.00374524		393.4	0.205959	0.197106	0.0874957	0.100976	0.0287208	0.0318594	-0.000553		409.4	0.502981	0.474461	0.347159	0.32615	0.11357	0.151186	-0.0004657		409.4	0.517817	0.498327	0.457076	0.441409	0.284747	0.270404	-0.0041582
	409.6	0.485179	0.490593	0.299554	0.337763	0.134778	0.155535	0.00382623		393.6	0.206138	0.197183	0.0883816	0.101051	0.0288845	0.0318882	0.0006828		409.6	0.503329	0.474507	0.348054	0.326309	0.114293	0.151301	-0.0005608		409.6	0.518236	0.498328	0.457482	0.441483	0.285074	0.270551	-0.0044822
	409.8	0.485191	0.49066	0.299063	0.337959	0.134646	0.15567	0.00319121		393.8	0.205437	0.19726	0.0888436	0.101126	0.0287281	0.031917	-0.0002147		409.8	0.502898	0.474554	0.348336	0.326468	0.113869	0.151417	-0.0004607		409.8	0.517847	0.498329	0.457417	0.441558	0.285101	0.270698	-0.0043777
	410	0.485818	0.490727	0.298685	0.338154	0.135304	0.155804	0.00299718		394	0.205405	0.197338	0.0884826	0.101202	0.029265	0.0319458	-0.0005509		410	0.503268	0.4746	0.349043	0.326626	0.114305	0.151532	-0.0005138		410	0.518727	0.49833	0.457663	0.441632	0.2864	0.270845	-0.004419
	410.2	0.485889	0.490794	0.299002	0.338349	0.135004	0.155939	0.00296392		394.2	0.205591	0.197415	0.0887409	0.101277	0.029937	0.0319745	-0.0002128		410.2	0.503337	0.474647	0.348902	0.326784	0.114802	0.151647	1.886e-05		410.2	0.518757	0.498331	0.457928	0.441706	0.28681	0.270991	-0.0046937
	410.4	0.486314	0.490861	0.299003	0.338543	0.135115	0.156073	0.00236156		394.4	0.205441	0.197492	0.0892896	0.101352	0.029878	0.0320033	-0.001023		410.4	0.502856	0.474693	0.348917	0.326942	0.114276	0.151762	-0.0001081		410.4	0.518853	0.498332	0.457669	0.441779	0.287016	0.271138	-0.0048307
	410.6	0.48619	0.490927	0.298919	0.338738	0.135351	0.156208	0.00217055		394.6	0.20509	0.197569	0.0892217	0.101427	0.0302929	0.0320321	-0.001326		410.6	0.50291	0.474739	0.349156	0.3271	0.114018	0.151877	0.00028992		410.6	0.519018	0.498333	0.457966	0.441853	0.287409	0.271284	-0.0038412
	410.8	0.486532	0.490993	0.29886	0.338932	0.136097	0.156342	0.0025915		394.8	0.20549	0.197645	0.0906758	0.101502	0.0306859	0.0320608	-0.001502		410.8	0.503042	0.474785	0.349161	0.327257	0.114623	0.151991	0.00059354		410.8	0.519623	0.498334	0.458346	0.441926	0.288612	0.27143	-0.004045
	411	0.486463	0.491059	0.299905	0.339126	0.136406	0.156476	0.00245037		395	0.205593	0.197722	0.0916727	0.101577	0.0316285	0.0320896	-0.001826		411	0.503322	0.47483	0.349803	0.327414	0.115231	0.152106	0.00063968		411	0.51968	0.498335	0.458098	0.441999	0.289058	0.271576	-0.0041386
	411.2	0.486386	0.491125	0.300558	0.339319	0.136918	0.15661	0.00246528		395.2	0.205389	0.197798	0.0917559	0.101652	0.0315589	0.0321183	-0.001073		411.2	0.503796	0.474876	0.349443	0.327571	0.115235	0.152221	0.00084298		411.2	0.520077	0.498336	0.458365	0.442072	0.288989	0.271722	-0.0039591
	411.4	0.486519	0.49119	0.300568	0.339513	0.137457	0.156745	0.0031269		395.4	0.204669	0.197874	0.091375	0.101727	0.0311873	0.032147	-0.0021852		411.4	0.503913	0.474921	0.349142	0.327728	0.115556	0.152336	0.00129724		411.4	0.51998	0.498337	0.458584	0.442144	0.288732	0.271867	-0.0034894
	411.6	0.487076	0.491256	0.301999	0.339706	0.138143	0.156879	0.00331259		395.6	0.205415	0.19795	0.0911194	0.101801	0.0318381	0.0321758	-0.0030181		411.6	0.504453	0.474966	0.349805	0.327884	0.116488	0.15245	0.00128327		411.6	0.520337	0.498338	0.458793	0.442216	0.289248	0.272013	-0.0036107
	411.8	0.486653	0.491321	0.302595	0.339899	0.138341	0.157013	0.00406379		395.8	0.20589	0.198026	0.0912231	0.101876	0.031721	0.0322045	-0.0029366		411.8	0.504283	0.475011	0.349918	0.328041	0.116104	0.152565	0.00193177		411.8	0.519856	0.498339	0.458698	0.442288	0.289184	0.272158	-0.0028021
	412	0.487252	0.491385	0.302508	0.340092	0.138402	0.157147	0.00406327		396	0.206003	0.198102	0.0914324	0.101951	0.0319929	0.0322332	-0.0034537		412	0.505508	0.475055	0.350525	0.328197	0.116708	0.152679	0.00167616		412	0.519755	0.49834	0.459132	0.44236	0.289629	0.272303	-0.0025382
	412.2	0.48742	0.49145	0.303245	0.340285	0.138713	0.157281	0.00386814		396.2	0.206138	0.198178	0.090154	0.102025	0.0318887	0.0322619	-0.0035316		412.2	0.505511	0.4751	0.351042	0.328352	0.117344	0.152793	0.00178637		412.2	0.519617	0.498341	0.459468	0.442432	0.289871	0.272448	-0.0033325
	412.4	0.487037	0.491514	0.303631	0.340477	0.138308	0.157415	0.00404377		396.4	0.20667	0.198254	0.0896132	0.1021	0.0316848	0.0322905	-0.0036876		412.4	0.505171	0.475144	0.351081	0.328508	0.117488	0.152908	0.00132689		412.4	0.518745	0.498342	0.459088	0.442503	0.289082	0.272592	-0.0033508
	412.6	0.487612	0.491579	0.304301	0.340669	0.138479	0.157549	0.00458137		396.6	0.206609	0.198329	0.0891459	0.102174	0.0315473	0.0323192	-0.0038222		412.6	0.505187	0.475189	0.351608	0.328663	0.117533	0.153022	0.00139586		412.6	0.518845	0.498343	0.459588	0.442575	0.28887	0.272737	-0.0031135
	412.8	0.487565	0.491643	0.304326	0.340861	0.138077	0.157683	0.00451908		396.8	0.20801	0.198404	0.0891661	0.102249	0.0316452	0.0323479	-0.0041223		412.8	0.505561	0.475233	0.351831	0.328819	0.118396	0.153136	0.00101041		412.8	0.518748	0.498344	0.459744	0.442645	0.28896	0.272881	-0.0038683
	413	0.487849	0.491706	0.304732	0.341053	0.138228	0.157816	0.00571817		397	0.207939	0.198479	0.0888851	0.102323	0.0311043	0.0323765	-0.0033868		413	0.505707	0.475276	0.351943	0.328974	0.118653	0.15325	0.00168967		413	0.518486	0.498345	0.459796	0.442716	0.288377	0.273025	-0.0031272
	413.2	0.488316	0.49177	0.30513	0.341245	0.138206	0.15795	0.00657645		397.2	0.206876	0.198555	0.0875412	0.102398	0.0297592	0.0324052	-0.0036105		413.2	0.505677	0.47532	0.352394	0.329128	0.118764	0.153364	0.00208236		413.2	0.518575	0.498346	0.460102	0.442787	0.288649	0.273169	-0.0022906
	413.4	0.488489	0.491833	0.304736	0.341436	0.1381	0.158084	0.00686648		397.4	0.20699	0.198629	0.0870838	0.102472	0.0286452	0.0324338	-0.0037707		413.4	0.505215	0.475364	0.352811	0.329283	0.118888	0.153478	0.00227651		413.4	0.51818	0.498347	0.460018	0.442857	0.288212	0.273313	-0.0025146
	413.6	0.488684	0.491896	0.305067	0.341627	0.138594	0.158218	0.0067179		397.6	0.206787	0.198704	0.0879746	0.102546	0.0288025	0.0324625	-0.0031705		413.6	0.505229	0.475407	0.352984	0.329437	0.118891	0.153592	0.00245281		413.6	0.517874	0.498348	0.460174	0.442927	0.288061	0.273456	-0.0028246
	413.8	0.489213	0.491959	0.304784	0.341818	0.138506	0.158351	0.00596954		397.8	0.207039	0.198779	0.0874058	0.102621	0.0286114	0.0324911	-0.0036828		413.8	0.504723	0.47545	0.353288	0.329591	0.118227	0.153706	0.00231909		413.8	0.51786	0.498349	0.459523	0.442997	0.287879	0.2736	-0.0027682
	414	0.48967	0.492022	0.305146	0.342009	0.138991	0.158485	0.00597174		398	0.207862	0.198853	0.0880171	0.102695	0.0292462	0.0325197	-0.0030536		414	0.504918	0.475493	0.353719	0.329745	0.11828	0.153819	0.00250167		414	0.518143	0.49835	0.459679	0.443067	0.288328	0.273743	-0.0029902
	414.2	0.489205	0.492084	0.304817	0.342199	0.138436	0.158618	0.00539545		398.2	0.207201	0.198928	0.0885456	0.102769	0.0288092	0.0325483	-0.0032557		414.2	0.504784	0.475536	0.353458	0.329899	0.117979	0.153933	0.00212919		414.2	0.518043	0.498351	0.459241	0.443136	0.288042	0.273886	-0.0038585
	414.4	0.490108	0.492147	0.305898	0.34239	0.139723	0.158752	0.00485025		398.4	0.207116	0.199002	0.0882344	0.102843	0.0286957	0.0325769	-0.0040048		414.4	0.505591	0.475579	0.354635	0.330052	0.118351	0.154046	0.00156942		414.4	0.518591	0.498352	0.459834	0.443205	0.289132	0.274029	-0.0039311
	414.6	0.490508	0.492209	0.306461	0.34258	0.140382	0.158885	0.00480533		398.6	0.2068	0.199076	0.0893367	0.102917	0.0290726	0.0326055	-0.0038065		414.6	0.505817	0.475621	0.354861	0.330205	0.118716	0.15416	0.00163517		414.6	0.518894	0.498353	0.460066	0.443274	0.289788	0.274172	-0.0035799
	414.8	0.490901	0.49227	0.306693	0.342769	0.141081	0.159018	0.00468136		398.8	0.20632	0.19915	0.0902544	0.102991	0.0288818	0.0326341	-0.0042002		414.8	0.506337	0.475664	0.355041	0.330358	0.119421	0.154273	0.00117231		414.8	0.519551	0.498353	0.460578	0.443343	0.291112	0.274314	-0.0045987
	415	0.49049	0.492332	0.307689	0.342959	0.141149	0.159152	0.00421172		399	0.206721	0.199224	0.0909646	0.103065	0.0299152	0.0326627	-0.0036357		415	0.506656	0.475706	0.355338	0.330511	0.120171	0.154387	0.00126227		415	0.519597	0.498354	0.460241	0.443412	0.291282	0.274456	-0.0049831
	415.2	0.490571	0.492394	0.30773	0.343149	0.14146	0.159285	0.0040455		399.2	0.206463	0.199298	0.0914453	0.103139	0.0304505	0.0326912	-0.0034735		415.2	0.506478	0.475748	0.354995	0.330663	0.120099	0.1545	0.00158649		415.2	0.519292	0.498355	0.460192	0.44348	0.291705	0.274599	-0.0044813
	415.4	0.490232	0.492455	0.308104	0.343338	0.141658	0.159418	0.00390019		399.4	0.206472	0.199371	0.0908132	0.103213	0.0307873	0.0327198	-0.0042079		415.4	0.506487	0.47579	0.355075	0.330816	0.120458	0.154613	0.00181062		415.4	0.519144	0.498356	0.460308	0.443548	0.292099	0.274741	-0.0040111
	415.6	0.490169	0.492516	0.308437	0.343527	0.142075	0.159551	0.00322227		399.6	0.207688	0.199445	0.0918721	0.103286	0.0317763	0.0327484	-0.0032142		415.6	0.506351	0.475831	0.35553	0.330968	0.121451	0.154726	0.00114774		415.6	0.519635	0.498357	0.460211	0.443616	0.293227	0.274882	-0.0049905
	415.8	0.490062	0.492577	0.309001	0.343715	0.141526	0.159684	0.00245606		399.8	0.20768	0.199518	0.0931555	0.10336	0.0326391	0.0327769	-0.0031692		415.8	0.506038	0.475873	0.355636	0.33112	0.121215	0.154839	0.00073443		415.8	0.519577	0.498358	0.460036	0.443684	0.293485	0.275024	-0.0046897
	416	0.489642	0.492637	0.308989	0.343904	0.140906	0.159817	0.00182653		400	0.207875	0.199591	0.0925897	0.103434	0.0327264	0.0328054	-0.0029473		416	0.506019	0.475914	0.356081	0.331271	0.120583	0.154952	8.774e-05		416	0.519842	0.498358	0.460022	0.443752	0.293701	0.275166	-0.0042512
	416.2	0.489428	0.492698	0.308735	0.344092	0.140648	0.15995	0.00179742		400.2	0.208216	0.199664	0.0929465	0.103508	0.0329121	0.032834	-0.0021248		416.2	0.505608	0.475956	0.356002	0.331423	0.120607	0.155065	-0.0001811		416.2	0.519113	0.498359	0.459696	0.443819	0.294012	0.275307	-0.0050996
	416.4	0.489432	0.492758	0.308744	0.34428	0.140286	0.160083	0.00191937		400.4	0.207897	0.199737	0.0932761	0.103581	0.0327338	0.0328625	-0.0028547		416.4	0.505494	0.475997	0.356091	0.331574	0.120737	0.155178	-0.0006824		416.4	0.518639	0.49836	0.459597	0.443886	0.293861	0.275448	-0.0048088
	416.6	0.489232	0.492818	0.308324	0.344468	0.139957	0.160216	0.00153514		400.6	0.208272	0.19981	0.0929012	0.103655	0.0329331	0.032891	-0.0029917		416.6	0.505178	0.476038	0.356051	0.331725	0.119606	0.155291	-0.0010161		416.6	0.518406	0.498361	0.459307	0.443953	0.293705	0.275589	-0.00485
	416.8	0.48786	0.492877	0.307362	0.344656	0.139193	0.160349	0.00192391		400.8	0.208637	0.199882	0.0934096	0.103728	0.0329569	0.0329195	-0.0022819		416.8	0.504217	0.476078	0.355294	0.331876	0.118643	0.155404	-0.0012047		416.8	0.517586	0.498362	0.458545	0.44402	0.293663	0.27573	-0.0053082
	417	0.487607	0.492937	0.307072	0.344844	0.138509	0.160482	0.002381		401	0.20803	0.199955	0.0924961	0.103802	0.0325652	0.032948	-0.0024306		417	0.50359	0.476119	0.354868	0.332026	0.117849	0.155516	-0.0012425		417	0.517236	0.498363	0.457917	0.444086	0.293239	0.27587	-0.0052199
	417.2	0.487761	0.492996	0.307363	0.345031	0.138126	0.160615	0.00223869		401.2	0.208222	0.200027	0.0922487	0.103875	0.0322668	0.0329765	-0.0020864		417.2	0.502896	0.476159	0.35499	0.332177	0.117183	0.155629	-0.0012486		417.2	0.516784	0.498363	0.457509	0.444152	0.292892	0.276011	-0.0041267
	417.4	0.487047	0.493056	0.306228	0.345218	0.137665	0.160747	0.00234677		401.4	0.207648	0.2001	0.0922731	0.103948	0.031375	0.0330049	-0.0020622		417.4	0.502237	0.4762	0.355102	0.332327	0.116243	0.155741	-0.0013239		417.4	0.515745	0.498364	0.457124	0.444218	0.291837	0.276151	-0.0039911
	417.6	0.488279	0.493115	0.306771	0.345405	0.138039	0.16088	0.00228391		401.6	0.207736	0.200172	0.0918934	0.104022	0.0312762	0.0330334	-0.0022185		417.6	0.502588	0.47624	0.356081	0.332477	0.116317	0.155854	-0.0010427		417.6	0.516411	0.498365	0.457344	0.444284	0.292329	0.276291	-0.0042391
	417.8	0.489179	0.493173	0.307184	0.345591	0.138034	0.161012	0.00182837		401.8	0.208621	0.200244	0.0920593	0.104095	0.0316284	0.0330619	-0.0020464		417.8	0.502753	0.47628	0.356802	0.332626	0.115695	0.155966	-0.0013578		417.8	0.517073	0.498366	0.457131	0.44435	0.292231	0.276431	-0.0037216
	418	0.488579	0.493232	0.307831	0.345778	0.138321	0.161145	0.00220381		402	0.208234	0.200316	0.0921869	0.104168	0.031457	0.0330903	-0.0018557		418	0.502754	0.47632	0.356709	0.332776	0.115661	0.156078	-0.0012081		418	0.517123	0.498366	0.457559	0.444416	0.291566	0.27657	-0.0038584
	418.2	0.48938	0.49329	0.307963	0.345964	0.138462	0.161277	0.00237448		402.2	0.208226	0.200387	0.091548	0.104241	0.0310867	0.0331188	-0.0022737		418.2	0.503311	0.476359	0.357531	0.332925	0.116535	0.156191	-0.0014032		418.2	0.517586	0.498367	0.45789	0.444481	0.292214	0.27671	-0.0045125
	418.4	0.489879	0.493348	0.308652	0.34615	0.139114	0.16141	0.00222883		402.4	0.208803	0.200459	0.0918941	0.104314	0.0313927	0.0331472	-0.0025255		418.4	0.503301	0.476399	0.357881	0.333074	0.116708	0.156303	-0.0012293		418.4	0.517501	0.498368	0.458358	0.444546	0.292567	0.276849	-0.0040897
	418.6	0.490235	0.493406	0.30893	0.346336	0.139672	0.161542	0.00239052		402.6	0.208694	0.200531	0.0922756	0.104387	0.0311299	0.0331756	-0.0023915		418.6	0.503231	0.476438	0.35751	0.333223	0.116562	0.156415	-0.0010071		418.6	0.517515	0.498369	0.457807	0.444611	0.292158	0.276989	-0.0038274
	418.8	0.490326	0.493464	0.309029	0.346521	0.139765	0.161675	0.00333299		402.8	0.20965	0.200602	0.0921702	0.10446	0.0314755	0.033204	-0.0022069		418.8	0.50361	0.476477	0.358116	0.333372	0.117645	0.156527	-0.0001394		418.8	0.51835	0.498369	0.458025	0.444675	0.292886	0.277128	-0.0038073
	419	0.489862	0.493522	0.309661	0.346707	0.139342	0.161807	0.00346113		403	0.21028	0.200673	0.0924881	0.104533	0.0318342	0.0332324	-0.0019156		419	0.503102	0.476516	0.358232	0.33352	0.118315	0.156639	0.00066948		419	0.518284	0.49837	0.457159	0.44474	0.29286	0.277266	-0.0031758
	419.2	0.490587	0.493579	0.310917	0.346892	0.139974	0.161939	0.00366675		403.2	0.209775	0.200744	0.0925556	0.104606	0.0315064	0.0332608	-0.0019839		419.2	0.503193	0.476555	0.35852	0.333668	0.118446	0.156751	0.0012601		419.2	0.518475	0.498371	0.457364	0.444804	0.292989	0.277405	-0.0020785
	419.4	0.490402	0.493636	0.31103	0.347077	0.14005	0.162071	0.0041831		403.4	0.210632	0.200815	0.0923524	0.104679	0.0314305	0.0332892	-0.0019547		419.4	0.502753	0.476594	0.359291	0.333816	0.118829	0.156862	0.00154671		419.4	0.518801	0.498372	0.457577	0.444868	0.293047	0.277544	-0.0018
	419.6	0.490624	0.493693	0.310972	0.347262	0.139431	0.162203	0.00411529		403.6	0.210736	0.200886	0.0932834	0.104752	0.0314658	0.0333176	-0.0010321		419.6	0.502673	0.476633	0.359443	0.333964	0.119247	0.156974	0.00116437		419.6	0.518837	0.498372	0.457183	0.444932	0.293748	0.277682	-0.0022662
	419.8	0.491	0.49375	0.312496	0.347446	0.139868	0.162336	0.00399724		403.8	0.211405	0.200957	0.0934051	0.104825	0.0316757	0.033346	-0.0019348		419.8	0.503562	0.476671	0.360456	0.334112	0.119338	0.157086	0.00125333		419.8	0.519356	0.498373	0.457794	0.444996	0.294248	0.27782	-0.0012585
	420	0.490817	0.493807	0.312391	0.34763	0.14009	0.162468	0.00436667		404	0.211539	0.201027	0.0930896	0.104897	0.0314056	0.0333743	-0.0016754		420	0.503619	0.476709	0.361146	0.334259	0.119437	0.157197	0.00100247		420	0.519443	0.498374	0.457992	0.445059	0.294621	0.277958	-0.0006114
	420.2	0.491321	0.493863	0.312557	0.347815	0.140819	0.1626	0.00437714		404.2	0.210502	0.201098	0.0936063	0.10497	0.0313477	0.0334027	-0.0022971		420.2	0.504351	0.476748	0.361744	0.334406	0.120584	0.157309	0.00093893		420.2	0.51878	0.498374	0.458042	0.445123	0.295345	0.278096	-0.0011667
	420.4	0.491282	0.49392	0.313605	0.347999	0.141619	0.162732	0.00408833		404.4	0.210383	0.201168	0.0929735	0.105043	0.0315811	0.033431	-0.0026109		420.4	0.504612	0.476786	0.362574	0.334553	0.12128	0.15742	0.00033419		420.4	0.519045	0.498375	0.458071	0.445186	0.295925	0.278234	-0.0012046
	420.6	0.491149	0.493976	0.313775	0.348182	0.142101	0.162863	0.00403689		404.6	0.210337	0.201238	0.0936141	0.105115	0.032113	0.0334594	-0.0017382		420.6	0.504712	0.476824	0.363111	0.3347	0.120753	0.157532	0.00036473		420.6	0.518855	0.498376	0.457962	0.445249	0.296643	0.278371	-0.0011715
	420.8	0.49081	0.494031	0.3136	0.348366	0.141896	0.162995	0.00365334		404.8	0.209286	0.201309	0.093619	0.105188	0.0316227	0.0334877	-0.001687		420.8	0.504716	0.476861	0.363368	0.334846	0.120988	0.157643	-0.0001151		420.8	0.518674	0.498376	0.458101	0.445311	0.297182	0.278508	-0.0018154
	421	0.490799	0.494087	0.313562	0.348549	0.142106	0.163127	0.00384157		405	0.209288	0.201379	0.0931275	0.10526	0.0321456	0.033516	-0.0024237		421	0.504962	0.476899	0.363432	0.334993	0.121309	0.157754	0.00038991		421	0.518561	0.498377	0.457852	0.445374	0.296692	0.278645	-0.0016377
	421.2	0.491221	0.494143	0.314165	0.348732	0.142769	0.163259	0.00356629		405.2	0.209119	0.201448	0.0938558	0.105333	0.032419	0.0335444	-0.0026837		421.2	0.505387	0.476936	0.3645	0.335139	0.122215	0.157865	-0.0001568		421.2	0.518538	0.498378	0.458262	0.445436	0.296552	0.278782	-0.0009181
	421.4	0.490703	0.494198	0.313324	0.348915	0.142277	0.16339	0.0043126		405.4	0.208571	0.201518	0.0938722	0.105405	0.0325413	0.0335727	-0.0031156		421.4	0.505411	0.476974	0.36448	0.335285	0.121718	0.157976	-0.0001835		421.4	0.517934	0.498378	0.457893	0.445498	0.296467	0.278919	-0.0010062
	421.6	0.491351	0.494253	0.313719	0.349098	0.142873	0.163522	0.00400373		405.6	0.209699	0.201588	0.0941382	0.105477	0.0334832	0.033601	-0.0029953		421.6	0.50588	0.477011	0.364938	0.33543	0.122326	0.158087	0.00020623		421.6	0.519145	0.498379	0.458384	0.44556	0.296874	0.279056	-0.0017046
	421.8	0.491419	0.494308	0.314119	0.34928	0.143309	0.163654	0.00319055		405.8	0.210145	0.201657	0.0947227	0.105549	0.0335241	0.0336292	-0.0026328		421.8	0.505523	0.477048	0.364606	0.335576	0.121981	0.158198	-0.0007945		421.8	0.519023	0.49838	0.458239	0.445622	0.296206	0.279192	-0.0022762
	422	0.491397	0.494363	0.314528	0.349462	0.143542	0.163785	0.00383504		406	0.210635	0.201727	0.0940363	0.105622	0.0335556	0.0336575	-0.0028407		422	0.505083	0.477085	0.364691	0.335721	0.122465	0.158309	2.417e-05		422	0.518771	0.49838	0.45864	0.445683	0.295819	0.279329	-0.0023891
	422.2	0.492177	0.494417	0.314292	0.349644	0.143484	0.163917	0.0042276		406.2	0.211711	0.201796	0.0945934	0.105694	0.0335422	0.0336858	-0.0029063		422.2	0.505256	0.477121	0.364909	0.335866	0.122522	0.15842	5.996e-05		422.2	0.518555	0.498381	0.458878	0.445745	0.29622	0.279465	-0.003221
	422.4	0.49242	0.494472	0.314152	0.349826	0.143444	0.164048	0.00415251		406.4	0.211017	0.201865	0.0949677	0.105766	0.0332348	0.0337141	-0.0034639		422.4	0.504992	0.477158	0.364336	0.336011	0.122417	0.158531	0.00050141		422.4	0.517877	0.498382	0.458792	0.445806	0.295624	0.279601	-0.0031221
	422.6	0.49232	0.494526	0.314183	0.350008	0.143169	0.16418	0.00477453		406.6	0.21178	0.201934	0.0946948	0.105838	0.0330353	0.0337423	-0.0027738		422.6	0.504571	0.477194	0.364047	0.336156	0.122053	0.158642	0.00122442		422.6	0.51717	0.498382	0.458283	0.445867	0.295195	0.279736	-0.0028715
	422.8	0.491931	0.49458	0.313694	0.350189	0.142487	0.164311	0.00558385		406.8	0.213137	0.202003	0.095937	0.10591	0.0331353	0.0337706	-0.0026018		422.8	0.503972	0.477231	0.364049	0.3363	0.121954	0.158752	0.00222574		422.8	0.516915	0.498383	0.458491	0.445928	0.295589	0.279872	-0.0025854
	423	0.492268	0.494634	0.314366	0.350371	0.142609	0.164442	0.00525919		407	0.213477	0.202071	0.0958858	0.105982	0.0330041	0.0337988	-0.0030863		423	0.503552	0.477267	0.363958	0.336444	0.122002	0.158863	0.00250583		423	0.516728	0.498383	0.458154	0.445988	0.296028	0.280008	-0.0022216
	423.2	0.492777	0.494687	0.31502	0.350552	0.142924	0.164573	0.00552979		407.2	0.214504	0.20214	0.0963085	0.106054	0.0331034	0.033827	-0.0028484		423.2	0.503306	0.477303	0.36392	0.336588	0.121383	0.158973	0.00244448		423.2	0.516883	0.498384	0.458578	0.446049	0.29612	0.280143	-0.0017918
	423.4	0.492444	0.494741	0.3141	0.350732	0.142802	0.164705	0.00564634		407.4	0.214951	0.202208	0.0968507	0.106126	0.0329978	0.0338553	-0.0026689		423.4	0.502655	0.477339	0.36362	0.336732	0.121351	0.159084	0.00261167		423.4	0.516729	0.498385	0.458307	0.446109	0.296699	0.280278	-0.0021512
	423.6	0.492613	0.494794	0.314677	0.350913	0.142737	0.164836	0.00546901		407.6	0.215259	0.202277	0.0974365	0.106198	0.0331443	0.0338835	-0.0028412		423.6	0.502809	0.477375	0.363783	0.336876	0.121833	0.159194	0.00223928		423.6	0.51647	0.498385	0.458873	0.446169	0.297608	0.280413	-0.0023984
	423.8	0.49313	0.494847	0.315579	0.351093	0.143672	0.164967	0.00527969		407.8	0.215812	0.202345	0.097572	0.10627	0.0332468	0.0339117	-0.0031436		423.8	0.502792	0.47741	0.364204	0.337019	0.121926	0.159304	0.00213116		423.8	0.516939	0.498386	0.459085	0.446229	0.297801	0.280548	-0.0019037
	424	0.493176	0.4949	0.316224	0.351274	0.143871	0.165098	0.00519932		408	0.214968	0.202413	0.0974574	0.106341	0.0330631	0.0339399	-0.0026992		424	0.502923	0.477446	0.364887	0.337162	0.122619	0.159414	0.00189394		424	0.517186	0.498386	0.459382	0.446289	0.298311	0.280682	-0.0023163
	424.2	0.493593	0.494953	0.317063	0.351454	0.144849	0.165229	0.00506662		408.2	0.214773	0.202481	0.0972072	0.106413	0.0328066	0.0339681	-0.0021315		424.2	0.503949	0.477481	0.365769	0.337305	0.123856	0.159524	0.00171196		424.2	0.517727	0.498387	0.459924	0.446348	0.299705	0.280817	-0.0030538
	424.4	0.49382	0.495005	0.318142	0.351633	0.145442	0.16536	0.00414198		408.4	0.215137	0.202549	0.0970071	0.106485	0.0334149	0.0339963	-0.0013822		424.4	0.50427	0.477516	0.366597	0.337448	0.1244	0.159635	0.00038056		424.4	0.518326	0.498388	0.460124	0.446407	0.300402	0.280951	-0.0040641
	424.6	0.493961	0.495058	0.318188	0.351813	0.145351	0.165491	0.00382485		408.6	0.214331	0.202617	0.097496	0.106556	0.0337598	0.0340244	-0.00136		424.6	0.504751	0.477551	0.367256	0.337591	0.123854	0.159744	0.00034404		424.6	0.518585	0.498388	0.459901	0.446467	0.300961	0.281085	-0.0040525
	424.8	0.493281	0.49511	0.3179	0.351992	0.145249	0.165621	0.00320627		408.8	0.213726	0.202684	0.0964348	0.106628	0.0334984	0.0340526	-0.0018399		424.8	0.504788	0.477586	0.367178	0.337733	0.124078	0.159854	-0.0003151		424.8	0.518753	0.498389	0.460189	0.446526	0.301139	0.281219	-0.0048967
	425	0.492627	0.495162	0.317561	0.352172	0.144504	0.165752	0.00294159		409	0.214913	0.202752	0.0968282	0.106699	0.0349932	0.0340808	-0.00215		425	0.504818	0.477621	0.366761	0.337875	0.124014	0.159964	-0.0004345		425	0.518141	0.498389	0.459063	0.446584	0.30088	0.281353	-0.0049016
	425.2	0.492332	0.495214	0.318506	0.352351	0.144561	0.165883	0.00215193		409.2	0.214168	0.202819	0.0966813	0.106771	0.0353471	0.0341089	-0.0024514		425.2	0.504795	0.477656	0.366865	0.338017	0.123466	0.160074	-0.0012154		425.2	0.518481	0.49839	0.458881	0.446643	0.300691	0.281486	-0.0044084
	425.4	0.492308	0.495265	0.317985	0.352529	0.145264	0.166014	0.00235082		409.4	0.213801	0.202887	0.0962403	0.106842	0.036206	0.0341371	-0.0023934		425.4	0.504505	0.47769	0.366425	0.338159	0.123019	0.160184	-0.0008675		425.4	0.518464	0.49839	0.458399	0.446701	0.301478	0.28162	-0.0038345
	425.6	0.493154	0.495317	0.318852	0.352708	0.145871	0.166144	0.00148051		409.6	0.213345	0.202954	0.0961506	0.106913	0.0362709	0.0341652	-0.0020482		425.6	0.504639	0.477725	0.367002	0.338301	0.123611	0.160293	-0.0012265		425.6	0.518927	0.498391	0.458898	0.446759	0.30157	0.281753	-0.0047836
	425.8	0.493392	0.495368	0.319771	0.352886	0.146077	0.166275	0.001094		409.8	0.212555	0.203021	0.0959922	0.106985	0.0358272	0.0341933	-0.0024857		425.8	0.504527	0.477759	0.367143	0.338442	0.123245	0.160403	-0.00197		425.8	0.519039	0.498391	0.459028	0.446818	0.301354	0.281886	-0.0050473
	426	0.493633	0.495419	0.319809	0.353065	0.145724	0.166405	0.00187495		410	0.212919	0.203088	0.0960485	0.107056	0.0366339	0.0342214	-0.0026234		426	0.504394	0.477793	0.367275	0.338583	0.123473	0.160512	-0.0012358		426	0.519012	0.498392	0.459595	0.446875	0.301803	0.282019	-0.0042235
	426.2	0.493798	0.49547	0.31965	0.353243	0.14558	0.166536	0.00229602		410.2	0.212292	0.203155	0.0969129	0.107127	0.0367321	0.0342495	-0.0028981		426.2	0.504598	0.477827	0.3676	0.338724	0.123677	0.160622	-0.0010138		426.2	0.51871	0.498393	0.459876	0.446933	0.301992	0.282152	-0.0049242
	426.4	0.493939	0.495521	0.320032	0.35342	0.145784	0.166666	0.00228718		410.4	0.212105	0.203221	0.0964187	0.107198	0.0367197	0.0342776	-0.0030284		426.4	0.504577	0.477861	0.367831	0.338865	0.123722	0.160731	-0.0007791		426.4	0.518507	0.498393	0.459778	0.446991	0.301462	0.282285	-0.0046042
	426.6	0.49401	0.495572	0.320792	0.353598	0.146892	0.166797	0.00274281		410.6	0.212758	0.203288	0.0967389	0.10727	0.0364848	0.0343057	-0.0025849		426.6	0.50448	0.477895	0.368386	0.339005	0.123924	0.160841	-0.0003973		426.6	0.51894	0.498394	0.460408	0.447048	0.301793	0.282417	-0.0034542
	426.8	0.494697	0.495622	0.320439	0.353775	0.146852	0.166927	0.00281514		410.8	0.212936	0.203354	0.0977955	0.107341	0.0363452	0.0343338	-0.0037904		426.8	0.50438	0.477928	0.368706	0.339146	0.124042	0.16095	-0.0004716		426.8	0.518972	0.498394	0.460652	0.447105	0.302231	0.282549	-0.0035479
	427	0.495103	0.495673	0.321079	0.353952	0.14741	0.167057	0.00287857		411	0.2135	0.20342	0.0972516	0.107412	0.0363278	0.0343619	-0.0046675		427	0.505036	0.477962	0.369024	0.339286	0.124986	0.161059	-0.0003102		427	0.519338	0.498395	0.460907	0.447162	0.302295	0.282681	-0.0035497
	427.2	0.495242	0.495723	0.321493	0.354129	0.148233	0.167188	0.0030956		411.2	0.213515	0.203487	0.0977455	0.107483	0.0361142	0.0343899	-0.0042689		427.2	0.505032	0.477995	0.369013	0.339426	0.124839	0.161168	-0.0005967		427.2	0.519425	0.498395	0.461602	0.447219	0.302263	0.282813	-0.0034395
	427.4	0.494926	0.495773	0.32076	0.354306	0.147878	0.167318	0.00334826		411.4	0.212505	0.203553	0.0973096	0.107554	0.0351049	0.034418	-0.0047081		427.4	0.504791	0.478028	0.368896	0.339566	0.124876	0.161277	-0.000296		427.4	0.518761	0.498396	0.461464	0.447275	0.302432	0.282945	-0.0030833
	427.6	0.495428	0.495822	0.32122	0.354483	0.147977	0.167448	0.00362784		411.6	0.212969	0.203619	0.0966361	0.107624	0.034629	0.034446	-0.0047322		427.6	0.50511	0.478061	0.369804	0.339705	0.125565	0.161386	-0.0006017		427.6	0.518803	0.498396	0.461957	0.447332	0.302882	0.283077	-0.0036805
	427.8	0.496162	0.495872	0.322174	0.354659	0.148668	0.167578	0.00360947		411.8	0.212859	0.203685	0.0965669	0.107695	0.0340878	0.0344741	-0.0038748		427.8	0.505542	0.478094	0.370331	0.339844	0.125913	0.161495	-0.0008319		427.8	0.519354	0.498397	0.461721	0.447388	0.30217	0.283208	-0.0039017
	428	0.496189	0.495921	0.322381	0.354835	0.148135	0.167708	0.00403082		412	0.213725	0.20375	0.0963589	0.107766	0.0335711	0.0345021	-0.0038918		428	0.505737	0.478127	0.371008	0.339984	0.126116	0.161604	-0.0006686		428	0.519383	0.498397	0.462398	0.447444	0.302255	0.28334	-0.0033911
	428.2	0.496052	0.495971	0.321329	0.355011	0.14775	0.167838	0.00457413		412.2	0.2142	0.203816	0.0962529	0.107837	0.0330831	0.0345301	-0.0026502		428.2	0.505374	0.47816	0.370777	0.340123	0.126118	0.161712	-0.000705		428.2	0.518667	0.498398	0.462163	0.4475	0.302779	0.283471	-0.003404
	428.4	0.496151	0.49602	0.321482	0.355187	0.147483	0.167968	0.00441577		412.4	0.214062	0.203881	0.0961775	0.107907	0.0326309	0.0345582	-0.002659		428.4	0.504656	0.478193	0.371241	0.340261	0.126389	0.161821	-0.0010188		428.4	0.518221	0.498398	0.461742	0.447556	0.302677	0.283602	-0.0036846
	428.6	0.49602	0.496069	0.321587	0.355363	0.146837	0.168098	0.00434494		412.6	0.21471	0.203947	0.0956095	0.107978	0.0320775	0.0345862	-0.001869		428.6	0.504169	0.478225	0.371091	0.3404	0.12561	0.16193	-0.0010837		428.6	0.518306	0.498399	0.46129	0.447612	0.302558	0.283733	-0.0026719
	428.8	0.494767	0.496118	0.321115	0.355538	0.145946	0.168228	0.0048665		412.8	0.214988	0.204012	0.0956108	0.108049	0.0313345	0.0346142	-0.0015861		428.8	0.503473	0.478257	0.370496	0.340538	0.125623	0.162038	-0.0006135		428.8	0.517487	0.498399	0.460779	0.447667	0.302248	0.283863	-0.0021448
	429	0.495043	0.496166	0.321368	0.355713	0.146056	0.168358	0.0045102		413	0.214885	0.204077	0.0957242	0.108119	0.0314891	0.0346421	-0.0022575		429	0.503974	0.47829	0.370933	0.340676	0.125857	0.162147	-0.0003121		429	0.517724	0.4984	0.460142	0.447722	0.302167	0.283994	-0.0019798
	429.2	0.494804	0.496215	0.322101	0.355888	0.146564	0.168487	0.0044691		413.2	0.21445	0.204142	0.0954246	0.10819	0.0314275	0.0346701	-0.0024079		429.2	0.503155	0.478322	0.371192	0.340814	0.12567	0.162255	-0.0002332		429.2	0.518321	0.4984	0.459916	0.447777	0.301794	0.284124	-0.0007785
	429.4	0.494885	0.496263	0.32161	0.356063	0.14689	0.168617	0.00447794		413.4	0.214464	0.204207	0.0961431	0.10826	0.0314989	0.0346981	-0.0025317		429.4	0.502967	0.478354	0.371122	0.340952	0.126256	0.162364	-0.0001615		429.4	0.518068	0.498401	0.459647	0.447832	0.302791	0.284254	-0.0008869
	429.6	0.495009	0.496311	0.32219	0.356238	0.146689	0.168747	0.00437444		413.6	0.214613	0.204272	0.0965841	0.108331	0.031662	0.0347261	-0.0024016		429.6	0.503463	0.478385	0.371484	0.34109	0.126137	0.162472	-0.0001991		429.6	0.518293	0.498401	0.459744	0.447887	0.303262	0.284384	-0.001683
	429.8	0.494856	0.496359	0.322603	0.356412	0.146488	0.168876	0.0044339		413.8	0.215248	0.204337	0.0969408	0.108401	0.0321669	0.034754	-0.0022138		429.8	0.503691	0.478417	0.371767	0.341227	0.126119	0.16258	-0.0003681		429.8	0.518529	0.498401	0.459493	0.447941	0.303304	0.284514	-0.0015469
	430	0.494854	0.496407	0.322363	0.356586	0.146277	0.169006	0.00467273		414	0.214884	0.204401	0.09747	0.108471	0.0321154	0.034782	-0.0019361		430	0.503511	0.478449	0.371923	0.341364	0.126173	0.162688	-9.343e-05		430	0.518278	0.498402	0.459398	0.447996	0.303829	0.284644	-0.0010046
	430.2	0.494981	0.496454	0.322988	0.35676	0.146796	0.169135	0.00517466		414.2	0.215342	0.204465	0.0975695	0.108542	0.0322653	0.0348099	-0.0018578		430.2	0.504409	0.47848	0.372912	0.341501	0.126706	0.162796	0.00071406		430.2	0.518858	0.498402	0.459773	0.44805	0.304321	0.284773	-0.0017897
	430.4	0.495667	0.496502	0.32366	0.356934	0.14736	0.169265	0.00470467		414.4	0.215501	0.20453	0.0977511	0.108612	0.0320318	0.0348379	-0.0018151		430.4	0.504886	0.478512	0.373207	0.341638	0.127241	0.162904	0.00044406		430.4	0.519323	0.498403	0.460244	0.448104	0.304519	0.284903	-0.0018188
	430.6	0.496361	0.496549	0.324412	0.357108	0.147953	0.169394	0.00430827		414.6	0.214621	0.204594	0.0982638	0.108682	0.0320541	0.0348658	-0.0022272		430.6	0.505412	0.478543	0.373735	0.341774	0.127574	0.163012	0.00037357		430.6	0.519591	0.498403	0.460808	0.448158	0.305601	0.285032	-0.0016785
	430.8	0.496569	0.496596	0.324386	0.357281	0.147584	0.169524	0.00429735		414.8	0.21485	0.204658	0.0982765	0.108752	0.0323924	0.0348937	-0.0031693		430.8	0.506247	0.478574	0.373558	0.341911	0.127463	0.16312	0.00064178		430.8	0.518731	0.498404	0.460811	0.448212	0.30544	0.285161	-0.0023823
	431	0.496733	0.496643	0.325042	0.357454	0.148182	0.169653	0.00459183		415	0.214608	0.204722	0.0977557	0.108822	0.0326992	0.0349216	-0.0034069		431	0.507179	0.478605	0.373864	0.342047	0.128608	0.163228	0.00094713		431	0.519016	0.498404	0.461449	0.448265	0.305951	0.28529	-0.0030808
	431.2	0.496645	0.49669	0.325582	0.357627	0.14854	0.169782	0.0041327		415.2	0.213365	0.204786	0.0976078	0.108892	0.0326504	0.0349495	-0.0034315		431.2	0.50679	0.478636	0.373523	0.342183	0.1279	0.163336	0.00044191		431.2	0.518149	0.498404	0.460837	0.448319	0.305713	0.285419	-0.0031859
	431.4	0.496368	0.496737	0.325504	0.3578	0.148651	0.169911	0.00420939		415.4	0.213917	0.20485	0.0971042	0.108962	0.032643	0.0349774	-0.0040879		431.4	0.507105	0.478667	0.373548	0.342319	0.127381	0.163443	0.00062383		431.4	0.518058	0.498405	0.46061	0.448372	0.305919	0.285547	-0.0030484
	431.6	0.497048	0.496783	0.325708	0.357973	0.148921	0.170041	0.00431825		415.6	0.214137	0.204913	0.0969441	0.109032	0.0330029	0.0350053	-0.0039672		431.6	0.507511	0.478697	0.374403	0.342454	0.127928	0.163551	0.00042255		431.6	0.518644	0.498405	0.460944	0.448425	0.306259	0.285676	-0.004195
	431.8	0.497234	0.49683	0.326174	0.358145	0.148642	0.17017	0.00433483		415.8	0.213845	0.204977	0.0967157	0.109102	0.0336147	0.0350332	-0.0040917		431.8	0.50721	0.478728	0.374708	0.34259	0.127809	0.163658	0.0003773		431.8	0.518394	0.498406	0.46104	0.448478	0.305512	0.285804	-0.0037766
	432	0.496158	0.496876	0.325497	0.358317	0.148267	0.170299	0.00511993		416	0.214696	0.20504	0.0966294	0.109172	0.0338599	0.035061	-0.0038425		432	0.506395	0.478758	0.374426	0.342725	0.12708	0.163766	0.00082987		432	0.518128	0.498406	0.461231	0.448531	0.30536	0.285932	-0.0031575
	432.2	0.495586	0.496922	0.324773	0.358489	0.148147	0.170428	0.00513016		416.2	0.214055	0.205104	0.0960889	0.109242	0.0331373	0.0350889	-0.0030129		432.2	0.504976	0.478788	0.374106	0.34286	0.127003	0.163873	0.00055199		432.2	0.517827	0.498407	0.46091	0.448583	0.304748	0.28606	-0.0034466
	432.4	0.495334	0.496968	0.325011	0.358661	0.147712	0.170557	0.00456843		416.4	0.214155	0.205167	0.0961468	0.109311	0.0326996	0.0351167	-0.0035446		432.4	0.503859	0.478819	0.373908	0.342995	0.126856	0.163981	7.598e-05		432.4	0.51798	0.498407	0.460456	0.448636	0.303926	0.286188	-0.0044001
	432.6	0.494484	0.497014	0.325044	0.358833	0.147772	0.170686	0.00370261		416.6	0.215175	0.20523	0.0961151	0.109381	0.0325605	0.0351446	-0.0032279		432.6	0.50351	0.478849	0.373501	0.34313	0.125941	0.164088	-0.000648		432.6	0.518459	0.498407	0.459833	0.448688	0.302902	0.286315	-0.0042509
	432.8	0.494002	0.497059	0.324093	0.359004	0.147654	0.170814	0.00353747		416.8	0.215092	0.205293	0.0968564	0.109451	0.0321674	0.0351724	-0.0039506		432.8	0.50324	0.478879	0.373324	0.343264	0.125888	0.164195	-0.0006004		432.8	0.518752	0.498408	0.45949	0.44874	0.30296	0.286443	-0.0041211
	433	0.493627	0.497105	0.323409	0.359176	0.147191	0.170943	0.00262375		417	0.216479	0.205356	0.0968873	0.10952	0.0327168	0.0352002	-0.0045564		433	0.502421	0.478908	0.373126	0.343398	0.125341	0.164302	-0.0009516		433	0.518685	0.498408	0.45866	0.448792	0.302406	0.28657	-0.0046835
	433.2	0.493222	0.49715	0.323528	0.359347	0.147139	0.171072	0.00201168		417.2	0.218155	0.205418	0.0975482	0.10959	0.0330886	0.0352281	-0.0042603		433.2	0.501728	0.478938	0.37246	0.343532	0.124908	0.164409	-0.0013227		433.2	0.518792	0.498409	0.458476	0.448844	0.302584	0.286697	-0.0048454
	433.4	0.493474	0.497195	0.323225	0.359517	0.147707	0.171201	0.0016585		417.4	0.218938	0.205481	0.0985728	0.109659	0.0335091	0.0352559	-0.0044709		433.4	0.501895	0.478968	0.372687	0.343666	0.12504	0.164516	-0.0012406		433.4	0.518622	0.498409	0.458589	0.448895	0.303438	0.286824	-0.004647
	433.6	0.494433	0.49724	0.323822	0.359688	0.148005	0.171329	0.0009471		417.6	0.220258	0.205543	0.098292	0.109729	0.0341658	0.0352837	-0.0038407		433.6	0.502789	0.478997	0.374001	0.3438	0.125468	0.164623	-0.0011424		433.6	0.519399	0.498409	0.459056	0.448947	0.304271	0.286951	-0.0052457
	433.8	0.494526	0.497285	0.324823	0.359859	0.148341	0.171458	0.00091538		417.8	0.220048	0.205606	0.0988774	0.109798	0.0342668	0.0353115	-0.0035461		433.8	0.502981	0.479027	0.374385	0.343933	0.126254	0.16473	-0.0008517		433.8	0.519544	0.49841	0.459033	0.448998	0.304189	0.287078	-0.0047629
	434	0.494406	0.49733	0.324228	0.360029	0.14828	0.171587	0.0012524		418	0.219565	0.205668	0.0991827	0.109868	0.0339621	0.0353393	-0.0037579		434	0.502375	0.479056	0.374105	0.344067	0.125953	0.164837	-0.0004773		434	0.519147	0.49841	0.458901	0.449049	0.304318	0.287204	-0.0037185
	434.2	0.494748	0.497374	0.32447	0.360199	0.148136	0.171715	0.00139506		418.2	0.22057	0.20573	0.0992039	0.109937	0.0342323	0.035367	-0.0034251		434.2	0.502924	0.479085	0.374756	0.3442	0.126722	0.164944	4.105e-05		434.2	0.518497	0.498411	0.459187	0.4491	0.304812	0.28733	-0.0040834
	434.4	0.494939	0.497419	0.324866	0.360369	0.148287	0.171844	0.00142369		418.4	0.219039	0.205792	0.0990194	0.110006	0.0332508	0.0353948	-0.0035176		434.4	0.503726	0.479114	0.374754	0.344333	0.127635	0.16505	0.0003288		434.4	0.518338	0.498411	0.459281	0.449151	0.305347	0.287457	-0.0044752
	434.6	0.495647	0.497463	0.32621	0.360539	0.149138	0.171972	0.0019013		418.6	0.218316	0.205854	0.0983754	0.110076	0.0332863	0.0354225	-0.0035535		434.6	0.504363	0.479143	0.375262	0.344465	0.128158	0.165157	0.00058703		434.6	0.51807	0.498411	0.45951	0.449202	0.305926	0.287583	-0.0039078
	434.8	0.495947	0.497507	0.326779	0.360708	0.14945	0.1721	0.00289043		418.8	0.218557	0.205916	0.0984356	0.110145	0.0334644	0.0354503	-0.0035308		434.8	0.505285	0.479172	0.375629	0.344598	0.129304	0.165263	0.00185529		434.8	0.517577	0.498412	0.460005	0.449252	0.306389	0.287709	-0.0031686
	435	0.496615	0.497551	0.327365	0.360878	0.150184	0.172229	0.00372154		419	0.217309	0.205978	0.0984266	0.110214	0.0331162	0.035478	-0.0033321		435	0.505702	0.479201	0.37652	0.34473	0.130817	0.16537	0.00205899		435	0.518183	0.498412	0.460284	0.449302	0.307514	0.287834	-0.0029414
	435.2	0.497323	0.497595	0.328259	0.361047	0.150817	0.172357	0.00368914		419.2	0.216273	0.20604	0.0979518	0.110283	0.0329846	0.0355058	-0.0034584		435.2	0.506124	0.479229	0.377456	0.344862	0.131255	0.165476	0.00165221		435.2	0.517976	0.498412	0.460181	0.449353	0.307716	0.28796	-0.0026635
	435.4	0.497335	0.497638	0.328149	0.361216	0.151065	0.172485	0.00422185		419.4	0.215839	0.206101	0.0977614	0.110352	0.0330291	0.0355335	-0.0036638		435.4	0.506446	0.479258	0.37797	0.344994	0.131426	0.165582	0.00209203		435.4	0.518298	0.498413	0.460571	0.449403	0.308325	0.288085	-0.002422
	435.6	0.497472	0.497682	0.328364	0.361384	0.151173	0.172614	0.00518704		419.6	0.214285	0.206162	0.0967305	0.110421	0.0331193	0.0355612	-0.0043097		435.6	0.506722	0.479286	0.37816	0.345126	0.132112	0.165689	0.00213967		435.6	0.51856	0.498413	0.460888	0.449453	0.309381	0.288211	-0.0029272
	435.8	0.496749	0.497725	0.328222	0.361553	0.150798	0.172742	0.00555981		419.8	0.213378	0.206224	0.0962938	0.11049	0.0328837	0.0355889	-0.0043565		435.8	0.505958	0.479314	0.378058	0.345258	0.131782	0.165795	0.00197685		435.8	0.518319	0.498413	0.460211	0.449502	0.309061	0.288336	-0.0025577
	436	0.496119	0.497768	0.328231	0.361721	0.151056	0.17287	0.00574183		420	0.212881	0.206285	0.0965285	0.110559	0.0321646	0.0356166	-0.0041263		436	0.505378	0.479342	0.377926	0.345389	0.131192	0.165901	0.00206698		436	0.518626	0.498414	0.460071	0.449552	0.308788	0.288461	-0.0021004
	436.2	0.496108	0.497811	0.328017	0.36189	0.15069	0.172998	0.00511339		420.2	0.212342	0.206346	0.0962169	0.110628	0.031684	0.0356443	-0.0048429		436.2	0.504473	0.47937	0.377448	0.34552	0.131023	0.166007	0.00154557		436.2	0.518844	0.498414	0.459774	0.449601	0.308358	0.288585	-0.0023254
	436.4	0.496604	0.497854	0.328157	0.362058	0.150726	0.173126	0.00499893		420.4	0.212591	0.206407	0.0968018	0.110697	0.0317347	0.035672	-0.0049435		436.4	0.504504	0.479398	0.377285	0.345651	0.130919	0.166113	0.00104521		436.4	0.519142	0.498414	0.459098	0.449651	0.308561	0.28871	-0.002924
	436.6	0.496167	0.497897	0.328254	0.362225	0.150524	0.173254	0.0044605		420.6	0.212789	0.206468	0.0971972	0.110766	0.0316966	0.0356997	-0.0054874		436.6	0.50418	0.479426	0.376993	0.345782	0.13068	0.166219	0.00045522		436.6	0.519634	0.498415	0.458715	0.4497	0.308481	0.288835	-0.002291
	436.8	0.496857	0.497939	0.328215	0.362393	0.150809	0.173382	0.00455301		420.8	0.213831	0.206529	0.0973221	0.110834	0.0317921	0.0357274	-0.0055939		436.8	0.504402	0.479454	0.376869	0.345913	0.130597	0.166325	0.00056921		436.8	0.520176	0.498415	0.459408	0.449749	0.309409	0.288959	-0.0018598
	437	0.497382	0.497982	0.328407	0.36256	0.150698	0.173509	0.00463668		421	0.215481	0.206589	0.0979881	0.110903	0.032945	0.035755	-0.0058031		437	0.504285	0.479482	0.37719	0.346043	0.130576	0.166431	0.00064133		437	0.520431	0.498415	0.459433	0.449797	0.309566	0.289083	-0.0024208
	437.2	0.498373	0.498024	0.329426	0.362728	0.151376	0.173637	0.00408967		421.2	0.216589	0.20665	0.0986954	0.110972	0.0334126	0.0357827	-0.0056662		437.2	0.504524	0.479509	0.377697	0.346174	0.130496	0.166536	9.45e-05		437.2	0.520642	0.498416	0.459952	0.449846	0.31018	0.289207	-0.0024675
	437.4	0.499089	0.498066	0.329732	0.362895	0.152521	0.173765	0.00407499		421.4	0.21792	0.20671	0.0988315	0.11104	0.0340613	0.0358103	-0.005688		437.4	0.50464	0.479536	0.378281	0.346304	0.131043	0.166642	0.0004495		437.4	0.52141	0.498416	0.460642	0.449895	0.310704	0.289331	-0.0017139
	437.6	0.49916	0.498108	0.330037	0.363062	0.152457	0.173893	0.00407851		421.6	0.219015	0.20677	0.099124	0.111109	0.0346186	0.035838	-0.0048861		437.6	0.504308	0.479564	0.378551	0.346434	0.131081	0.166748	0.00040604		437.6	0.521787	0.498416	0.460265	0.449943	0.310653	0.289455	-0.0027035
	437.8	0.498779	0.49815	0.330072	0.363228	0.152284	0.17402	0.00422121		421.8	0.218835	0.206831	0.099425	0.111177	0.0346103	0.0358656	-0.0050203		437.8	0.503491	0.479591	0.378136	0.346563	0.130545	0.166853	0.00071783		437.8	0.521224	0.498417	0.459497	0.449991	0.309894	0.289578	-0.0023494
	438	0.49843	0.498192	0.329413	0.363395	0.151865	0.174148	0.00439837		422	0.219885	0.206891	0.0993656	0.111246	0.0350467	0.0358932	-0.0051825		438	0.50326	0.479618	0.377897	0.346693	0.129527	0.166959	0.00063442		438	0.52033	0.498417	0.459135	0.450039	0.309974	0.289702	-0.0018014
	438.2	0.498044	0.498234	0.32933	0.363561	0.151868	0.174275	0.00459331		422.2	0.220443	0.206951	0.099266	0.111314	0.0349102	0.0359208	-0.0043621		438.2	0.503925	0.479645	0.378342	0.346822	0.129504	0.167064	0.00074085		438.2	0.52028	0.498417	0.458892	0.450087	0.310013	0.289825	-0.0028127
	438.4	0.498648	0.498275	0.330094	0.363727	0.152379	0.174403	0.00482476		422.4	0.220282	0.207011	0.0990346	0.111382	0.0347403	0.0359484	-0.0042722		438.4	0.504712	0.479672	0.37898	0.346951	0.130225	0.167169	0.00094055		438.4	0.520775	0.498418	0.459442	0.450135	0.310306	0.289948	-0.0032368
	438.6	0.499119	0.498316	0.331256	0.363893	0.152784	0.17453	0.00446843		422.6	0.221477	0.20707	0.0995606	0.111451	0.0355625	0.0359761	-0.0040468		438.6	0.504536	0.479699	0.379244	0.34708	0.129934	0.167275	0.00086654		438.6	0.520356	0.498418	0.459661	0.450183	0.310068	0.290071	-0.0025893
	438.8	0.499623	0.498358	0.33138	0.364059	0.152973	0.174658	0.00423608		422.8	0.220791	0.20713	0.100444	0.111519	0.0356772	0.0360036	-0.0036997		438.8	0.505446	0.479725	0.379872	0.347209	0.130423	0.16738	0.00051891		438.8	0.520638	0.498418	0.460146	0.45023	0.31076	0.290194	-0.0033643
	439	0.500923	0.498399	0.33215	0.364224	0.153747	0.174785	0.00424871		423	0.220234	0.20719	0.100222	0.111587	0.0354047	0.0360312	-0.0034517		439	0.506273	0.479752	0.380848	0.347338	0.131381	0.167485	-2.715e-05		439	0.520619	0.498419	0.460527	0.450277	0.311702	0.290317	-0.0043305
	439.2	0.500662	0.49844	0.332036	0.36439	0.153449	0.174913	0.00353557		423.2	0.219105	0.207249	0.10015	0.111655	0.0349428	0.0360588	-0.0026676		439.2	0.506547	0.479778	0.380321	0.347466	0.131151	0.16759	-0.0005991		439.2	0.519182	0.498419	0.460055	0.450325	0.311311	0.290439	-0.0053234
	439.4	0.499382	0.49848	0.331216	0.364555	0.153035	0.17504	0.00403223		423.4	0.218322	0.207308	0.10085	0.111724	0.0347783	0.0360864	-0.0025654		439.4	0.506118	0.479805	0.379435	0.347594	0.130244	0.167695	-7.401e-05		439.4	0.518076	0.498419	0.459605	0.450372	0.311237	0.290561	-0.0051369
	439.6	0.499072	0.498521	0.330947	0.36472	0.152914	0.175167	0.00479942		423.6	0.218122	0.207368	0.100429	0.111792	0.0349568	0.0361139	-0.003015		439.6	0.506296	0.479831	0.379221	0.347722	0.130653	0.1678	-0.0004361		439.6	0.517651	0.49842	0.459807	0.450418	0.31205	0.290684	-0.0057336
	439.8	0.498041	0.498561	0.330459	0.364885	0.152289	0.175294	0.0043497		423.8	0.217486	0.207427	0.101243	0.11186	0.0351816	0.0361415	-0.0027791		439.8	0.50561	0.479857	0.379198	0.34785	0.129612	0.167905	-0.0004237		439.8	0.516779	0.49842	0.458937	0.450465	0.311105	0.290806	-0.0053155
	440	0.498217	0.498602	0.331167	0.365049	0.152954	0.175421	0.0039236		424	0.21728	0.207486	0.102	0.111928	0.0354753	0.036169	-0.0032549		440	0.505524	0.479883	0.379518	0.347978	0.129908	0.16801	-0.000286		440	0.517131	0.49842	0.45954	0.450512	0.311434	0.290927	-0.0044558
	440.2	0.498052	0.498642	0.330752	0.365214	0.15245	0.175548	0.00397734		424.2	0.217468	0.207545	0.101897	0.111996	0.0359923	0.0361965	-0.0034155		440.2	0.505155	0.479909	0.379289	0.348105	0.130059	0.168114	-0.000468		440.2	0.517092	0.49842	0.459574	0.450558	0.311769	0.291049	-0.0047138
	440.4	0.4975	0.498682	0.330842	0.365378	0.15193	0.175675	0.00387057		424.4	0.216795	0.207603	0.101763	0.112064	0.0355096	0.0362241	-0.0034337		440.4	0.504766	0.479935	0.378909	0.348233	0.129997	0.168219	-0.0004913		440.4	0.516691	0.498421	0.458988	0.450605	0.311547	0.291171	-0.0044679
	440.6	0.497324	0.498722	0.3318	0.365542	0.152152	0.175802	0.00370692		424.6	0.217209	0.207662	0.101204	0.112131	0.035503	0.0362516	-0.0037618		440.6	0.504471	0.479961	0.378995	0.34836	0.130067	0.168324	-5.345e-05		440.6	0.516285	0.498421	0.459334	0.450651	0.311465	0.291292	-0.003656
	440.8	0.497856	0.498762	0.331919	0.365706	0.152354	0.175929	0.003908		424.8	0.218025	0.207721	0.100796	0.112199	0.0351784	0.0362791	-0.0026187		440.8	0.505091	0.479986	0.379719	0.348487	0.130241	0.168428	0.00019503		440.8	0.516696	0.498421	0.460037	0.450697	0.312015	0.291414	-0.0034642
	441	0.498274	0.498802	0.332373	0.36587	0.152314	0.176056	0.00362271		425	0.218165	0.207779	0.10082	0.112267	0.0349966	0.0363066	-0.0031759		441	0.504409	0.480012	0.380568	0.348614	0.130585	0.168533	0.00037996		441	0.516842	0.498422	0.459819	0.450743	0.312063	0.291535	-0.0037165
	441.2	0.498319	0.498841	0.333406	0.366033	0.152826	0.176183	0.00309809		425.2	0.218866	0.207838	0.100026	0.112335	0.0345698	0.0363341	-0.0025936		441.2	0.504063	0.480038	0.380892	0.34874	0.130534	0.168637	0.00016113		441.2	0.516891	0.498422	0.459972	0.450788	0.312231	0.291656	-0.0036217
	441.4	0.497952	0.498881	0.333009	0.366196	0.152744	0.17631	0.00349414		425.4	0.21927	0.207896	0.100035	0.112402	0.0343717	0.0363615	-0.0018927		441.4	0.503597	0.480063	0.381051	0.348866	0.130819	0.168741	0.00072252		441.4	0.5173	0.498422	0.459762	0.450834	0.312181	0.291777	-0.0031731
	441.6	0.497109	0.49892	0.332464	0.36636	0.151715	0.176437	0.00352135		425.6	0.218734	0.207954	0.0996687	0.11247	0.0337546	0.036389	-0.0021367		441.6	0.502859	0.480088	0.381131	0.348993	0.130318	0.168846	0.00080706		441.6	0.516693	0.498422	0.45889	0.450879	0.31159	0.291897	-0.0034171
	441.8	0.497921	0.498959	0.333341	0.366523	0.152064	0.176563	0.00277114		425.8	0.219426	0.208012	0.0987262	0.112538	0.0336726	0.0364165	-0.002513		441.8	0.502977	0.480113	0.38186	0.349119	0.130916	0.16895	0.00062927		441.8	0.517438	0.498423	0.459199	0.450925	0.311537	0.292018	-0.0036259
	442	0.49803	0.498998	0.333827	0.366685	0.15215	0.17669	0.00261934		426	0.220272	0.20807	0.0990031	0.112605	0.0341856	0.036444	-0.0024162		442	0.503486	0.480138	0.382461	0.349245	0.131153	0.169054	0.00042534		442	0.517879	0.498423	0.459273	0.45097	0.311861	0.292138	-0.0032447
	442.2	0.498154	0.499037	0.333558	0.366848	0.15215	0.176816	0.00219341		426.2	0.220207	0.208128	0.0984204	0.112673	0.0332629	0.0364714	-0.0023427		442.2	0.503239	0.480163	0.382664	0.34937	0.131737	0.169158	0.00029788		442.2	0.518108	0.498423	0.459392	0.451015	0.311536	0.292258	-0.0036237
	442.4	0.499451	0.499076	0.33523	0.36701	0.153239	0.176943	0.0016008		426.4	0.220145	0.208186	0.0982874	0.11274	0.0328597	0.0364988	-0.0025883		442.4	0.504224	0.480188	0.383324	0.349496	0.132695	0.169262	8.83e-05		442.4	0.518748	0.498424	0.460209	0.45106	0.312015	0.292378	-0.0041924
	442.6	0.499801	0.499114	0.33626	0.367172	0.153747	0.177069	0.00122751		426.6	0.219839	0.208243	0.0988185	0.112808	0.0327916	0.0365263	-0.0025131		442.6	0.504418	0.480213	0.383835	0.349621	0.132935	0.169366	-0.0001916		442.6	0.519123	0.498424	0.460678	0.451105	0.312178	0.292498	-0.0036844
	442.8	0.500455	0.499153	0.336245	0.367335	0.15423	0.177196	0.00104892		426.8	0.219505	0.208301	0.0989465	0.112875	0.0327199	0.0365537	-0.0019835		442.8	0.505256	0.480238	0.384262	0.349746	0.133573	0.16947	-0.0009372		442.8	0.519233	0.498424	0.460925	0.451149	0.312817	0.292618	-0.0048341
	443	0.500689	0.499191	0.337135	0.367496	0.154844	0.177322	0.00127705		427	0.22063	0.208359	0.099608	0.112942	0.0329246	0.0365811	-0.001649		443	0.5055	0.480262	0.384653	0.349871	0.134231	0.169574	-0.0005038		443	0.51894	0.498424	0.461326	0.451194	0.313065	0.292738	-0.0051264
	443.2	0.500062	0.499229	0.336867	0.367658	0.154653	0.177449	0.0013523		427.2	0.219615	0.208416	0.100547	0.11301	0.0334465	0.0366085	-0.0008911		443.2	0.505334	0.480287	0.384369	0.349996	0.133737	0.169678	-0.0003831		443.2	0.51881	0.498425	0.461191	0.451238	0.312376	0.292857	-0.0049937
	443.4	0.499694	0.499267	0.336314	0.36782	0.154715	0.177575	0.0016358		427.4	0.220372	0.208473	0.101491	0.113077	0.0347881	0.0366359	-0.0018218		443.4	0.505454	0.480311	0.384546	0.350121	0.133702	0.169781	-0.000204		443.4	0.519019	0.498425	0.461558	0.451282	0.312827	0.292977	-0.0045137
	443.6	0.500297	0.499305	0.336854	0.367981	0.155848	0.177701	0.00201701		427.6	0.221134	0.20853	0.102355	0.113144	0.0358345	0.0366633	-0.0020048		443.6	0.506684	0.480336	0.385269	0.350245	0.134925	0.169885	-0.0008066		443.6	0.520026	0.498425	0.462648	0.451326	0.314054	0.293096	-0.0050174
	443.8	0.500129	0.499343	0.337265	0.368142	0.156145	0.177827	0.00219618		427.8	0.220967	0.208587	0.103445	0.113211	0.0366713	0.0366907	-0.002863		443.8	0.506461	0.48036	0.385201	0.350369	0.134554	0.169989	-0.0004495		443.8	0.520277	0.498425	0.462242	0.45137	0.313794	0.293215	-0.004374
	444	0.50019	0.499381	0.337378	0.368303	0.15613	0.177954	0.00275761		428	0.220895	0.208644	0.103309	0.113278	0.0367028	0.0367181	-0.0031746		444	0.506471	0.480384	0.385306	0.350493	0.134955	0.170092	0.00012432		444	0.52095	0.498426	0.462809	0.451414	0.3145	0.293334	-0.0030891
	444.2	0.500047	0.499419	0.337225	0.368464	0.156405	0.17808	0.00356319		428.2	0.220178	0.208701	0.10301	0.113345	0.0364771	0.0367455	-0.0031636		444.2	0.507109	0.480408	0.385565	0.350617	0.135274	0.170195	0.00080079		444.2	0.521069	0.498426	0.463099	0.451458	0.314814	0.293453	-0.0034139
	444.4	0.499737	0.499456	0.337882	0.368624	0.156919	0.178206	0.00344833		428.4	0.218789	0.208758	0.102776	0.113412	0.0360479	0.0367728	-0.0041006		444.4	0.507175	0.480432	0.386138	0.350741	0.135852	0.170299	0.00140408		444.4	0.520957	0.498426	0.462832	0.451501	0.314551	0.293571	-0.0029396
	444.6	0.500124	0.499493	0.33881	0.368785	0.15716	0.178332	0.00405679		428.6	0.219584	0.208815	0.103148	0.113479	0.0364556	0.0368002	-0.0039796		444.6	0.507619	0.480456	0.387076	0.350865	0.135791	0.170402	0.0020933		444.6	0.521233	0.498426	0.463396	0.451545	0.314883	0.29369	-0.0021857
	444.8	0.500636	0.499531	0.338557	0.368945	0.157302	0.178458	0.00465812		428.8	0.218372	0.208871	0.103352	0.113546	0.0362541	0.0368275	-0.0044234		444.8	0.508488	0.48048	0.387715	0.350988	0.136044	0.170505	0.00250752		444.8	0.52221	0.498427	0.463737	0.451588	0.315549	0.293808	-0.0024481
	445	0.501202	0.499568	0.339553	0.369105	0.158008	0.178584	0.00500892		429	0.218062	0.208927	0.102784	0.113613	0.0359699	0.0368549	-0.0060562		445	0.508356	0.480503	0.388754	0.351111	0.136825	0.170609	0.00270428		445	0.522408	0.498427	0.464001	0.451631	0.316447	0.293926	-0.0026279
	445.2	0.501222	0.499605	0.339936	0.369265	0.157793	0.17871	0.00538493		429.2	0.217987	0.208984	0.102617	0.11368	0.0359023	0.0368822	-0.0060318		445.2	0.508074	0.480527	0.389104	0.351234	0.136712	0.170712	0.00246634		445.2	0.522235	0.498427	0.464339	0.451674	0.316508	0.294044	-0.0025527
	445.4	0.500848	0.499641	0.339443	0.369424	0.157422	0.178835	0.00600355		429.4	0.217111	0.20904	0.102385	0.113747	0.0355464	0.0369095	-0.0067533		445.4	0.50784	0.48055	0.388822	0.351357	0.136732	0.170815	0.00264019		445.4	0.521871	0.498427	0.464087	0.451717	0.316618	0.294162	-0.002123
	445.6	0.501805	0.499678	0.340018	0.369584	0.157882	0.178961	0.00573736		429.6	0.21759	0.209096	0.101286	0.113813	0.035336	0.0369368	-0.0069965		445.6	0.508221	0.480574	0.389635	0.35148	0.137701	0.170918	0.00227689		445.6	0.522291	0.498427	0.46482	0.45176	0.317185	0.29428	-0.0030293
	445.8	0.502191	0.499715	0.340251	0.369743	0.157983	0.179087	0.00486974		429.8	0.218096	0.209152	0.100895	0.11388	0.0352882	0.0369641	-0.0065859		445.8	0.507535	0.480597	0.389734	0.351602	0.137828	0.171021	0.00160961		445.8	0.52205	0.498428	0.463937	0.451802	0.316873	0.294397	-0.0039526
	446	0.501601	0.499751	0.339847	0.369902	0.158136	0.179213	0.00474232		430	0.217864	0.209208	0.100861	0.113947	0.0351115	0.0369914	-0.0065142		446	0.50738	0.48062	0.389251	0.351724	0.137642	0.171123	0.00168413		446	0.521458	0.498428	0.463075	0.451845	0.317285	0.294515	-0.0032165
	446.2	0.501878	0.499787	0.33995	0.370061	0.158796	0.179338	0.00467846		430.2	0.21802	0.209264	0.0993614	0.114013	0.0340896	0.0370187	-0.0064809		446.2	0.507222	0.480643	0.389224	0.351847	0.137945	0.171226	0.00191735		446.2	0.521317	0.498428	0.463527	0.451887	0.31815	0.294632	-0.0035957
	446.4	0.502262	0.499824	0.340534	0.37022	0.158644	0.179464	0.00437699		430.4	0.218218	0.20932	0.0993641	0.11408	0.034303	0.037046	-0.0057448		446.4	0.507222	0.480666	0.389379	0.351968	0.137868	0.171329	0.00146198		446.4	0.520483	0.498428	0.462994	0.451929	0.317821	0.294749	-0.004143
	446.6	0.501549	0.49986	0.340514	0.370378	0.158477	0.179589	0.00389458		430.6	0.218933	0.209375	0.0995084	0.114146	0.0342962	0.0370733	-0.0051332		446.6	0.50627	0.480689	0.389384	0.35209	0.1377	0.171432	0.00122042		446.6	0.520043	0.498429	0.462522	0.451972	0.317639	0.294866	-0.0033885
	446.8	0.500879	0.499896	0.339603	0.370537	0.158529	0.179715	0.00402958		430.8	0.220118	0.209431	0.0998953	0.114213	0.034672	0.0371005	-0.0041343		446.8	0.506156	0.480712	0.389246	0.352212	0.137472	0.171534	0.00120761		446.8	0.519572	0.498429	0.461949	0.452013	0.317488	0.294983	-0.0042611
	447	0.500746	0.499932	0.339913	0.370695	0.158138	0.17984	0.00369738		431	0.220691	0.209486	0.100977	0.114279	0.0347477	0.0371278	-0.0036624		447	0.505741	0.480735	0.389458	0.352333	0.13735	0.171637	0.00115387		447	0.519042	0.498429	0.461849	0.452055	0.317658	0.2951	-0.0049261
	447.2	0.50046	0.499967	0.340501	0.370853	0.157887	0.179966	0.00318801		431.2	0.221535	0.209542	0.101297	0.114346	0.0353553	0.0371551	-0.0022518		447.2	0.505475	0.480758	0.389362	0.352455	0.136734	0.171739	0.00097726		447.2	0.518768	0.498429	0.461702	0.452097	0.317328	0.295216	-0.0049436
	447.4	0.500519	0.500003	0.340993	0.371011	0.158075	0.180091	0.00290409		431.4	0.223331	0.209597	0.102367	0.114412	0.0359821	0.0371823	-0.0016898		447.4	0.505895	0.48078	0.389407	0.352576	0.137509	0.171842	0.00079815		447.4	0.518673	0.498429	0.461967	0.452139	0.31812	0.295333	-0.0047443
	447.6	0.500376	0.500038	0.341625	0.371169	0.158592	0.180216	0.00330828		431.6	0.223742	0.209652	0.102837	0.114478	0.0361018	0.0372095	-0.00088		447.6	0.506443	0.480803	0.389775	0.352697	0.138206	0.171944	0.0003701		447.6	0.518907	0.49843	0.462256	0.45218	0.318712	0.295449	-0.0047113
	447.8	0.499672	0.500074	0.341912	0.371326	0.158101	0.180342	0.00336297		431.8	0.224351	0.209707	0.102719	0.114545	0.0367024	0.0372367	-0.0007255		447.8	0.50597	0.480825	0.388845	0.352817	0.137763	0.172046	0.00049496		447.8	0.518304	0.49843	0.461704	0.452221	0.317942	0.295565	-0.0045058
	448	0.49946	0.500109	0.342027	0.371484	0.158484	0.180467	0.003324		432	0.224972	0.209762	0.103114	0.114611	0.0369709	0.037264	3.897e-05		448	0.505665	0.480848	0.389076	0.352938	0.137636	0.172148	0.00082087		448	0.518426	0.49843	0.462075	0.452262	0.317701	0.295681	-0.0034026
	448.2	0.499501	0.500144	0.341929	0.371641	0.158676	0.180592	0.00349239		432.2	0.224652	0.209817	0.103779	0.114677	0.0373177	0.0372912	-0.0005106		448.2	0.506104	0.48087	0.389871	0.353058	0.137897	0.172251	0.00078591		448.2	0.518268	0.49843	0.462797	0.452304	0.317703	0.295797	-0.0041965
	448.4	0.499042	0.500179	0.342593	0.371798	0.158438	0.180717	0.00288327		432.4	0.224109	0.209872	0.103599	0.114743	0.0375261	0.0373184	-0.0012436		448.4	0.506115	0.480892	0.390351	0.353178	0.137475	0.172353	8.45e-05		448.4	0.518513	0.49843	0.462385	0.452344	0.317095	0.295913	-0.0047191
	448.6	0.499623	0.500214	0.343406	0.371955	0.158715	0.180842	0.0031759		432.6	0.224895	0.209926	0.104896	0.114809	0.0387451	0.0373456	-0.0011053		448.6	0.506446	0.480914	0.39073	0.353299	0.137299	0.172455	-0.0002677		448.6	0.519441	0.498431	0.463052	0.452385	0.317392	0.296028	-0.0046304
	448.8	0.500262	0.500249	0.343619	0.372111	0.158991	0.180967	0.00360905		432.8	0.223915	0.209981	0.104562	0.114875	0.0385574	0.0373728	-0.0018473		448.8	0.507038	0.480936	0.391549	0.353418	0.137769	0.172557	-0.0006613		448.8	0.519411	0.498431	0.463895	0.452426	0.318047	0.296144	-0.0046814
	449	0.500728	0.500283	0.344757	0.372268	0.159868	0.181092	0.00402167		433	0.224253	0.210035	0.104598	0.114941	0.0381994	0.0373999	-0.0019589		449	0.507133	0.480958	0.392626	0.353538	0.138782	0.172659	-0.0010698		449	0.519756	0.498431	0.464891	0.452466	0.3192	0.296259	-0.0046528
	449.2	0.501664	0.500318	0.345637	0.372424	0.160149	0.181217	0.00393208		433.2	0.223246	0.21009	0.104946	0.115007	0.0380431	0.0374271	-0.0022374		449.2	0.507051	0.48098	0.392746	0.353658	0.139563	0.17276	-0.0016908		449.2	0.520508	0.498431	0.465509	0.452507	0.319355	0.296374	-0.0046945
	449.4	0.501851	0.500352	0.345591	0.37258	0.160005	0.181342	0.00393739		433.4	0.222911	0.210144	0.10462	0.115073	0.0378901	0.0374543	-0.0028718		449.4	0.507418	0.481002	0.392917	0.353777	0.139965	0.172862	-0.0019349		449.4	0.520479	0.498431	0.465496	0.452547	0.319585	0.296489	-0.0040182
	449.6	0.502644	0.500387	0.345481	0.372736	0.160215	0.181467	0.00362078		433.6	0.223055	0.210198	0.105112	0.115139	0.0382208	0.0374814	-0.0029476		449.6	0.507573	0.481023	0.393205	0.353896	0.140332	0.172964	-0.0021979		449.6	0.520904	0.498432	0.465123	0.452587	0.320102	0.296604	-0.0049817
	449.8	0.503155	0.500421	0.345739	0.372892	0.160816	0.181591	0.00354301		433.8	0.221516	0.210252	0.10466	0.115205	0.0375906	0.0375086	-0.0037568		449.8	0.507398	0.481045	0.393308	0.354015	0.140307	0.173065	-0.0022229		449.8	0.520938	0.498432	0.464418	0.452627	0.320136	0.296719	-0.0046874
	450	0.503584	0.500455	0.345967	0.373047	0.160884	0.181716	0.00385428		434	0.221522	0.210306	0.104352	0.11527	0.037406	0.0375357	-0.0043367		450	0.507655	0.481066	0.393418	0.354134	0.140505	0.173167	-0.0018169		450	0.520716	0.498432	0.464166	0.452667	0.320942	0.296833	-0.0036217
	450.2	0.504519	0.500489	0.346357	0.373203	0.161074	0.181841	0.00416018		434.2	0.221348	0.21036	0.103757	0.115336	0.0366334	0.0375628	-0.003882		450.2	0.508202	0.481088	0.393633	0.354253	0.14124	0.173269	-0.0017224		450.2	0.520896	0.498432	0.464432	0.452707	0.321522	0.296948	-0.004191
	450.4	0.504508	0.500523	0.346146	0.373358	0.160608	0.181966	0.0033309		434.4	0.221357	0.210414	0.104019	0.115402	0.0361947	0.0375899	-0.0041898		450.4	0.507367	0.481109	0.393672	0.354371	0.141473	0.17337	-0.0023985		450.4	0.520553	0.498432	0.463422	0.452747	0.321165	0.297062	-0.0046358
	450.6	0.504057	0.500556	0.345961	0.373513	0.160689	0.18209	0.00363008		434.6	0.221452	0.210467	0.103885	0.115467	0.0353178	0.037617	-0.0046154		450.6	0.507184	0.48113	0.393547	0.35449	0.141378	0.173471	-0.0018083		450.6	0.520863	0.498433	0.46269	0.452786	0.321456	0.297176	-0.0038369
	450.8	0.503825	0.50059	0.344936	0.373668	0.159916	0.182215	0.00443256		434.8	0.221493	0.210521	0.104451	0.115533	0.0352051	0.0376442	-0.004113		450.8	0.506977	0.481151	0.393367	0.354608	0.141302	0.173573	-0.0012981		450.8	0.520615	0.498433	0.462374	0.452826	0.321339	0.29729	-0.004064
	451	0.504354	0.500624	0.345484	0.373822	0.15895	0.182339	0.00419428		435	0.221824	0.210575	0.104382	0.115599	0.0345016	0.0376713	-0.0042481		451	0.50641	0.481173	0.392877	0.354726	0.141048	0.173674	-0.0012843		451	0.519909	0.498433	0.462235	0.452865	0.321641	0.297404	-0.0041124
	451.2	0.5041	0.500657	0.346229	0.373977	0.158541	0.182464	0.00397267		435.2	0.223242	0.210628	0.10504	0.115664	0.0348992	0.0376983	-0.0032082		451.2	0.505894	0.481194	0.392336	0.354844	0.140733	0.173775	-0.000844		451.2	0.519583	0.498433	0.461972	0.452904	0.320889	0.297518	-0.0033796
	451.4	0.503935	0.50069	0.345677	0.374131	0.157926	0.182588	0.00411899		435.4	0.223442	0.210681	0.105706	0.11573	0.0352029	0.0377254	-0.0028528		451.4	0.505987	0.481214	0.391584	0.354961	0.140555	0.173876	-0.0004139		451.4	0.519263	0.498433	0.462034	0.452943	0.320736	0.297631	-0.0028031
	451.6	0.503903	0.500723	0.345013	0.374285	0.157891	0.182712	0.00423427		435.6	0.223553	0.210734	0.104636	0.115795	0.0347158	0.0377525	-0.0028549		451.6	0.505693	0.481235	0.391304	0.355079	0.140125	0.173977	-0.0007911		451.6	0.519642	0.498434	0.461691	0.452982	0.320205	0.297745	-0.0033181
	451.8	0.503734	0.500756	0.34466	0.374439	0.157058	0.182837	0.00372314		435.8	0.224857	0.210788	0.10512	0.11586	0.0353457	0.0377796	-0.0022108		451.8	0.505043	0.481256	0.390102	0.355196	0.139392	0.174078	-0.001094		451.8	0.519379	0.498434	0.461177	0.453021	0.319318	0.297858	-0.0042927
	452	0.503963	0.500789	0.344401	0.374593	0.157105	0.182961	0.00335309		436	0.225556	0.210841	0.105774	0.115926	0.0357127	0.0378066	-0.002209		452	0.504571	0.481277	0.390497	0.355313	0.138793	0.174179	-0.0010145		452	0.519664	0.498434	0.461506	0.45306	0.31908	0.297971	-0.0040939
	452.2	0.503819	0.500822	0.344029	0.374747	0.157206	0.183085	0.00341782		436.2	0.225819	0.210893	0.105077	0.115991	0.0360201	0.0378337	-0.002553		452.2	0.505144	0.481297	0.3909	0.35543	0.138866	0.17428	-0.001298		452.2	0.519865	0.498434	0.462115	0.453099	0.319445	0.298084	-0.0051159
	452.4	0.503764	0.500855	0.344273	0.3749	0.157105	0.183209	0.00304697		436.4	0.225732	0.210946	0.106001	0.116056	0.0364026	0.0378607	-0.0023707		452.4	0.504993	0.481318	0.391252	0.355547	0.138845	0.174381	-0.0014006		452.4	0.520359	0.498434	0.461907	0.453137	0.319207	0.298197	-0.0057827
	452.6	0.503686	0.500887	0.344808	0.375054	0.157494	0.183333	0.00329472		436.6	0.225543	0.210999	0.106002	0.116121	0.0365734	0.0378877	-0.0024706		452.6	0.504785	0.481338	0.391206	0.355664	0.138688	0.174482	-0.0010009		452.6	0.520562	0.498434	0.462708	0.453175	0.319571	0.29831	-0.0050991
	452.8	0.503864	0.50092	0.344708	0.375207	0.157775	0.183458	0.00351557		436.8	0.225499	0.211052	0.105627	0.116186	0.0361914	0.0379148	-0.0020604		452.8	0.505049	0.481359	0.391571	0.35578	0.138678	0.174582	-0.0005032		452.8	0.52044	0.498435	0.463423	0.453214	0.320027	0.298422	-0.0048323
	453	0.503779	0.500952	0.344521	0.37536	0.158449	0.183582	0.003648		437	0.225514	0.211104	0.106516	0.116252	0.0363455	0.0379418	-0.0014616		453	0.504765	0.481379	0.39151	0.355897	0.139189	0.174683	-1.232e-05		453	0.520387	0.498435	0.463579	0.453252	0.320939	0.298535	-0.0049681
	453.2	0.504087	0.500985	0.345027	0.375512	0.158457	0.183706	0.00293914		437.2	0.225241	0.211157	0.106565	0.116317	0.0370117	0.0379688	-0.0013349		453.2	0.504665	0.481399	0.39172	0.356013	0.139372	0.174784	-0.0002507		453.2	0.520555	0.498435	0.463961	0.45329	0.320531	0.298647	-0.0047497
	453.4	0.50381	0.501017	0.345112	0.375665	0.159507	0.183829	0.0033874		437.4	0.225528	0.211209	0.106996	0.116382	0.037415	0.0379958	-0.0016702		453.4	0.505434	0.481419	0.392531	0.356129	0.139457	0.174884	0.00024294		453.4	0.520581	0.498435	0.464758	0.453328	0.32129	0.298759	-0.004049
	453.6	0.504171	0.501049	0.34566	0.375817	0.160868	0.183953	0.0033701		437.6	0.224177	0.211261	0.10668	0.116447	0.0371306	0.0380228	-0.0025226		453.6	0.505998	0.481439	0.393309	0.356244	0.140091	0.174984	0.00059981		453.6	0.520929	0.498435	0.464791	0.453365	0.322511	0.298871	-0.0049179
	453.8	0.503923	0.501081	0.346097	0.37597	0.16102	0.184077	0.00310441		437.8	0.223454	0.211313	0.105756	0.116512	0.037156	0.0380498	-0.0026472		453.8	0.506061	0.481459	0.393733	0.35636	0.140008	0.175085	0.00096848		453.8	0.520512	0.498435	0.464583	0.453403	0.322821	0.298983	-0.0046823
	454	0.503073	0.501113	0.346023	0.376122	0.161098	0.184201	0.00307016		438	0.223195	0.211365	0.106339	0.116576	0.0372603	0.0380767	-0.002262		454	0.50625	0.481479	0.393657	0.356476	0.140282	0.175185	0.00108049		454	0.520022	0.498436	0.464463	0.453441	0.322862	0.299095	-0.0043998
	454.2	0.503172	0.501144	0.345974	0.376274	0.161965	0.184325	0.00275488		438.2	0.222271	0.211417	0.105827	0.116641	0.0370634	0.0381037	-0.0026607		454.2	0.506803	0.481499	0.394577	0.356591	0.141185	0.175285	0.00046534		454.2	0.520396	0.498436	0.464633	0.453478	0.323356	0.299207	-0.0050757
	454.4	0.502402	0.501176	0.345996	0.376425	0.161979	0.184448	0.00197547		438.4	0.222832	0.211469	0.105659	0.116706	0.0372982	0.0381307	-0.0038193		454.4	0.506181	0.481519	0.395212	0.356706	0.141209	0.175386	-0.0002152		454.4	0.519698	0.498436	0.464144	0.453515	0.323481	0.299318	-0.0053755
	454.6	0.501969	0.501208	0.346613	0.376577	0.162644	0.184572	0.00243924		438.6	0.222162	0.211521	0.105716	0.116771	0.0370323	0.0381576	-0.0041081		454.6	0.506417	0.481538	0.395369	0.356821	0.140779	0.175486	0.00040532		454.6	0.519655	0.498436	0.464112	0.453552	0.323389	0.299429	-0.0042088
	454.8	0.501454	0.501239	0.346211	0.376728	0.162284	0.184696	0.00267846		438.8	0.221549	0.211573	0.105778	0.116836	0.0372581	0.0381846	-0.0046499		454.8	0.505929	0.481558	0.395645	0.356936	0.140429	0.175586	0.00021842		454.8	0.519307	0.498436	0.464092	0.453589	0.323558	0.299541	-0.0037106
	455	0.501292	0.50127	0.346357	0.37688	0.162183	0.184819	0.00232347		439	0.221961	0.211624	0.105678	0.1169	0.0376767	0.0382115	-0.0050257		455	0.506042	0.481578	0.395302	0.357051	0.140407	0.175686	-0.0002597		455	0.518889	0.498436	0.463659	0.453626	0.323451	0.299652	-0.0038963
	455.2	0.500639	0.501301	0.346545	0.377031	0.162214	0.184943	0.00208717		439.2	0.221798	0.211676	0.106409	0.116965	0.0378355	0.0382384	-0.0050129		455.2	0.505845	0.481597	0.395114	0.357165	0.140011	0.175786	-0.0003092		455.2	0.518782	0.498436	0.463026	0.453663	0.322611	0.299763	-0.0036003
	455.4	0.50129	0.501333	0.346656	0.377182	0.162299	0.185066	0.00199914		439.4	0.221349	0.211727	0.106074	0.117029	0.0374772	0.0382653	-0.0049101		455.4	0.506131	0.481616	0.395491	0.357279	0.140095	0.175886	-0.0002881		455.4	0.519275	0.498437	0.463029	0.4537	0.322516	0.299873	-0.0033322
	455.6	0.50164	0.501364	0.346067	0.377332	0.162122	0.18519	0.00218035		439.6	0.221623	0.211779	0.105588	0.117094	0.037561	0.0382923	-0.0049087		455.6	0.505955	0.481636	0.395382	0.357394	0.140278	0.175985	-0.0005835		455.6	0.519798	0.498437	0.462067	0.453737	0.322286	0.299984	-0.003961
	455.8	0.501712	0.501394	0.346946	0.377483	0.162569	0.185313	0.00231868		439.8	0.22269	0.21183	0.106295	0.117159	0.0383467	0.0383192	-0.0043072		455.8	0.506203	0.481655	0.394788	0.357508	0.140818	0.176085	-0.0006489		455.8	0.51978	0.498437	0.461892	0.453773	0.322218	0.300095	-0.0043903
	456	0.502358	0.501425	0.347578	0.377633	0.163411	0.185436	0.00273475		440	0.223982	0.211881	0.106169	0.117223	0.0381355	0.0383461	-0.0044897		456	0.506385	0.481674	0.395417	0.357621	0.140763	0.176185	-0.0006169		456	0.52006	0.498437	0.46215	0.45381	0.322495	0.300205	-0.0036008
	456.2	0.502243	0.501456	0.347241	0.377783	0.163499	0.18556	0.00294867		440.2	0.224757	0.211932	0.106537	0.117287	0.0377534	0.038373	-0.0042969		456.2	0.505912	0.481693	0.395684	0.357735	0.141181	0.176284	-0.0005414		456.2	0.520084	0.498437	0.462161	0.453846	0.322975	0.300315	-0.0040304
	456.4	0.50263	0.501486	0.348697	0.377933	0.164224	0.185683	0.00347955		440.4	0.223938	0.211983	0.106307	0.117352	0.0372264	0.0383998	-0.0040032		456.4	0.506432	0.481712	0.395835	0.357849	0.141485	0.176384	6.247e-05		456.4	0.520891	0.498437	0.462663	0.453882	0.323383	0.300425	-0.0039532
	456.6	0.50266	0.501517	0.349146	0.378083	0.164502	0.185806	0.00413899		440.6	0.224959	0.212034	0.105402	0.117416	0.0366729	0.0384267	-0.0035929		456.6	0.505812	0.481731	0.395538	0.357962	0.140976	0.176483	0.00067295		456.6	0.520641	0.498438	0.462702	0.453918	0.32323	0.300535	-0.002884
	456.8	0.50308	0.501547	0.349023	0.378233	0.164777	0.185929	0.00406327		440.8	0.226373	0.212085	0.106685	0.11748	0.0374163	0.0384536	-0.0027383		456.8	0.506254	0.48175	0.395994	0.358075	0.141337	0.176583	0.00099616		456.8	0.520323	0.498438	0.46272	0.453954	0.323387	0.300645	-0.0026663
	457	0.503131	0.501578	0.349519	0.378383	0.16508	0.186052	0.00480244		441	0.226629	0.212135	0.106716	0.117545	0.0371813	0.0384804	-0.0022382		457	0.506242	0.481769	0.39622	0.358188	0.141398	0.176682	0.00151148		457	0.519787	0.498438	0.462734	0.45399	0.323651	0.300755	-0.0028645
	457.2	0.50419	0.501608	0.351023	0.378532	0.165527	0.186175	0.00491388		441.2	0.227018	0.212186	0.106517	0.117609	0.0370415	0.0385073	-0.001436		457.2	0.506795	0.481787	0.397021	0.358301	0.141649	0.176782	0.00162615		457.2	0.520356	0.498438	0.463421	0.454026	0.323517	0.300864	-0.0021666
	457.4	0.504422	0.501638	0.3516	0.378681	0.165971	0.186298	0.0055602		441.4	0.226515	0.212237	0.106692	0.117673	0.0362562	0.0385341	-0.0016121		457.4	0.507286	0.481806	0.397463	0.358414	0.141506	0.176881	0.00181892		457.4	0.520109	0.498438	0.463693	0.454061	0.324308	0.300974	-0.0019815
	457.6	0.504088	0.501668	0.35119	0.37883	0.165429	0.186421	0.00589849		441.6	0.225991	0.212287	0.106416	0.117737	0.0357827	0.038561	-0.0021082		457.6	0.50723	0.481825	0.39724	0.358526	0.141732	0.17698	0.00219278		457.6	0.51927	0.498438	0.463501	0.454097	0.324301	0.301083	-0.0021949
	457.8	0.503959	0.501698	0.351146	0.378979	0.165068	0.186544	0.00569253		441.8	0.226134	0.212337	0.106612	0.117801	0.0360929	0.0385878	-0.0013034		457.8	0.507182	0.481843	0.397227	0.358639	0.141524	0.177079	0.00199607		457.8	0.51898	0.498438	0.463521	0.454132	0.323783	0.301192	-0.0023159
	458	0.503925	0.501727	0.351052	0.379128	0.165451	0.186667	0.00561957		442	0.225236	0.212388	0.106853	0.117865	0.0350422	0.0386146	-0.0018415		458	0.507231	0.481862	0.397899	0.358751	0.141848	0.177178	0.00162101		458	0.518603	0.498438	0.463819	0.454167	0.32315	0.301301	-0.0019589
	458.2	0.504502	0.501757	0.351139	0.379276	0.165994	0.18679	0.00520697		442.2	0.22501	0.212438	0.105469	0.117929	0.0346788	0.0386414	-0.0024501		458.2	0.507317	0.48188	0.398593	0.358863	0.141866	0.177277	0.00130837		458.2	0.518379	0.498439	0.463963	0.454202	0.323457	0.30141	-0.0025182
	458.4	0.504473	0.501787	0.351588	0.379424	0.166044	0.186912	0.00484304		442.4	0.224988	0.212488	0.105588	0.117993	0.0345994	0.0386682	-0.0025851		458.4	0.507143	0.481898	0.398908	0.358975	0.142531	0.177376	0.00082735		458.4	0.518394	0.498439	0.464041	0.454238	0.324137	0.301519	-0.0029674
	458.6	0.504269	0.501816	0.351849	0.379573	0.166363	0.187035	0.00414342		442.6	0.223813	0.212538	0.105608	0.118057	0.0342621	0.038695	-0.003548		458.6	0.50673	0.481916	0.398772	0.359087	0.141726	0.177475	0.00053383		458.6	0.51851	0.498439	0.46402	0.454272	0.324257	0.301627	-0.0027289
	458.8	0.503219	0.501845	0.350884	0.379721	0.165262	0.187158	0.0042634		442.8	0.223911	0.212588	0.105348	0.118121	0.0348376	0.0387218	-0.0043847		458.8	0.505767	0.481935	0.398126	0.359198	0.141195	0.177574	8.81e-05		458.8	0.517696	0.498439	0.46304	0.454307	0.323894	0.301736	-0.0027147
	459	0.503317	0.501875	0.350779	0.379868	0.165249	0.18728	0.00394042		443	0.22358	0.212637	0.105696	0.118185	0.0354189	0.0387486	-0.0041268		459	0.505961	0.481953	0.397911	0.35931	0.142294	0.177672	-0.0001776		459	0.518247	0.498439	0.462732	0.454342	0.324156	0.301844	-0.0034475
	459.2	0.503677	0.501904	0.351318	0.380016	0.165051	0.187403	0.00350187		443.2	0.222901	0.212687	0.105803	0.118248	0.0353007	0.0387753	-0.0045061		459.2	0.505913	0.481971	0.398194	0.359421	0.142255	0.177771	-0.0004481		459.2	0.517982	0.498439	0.462233	0.454377	0.324002	0.301952	-0.0035177
	459.4	0.504114	0.501933	0.351843	0.380164	0.165067	0.187526	0.00350318		443.4	0.223237	0.212737	0.105872	0.118312	0.0359343	0.0388021	-0.0037028		459.4	0.505778	0.481989	0.398006	0.359532	0.142109	0.17787	-8.123e-05		459.4	0.518366	0.498439	0.46202	0.454411	0.32441	0.302061	-0.0033766
	459.6	0.504105	0.501962	0.351434	0.380311	0.16512	0.187648	0.00358481		443.6	0.223118	0.212786	0.106478	0.118376	0.0366252	0.0388289	-0.0041722		459.6	0.505784	0.482006	0.397156	0.359643	0.142267	0.177968	-0.000268		459.6	0.518239	0.49844	0.461463	0.454446	0.324186	0.302168	-0.0047549
	459.8	0.503827	0.501991	0.351549	0.380458	0.165046	0.18777	0.00335698		443.8	0.223407	0.212836	0.106249	0.118439	0.0361872	0.0388556	-0.0038506		459.8	0.50536	0.482024	0.396941	0.359754	0.142332	0.178067	-0.000735		459.8	0.51817	0.49844	0.460911	0.45448	0.324289	0.302276	-0.0055935
	460	0.503622	0.502019	0.351468	0.380605	0.164702	0.187893	0.00284257		444	0.223848	0.212885	0.106707	0.118503	0.0360723	0.0388824	-0.0029698		460	0.504648	0.482042	0.396622	0.359864	0.1415	0.178165	-0.0010256		460	0.517799	0.49844	0.46078	0.454514	0.324064	0.302384	-0.0061156
	460.2	0.50373	0.502048	0.351781	0.380752	0.164561	0.188015	0.00303354		444.2	0.223708	0.212934	0.107543	0.118567	0.0363207	0.0389091	-0.0028883		460.2	0.504574	0.48206	0.397087	0.359975	0.142159	0.178264	-0.0011519		460.2	0.518298	0.49844	0.461226	0.454548	0.324955	0.302492	-0.0067972
	460.4	0.504626	0.502077	0.352877	0.380899	0.165159	0.188138	0.00340014		444.4	0.223841	0.212983	0.106895	0.11863	0.0365258	0.0389358	-0.0020831		460.4	0.505235	0.482077	0.397026	0.360085	0.14267	0.178362	-0.0006223		460.4	0.519687	0.49844	0.461496	0.454582	0.325262	0.302599	-0.0067455
	460.6	0.50412	0.502105	0.35278	0.381045	0.164437	0.18826	0.00340563		444.6	0.225318	0.213032	0.108186	0.118694	0.0370773	0.0389625	-0.0018085		460.6	0.504996	0.482095	0.396719	0.360195	0.141882	0.17846	-0.0004113		460.6	0.519312	0.49844	0.460892	0.454616	0.324456	0.302706	-0.0059557
	460.8	0.504367	0.502133	0.353764	0.381192	0.164901	0.188382	0.00297326		444.8	0.225679	0.213081	0.108512	0.118757	0.0374444	0.0389892	-0.0015208		460.8	0.505418	0.482112	0.396924	0.360305	0.142032	0.178558	-0.0004581		460.8	0.519468	0.49844	0.460977	0.45465	0.324556	0.302813	-0.0059914
	461	0.504873	0.502162	0.354445	0.381338	0.164905	0.188504	0.00327987		445	0.225932	0.21313	0.108148	0.11882	0.0369781	0.0390159	-0.0008855		461	0.505725	0.48213	0.397684	0.360415	0.142147	0.178657	-0.0006104		461	0.519588	0.49844	0.461232	0.454684	0.325155	0.30292	-0.0061234
	461.2	0.504836	0.50219	0.354539	0.381484	0.164714	0.188626	0.00285621		445.2	0.226229	0.213179	0.109025	0.118884	0.0364577	0.0390426	-0.0003864		461.2	0.505704	0.482147	0.397696	0.360525	0.14181	0.178755	-0.0005839		461.2	0.519367	0.49844	0.461389	0.454717	0.324594	0.303027	-0.0049615
	461.4	0.504284	0.502218	0.354814	0.38163	0.165454	0.188748	0.00309504		445.4	0.225847	0.213228	0.108062	0.118947	0.0360254	0.0390693	-0.0009808		461.4	0.505559	0.482164	0.398076	0.360634	0.141997	0.178853	-0.0009824		461.4	0.518991	0.498441	0.462107	0.454751	0.324357	0.303134	-0.0046265
	461.6	0.503908	0.502246	0.353967	0.381775	0.165102	0.18887	0.00329445		445.6	0.226614	0.213277	0.108365	0.11901	0.0359878	0.039096	-0.0010821		461.6	0.505394	0.482181	0.398312	0.360744	0.142041	0.178951	-0.0007889		461.6	0.518735	0.498441	0.462751	0.454784	0.324156	0.303241	-0.0048889
	461.8	0.504373	0.502274	0.354196	0.381921	0.165264	0.188992	0.00297108		445.8	0.226742	0.213325	0.107883	0.119074	0.0355596	0.0391226	-0.0008327		461.8	0.505597	0.482198	0.399309	0.360853	0.142052	0.179048	-0.0008433		461.8	0.518532	0.498441	0.462719	0.454817	0.323871	0.303347	-0.0047681
	462	0.504383	0.502302	0.35476	0.382066	0.165798	0.189114	0.00269499		446	0.226488	0.213374	0.107143	0.119137	0.0342214	0.0391493	-0.0019088		462	0.50573	0.482216	0.39981	0.360962	0.142074	0.179146	-0.001013		462	0.518928	0.498441	0.463469	0.454851	0.323405	0.303453	-0.0039683
	462.2	0.504698	0.502329	0.354807	0.382211	0.165864	0.189236	0.00218381		446.2	0.226427	0.213422	0.10653	0.1192	0.0338124	0.039176	-0.001782		462.2	0.505635	0.482233	0.400182	0.361071	0.142211	0.179244	-0.0013716		462.2	0.519442	0.498441	0.463982	0.454884	0.324192	0.30356	-0.0038326
	462.4	0.504473	0.502357	0.354965	0.382356	0.166093	0.189358	0.00190812		446.4	0.226298	0.21347	0.106997	0.119263	0.0341259	0.0392026	-0.0021754		462.4	0.505559	0.482249	0.40073	0.36118	0.143107	0.179342	-0.0020737		462.4	0.519827	0.498441	0.464399	0.454917	0.324902	0.303666	-0.0038459
	462.6	0.504412	0.502385	0.355426	0.382501	0.16651	0.18948	0.00195742		446.6	0.226516	0.213518	0.106376	0.119326	0.0341388	0.0392292	-0.0028195		462.6	0.505304	0.482266	0.400783	0.361288	0.143079	0.179439	-0.0018835		462.6	0.519828	0.498441	0.464545	0.454949	0.324648	0.303772	-0.0030163
	462.8	0.504455	0.502412	0.355332	0.382646	0.166407	0.189601	0.00272728		446.8	0.226911	0.213567	0.10661	0.119389	0.0348837	0.0392559	-0.00284		462.8	0.505297	0.482283	0.401108	0.361397	0.143357	0.179537	-0.0014027		462.8	0.519673	0.498441	0.464528	0.454982	0.32519	0.303877	-0.0023751
	463	0.504529	0.502439	0.355181	0.382791	0.166629	0.189723	0.00226343		447	0.22593	0.213615	0.106728	0.119452	0.0352982	0.0392825	-0.0035301		463	0.505643	0.4823	0.401462	0.361505	0.143771	0.179634	-0.0015485		463	0.51999	0.498442	0.464899	0.455015	0.326204	0.303983	-0.0027667
	463.2	0.505028	0.502467	0.356313	0.382935	0.167773	0.189845	0.00234991		447.2	0.226561	0.213663	0.107062	0.119515	0.0357198	0.0393091	-0.0041592		463.2	0.506369	0.482317	0.401771	0.361613	0.14395	0.179732	-0.0011452		463.2	0.52033	0.498442	0.464813	0.455047	0.326715	0.304089	-0.0028066
	463.4	0.50453	0.502494	0.356074	0.383079	0.16779	0.189966	0.00248119		447.4	0.226064	0.21371	0.107562	0.119578	0.0364324	0.0393357	-0.003987		463.4	0.505824	0.482333	0.401425	0.361721	0.143905	0.179829	-0.0006625		463.4	0.520628	0.498442	0.464704	0.45508	0.326735	0.304194	-0.0021166
	463.6	0.503774	0.502521	0.354862	0.383223	0.167422	0.190088	0.00215258		447.6	0.225337	0.213758	0.107802	0.119641	0.0370891	0.0393623	-0.0044845		463.6	0.505587	0.48235	0.400596	0.361829	0.143767	0.179927	-0.0012304		463.6	0.519958	0.498442	0.463981	0.455112	0.326323	0.304299	-0.0029786
	463.8	0.503459	0.502548	0.354383	0.383367	0.167246	0.190209	0.0023229		447.8	0.225492	0.213806	0.107638	0.119703	0.0374488	0.0393889	-0.0039595		463.8	0.505507	0.482366	0.400428	0.361937	0.14393	0.180024	-0.0013233		463.8	0.520003	0.498442	0.463597	0.455144	0.326748	0.304405	-0.003495
	464	0.50442	0.502575	0.355441	0.383511	0.167386	0.190331	0.00246431		448	0.224716	0.213854	0.108119	0.119766	0.0379539	0.0394155	-0.0034004		464	0.50586	0.482383	0.400598	0.362044	0.144743	0.180121	-0.0011038		464	0.520796	0.498442	0.463999	0.455177	0.32712	0.30451	-0.0034255
	464.2	0.504547	0.502601	0.355483	0.383654	0.167095	0.190452	0.00297016		448.2	0.225101	0.213901	0.108523	0.119829	0.0381827	0.039442	-0.0035908		464.2	0.506008	0.482399	0.400973	0.362151	0.145564	0.180218	-0.0005771		464.2	0.521275	0.498442	0.464012	0.455209	0.328079	0.304615	-0.002544
	464.4	0.504963	0.502628	0.355814	0.383798	0.167898	0.190574	0.0031765		448.4	0.225083	0.213949	0.109017	0.119892	0.0388187	0.0394686	-0.0025698		464.4	0.506651	0.482415	0.400672	0.362259	0.146234	0.180315	-0.0001996		464.4	0.522166	0.498442	0.463844	0.455241	0.328213	0.304719	-0.0031887
	464.6	0.504498	0.502655	0.35643	0.383941	0.167905	0.190695	0.00350571		448.6	0.22486	0.213996	0.109372	0.119954	0.0390367	0.0394952	-0.0023931		464.6	0.506825	0.482431	0.400543	0.362366	0.145965	0.180412	0.00021309		464.6	0.521342	0.498442	0.463436	0.455272	0.327962	0.304824	-0.002566
	464.8	0.504428	0.502681	0.356509	0.384084	0.167947	0.190816	0.00322396		448.8	0.225508	0.214043	0.109055	0.120017	0.0393708	0.0395217	-0.00214		464.8	0.506306	0.482448	0.400715	0.362473	0.146179	0.180509	1.462e-05		464.8	0.521016	0.498442	0.463354	0.455304	0.327805	0.304928	-0.0024908
	465	0.50486	0.502708	0.356594	0.384227	0.168309	0.190938	0.00369424		449	0.225496	0.21409	0.109727	0.120079	0.0391241	0.0395483	-0.001978		465	0.506825	0.482464	0.401527	0.362579	0.146997	0.180606	0.00061449		465	0.521072	0.498443	0.46365	0.455336	0.328141	0.305033	-0.0027348
	465.2	0.505036	0.502734	0.357066	0.38437	0.168691	0.191059	0.00392499		449.2	0.226087	0.214137	0.109807	0.120142	0.0388938	0.0395748	-0.0021318		465.2	0.506769	0.48248	0.401647	0.362686	0.147624	0.180703	0.00144147		465.2	0.520904	0.498443	0.464027	0.455367	0.32764	0.305137	-0.0023601
	465.4	0.50539	0.50276	0.357445	0.384512	0.168941	0.19118	0.00392248		449.4	0.226792	0.214184	0.108883	0.120204	0.0392619	0.0396013	-0.0022463		465.4	0.50654	0.482496	0.402154	0.362792	0.147652	0.1808	0.00123371		465.4	0.520948	0.498443	0.464162	0.455399	0.32733	0.305241	-0.0027848
	465.6	0.505826	0.502786	0.357562	0.384655	0.168846	0.191301	0.00390672		449.6	0.226996	0.214231	0.109574	0.120267	0.0389559	0.0396278	-0.0020933		465.6	0.507153	0.482512	0.402725	0.362899	0.147546	0.180897	0.00123388		465.6	0.521415	0.498443	0.464715	0.45543	0.327798	0.305345	-0.0038713
	465.8	0.506471	0.502812	0.358211	0.384797	0.16892	0.191422	0.00408265		449.8	0.227993	0.214278	0.109087	0.120329	0.0385175	0.0396543	-0.0022715		465.8	0.50749	0.482527	0.403519	0.363005	0.148097	0.180993	0.00103663		465.8	0.521435	0.498443	0.464396	0.455462	0.32783	0.305449	-0.0038448
	466	0.50646	0.502838	0.358786	0.384939	0.168885	0.191543	0.00332478		450	0.228966	0.214325	0.109557	0.120391	0.0381018	0.0396808	-0.0020879		466	0.506942	0.482543	0.403362	0.363111	0.147432	0.18109	0.00035606		466	0.521319	0.498443	0.464448	0.455493	0.326879	0.305553	-0.0039407
	466.2	0.507228	0.502864	0.358906	0.385081	0.168935	0.191664	0.00317162		450.2	0.229974	0.214372	0.109934	0.120454	0.0384648	0.0397074	-0.001663		466.2	0.507104	0.482559	0.403992	0.363216	0.147146	0.181186	0.00016592		466.2	0.521414	0.498443	0.464567	0.455524	0.327618	0.305656	-0.0040236
	466.4	0.50797	0.50289	0.359356	0.385223	0.169758	0.191785	0.00340953		450.4	0.231183	0.214418	0.109743	0.120516	0.0386167	0.0397338	-0.001688		466.4	0.50713	0.482575	0.404777	0.363322	0.147952	0.181283	0.00016966		466.4	0.521576	0.498443	0.464776	0.455555	0.32754	0.30576	-0.004665
	466.6	0.508755	0.502916	0.360493	0.385364	0.16983	0.191906	0.0033914		450.6	0.231714	0.214465	0.109609	0.120578	0.0382289	0.0397603	-0.0020582		466.6	0.507458	0.48259	0.4052	0.363428	0.147881	0.181379	0.00046112		466.6	0.52167	0.498443	0.464975	0.455586	0.327441	0.305863	-0.0038031
	466.8	0.508719	0.502942	0.360269	0.385506	0.170002	0.192027	0.00309455		450.8	0.231774	0.214511	0.109658	0.12064	0.0383324	0.0397868	-0.0030034		466.8	0.507928	0.482606	0.405486	0.363533	0.147049	0.181476	0.00050576		466.8	0.521727	0.498443	0.464946	0.455616	0.328133	0.305966	-0.0035539
	467	0.508503	0.502967	0.360171	0.385647	0.170506	0.192147	0.0028886		451	0.231824	0.214558	0.108968	0.120702	0.0377612	0.0398133	-0.003691		467	0.50796	0.482621	0.405623	0.363638	0.14663	0.181572	0.00049278		467	0.521773	0.498443	0.464609	0.455647	0.328351	0.30607	-0.0041613
	467.2	0.508777	0.502993	0.361686	0.385788	0.171558	0.192268	0.00291623		451.2	0.232182	0.214604	0.109595	0.120765	0.0379167	0.0398397	-0.0037178		467.2	0.50875	0.482637	0.406009	0.363743	0.147531	0.181668	0.0006398		467.2	0.522455	0.498444	0.46462	0.455678	0.329141	0.306173	-0.0039646
	467.4	0.507693	0.503018	0.360999	0.385929	0.17078	0.192389	0.00270267		451.4	0.23094	0.21465	0.108964	0.120827	0.0380108	0.0398662	-0.0041968		467.4	0.507907	0.482652	0.405307	0.363848	0.146492	0.181764	0.00031606		467.4	0.521663	0.498444	0.463823	0.455708	0.328435	0.306275	-0.003085
	467.6	0.507318	0.503043	0.360609	0.38607	0.170738	0.192509	0.00281944		451.6	0.230896	0.214696	0.108697	0.120889	0.0379641	0.0398926	-0.0043292		467.6	0.507995	0.482667	0.405116	0.363953	0.146187	0.181861	-0.0004125		467.6	0.521401	0.498444	0.463516	0.455739	0.32921	0.306378	-0.0038917
	467.8	0.507739	0.503068	0.360842	0.386211	0.170852	0.19263	0.00285566		451.8	0.230625	0.214742	0.108783	0.120951	0.0380592	0.039919	-0.0044582		467.8	0.508241	0.482683	0.405819	0.364058	0.1469	0.181957	-9.985e-05		467.8	0.521633	0.498444	0.463362	0.455769	0.32999	0.306481	-0.0040814
	468	0.507716	0.503094	0.361179	0.386351	0.170733	0.192751	0.00332451		452	0.229345	0.214788	0.108245	0.121012	0.0374164	0.0399455	-0.0047921		468	0.508059	0.482698	0.405862	0.364162	0.146766	0.182053	2.002e-05		468	0.521922	0.498444	0.463203	0.455799	0.330544	0.306583	-0.0033614
	468.2	0.506839	0.503119	0.360963	0.386492	0.171256	0.192871	0.00362004		452.2	0.229424	0.214834	0.109416	0.121074	0.03815	0.0399719	-0.0047531		468.2	0.508014	0.482713	0.405998	0.364266	0.146526	0.182149	8.028e-05		468.2	0.521629	0.498444	0.462892	0.455829	0.330727	0.306686	-0.0027788
	468.4	0.50754	0.503143	0.360851	0.386632	0.171845	0.192992	0.00374061		452.4	0.227881	0.21488	0.109816	0.121136	0.0384395	0.0399983	-0.0047043		468.4	0.508317	0.482728	0.40629	0.364371	0.147146	0.182244	-0.0002963		468.4	0.521575	0.498444	0.462505	0.455859	0.331189	0.306788	-0.0039718
	468.6	0.507342	0.503168	0.361502	0.386772	0.171816	0.193112	0.00369629		452.6	0.22759	0.214925	0.10933	0.121198	0.0386697	0.0400247	-0.0046313		468.6	0.508113	0.482743	0.406284	0.364475	0.146715	0.18234	-4.215e-05		468.6	0.521217	0.498444	0.462295	0.455889	0.331362	0.30689	-0.003818
	468.8	0.507192	0.503193	0.361568	0.386912	0.172376	0.193232	0.0034869		452.8	0.227255	0.214971	0.109454	0.12126	0.038962	0.0400511	-0.0049713		468.8	0.508265	0.482758	0.406856	0.364578	0.146885	0.182436	4.303e-05		468.8	0.521703	0.498444	0.462828	0.455919	0.331606	0.306992	-0.0039788
	469	0.508032	0.503218	0.362009	0.387051	0.172525	0.193353	0.00392247		453	0.225939	0.215016	0.109678	0.121321	0.0387339	0.0400775	-0.0052837		469	0.508875	0.482773	0.407239	0.364682	0.147478	0.182532	0.00103304		469	0.521876	0.498444	0.463494	0.455949	0.332196	0.307094	-0.0044355
	469.2	0.507373	0.503242	0.362545	0.387191	0.172547	0.193473	0.00333768		453.2	0.226739	0.215062	0.109611	0.121383	0.0392783	0.0401038	-0.0050773		469.2	0.508891	0.482788	0.407419	0.364786	0.147634	0.182627	0.00078579		469.2	0.52178	0.498444	0.463728	0.455979	0.332261	0.307195	-0.0047393
	469.4	0.50722	0.503267	0.363015	0.38733	0.172576	0.193593	0.00324953		453.4	0.22642	0.215107	0.109897	0.121445	0.0394497	0.0401302	-0.0049692		469.4	0.508676	0.482803	0.40715	0.364889	0.147015	0.182723	0.00059483		469.4	0.521947	0.498445	0.463353	0.456008	0.331826	0.307297	-0.0045896
	469.6	0.507272	0.503291	0.363321	0.38747	0.172346	0.193713	0.00386559		453.6	0.22602	0.215153	0.110021	0.121506	0.0388669	0.0401566	-0.0050622		469.6	0.50917	0.482817	0.407368	0.364992	0.147228	0.182818	0.00051334		469.6	0.522244	0.498445	0.463936	0.456038	0.33188	0.307398	-0.0050071
	469.8	0.507034	0.503316	0.363391	0.387609	0.171967	0.193833	0.00362085		453.8	0.227499	0.215198	0.110283	0.121568	0.0395437	0.0401829	-0.0040888		469.8	0.508828	0.482832	0.407329	0.365096	0.147383	0.182914	0.0003876		469.8	0.521724	0.498445	0.463376	0.456067	0.331465	0.3075	-0.005188
	470	0.506494	0.50334	0.363198	0.387748	0.172018	0.193953	0.00336843		454	0.22766	0.215243	0.110844	0.121629	0.0399044	0.0402093	-0.0037707		470	0.50816	0.482847	0.40708	0.365199	0.146958	0.183009	0.00035662		470	0.52125	0.498445	0.463288	0.456096	0.330549	0.307601	-0.0042351
	470.2	0.50697	0.503364	0.363461	0.387886	0.172096	0.194074	0.00377255		454.2	0.227814	0.215288	0.109743	0.121691	0.0391815	0.0402356	-0.0039566		470.2	0.508614	0.482861	0.407537	0.365301	0.147771	0.183105	0.00043955		470.2	0.521812	0.498445	0.464006	0.456126	0.330736	0.307702	-0.003358
	470.4	0.506987	0.503388	0.363786	0.388025	0.172022	0.194194	0.00330752		454.4	0.227918	0.215333	0.109845	0.121752	0.0387114	0.0402619	-0.0037962		470.4	0.508322	0.482876	0.407918	0.365404	0.148727	0.1832	2.531e-05		470.4	0.521939	0.498445	0.46424	0.456155	0.330322	0.307803	-0.0034466
	470.6	0.507077	0.503412	0.364709	0.388163	0.171919	0.194313	0.00328713		454.6	0.227131	0.215378	0.110066	0.121814	0.0387438	0.0402883	-0.0039863		470.6	0.508764	0.48289	0.408107	0.365507	0.149194	0.183295	5.646e-05		470.6	0.521949	0.498445	0.464473	0.456184	0.330294	0.307904	-0.002258
	470.8	0.506103	0.503436	0.364652	0.388302	0.171823	0.194433	0.00331682		454.8	0.228423	0.215423	0.109374	0.121875	0.0386421	0.0403146	-0.0040422		470.8	0.508659	0.482905	0.408397	0.365609	0.14924	0.18339	9.57e-06		470.8	0.521645	0.498445	0.464456	0.456213	0.330371	0.308004	-0.0019288
	471	0.506108	0.50346	0.365131	0.38844	0.172134	0.194553	0.00355967		455	0.229062	0.215467	0.109821	0.121936	0.0386181	0.0403409	-0.0035416		471	0.509037	0.482919	0.408527	0.365711	0.15013	0.183485	-0.0001538		471	0.521537	0.498445	0.46467	0.456242	0.330644	0.308105	-0.0026856
	471.2	0.506617	0.503484	0.366594	0.388578	0.172877	0.194673	0.00348896		455.2	0.229201	0.215512	0.109762	0.121998	0.0387274	0.0403672	-0.0047857		471.2	0.509246	0.482933	0.408946	0.365813	0.151245	0.183581	-0.0005249		471.2	0.522414	0.498445	0.465045	0.45627	0.331147	0.308205	-0.0022334
	471.4	0.506436	0.503508	0.366057	0.388716	0.172704	0.194793	0.00320957		455.4	0.229488	0.215556	0.108519	0.122059	0.0383485	0.0403935	-0.0045811		471.4	0.508468	0.482947	0.408623	0.365915	0.150486	0.183675	-0.0005017		471.4	0.521887	0.498445	0.464838	0.456299	0.330744	0.308306	-0.0016428
	471.6	0.506881	0.503531	0.366361	0.388853	0.173486	0.194913	0.00393711		455.6	0.23018	0.215601	0.108412	0.12212	0.0380585	0.0404198	-0.0041948		471.6	0.509245	0.482962	0.409298	0.366017	0.151263	0.18377	-0.0001543		471.6	0.52219	0.498445	0.465619	0.456328	0.332106	0.308406	-0.0019152
	471.8	0.507096	0.503555	0.36622	0.388991	0.1738	0.195032	0.0036589		455.8	0.230372	0.215645	0.108163	0.122181	0.0383073	0.040446	-0.0043973		471.8	0.509053	0.482976	0.409573	0.366119	0.151702	0.183865	-0.0001506		471.8	0.522321	0.498445	0.46508	0.456356	0.332496	0.308506	-0.0023868
	472	0.50749	0.503578	0.366781	0.389128	0.173976	0.195152	0.00349575		456	0.230681	0.21569	0.107921	0.122242	0.0379861	0.0404723	-0.0043061		472	0.509037	0.48299	0.410169	0.36622	0.151652	0.18396	-0.0005505		472	0.522734	0.498446	0.46486	0.456385	0.332925	0.308606	-0.0022337
	472.2	0.50782	0.503602	0.367143	0.389266	0.174355	0.195271	0.00330741		456.2	0.230822	0.215734	0.109099	0.122303	0.0382895	0.0404986	-0.004012		472.2	0.50977	0.483004	0.410814	0.366322	0.151911	0.184055	-0.0002539		472.2	0.523006	0.498446	0.464812	0.456413	0.333471	0.308706	-0.0022311
	472.4	0.508535	0.503625	0.366807	0.389403	0.17455	0.195391	0.0030711		456.4	0.230276	0.215778	0.108177	0.122364	0.0383779	0.0405248	-0.0038248		472.4	0.509708	0.483018	0.411185	0.366423	0.152138	0.18415	-0.0008415		472.4	0.522797	0.498446	0.464978	0.456441	0.334171	0.308805	-0.0037732
	472.6	0.508922	0.503648	0.367404	0.389539	0.175078	0.195511	0.00284046		456.6	0.231062	0.215822	0.108566	0.122425	0.039016	0.0405511	-0.0034494		472.6	0.509783	0.483032	0.411278	0.366524	0.152169	0.184244	-0.0009457		472.6	0.52329	0.498446	0.465046	0.456469	0.33449	0.308905	-0.0037003
	472.8	0.509101	0.503672	0.367459	0.389676	0.175761	0.19563	0.0031197		456.8	0.230088	0.215866	0.10907	0.122486	0.0389791	0.0405773	-0.0030239		472.8	0.510085	0.483046	0.411179	0.366625	0.151409	0.184339	-0.0003998		472.8	0.523727	0.498446	0.465548	0.456497	0.334612	0.309005	-0.0034608
	473	0.508939	0.503695	0.367329	0.389813	0.175434	0.195749	0.00255564		457	0.230066	0.21591	0.109315	0.122547	0.0388553	0.0406035	-0.0030563		473	0.509593	0.483059	0.410824	0.366726	0.150851	0.184433	-0.001383		473	0.523401	0.498446	0.465529	0.456525	0.334637	0.309104	-0.0048483
	473.2	0.509381	0.503718	0.367893	0.389949	0.176081	0.195869	0.00217565		457.2	0.230374	0.215954	0.110262	0.122608	0.0389898	0.0406298	-0.0029832		473.2	0.50985	0.483073	0.411116	0.366826	0.150994	0.184528	-0.0019884		473.2	0.523982	0.498446	0.465468	0.456553	0.334753	0.309203	-0.0055357
	473.4	0.509788	0.503741	0.367969	0.390086	0.176108	0.195988	0.00243635		457.4	0.229407	0.215998	0.109941	0.122669	0.0387838	0.040656	-0.0028008		473.4	0.510127	0.483087	0.41073	0.366927	0.150594	0.184622	-0.0021964		473.4	0.524118	0.498446	0.465096	0.456581	0.334653	0.309302	-0.0051852
	473.6	0.510428	0.503763	0.367791	0.390222	0.176611	0.196107	0.00267619		457.6	0.229304	0.216041	0.109906	0.122729	0.0392227	0.0406822	-0.0024458		473.6	0.510893	0.4831	0.410978	0.367027	0.151352	0.184716	-0.0022512		473.6	0.524625	0.498446	0.465954	0.456609	0.335199	0.309401	-0.0053951
	473.8	0.51056	0.503786	0.367582	0.390358	0.176442	0.196227	0.00244338		457.8	0.228773	0.216085	0.110538	0.12279	0.0394929	0.0407084	-0.0020053		473.8	0.51052	0.483114	0.411041	0.367127	0.151682	0.184811	-0.0022306		473.8	0.524165	0.498446	0.465344	0.456636	0.335539	0.3095	-0.0052018
	474	0.510326	0.503809	0.367324	0.390493	0.176128	0.196346	0.0026086		458	0.227637	0.216128	0.11006	0.122851	0.038782	0.0407346	-0.0025765		474	0.510079	0.483128	0.41081	0.367227	0.151482	0.184905	-0.0019332		474	0.523357	0.498446	0.46529	0.456664	0.334987	0.309599	-0.0038565
	474.2	0.510685	0.503831	0.367266	0.390629	0.176022	0.196465	0.00246158		458.2	0.227324	0.216172	0.109921	0.122912	0.0380448	0.0407608	-0.0022818		474.2	0.510035	0.483141	0.410848	0.367327	0.151736	0.184999	-0.0021338		474.2	0.52358	0.498446	0.465853	0.456691	0.335031	0.309697	-0.0038223
	474.4	0.510991	0.503854	0.36748	0.390765	0.175905	0.196584	0.00213821		458.4	0.226707	0.216215	0.110517	0.122972	0.0384458	0.0407869	-0.0021854		474.4	0.509648	0.483154	0.411379	0.367427	0.15255	0.185093	-0.0026458		474.4	0.524278	0.498446	0.465642	0.456719	0.335319	0.309796	-0.0041714
	474.6	0.510951	0.503876	0.367962	0.3909	0.175846	0.196703	0.00220424		458.6	0.226264	0.216259	0.110322	0.123033	0.0384031	0.0408131	-0.0025042		474.6	0.509297	0.483168	0.411615	0.367527	0.152689	0.185187	-0.00216		474.6	0.524287	0.498446	0.465877	0.456746	0.335553	0.309894	-0.0038884
	474.8	0.510919	0.503899	0.368722	0.391035	0.176264	0.196822	0.00197791		458.8	0.227952	0.216302	0.110852	0.123093	0.0388598	0.0408393	-0.0023848		474.8	0.509586	0.483181	0.412085	0.367626	0.153069	0.185281	-0.0022287		474.8	0.525356	0.498447	0.466667	0.456773	0.335984	0.309992	-0.004212
	475	0.51153	0.503921	0.369093	0.39117	0.176619	0.196941	0.00197307		459	0.226988	0.216345	0.111049	0.123154	0.0387743	0.0408654	-0.0028547		475	0.51002	0.483194	0.412345	0.367726	0.154039	0.185375	-0.0017937		475	0.525987	0.498447	0.466853	0.4568	0.336477	0.31009	-0.0048454
	475.2	0.511498	0.503943	0.369756	0.391305	0.176651	0.19706	0.00171114		459.2	0.227928	0.216388	0.110518	0.123214	0.0388691	0.0408916	-0.0041498		475.2	0.50955	0.483208	0.412203	0.367825	0.153958	0.185469	-0.0014214		475.2	0.526321	0.498447	0.46689	0.456828	0.336313	0.310188	-0.0041298
	475.4	0.510695	0.503966	0.369751	0.39144	0.176692	0.197179	0.00123071		459.4	0.228783	0.216431	0.111021	0.123275	0.0389788	0.0409177	-0.0034786		475.4	0.509382	0.483221	0.411577	0.367924	0.153872	0.185563	-0.0007283		475.4	0.526119	0.498447	0.466872	0.456854	0.335941	0.310286	-0.0037414
	475.6	0.509909	0.503988	0.369713	0.391574	0.176527	0.197298	0.00178476		459.6	0.229535	0.216474	0.111491	0.123335	0.0388763	0.0409438	-0.0040379		475.6	0.509435	0.483234	0.411333	0.368023	0.153633	0.185656	8.635e-05		475.6	0.525667	0.498447	0.466358	0.456881	0.335687	0.310384	-0.0032581
	475.8	0.509439	0.50401	0.369509	0.391709	0.175489	0.197416	0.00087338		459.8	0.231161	0.216517	0.111669	0.123395	0.0397043	0.04097	-0.0043435		475.8	0.508765	0.483247	0.411085	0.368122	0.153401	0.18575	-1.222e-05		475.8	0.525181	0.498447	0.465643	0.456908	0.335076	0.310482	-0.0040409
	476	0.508889	0.504032	0.369992	0.391843	0.175123	0.197535	0.00073633		460	0.232271	0.21656	0.112217	0.123456	0.040044	0.0409961	-0.0043218		476	0.508473	0.48326	0.410828	0.36822	0.152816	0.185844	0.0003219		476	0.524954	0.498447	0.465072	0.456935	0.334166	0.310579	-0.0036965
	476.2	0.508438	0.504053	0.369806	0.391977	0.175083	0.197654	0.00106148		460.2	0.232432	0.216602	0.112445	0.123516	0.0401319	0.0410222	-0.0049247		476.2	0.508394	0.483273	0.410858	0.368319	0.152601	0.185937	0.00076489		476.2	0.524647	0.498447	0.465157	0.456962	0.334018	0.310677	-0.0034523
	476.4	0.508151	0.504075	0.369182	0.392111	0.175162	0.197772	0.001058		460.4	0.233173	0.216645	0.112677	0.123576	0.0408132	0.0410483	-0.0045222		476.4	0.507764	0.483286	0.410779	0.368417	0.152965	0.186031	0.00023697		476.4	0.524002	0.498447	0.465191	0.456988	0.333838	0.310774	-0.0044
	476.6	0.508132	0.504097	0.369863	0.392245	0.175562	0.197891	0.00104149		460.6	0.232917	0.216687	0.113251	0.123636	0.0405674	0.0410744	-0.00478		476.6	0.507438	0.483299	0.410629	0.368515	0.152641	0.186124	0.000206		476.6	0.524003	0.498447	0.46472	0.457015	0.333678	0.310871	-0.0039488
	476.8	0.508214	0.504119	0.370321	0.392379	0.176273	0.19801	0.00177185		460.8	0.23245	0.21673	0.113006	0.123696	0.0407936	0.0411004	-0.0041487		476.8	0.507494	0.483312	0.410964	0.368613	0.152021	0.186218	0.00033217		476.8	0.523739	0.498447	0.465239	0.457041	0.333664	0.310968	-0.0033653
	477	0.508209	0.50414	0.369772	0.392512	0.175497	0.198128	0.00123324		461	0.23277	0.216772	0.113576	0.123756	0.040985	0.0411265	-0.0040971		477	0.507704	0.483324	0.411249	0.368711	0.152016	0.186311	-0.0003988		477	0.522857	0.498447	0.464793	0.457067	0.33337	0.311065	-0.0047695
	477.2	0.50912	0.504162	0.370636	0.392646	0.176093	0.198247	0.00160161		461.2	0.23236	0.216814	0.113908	0.123816	0.0409358	0.0411526	-0.0036725		477.2	0.509091	0.483337	0.412032	0.368809	0.153067	0.186404	0.00030792		477.2	0.523441	0.498447	0.465078	0.457093	0.333623	0.311162	-0.0042651
	477.4	0.509047	0.504183	0.370567	0.392779	0.176062	0.198365	0.00184275		461.4	0.23234	0.216857	0.113448	0.123876	0.0413856	0.0411787	-0.0031687		477.4	0.508984	0.48335	0.412112	0.368907	0.15279	0.186498	0.00051681		477.4	0.522417	0.498447	0.464425	0.45712	0.333194	0.311258	-0.0033526
	477.6	0.509038	0.504204	0.37021	0.392912	0.1757	0.198483	0.00204834		461.6	0.232666	0.216899	0.114381	0.123936	0.0421151	0.0412047	-0.0030624		477.6	0.509076	0.483362	0.41202	0.369004	0.152773	0.186591	0.00099607		477.6	0.521374	0.498447	0.464364	0.457146	0.332901	0.311355	-0.0032789
	477.8	0.509146	0.504226	0.370113	0.393045	0.175117	0.198602	0.0018621		461.8	0.231973	0.216941	0.114152	0.123996	0.041754	0.0412308	-0.0036605		477.8	0.508652	0.483375	0.412161	0.369102	0.152803	0.186684	0.00072965		477.8	0.520746	0.498447	0.463209	0.457172	0.332864	0.311451	-0.003372
	478	0.509329	0.504247	0.370045	0.393178	0.175271	0.19872	0.00222956		462	0.230771	0.216983	0.113245	0.124056	0.0411834	0.0412568	-0.00331		478	0.508176	0.483388	0.412447	0.369199	0.152733	0.186777	0.00023894		478	0.520777	0.498447	0.463363	0.457197	0.333008	0.311548	-0.0028459
	478.2	0.509393	0.504268	0.369705	0.39331	0.175173	0.198838	0.00275518		462.2	0.230109	0.217025	0.113522	0.124116	0.040669	0.0412828	-0.0033601		478.2	0.507712	0.4834	0.412968	0.369296	0.15231	0.18687	0.00044873		478.2	0.52082	0.498448	0.463086	0.457223	0.333168	0.311644	-0.0024419
	478.4	0.509678	0.504289	0.370356	0.393443	0.175853	0.198956	0.00337141		462.4	0.22932	0.217067	0.112954	0.124176	0.0407768	0.0413089	-0.0034941		478.4	0.508629	0.483412	0.413741	0.369393	0.153162	0.186963	0.00068904		478.4	0.52194	0.498448	0.463442	0.457249	0.334189	0.31174	-0.0030752
	478.6	0.510255	0.50431	0.371172	0.393575	0.176514	0.199074	0.00408859		462.6	0.229338	0.217108	0.113655	0.124236	0.0407836	0.0413349	-0.0034441		478.6	0.508853	0.483425	0.413942	0.36949	0.153085	0.187056	0.00100459		478.6	0.521727	0.498448	0.463739	0.457275	0.33445	0.311836	-0.0028524
	478.8	0.510112	0.504331	0.371916	0.393707	0.177082	0.199193	0.00455728		462.8	0.228756	0.21715	0.114023	0.124295	0.0408527	0.0413609	-0.0033407		478.8	0.50934	0.483437	0.41418	0.369586	0.153488	0.187148	0.00125231		478.8	0.522404	0.498448	0.46438	0.4573	0.334861	0.311932	-0.0020529
	479	0.510003	0.504352	0.371617	0.393839	0.176935	0.199311	0.00460766		463	0.228414	0.217192	0.113945	0.124355	0.0409603	0.0413869	-0.0038335		479	0.509621	0.48345	0.414083	0.369683	0.153352	0.187241	0.00158366		479	0.522406	0.498448	0.464324	0.457326	0.334978	0.312027	-0.0024526
	479.2	0.50979	0.504373	0.3723	0.393971	0.177165	0.199429	0.00423612		463.2	0.229829	0.217233	0.114544	0.124415	0.0416826	0.0414129	-0.0040909		479.2	0.509544	0.483462	0.413912	0.369779	0.153584	0.187334	0.00099698		479.2	0.523313	0.498448	0.46446	0.457351	0.334934	0.312123	-0.0028054
	479.4	0.509681	0.504393	0.372329	0.394103	0.177425	0.199547	0.00392301		463.4	0.229867	0.217275	0.115387	0.124474	0.0419316	0.0414388	-0.0044274		479.4	0.509199	0.483474	0.413652	0.369876	0.153586	0.187426	0.00109112		479.4	0.523143	0.498448	0.464428	0.457377	0.334367	0.312218	-0.0026421
	479.6	0.509128	0.504414	0.372129	0.394235	0.177195	0.199665	0.00382772		463.6	0.230922	0.217316	0.114616	0.124534	0.0414466	0.0414648	-0.0047426		479.6	0.509129	0.483486	0.413389	0.369972	0.153222	0.187519	0.00110504		479.6	0.522899	0.498448	0.464652	0.457402	0.33457	0.312314	-0.0030346
	479.8	0.510269	0.504435	0.373199	0.394366	0.177588	0.199782	0.00333584		463.8	0.231582	0.217358	0.114595	0.124593	0.0418995	0.0414908	-0.0047261		479.8	0.50952	0.483498	0.413832	0.370068	0.154097	0.187612	0.00058567		479.8	0.523637	0.498448	0.465543	0.457427	0.335153	0.312409	-0.0041081
	480	0.510031	0.504455	0.373157	0.394497	0.17775	0.1999	0.00343063		464	0.231801	0.217399	0.114202	0.124653	0.0415354	0.0415167	-0.0048776		480	0.508855	0.48351	0.4139	0.370164	0.153669	0.187704	0.00042699		480	0.524159	0.498448	0.465354	0.457452	0.334953	0.312504	-0.0038173
	480.2	0.50981	0.504476	0.37286	0.394629	0.17783	0.200018	0.0037825		464.2	0.232553	0.21744	0.114142	0.124712	0.0409183	0.0415427	-0.0053839		480.2	0.50917	0.483522	0.414318	0.370259	0.154013	0.187796	0.00024465		480.2	0.523988	0.498448	0.465827	0.457477	0.335788	0.312599	-0.0038357
	480.4	0.510278	0.504496	0.373124	0.39476	0.178405	0.200136	0.00413642		464.4	0.232117	0.217481	0.113757	0.124772	0.0404747	0.0415686	-0.0045493		480.4	0.50914	0.483534	0.414491	0.370355	0.154796	0.187889	7.03e-06		480.4	0.52417	0.498448	0.465959	0.457502	0.336371	0.312694	-0.0039926
	480.6	0.510832	0.504516	0.374201	0.39489	0.178371	0.200253	0.00377183		464.6	0.232448	0.217522	0.113268	0.124831	0.0408535	0.0415946	-0.0046178		480.6	0.509067	0.483546	0.415118	0.37045	0.154491	0.187981	-0.0005164		480.6	0.524246	0.498448	0.466474	0.457527	0.336739	0.312789	-0.0036146
	480.8	0.510772	0.504536	0.373895	0.395021	0.178523	0.200371	0.0039997		464.8	0.234219	0.217563	0.113509	0.12489	0.0418448	0.0416205	-0.0032791		480.8	0.509809	0.483558	0.415073	0.370546	0.154702	0.188073	-0.000425		480.8	0.524131	0.498448	0.467177	0.457552	0.336456	0.312883	-0.0036059
	481	0.510501	0.504557	0.373518	0.395152	0.177918	0.200489	0.00363095		465	0.234496	0.217604	0.113849	0.12495	0.0413936	0.0416464	-0.0028265		481	0.510259	0.48357	0.415358	0.370641	0.154583	0.188165	-0.0005827		481	0.524075	0.498448	0.466783	0.457577	0.336163	0.312978	-0.0047307
	481.2	0.510051	0.504577	0.373631	0.395282	0.177808	0.200606	0.00289126		465.2	0.235483	0.217645	0.113597	0.125009	0.0414575	0.0416723	-0.0023424		481.2	0.509699	0.483582	0.41541	0.370736	0.154596	0.188258	-0.0010015		481.2	0.523735	0.498448	0.46606	0.457601	0.33594	0.313072	-0.0042906
	481.4	0.509486	0.504597	0.373156	0.395412	0.177575	0.200724	0.00247454		465.4	0.236184	0.217686	0.113731	0.125068	0.0420422	0.0416983	-0.002243		481.4	0.50908	0.483593	0.414571	0.370831	0.153502	0.18835	-0.0013258		481.4	0.52235	0.498448	0.465244	0.457626	0.335051	0.313166	-0.0040562
	481.6	0.508981	0.504617	0.372539	0.395542	0.177201	0.200841	0.0017794		465.6	0.235994	0.217726	0.113888	0.125127	0.041805	0.0417242	-0.0024824		481.6	0.508617	0.483605	0.414251	0.370926	0.153804	0.188442	-0.002088		481.6	0.521845	0.498448	0.464875	0.45765	0.335161	0.313261	-0.0048156
	481.8	0.50922	0.504636	0.373031	0.395672	0.177575	0.200959	0.00165409		465.8	0.236186	0.217767	0.113254	0.125186	0.0413825	0.04175	-0.0027572		481.8	0.508467	0.483617	0.414942	0.37102	0.154316	0.188534	-0.002371		481.8	0.521553	0.498448	0.464196	0.457675	0.336002	0.313355	-0.0048083
	482	0.509642	0.504656	0.373325	0.395802	0.17797	0.201076	0.00174969		466	0.235313	0.217807	0.113467	0.125245	0.0409195	0.0417759	-0.0025705		482	0.508144	0.483628	0.415001	0.371115	0.153744	0.188625	-0.0024082		482	0.520924	0.498449	0.463877	0.457699	0.336191	0.313449	-0.0044555
	482.2	0.509587	0.504676	0.373114	0.395932	0.178668	0.201193	0.00171598		466.2	0.235545	0.217848	0.113548	0.125304	0.0405385	0.0418018	-0.0032935		482.2	0.508055	0.48364	0.414972	0.371209	0.153376	0.188717	-0.0018251		482.2	0.520325	0.498449	0.463699	0.457723	0.33607	0.313542	-0.0044381
	482.4	0.509807	0.504696	0.373573	0.396061	0.179419	0.201311	0.0015208		466.4	0.235324	0.217888	0.113236	0.125363	0.0407579	0.0418277	-0.0024369		482.4	0.50826	0.483651	0.415208	0.371303	0.154145	0.188809	-0.0020785		482.4	0.520656	0.498449	0.463818	0.457747	0.336693	0.313636	-0.0054995
	482.6	0.510132	0.504715	0.374513	0.396191	0.180012	0.201428	0.00141635		466.6	0.234281	0.217928	0.113607	0.125422	0.0396184	0.0418535	-0.0029675		482.6	0.507652	0.483663	0.41489	0.371397	0.153908	0.188901	-0.00242		482.6	0.519948	0.498449	0.463605	0.457772	0.336452	0.31373	-0.00499
	482.8	0.510057	0.504735	0.375001	0.39632	0.180461	0.201545	0.00184602		466.8	0.233432	0.217969	0.113341	0.125481	0.0396257	0.0418794	-0.0036668		482.8	0.507378	0.483674	0.415337	0.371491	0.154103	0.188992	-0.0021368		482.8	0.520228	0.498449	0.463894	0.457796	0.3368	0.313823	-0.004354
	483	0.510612	0.504754	0.374869	0.396449	0.180615	0.201662	0.00132114		467	0.233473	0.218009	0.114058	0.12554	0.0398848	0.0419052	-0.0039895		483	0.507159	0.483686	0.415677	0.371585	0.154249	0.189084	-0.0022005		483	0.52055	0.498449	0.463823	0.45782	0.337229	0.313917	-0.00528
	483.2	0.51038	0.504774	0.375713	0.396578	0.180577	0.20178	0.00093018		467.2	0.23269	0.218049	0.114107	0.125599	0.0394513	0.0419311	-0.0046268		483.2	0.506176	0.483697	0.415235	0.371679	0.154846	0.189175	-0.0024822		483.2	0.52042	0.498449	0.463714	0.457844	0.336804	0.31401	-0.0050725
	483.4	0.510366	0.504793	0.376103	0.396707	0.180873	0.201897	0.0009405		467.4	0.232651	0.218089	0.114331	0.125658	0.0393178	0.0419569	-0.0049585		483.4	0.505975	0.483708	0.415484	0.371772	0.154998	0.189267	-0.0021147		483.4	0.52045	0.498449	0.46393	0.457867	0.336735	0.314103	-0.0045818
	483.6	0.510478	0.504812	0.376503	0.396835	0.18105	0.202014	0.00100162		467.6	0.232226	0.218129	0.114508	0.125717	0.0391109	0.0419827	-0.0048204		483.6	0.506182	0.48372	0.415608	0.371866	0.155628	0.189358	-0.0026289		483.6	0.52115	0.498449	0.464063	0.457891	0.337648	0.314196	-0.0052312
	483.8	0.510872	0.504832	0.377287	0.396964	0.181124	0.202131	0.00070283		467.8	0.231729	0.218169	0.115147	0.125775	0.0393096	0.0420085	-0.0056204		483.8	0.506199	0.483731	0.415944	0.371959	0.156337	0.18945	-0.0029409		483.8	0.521757	0.498449	0.463996	0.457915	0.337812	0.314289	-0.0053229
	484	0.510271	0.504851	0.377081	0.397092	0.1811	0.202248	0.00089182		468	0.232145	0.218209	0.114965	0.125834	0.0394835	0.0420344	-0.0057083		484	0.506157	0.483742	0.416092	0.372052	0.155667	0.189541	-0.0027099		484	0.521637	0.498449	0.464015	0.457938	0.337667	0.314382	-0.0050729
	484.2	0.510472	0.50487	0.377171	0.39722	0.181158	0.202364	0.00149588		468.2	0.232134	0.218248	0.115462	0.125893	0.0398993	0.0420602	-0.0059884		484.2	0.506758	0.483753	0.416511	0.372145	0.15605	0.189632	-0.0028296		484.2	0.521631	0.498449	0.464344	0.457962	0.338356	0.314474	-0.0050458
	484.4	0.51099	0.504889	0.377448	0.397348	0.180886	0.202481	0.0011062		468.4	0.231251	0.218288	0.114774	0.125951	0.0405101	0.0420859	-0.005792		484.4	0.506952	0.483764	0.416667	0.372238	0.156342	0.189723	-0.0030214		484.4	0.522396	0.498449	0.464384	0.457985	0.338409	0.314567	-0.0055481
	484.6	0.510462	0.504908	0.377621	0.397476	0.180673	0.202598	0.00092364		468.6	0.232623	0.218328	0.11496	0.12601	0.0412744	0.0421117	-0.0057575		484.6	0.50677	0.483775	0.417041	0.372331	0.15594	0.189815	-0.0033218		484.6	0.522333	0.498449	0.464989	0.458009	0.338141	0.314659	-0.0054472
	484.8	0.509776	0.504927	0.377301	0.397604	0.180479	0.202715	0.00099999		468.8	0.23275	0.218367	0.115403	0.126068	0.0413577	0.0421375	-0.0054019		484.8	0.507363	0.483786	0.417164	0.372423	0.155527	0.189906	-0.0031483		484.8	0.522729	0.498449	0.464839	0.458032	0.337667	0.314752	-0.0057978
	485	0.50932	0.504946	0.376949	0.397732	0.180312	0.202832	0.00104262		469	0.232192	0.218407	0.114824	0.126127	0.0408987	0.0421633	-0.0050168		485	0.507296	0.483797	0.417299	0.372516	0.15568	0.189997	-0.0029097		485	0.523269	0.498449	0.464442	0.458055	0.337754	0.314844	-0.0056033
	485.2	0.509049	0.504964	0.377109	0.397859	0.180441	0.202948	0.00075668		469.2	0.232934	0.218446	0.115386	0.126185	0.0413746	0.042189	-0.0043746		485.2	0.50779	0.483808	0.417347	0.372608	0.155997	0.190088	-0.0023547		485.2	0.523453	0.498449	0.46416	0.458078	0.337913	0.314936	-0.0052599
	485.4	0.509205	0.504983	0.377167	0.397987	0.18031	0.203065	0.00112869		469.4	0.232893	0.218485	0.115708	0.126244	0.0412889	0.0422148	-0.0042168		485.4	0.507802	0.483819	0.417034	0.3727	0.155676	0.190179	-0.0015188		485.4	0.523486	0.498449	0.464136	0.458102	0.337598	0.315028	-0.0046661
	485.6	0.508738	0.505002	0.37683	0.398114	0.180408	0.203181	0.00125448		469.6	0.233319	0.218524	0.115668	0.126302	0.0413237	0.0422406	-0.0041548		485.6	0.507805	0.48383	0.417295	0.372793	0.155842	0.190269	-0.0013942		485.6	0.523413	0.498449	0.464156	0.458125	0.338068	0.31512	-0.0048309
	485.8	0.509373	0.50502	0.377038	0.398241	0.181189	0.203298	0.00173929		469.8	0.234219	0.218564	0.11615	0.126361	0.0420215	0.0422663	-0.0036676		485.8	0.508123	0.48384	0.417579	0.372884	0.156181	0.19036	-0.0007109		485.8	0.523454	0.498449	0.464109	0.458148	0.338568	0.315212	-0.0051281
	486	0.510199	0.505039	0.377279	0.398368	0.181999	0.203415	0.00184047		470	0.23298	0.218603	0.115838	0.126419	0.0417209	0.042292	-0.0035636		486	0.50845	0.483851	0.41763	0.372976	0.156645	0.190451	-0.0008629		486	0.523977	0.498449	0.464427	0.45817	0.338639	0.315303	-0.0047903
	486.2	0.509933	0.505057	0.376737	0.398494	0.181978	0.203531	0.0021072		470.2	0.233484	0.218642	0.115794	0.126477	0.0413688	0.0423177	-0.0027696		486.2	0.508354	0.483862	0.417764	0.373068	0.156708	0.190542	-0.0004154		486.2	0.524073	0.498449	0.464982	0.458193	0.338553	0.315395	-0.0047425
	486.4	0.510315	0.505076	0.377625	0.398621	0.182287	0.203647	0.00226146		470.4	0.232455	0.218681	0.114949	0.126535	0.0406818	0.0423435	-0.0020474		486.4	0.509112	0.483873	0.418306	0.37316	0.157672	0.190632	-0.0003293		486.4	0.524468	0.498449	0.465357	0.458216	0.338865	0.315486	-0.0053316
	486.6	0.51057	0.505094	0.378353	0.398748	0.183043	0.203764	0.00279167		470.6	0.231837	0.21872	0.114464	0.126594	0.0397492	0.0423692	-0.0028053		486.6	0.509632	0.483883	0.418822	0.373251	0.158035	0.190723	-0.0002646		486.6	0.524166	0.49845	0.465731	0.458239	0.338862	0.315577	-0.004769
	486.8	0.510642	0.505112	0.378133	0.398874	0.183316	0.20388	0.00324183		470.8	0.232343	0.218758	0.114815	0.126652	0.0406636	0.0423949	-0.0023537		486.8	0.509944	0.483894	0.419115	0.373342	0.158548	0.190813	-0.000198		486.8	0.52454	0.49845	0.465934	0.458261	0.339314	0.315669	-0.0043929
	487	0.511037	0.505131	0.377804	0.399	0.183521	0.203996	0.00318993		471	0.231517	0.218797	0.115351	0.12671	0.040205	0.0424206	-0.0021841		487	0.510278	0.483904	0.419194	0.373433	0.159377	0.190904	0.00020664		487	0.524407	0.49845	0.466276	0.458284	0.339764	0.31576	-0.0050007
	487.2	0.511054	0.505149	0.377957	0.399126	0.183224	0.204113	0.0031692		471.2	0.230917	0.218836	0.114558	0.126768	0.0393789	0.0424462	-0.0024906		487.2	0.510043	0.483915	0.418884	0.373524	0.159904	0.190994	-1.592e-05		487.2	0.524087	0.49845	0.465817	0.458306	0.339277	0.315851	-0.0051292
	487.4	0.51147	0.505167	0.378116	0.399252	0.183771	0.204229	0.00330338		471.4	0.231034	0.218874	0.115294	0.126826	0.039945	0.0424719	-0.0021059		487.4	0.51033	0.483925	0.419599	0.373615	0.160052	0.191085	-0.0001977		487.4	0.524068	0.49845	0.465859	0.458329	0.339492	0.315941	-0.0048492
	487.6	0.511168	0.505185	0.377601	0.399378	0.183799	0.204345	0.0032336		471.6	0.229965	0.218913	0.115416	0.126884	0.0398056	0.0424976	-0.003051		487.6	0.510308	0.483936	0.419406	0.373706	0.160214	0.191175	-0.000586		487.6	0.523733	0.49845	0.46586	0.458351	0.339615	0.316032	-0.0056596
	487.8	0.511504	0.505203	0.378084	0.399503	0.184121	0.204461	0.00267096		471.8	0.230813	0.218951	0.115563	0.126942	0.0401532	0.0425233	-0.0034847		487.8	0.510253	0.483946	0.419876	0.373797	0.160514	0.191265	-0.0009417		487.8	0.523387	0.49845	0.466004	0.458373	0.339708	0.316123	-0.0058854
	488	0.512278	0.505221	0.378427	0.399629	0.184405	0.204577	0.00296808		472	0.231091	0.21899	0.115731	0.127	0.0409045	0.0425489	-0.0027427		488	0.51075	0.483956	0.420443	0.373887	0.160249	0.191355	-0.0009804		488	0.523216	0.49845	0.466762	0.458395	0.33969	0.316213	-0.0054053
	488.2	0.512194	0.505239	0.378516	0.399754	0.184735	0.204693	0.00293787		472.2	0.231057	0.219028	0.115717	0.127058	0.0408474	0.0425746	-0.0036387		488.2	0.510585	0.483967	0.420418	0.373978	0.160342	0.191445	-0.0010273		488.2	0.523215	0.49845	0.466632	0.458418	0.339961	0.316304	-0.0052306
	488.4	0.511832	0.505256	0.378588	0.399879	0.18436	0.204809	0.00188401		472.4	0.231727	0.219066	0.115615	0.127115	0.0411261	0.0426002	-0.0040277		488.4	0.51032	0.483977	0.420535	0.374068	0.1603	0.191535	-0.0014266		488.4	0.523484	0.49845	0.466091	0.45844	0.339744	0.316394	-0.0061662
	488.6	0.511259	0.505274	0.379142	0.400005	0.184266	0.204925	0.00228682		472.6	0.231364	0.219105	0.115599	0.127173	0.0404281	0.0426258	-0.004112		488.6	0.50939	0.483987	0.4209	0.374158	0.160179	0.191625	-0.0010494		488.6	0.522826	0.49845	0.465533	0.458462	0.339314	0.316484	-0.0054222
	488.8	0.511189	0.505292	0.379696	0.400129	0.184406	0.205041	0.00178237		472.8	0.231304	0.219143	0.115461	0.127231	0.0405482	0.0426515	-0.0046772		488.8	0.509597	0.483997	0.421268	0.374248	0.160145	0.191715	-0.0007305		488.8	0.522709	0.49845	0.465255	0.458484	0.339729	0.316574	-0.0052111
	489	0.510786	0.505309	0.379083	0.400254	0.184592	0.205157	0.00227528		473	0.231706	0.219181	0.114965	0.127289	0.0399572	0.0426771	-0.0040242		489	0.509395	0.484007	0.420812	0.374338	0.160482	0.191805	-0.0005094		489	0.522755	0.49845	0.465252	0.458505	0.339949	0.316664	-0.0049946
	489.2	0.510937	0.505327	0.379566	0.400379	0.184281	0.205273	0.00235133		473.2	0.232148	0.219219	0.115908	0.127346	0.0399304	0.0427027	-0.0034618		489.2	0.508842	0.484018	0.420697	0.374428	0.160405	0.191895	-0.0003921		489.2	0.521935	0.49845	0.464545	0.458527	0.340057	0.316754	-0.0049576
[truncated: 6,143 more rows]

## Sheet: Fig 1F
KD (nM)	R1	R2	Avg	Std Dev
VH24-Fc	<1	<1
VH27-Fc	3.2	2.4	2.8	0.565685
[truncated: 2 more rows]

## Sheet: Fig 1G
OS384		REP1			REP2			REP3			REP4			REP5			REP6
[truncated: 17 more rows]

[truncated: 3 more sheets: Fig 1H, Fig 1I, Fig 1J]
