# Supplementary material for: Discovery of VH domains that allosterically inhibit ENPP1
Source: Nat Chem Biol. 2023 Jul 3;20(1):30–41. doi: 10.1038/s41589-023-01368-5 (PMC10746542; doi:10.1038/s41589-023-01368-5)
Supplement: Supplementary file 4 — Statistical source data. [file 41589_2023_1368_MOESM4_ESM.xlsx]

## Sheet: Fig 2C
KD (nM)	R1	R2	Avg	Std Dev		Kassoc	R1	R2	Avg	Std Dev		Kdissoc	R1	R2	Avg	Std Dev
VH27-Fc	3.2	2.4	2.8	0.565685		VH27-Fc	168000	171000	169500	2121.32		VH27-Fc	0.000533	0.000402	0.0004675	9.2631e-05
T75I VH27-Fc	4.9	2.6	3.75	1.62635		T75I VH27-Fc	68400	82400	75400	9899.49		T75I VH27-Fc	0.000332	0.000218	0.000275	8.06102e-05
						A89V VH27-Fc	296000	226000	261000	49497.5		A89V VH27-Fc	0.000635	0.000352	0.0004935	0.000200111
						T75I/A89V VH27-Fc	410000	320000	365000	63639.6		T75I/A89V VH27-Fc	0.00027	0.000229	0.0002495	2.89914e-05

## Sheet: Fig 2D
INITIAL VELOCITY
ATP (uM)	PBS			300 nM VH27.2-Fc
500	143108	110918	113599	53988.2	28565	18210.2
50	78175	79039.4	81480.2	22651.3	24048.6	24733.8
5	6984.81	11336.5	8301.83	4232.99	8223.1	4873.65
0.5	986.569	1237.51	916.528	979.111	1207.57	884.778

## Sheet: Fig 2E
INITIAL VELOCITY
cGAMP (uM)	PBS			300 nM VH27.2-Fc
500	86270.2	71807.9	86750	12626.9	7665.39	12766.1
50	60855.3	52134.8	60895.8	6984.8	4029.94	8087.69
5	12771.6	10276.5	13284	772.865	401.469	820.521
0.5	277.125	279.479	342.271	10.4583	5.79167	19.3646

## Sheet: Fig 2F
Luminescent signal (AMP)
VH27.2-Fc (uM)	Donor 1			Donor 2			Donor 3
6	0.109662	0.158439	0.129427	0.179798	0.192208	0.165944	0.128994	0.176168	0.110634
3	0.253705	0.326062	0.228142	0.321212	0.319481	0.291757	0.246154	0.233179	0.234157
1.5	0.361589	0.3938	0.445315	0.424242	0.490909	0.556399	0.418935	0.447355	0.409774
0.75	0.653231	0.693456	0.575368	0.850505	0.563636	0.685466	0.659172	0.77247	0.597207
0.375	0.935388	0.769231	0.704481	0.705051	0.641558	0.827549	0.915976	0.814073	0.785177
0.1875	1.06046	0.876005	0.819806	1.0101	0.641558	0.867679	1.02959	0.827427	0.929108
0.093	0.956135	1.35017	0.952053	0.981818	0.888312	0.95987	1.22722	0.975347	0.886681
0.046	1.24718	1.16533	0.996553	1.03434	0.841558	1.14534	1.10651	0.701592	0.981203
isotype 6 uM	0.954357	1.09874	0.989345	1.09293	1.01299	1.0564	1.06154	0.834617	1.31042
PBS	1	1	1	1	1	1	1	1	1
no cGAMP	0	0	0	0	0	0	0	0	0

## Sheet: Fig 2G
Tm (Celcius)	Non reduced					Reduced
VH27	40.2163		49.585	51.6965	48.6121	46.2529	43.9633	46.7925	44.3292	44.6933
VH27.2	61.6115	61.8385	63.9	63.062		49.9412	49.6939	50.505	48.2128

## Sheet: Fig 2H
	VH27			VH27.2
Fc:Aggregate ratio	0.832849	0.5835		1.87922	2.70524	2.85362
