# Supplementary material for: Discovery of VH domains that allosterically inhibit ENPP1
Source: Nat Chem Biol. 2023 Jul 3;20(1):30–41. doi: 10.1038/s41589-023-01368-5 (PMC10746542; doi:10.1038/s41589-023-01368-5)
Supplement: Supplementary file 5 — Statistical source data. [file 41589_2023_1368_MOESM5_ESM.xlsx]

## Sheet: Fig 3B
Time (sec)	FC-VH27-FCVH27	FC-VH27-FC-VH24	FC-VH27-FC-VH31	FC-VH27-FC-VH38
185.2	-0.202261	-0.208181	-0.213059	-0.27077
185.4	-0.201966	-0.207566	-0.212322	-0.270776
185.6	-0.201091	-0.206482	-0.212214	-0.270987
185.8	-0.200245	-0.205923	-0.211579	-0.270899
186	-0.19962	-0.205897	-0.210967	-0.270619
186.2	-0.198298	-0.205132	-0.210999	-0.270261
186.4	-0.197263	-0.204763	-0.210414	-0.269348
186.6	-0.196611	-0.204257	-0.209165	-0.268633
186.8	-0.195744	-0.203892	-0.208824	-0.268083
187	-0.195293	-0.203375	-0.208146	-0.267412
187.2	-0.195033	-0.203209	-0.207235	-0.266434
187.4	-0.194567	-0.203063	-0.206972	-0.265384
187.6	-0.19447	-0.202393	-0.20626	-0.264297
187.8	-0.193661	-0.202313	-0.205829	-0.263487
188	-0.192825	-0.201935	-0.206003	-0.2631
188.2	-0.192738	-0.201153	-0.205954	-0.262319
188.4	-0.192687	-0.201301	-0.205386	-0.261313
188.6	-0.19212	-0.201027	-0.20526	-0.260368
188.8	-0.191596	-0.200594	-0.205098	-0.260432
189	-0.191525	-0.199695	-0.204565	-0.260324
189.2	-0.191612	-0.199648	-0.204387	-0.259394
189.4	-0.191374	-0.199325	-0.204585	-0.25959
189.6	-0.190461	-0.198763	-0.204556	-0.259737
189.8	-0.19017	-0.19893	-0.204037	-0.259178
190	-0.1899	-0.199153	-0.204354	-0.258416
190.2	-0.189129	-0.198407	-0.204209	-0.257984
190.4	-0.189369	-0.198319	-0.203235	-0.256856
190.6	-0.188856	-0.198353	-0.203153	-0.256532
190.8	-0.188161	-0.198128	-0.203188	-0.256238
191	-0.18777	-0.197541	-0.20262	-0.255665
191.2	-0.187281	-0.197069	-0.20236	-0.254691
191.4	-0.186917	-0.197071	-0.20222	-0.254168
191.6	-0.186799	-0.196776	-0.201465	-0.253612
191.8	-0.18646	-0.196558	-0.201384	-0.253105
192	-0.186596	-0.195733	-0.201538	-0.252491
192.2	-0.186625	-0.195292	-0.20129	-0.251695
192.4	-0.18687	-0.194964	-0.200911	-0.251614
192.6	-0.185955	-0.194681	-0.201006	-0.251469
192.8	-0.185721	-0.194241	-0.20038	-0.251476
193	-0.185622	-0.193557	-0.199642	-0.250989
193.2	-0.185582	-0.193607	-0.199405	-0.250683
193.4	-0.185355	-0.193382	-0.198633	-0.250798
193.6	-0.185088	-0.192983	-0.19818	-0.250134
193.8	-0.185281	-0.192957	-0.197655	-0.249679
194	-0.18533	-0.192939	-0.197838	-0.24904
194.2	-0.184681	-0.19259	-0.197656	-0.248903
194.4	-0.184875	-0.193005	-0.197133	-0.247989
194.6	-0.18435	-0.193208	-0.197075	-0.247574
194.8	-0.183705	-0.192661	-0.196851	-0.247007
195	-0.183625	-0.192687	-0.19633	-0.246194
195.2	-0.183567	-0.192693	-0.19607	-0.245208
195.4	-0.182983	-0.192877	-0.19642	-0.244232
195.6	-0.182645	-0.192605	-0.196387	-0.243079
195.8	-0.182756	-0.192148	-0.196227	-0.242345
196	-0.182494	-0.191856	-0.196438	-0.241842
196.2	-0.182093	-0.191451	-0.196478	-0.241302
196.4	-0.182067	-0.190812	-0.195825	-0.241341
196.6	-0.181497	-0.190608	-0.195657	-0.240475
196.8	-0.181206	-0.190113	-0.195411	-0.240018
197	-0.181163	-0.18991	-0.194872	-0.239362
197.2	-0.181107	-0.189842	-0.194477	-0.239033
197.4	-0.180414	-0.189663	-0.194705	-0.238327
197.6	-0.180111	-0.188683	-0.194924	-0.237644
197.8	-0.179994	-0.188517	-0.194723	-0.237469
198	-0.179199	-0.188199	-0.195353	-0.237089
198.2	-0.178539	-0.188024	-0.194801	-0.236891
198.4	-0.178935	-0.187781	-0.194111	-0.236271
198.6	-0.177859	-0.187629	-0.194291	-0.235744
198.8	-0.177372	-0.187332	-0.193727	-0.235273
199	-0.177679	-0.187098	-0.192636	-0.234782
199.2	-0.177065	-0.187019	-0.192905	-0.234483
199.4	-0.176202	-0.186347	-0.192853	-0.233953
199.6	-0.176408	-0.186203	-0.191788	-0.233489
199.8	-0.176235	-0.185742	-0.191406	-0.23321
200	-0.1759	-0.18565	-0.191489	-0.233038
200.2	-0.175872	-0.184734	-0.19062	-0.232298
200.4	-0.175992	-0.184251	-0.189987	-0.231797
200.6	-0.175978	-0.18441	-0.189661	-0.231215
200.8	-0.175589	-0.184042	-0.189181	-0.23068
201	-0.175854	-0.183618	-0.1888	-0.230134
201.2	-0.175521	-0.183461	-0.188525	-0.230133
201.4	-0.175162	-0.182972	-0.188401	-0.229418
201.6	-0.175162	-0.182209	-0.188426	-0.228833
201.8	-0.174656	-0.18228	-0.187819	-0.228608
202	-0.174328	-0.181825	-0.187764	-0.22826
202.2	-0.173979	-0.18153	-0.187353	-0.227622
202.4	-0.174158	-0.181407	-0.186967	-0.227249
202.6	-0.173946	-0.181499	-0.186602	-0.226936
202.8	-0.174115	-0.180981	-0.1862	-0.226592
203	-0.173777	-0.180552	-0.18593	-0.22648
203.2	-0.173312	-0.180727	-0.186109	-0.225854
203.4	-0.172694	-0.180296	-0.186336	-0.2254
203.6	-0.172286	-0.180523	-0.18604	-0.224652
203.8	-0.172028	-0.179997	-0.185905	-0.224216
204	-0.171883	-0.179849	-0.185966	-0.22355
204.2	-0.171441	-0.179567	-0.185733	-0.222878
204.4	-0.171973	-0.179588	-0.18502	-0.222256
204.6	-0.172134	-0.179784	-0.18473	-0.222006
204.8	-0.171635	-0.179658	-0.184913	-0.221036
205	-0.171838	-0.179462	-0.184847	-0.221009
205.2	-0.171965	-0.179649	-0.184898	-0.220748
205.4	-0.171554	-0.179516	-0.185107	-0.22042
205.6	-0.1716	-0.179089	-0.184716	-0.219932
205.8	-0.171804	-0.178661	-0.184225	-0.219611
206	-0.171823	-0.178571	-0.184648	-0.219033
206.2	-0.171524	-0.178548	-0.184146	-0.218704
206.4	-0.172019	-0.177911	-0.183609	-0.218538
206.6	-0.171737	-0.177797	-0.183522	-0.218312
206.8	-0.171312	-0.177512	-0.183117	-0.217719
207	-0.171415	-0.176726	-0.182408	-0.217151
207.2	-0.171066	-0.176983	-0.182406	-0.216142
207.4	-0.170476	-0.176603	-0.18212	-0.216064
207.6	-0.170033	-0.176125	-0.181539	-0.21516
207.8	-0.169758	-0.175446	-0.1811	-0.214999
208	-0.169187	-0.175571	-0.18074	-0.214324
208.2	-0.168696	-0.17519	-0.180111	-0.213487
208.4	-0.169021	-0.175054	-0.179207	-0.212817
208.6	-0.168708	-0.175191	-0.179052	-0.212392
208.8	-0.168059	-0.174897	-0.179418	-0.211431
209	-0.168177	-0.174984	-0.179894	-0.211172
209.2	-0.167913	-0.175064	-0.179441	-0.210888
209.4	-0.166959	-0.174754	-0.179464	-0.210731
209.6	-0.166874	-0.174248	-0.179161	-0.21028
209.8	-0.166457	-0.174662	-0.179094	-0.209927
210	-0.165975	-0.174513	-0.179549	-0.209533
210.2	-0.16548	-0.174305	-0.179232	-0.209843
210.4	-0.165343	-0.173924	-0.178933	-0.209628
210.6	-0.164882	-0.174112	-0.17868	-0.209429
210.8	-0.164491	-0.173706	-0.178338	-0.209118
211	-0.164718	-0.173065	-0.177932	-0.209322
211.2	-0.164811	-0.172921	-0.177733	-0.209086
211.4	-0.164476	-0.172535	-0.177519	-0.209086
211.6	-0.163906	-0.172006	-0.177076	-0.208381
211.8	-0.163758	-0.171104	-0.176687	-0.20802
212	-0.163681	-0.170885	-0.176495	-0.206953
212.2	-0.16385	-0.170384	-0.176316	-0.206276
212.4	-0.164128	-0.169359	-0.176021	-0.205798
212.6	-0.1643	-0.169047	-0.176148	-0.204787
212.8	-0.164131	-0.168516	-0.176235	-0.203892
213	-0.164256	-0.168105	-0.175708	-0.203475
213.2	-0.163805	-0.167567	-0.174931	-0.202896
213.4	-0.163367	-0.167684	-0.17491	-0.2025
213.6	-0.163553	-0.167637	-0.174337	-0.20221
213.8	-0.163293	-0.168067	-0.174422	-0.201527
214	-0.162816	-0.168251	-0.174715	-0.201387
214.2	-0.162318	-0.168085	-0.174093	-0.201475
214.4	-0.162162	-0.168081	-0.173899	-0.201089
214.6	-0.161979	-0.168416	-0.173743	-0.201043
214.8	-0.161789	-0.168188	-0.17323	-0.201079
215	-0.162591	-0.167953	-0.17281	-0.201105
215.2	-0.162343	-0.168021	-0.172584	-0.200313
215.4	-0.161571	-0.168566	-0.172239	-0.199705
215.6	-0.161204	-0.167905	-0.172058	-0.198753
215.8	-0.1616	-0.168395	-0.17196	-0.198163
216	-0.161833	-0.16859	-0.171684	-0.197219
216.2	-0.161939	-0.16806	-0.171828	-0.197179
216.4	-0.162033	-0.16784	-0.17162	-0.196359
216.6	-0.161479	-0.168288	-0.171256	-0.195268
216.8	-0.160833	-0.167751	-0.171164	-0.194749
217	-0.160561	-0.167517	-0.17065	-0.194458
217.2	-0.16004	-0.168193	-0.169992	-0.194182
217.4	-0.159604	-0.168104	-0.170315	-0.19354
217.6	-0.159332	-0.167612	-0.169867	-0.193218
217.8	-0.159243	-0.167473	-0.169829	-0.193153
218	-0.158903	-0.16704	-0.170078	-0.193024
218.2	-0.158695	-0.166148	-0.169929	-0.19296
218.4	-0.159041	-0.165669	-0.169594	-0.192988
218.6	-0.158366	-0.165177	-0.16991	-0.192625
218.8	-0.157989	-0.164299	-0.170016	-0.192554
219	-0.158121	-0.164104	-0.169543	-0.192293
219.2	-0.157328	-0.16394	-0.16919	-0.191865
219.4	-0.157164	-0.163613	-0.169146	-0.191386
219.6	-0.157193	-0.162847	-0.169094	-0.190795
219.8	-0.157751	-0.163062	-0.169024	-0.190279
220	-0.157209	-0.162278	-0.169284	-0.189792
220.2	-0.156893	-0.161829	-0.168928	-0.1896
220.4	-0.156491	-0.161646	-0.168593	-0.189001
220.6	-0.155774	-0.161386	-0.168987	-0.188766
220.8	-0.155834	-0.161365	-0.168811	-0.188404
221	-0.155923	-0.161776	-0.168387	-0.188275
221.2	-0.155744	-0.161832	-0.168346	-0.187888
221.4	-0.155782	-0.161242	-0.168249	-0.187392
221.6	-0.156073	-0.160869	-0.167131	-0.187402
221.8	-0.156373	-0.160717	-0.167181	-0.187326
222	-0.155959	-0.160384	-0.166911	-0.186935
222.2	-0.155887	-0.159981	-0.166399	-0.18672
222.4	-0.155782	-0.15991	-0.1664	-0.186669
222.6	-0.154804	-0.160017	-0.166289	-0.185982
222.8	-0.155207	-0.159823	-0.165588	-0.185693
223	-0.154836	-0.159964	-0.164689	-0.184904
223.2	-0.154288	-0.159776	-0.164569	-0.184546
223.4	-0.154204	-0.159345	-0.164579	-0.183754
223.6	-0.153836	-0.15906	-0.164408	-0.182707
223.8	-0.153318	-0.158998	-0.16391	-0.182219
224	-0.152362	-0.158767	-0.163372	-0.181616
224.2	-0.152418	-0.158903	-0.163133	-0.181334
224.4	-0.152255	-0.158869	-0.16314	-0.181216
224.6	-0.152113	-0.159005	-0.163382	-0.180723
224.8	-0.152266	-0.158725	-0.163604	-0.179939
225	-0.1519	-0.158529	-0.163225	-0.180298
225.2	-0.151969	-0.158474	-0.162641	-0.180603
225.4	-0.152241	-0.158029	-0.162418	-0.180465
225.6	-0.152113	-0.157875	-0.162004	-0.179856
225.8	-0.151759	-0.157887	-0.162071	-0.179811
226	-0.151285	-0.15753	-0.16214	-0.179841
226.2	-0.151536	-0.157327	-0.161755	-0.17976
226.4	-0.151607	-0.157138	-0.161256	-0.179545
226.6	-0.151419	-0.156439	-0.161318	-0.17913
226.8	-0.151556	-0.156155	-0.160914	-0.178691
227	-0.150993	-0.156564	-0.16061	-0.178321
227.2	-0.15043	-0.156563	-0.161033	-0.178184
227.4	-0.150062	-0.156363	-0.160609	-0.177734
227.6	-0.150099	-0.156186	-0.160365	-0.176816
227.8	-0.14962	-0.156434	-0.160318	-0.176261
228	-0.149074	-0.156257	-0.16038	-0.175758
228.2	-0.149376	-0.156094	-0.1604	-0.175585
228.4	-0.14936	-0.155827	-0.16084	-0.174423
228.6	-0.149415	-0.155452	-0.16113	-0.173641
228.8	-0.149615	-0.155145	-0.160662	-0.173199
229	-0.149576	-0.155431	-0.16021	-0.173057
229.2	-0.148876	-0.155491	-0.160317	-0.172741
229.4	-0.148906	-0.154802	-0.16003	-0.171903
229.6	-0.148853	-0.154746	-0.15959	-0.17099
229.8	-0.148201	-0.154422	-0.159451	-0.170843
230	-0.148256	-0.153854	-0.158586	-0.170578
230.2	-0.148614	-0.15331	-0.157768	-0.17056
230.4	-0.148148	-0.153002	-0.158027	-0.170414
230.6	-0.147827	-0.15241	-0.157871	-0.170791
230.8	-0.147663	-0.152208	-0.157185	-0.17048
231	-0.14701	-0.152629	-0.157421	-0.170272
231.2	-0.146751	-0.152186	-0.157413	-0.170323
231.4	-0.147294	-0.151519	-0.156953	-0.170245
231.6	-0.147427	-0.1514	-0.157	-0.169618
231.8	-0.147113	-0.151397	-0.15693	-0.169536
232	-0.146966	-0.150886	-0.15698	-0.169413
232.2	-0.14785	-0.151021	-0.156599	-0.16883
232.4	-0.148128	-0.15157	-0.156638	-0.167724
232.6	-0.148079	-0.15123	-0.15609	-0.167353
232.8	-0.147941	-0.151459	-0.155592	-0.166959
233	-0.147584	-0.151648	-0.155605	-0.166313
233.2	-0.146757	-0.150984	-0.155418	-0.165621
233.4	-0.147438	-0.151052	-0.15484	-0.164673
233.6	-0.147216	-0.151061	-0.154452	-0.16419
233.8	-0.146455	-0.150962	-0.153944	-0.163831
234	-0.146469	-0.150456	-0.153622	-0.163337
234.2	-0.146578	-0.150475	-0.15331	-0.163438
234.4	-0.145789	-0.150557	-0.153293	-0.16319
234.6	-0.145518	-0.150149	-0.152632	-0.162857
234.8	-0.145205	-0.150001	-0.152359	-0.162442
235	-0.144652	-0.150392	-0.152101	-0.162144
235.2	-0.144426	-0.149872	-0.152017	-0.161951
235.4	-0.144694	-0.149593	-0.151658	-0.161822
235.6	-0.144271	-0.149587	-0.151582	-0.161411
235.8	-0.143669	-0.149421	-0.152047	-0.161372
236	-0.143617	-0.14952	-0.151773	-0.161156
236.2	-0.143931	-0.149866	-0.150745	-0.160766
236.4	-0.143133	-0.149527	-0.151445	-0.160055
236.6	-0.14263	-0.149064	-0.151417	-0.159866
236.8	-0.142628	-0.148789	-0.151414	-0.159476
237	-0.141741	-0.148383	-0.152126	-0.159071
237.2	-0.141082	-0.147516	-0.1523	-0.158682
237.4	-0.141514	-0.147377	-0.151634	-0.158541
237.6	-0.141034	-0.146671	-0.151598	-0.158257
237.8	-0.140376	-0.1465	-0.151758	-0.157612
238	-0.140479	-0.146081	-0.151487	-0.157564
238.2	-0.14021	-0.146015	-0.151112	-0.157075
238.4	-0.138984	-0.145984	-0.151369	-0.156298
238.6	-0.13909	-0.145379	-0.150369	-0.1556
238.8	-0.13878	-0.145116	-0.149978	-0.155275
239	-0.138038	-0.145402	-0.149872	-0.154987
239.2	-0.137757	-0.145019	-0.149521	-0.154194
239.4	-0.138118	-0.145082	-0.149244	-0.15417
239.6	-0.137762	-0.145209	-0.149466	-0.153501
239.8	-0.137696	-0.14517	-0.14919	-0.153408
240	-0.138258	-0.145128	-0.148504	-0.152913
240.2	-0.138172	-0.145108	-0.148573	-0.152491
240.4	-0.137789	-0.144534	-0.149087	-0.151885
240.6	-0.138395	-0.144235	-0.148535	-0.151918
240.8	-0.138516	-0.143962	-0.148354	-0.151582
241	-0.138103	-0.143623	-0.148315	-0.151444
241.2	-0.138508	-0.142848	-0.147761	-0.150617
241.4	-0.13908	-0.143533	-0.14745	-0.150568
241.6	-0.138424	-0.143943	-0.147542	-0.150162
241.8	-0.137927	-0.143729	-0.147428	-0.150202
242	-0.137996	-0.143793	-0.147438	-0.149995
242.2	-0.138091	-0.143789	-0.147441	-0.149532
242.4	-0.137578	-0.143781	-0.147522	-0.149135
242.6	-0.137318	-0.143791	-0.146591	-0.148973
242.8	-0.136751	-0.144024	-0.146467	-0.149054
243	-0.13585	-0.144203	-0.146516	-0.149406
243.2	-0.135792	-0.144106	-0.146485	-0.14949
243.4	-0.136196	-0.144515	-0.146252	-0.149668
243.6	-0.13609	-0.144183	-0.146357	-0.149384
243.8	-0.135795	-0.1438	-0.146517	-0.149361
244	-0.135906	-0.143569	-0.14609	-0.148876
244.2	-0.135882	-0.143351	-0.146162	-0.14864
244.4	-0.135456	-0.14283	-0.146204	-0.148205
244.6	-0.135791	-0.14223	-0.145227	-0.147517
244.8	-0.135609	-0.14174	-0.145043	-0.146799
245	-0.135179	-0.141447	-0.145465	-0.146319
245.2	-0.135269	-0.141217	-0.145297	-0.145594
245.4	-0.135092	-0.141487	-0.144828	-0.145398
245.6	-0.134562	-0.141153	-0.144972	-0.144765
245.8	-0.134723	-0.140886	-0.144603	-0.144422
246	-0.134997	-0.140613	-0.144533	-0.143985
246.2	-0.134859	-0.140334	-0.144306	-0.143384
246.4	-0.133871	-0.140165	-0.143921	-0.142752
246.6	-0.133651	-0.139511	-0.143026	-0.142188
246.8	-0.133826	-0.139225	-0.142528	-0.142158
247	-0.133325	-0.139138	-0.142178	-0.142531
247.2	-0.133441	-0.13867	-0.141603	-0.142308
247.4	-0.133354	-0.138759	-0.141103	-0.141552
247.6	-0.13246	-0.138641	-0.140895	-0.141064
247.8	-0.132372	-0.138393	-0.140801	-0.14104
248	-0.13244	-0.138307	-0.140183	-0.140777
248.2	-0.132072	-0.138176	-0.140122	-0.14054
248.4	-0.131657	-0.137792	-0.139956	-0.140142
248.6	-0.131771	-0.137333	-0.139326	-0.13943
248.8	-0.131559	-0.137329	-0.139283	-0.139581
249	-0.131353	-0.137299	-0.139457	-0.13966
249.2	-0.131659	-0.13726	-0.139447	-0.139216
249.4	-0.131415	-0.137899	-0.139289	-0.138751
249.6	-0.131039	-0.137955	-0.13976	-0.138469
249.8	-0.13072	-0.137814	-0.140056	-0.137847
250	-0.130847	-0.137508	-0.14014	-0.137329
250.2	-0.131155	-0.137736	-0.139951	-0.13682
250.4	-0.130997	-0.13752	-0.139952	-0.136281
250.6	-0.13119	-0.137392	-0.139515	-0.13606
250.8	-0.13135	-0.137503	-0.138858	-0.136296
251	-0.131059	-0.137167	-0.139289	-0.135999
251.2	-0.131039	-0.136863	-0.139411	-0.13511
251.4	-0.131385	-0.137161	-0.139042	-0.134735
251.6	-0.130848	-0.137203	-0.139125	-0.134654
251.8	-0.130572	-0.13652	-0.139527	-0.13498
252	-0.130769	-0.136039	-0.138814	-0.134933
252.2	-0.13079	-0.135812	-0.138573	-0.13435
252.4	-0.130288	-0.135632	-0.138456	-0.134181
252.6	-0.13034	-0.134933	-0.137858	-0.134468
252.8	-0.130044	-0.13474	-0.137558	-0.134466
253	-0.129755	-0.134908	-0.138291	-0.133813
253.2	-0.129792	-0.134635	-0.137681	-0.133126
253.4	-0.128951	-0.134728	-0.137401	-0.132593
253.6	-0.128224	-0.134401	-0.137748	-0.131916
253.8	-0.127928	-0.134404	-0.137262	-0.131275
254	-0.128354	-0.13418	-0.136747	-0.131105
254.2	-0.128413	-0.134487	-0.136744	-0.130702
254.4	-0.128015	-0.133897	-0.136183	-0.130256
254.6	-0.128358	-0.133211	-0.135914	-0.1304
254.8	-0.128874	-0.132709	-0.135801	-0.129857
255	-0.128934	-0.13269	-0.135747	-0.129271
255.2	-0.129163	-0.132421	-0.13545	-0.129113
255.4	-0.129004	-0.132559	-0.135081	-0.128813
255.6	-0.128163	-0.132532	-0.134792	-0.128933
255.8	-0.128011	-0.131563	-0.134553	-0.129244
256	-0.128234	-0.131456	-0.134118	-0.12952
256.2	-0.127354	-0.131651	-0.133957	-0.129548
256.4	-0.126813	-0.131223	-0.134029	-0.129734
256.6	-0.126356	-0.130527	-0.133992	-0.129725
256.8	-0.125946	-0.131048	-0.133875	-0.129295
257	-0.125932	-0.13116	-0.134229	-0.128404
257.2	-0.125653	-0.130765	-0.133852	-0.128213
257.4	-0.124907	-0.131363	-0.133712	-0.127866
257.6	-0.124659	-0.131733	-0.133928	-0.127614
257.8	-0.124222	-0.131321	-0.134244	-0.127384
258	-0.124359	-0.131378	-0.134199	-0.127333
258.2	-0.124283	-0.131471	-0.134067	-0.126746
258.4	-0.124087	-0.130624	-0.134058	-0.126184
258.6	-0.124174	-0.130305	-0.133905	-0.126074
258.8	-0.124416	-0.130331	-0.1328	-0.125388
259	-0.123885	-0.130481	-0.132591	-0.124849
259.2	-0.123416	-0.130026	-0.132328	-0.124272
259.4	-0.12306	-0.129575	-0.13173	-0.123703
259.6	-0.122819	-0.128796	-0.131286	-0.123671
259.8	-0.122422	-0.128151	-0.130919	-0.123367
260	-0.122515	-0.127963	-0.130285	-0.122957
260.2	-0.121891	-0.127682	-0.130239	-0.122716
260.4	-0.12162	-0.127345	-0.130239	-0.122055
260.6	-0.121639	-0.127155	-0.129845	-0.121817
260.8	-0.122055	-0.127561	-0.129723	-0.121341
261	-0.122241	-0.127631	-0.130035	-0.120806
261.2	-0.122229	-0.127321	-0.130017	-0.120568
261.4	-0.122154	-0.127215	-0.129821	-0.120535
261.6	-0.121629	-0.127479	-0.130313	-0.120555
261.8	-0.12132	-0.127242	-0.130611	-0.120061
262	-0.121367	-0.127247	-0.130605	-0.120009
262.2	-0.120993	-0.127318	-0.130772	-0.119621
262.4	-0.120902	-0.127165	-0.130629	-0.119291
262.6	-0.120847	-0.126695	-0.13019	-0.119086
262.8	-0.120721	-0.126922	-0.129421	-0.118682
263	-0.12082	-0.126779	-0.129689	-0.11848
263.2	-0.120894	-0.125926	-0.129607	-0.11843
263.4	-0.120942	-0.125707	-0.129319	-0.118838
263.6	-0.120827	-0.125737	-0.129336	-0.118436
263.8	-0.12097	-0.12543	-0.129079	-0.118168
264	-0.121334	-0.125274	-0.128886	-0.117691
264.2	-0.121089	-0.125241	-0.128793	-0.117887
264.4	-0.121183	-0.124904	-0.128645	-0.117627
264.6	-0.12193	-0.124709	-0.128319	-0.117541
264.8	-0.121936	-0.125023	-0.128439	-0.117372
265	-0.121679	-0.125006	-0.128414	-0.117199
265.2	-0.121383	-0.124953	-0.128401	-0.116705
265.4	-0.121312	-0.125314	-0.127725	-0.11669
265.6	-0.120505	-0.125341	-0.127734	-0.116407
265.8	-0.120369	-0.124782	-0.127836	-0.115758
266	-0.120081	-0.124674	-0.127428	-0.115506
266.2	-0.11979	-0.124783	-0.1271	-0.115399
266.4	-0.119556	-0.124438	-0.126887	-0.115253
266.6	-0.119431	-0.124229	-0.126302	-0.11481
266.8	-0.118846	-0.124095	-0.125964	-0.114763
267	-0.118332	-0.123642	-0.126338	-0.11439
267.2	-0.117552	-0.12307	-0.125879	-0.114388
267.4	-0.117092	-0.123035	-0.125708	-0.114309
267.6	-0.116448	-0.122551	-0.125905	-0.113772
267.8	-0.116511	-0.121985	-0.125136	-0.113337
268	-0.116409	-0.121496	-0.125038	-0.112461
268.2	-0.116355	-0.120894	-0.125331	-0.112279
268.4	-0.116077	-0.120323	-0.125118	-0.11162
268.6	-0.11645	-0.119925	-0.124882	-0.110891
268.8	-0.115875	-0.119889	-0.125447	-0.110868
269	-0.115742	-0.119802	-0.125153	-0.110585
269.2	-0.116029	-0.119317	-0.124622	-0.110235
269.4	-0.116323	-0.119205	-0.124528	-0.11002
269.6	-0.116148	-0.118296	-0.124795	-0.110133
269.8	-0.116483	-0.117832	-0.12418	-0.110164
270	-0.116389	-0.11816	-0.124236	-0.110091
270.2	-0.116045	-0.11816	-0.124238	-0.110381
270.4	-0.115935	-0.117734	-0.123591	-0.110223
270.6	-0.115718	-0.117834	-0.123382	-0.109623
270.8	-0.114828	-0.117419	-0.123412	-0.10936
271	-0.114812	-0.117096	-0.123183	-0.109247
271.2	-0.114823	-0.117123	-0.122924	-0.109468
271.4	-0.114382	-0.117689	-0.123003	-0.109313
271.6	-0.114006	-0.117724	-0.122616	-0.10911
271.8	-0.113968	-0.117577	-0.122327	-0.108288
272	-0.113836	-0.117637	-0.122448	-0.107483
272.2	-0.113676	-0.11764	-0.122329	-0.107108
272.4	-0.113487	-0.11725	-0.121655	-0.10677
272.6	-0.114011	-0.116987	-0.121563	-0.106141
272.8	-0.114092	-0.116925	-0.121514	-0.106548
273	-0.114666	-0.116925	-0.12123	-0.10601
273.2	-0.1151	-0.116927	-0.120596	-0.105545
273.4	-0.114816	-0.117232	-0.120316	-0.105286
273.6	-0.114653	-0.1167	-0.119937	-0.105152
273.8	-0.114361	-0.116916	-0.119154	-0.104662
274	-0.11395	-0.117492	-0.119188	-0.104165
274.2	-0.113574	-0.117005	-0.119011	-0.10398
274.4	-0.113463	-0.116548	-0.11877	-0.104044
274.6	-0.113642	-0.116805	-0.118723	-0.103841
274.8	-0.113384	-0.116272	-0.118965	-0.103379
275	-0.113543	-0.116119	-0.119234	-0.103376
275.2	-0.113344	-0.116812	-0.118823	-0.103228
275.4	-0.112433	-0.116726	-0.118566	-0.102605
275.6	-0.112316	-0.116735	-0.118283	-0.102268
275.8	-0.112265	-0.116608	-0.117758	-0.102093
276	-0.112211	-0.116738	-0.117883	-0.101756
276.2	-0.112432	-0.116508	-0.117914	-0.101337
276.4	-0.112915	-0.116032	-0.116964	-0.101053
276.6	-0.113522	-0.116188	-0.117258	-0.100399
276.8	-0.11348	-0.116318	-0.117257	-0.100445
277	-0.113593	-0.116059	-0.116767	-0.0998182
277.2	-0.113352	-0.115975	-0.116426	-0.0996049
277.4	-0.112131	-0.115701	-0.116537	-0.0993556
277.6	-0.112248	-0.115694	-0.116484	-0.0993383
277.8	-0.111953	-0.115399	-0.116199	-0.0996785
278	-0.111158	-0.115401	-0.116758	-0.0997067
278.2	-0.110603	-0.114862	-0.116724	-0.0996557
278.4	-0.11076	-0.11447	-0.116498	-0.0999224
278.6	-0.110525	-0.11464	-0.116182	-0.0996145
278.8	-0.110034	-0.114354	-0.115822	-0.0990029
279	-0.109973	-0.113677	-0.115336	-0.098896
279.2	-0.109914	-0.11373	-0.114858	-0.098402
279.4	-0.109388	-0.11304	-0.114391	-0.0974692
279.6	-0.109604	-0.112559	-0.114123	-0.0975139
279.8	-0.109509	-0.112359	-0.114022	-0.0972612
280	-0.109092	-0.11264	-0.114234	-0.0959787
280.2	-0.1093	-0.112282	-0.114329	-0.0951229
280.4	-0.10893	-0.112249	-0.114096	-0.0945296
280.6	-0.108444	-0.11257	-0.113878	-0.0938786
280.8	-0.108255	-0.112045	-0.113836	-0.0937991
281	-0.10834	-0.111563	-0.113707	-0.0936839
281.2	-0.108114	-0.111875	-0.113818	-0.0936647
281.4	-0.107786	-0.111537	-0.114097	-0.0937547
281.6	-0.107957	-0.111514	-0.11411	-0.093763
281.8	-0.107866	-0.111132	-0.113662	-0.0939195
282	-0.107246	-0.11099	-0.113978	-0.0932918
282.2	-0.107415	-0.110259	-0.114108	-0.0932625
282.4	-0.107689	-0.110421	-0.11395	-0.0935627
282.6	-0.107336	-0.110726	-0.113631	-0.093553
282.8	-0.107092	-0.109933	-0.11407	-0.0932013
283	-0.107045	-0.109439	-0.114389	-0.0931621
283.2	-0.106918	-0.109355	-0.114112	-0.0936401
283.4	-0.106225	-0.108868	-0.114511	-0.0933848
283.6	-0.105777	-0.109154	-0.114814	-0.0934284
283.8	-0.105716	-0.109839	-0.114542	-0.0931973
284	-0.10539	-0.109814	-0.11491	-0.0925848
284.2	-0.105226	-0.109544	-0.115257	-0.0920943
284.4	-0.104998	-0.109876	-0.114234	-0.0917352
284.6	-0.104957	-0.109886	-0.114078	-0.0913749
284.8	-0.105173	-0.109497	-0.114115	-0.0912407
285	-0.105561	-0.109226	-0.113314	-0.0912419
285.2	-0.105481	-0.109464	-0.113254	-0.0908742
285.4	-0.105245	-0.109006	-0.113081	-0.0904748
285.6	-0.105333	-0.108642	-0.111999	-0.0899512
285.8	-0.105378	-0.108294	-0.111385	-0.0896081
286	-0.105107	-0.108381	-0.111781	-0.088966
286.2	-0.105739	-0.107913	-0.111393	-0.0888222
286.4	-0.105594	-0.10848	-0.110978	-0.0887416
286.6	-0.105309	-0.108468	-0.111169	-0.0883221
286.8	-0.10505	-0.108112	-0.11116	-0.087805
287	-0.105017	-0.10788	-0.110699	-0.0880239
287.2	-0.1047	-0.10783	-0.110852	-0.0880489
287.4	-0.104868	-0.107614	-0.111276	-0.0875072
287.6	-0.105251	-0.107397	-0.110923	-0.0872509
287.8	-0.105233	-0.1075	-0.11044	-0.0874073
288	-0.105081	-0.10747	-0.110934	-0.0870892
288.2	-0.105081	-0.1069	-0.110525	-0.0865501
288.4	-0.10485	-0.106934	-0.109958	-0.0865968
288.6	-0.10451	-0.107082	-0.109882	-0.0866327
288.8	-0.104406	-0.106134	-0.109369	-0.0868561
289	-0.10442	-0.10588	-0.109451	-0.0868062
289.2	-0.103815	-0.106044	-0.109059	-0.0866454
289.4	-0.103198	-0.105273	-0.108413	-0.086452
289.6	-0.10308	-0.105142	-0.108062	-0.0865257
289.8	-0.102684	-0.105602	-0.107915	-0.0860226
290	-0.102422	-0.105466	-0.10823	-0.0862523
290.2	-0.10247	-0.105229	-0.108051	-0.0859717
290.4	-0.102149	-0.105521	-0.10762	-0.0855861
290.6	-0.101786	-0.105251	-0.107492	-0.0852716
290.8	-0.101642	-0.104523	-0.107124	-0.0851485
291	-0.101658	-0.104106	-0.106403	-0.0848571
291.2	-0.101255	-0.104228	-0.106378	-0.0840536
291.4	-0.101022	-0.10371	-0.106109	-0.0836201
291.6	-0.101183	-0.103708	-0.105434	-0.0833381
291.8	-0.100673	-0.104175	-0.105209	-0.0831193
292	-0.100607	-0.10416	-0.10548	-0.0828732
292.2	-0.100671	-0.10345	-0.104448	-0.082145
292.4	-0.100539	-0.103766	-0.104177	-0.0820058
292.6	-0.100258	-0.103516	-0.104595	-0.081802
292.8	-0.100275	-0.103085	-0.104463	-0.081689
293	-0.100443	-0.103317	-0.1045	-0.0812875
293.2	-0.0997551	-0.103429	-0.104894	-0.0812216
293.4	-0.0997392	-0.103367	-0.104952	-0.0809082
293.6	-0.0998128	-0.103501	-0.105095	-0.0809081
293.8	-0.0992021	-0.103532	-0.105578	-0.0805436
294	-0.0990239	-0.10319	-0.106022	-0.0807989
294.2	-0.099733	-0.10296	-0.105742	-0.0799079
294.4	-0.0991366	-0.102678	-0.105535	-0.0796619
294.6	-0.0986116	-0.102339	-0.105811	-0.0795045
294.8	-0.0987527	-0.101886	-0.105178	-0.0793401
295	-0.0986448	-0.101636	-0.104652	-0.0785545
295.2	-0.0981566	-0.101587	-0.104619	-0.0780686
295.4	-0.0980273	-0.100971	-0.104292	-0.0782081
295.6	-0.0983844	-0.101208	-0.103767	-0.0784127
295.8	-0.0978786	-0.101139	-0.103439	-0.0785127
296	-0.0976979	-0.100692	-0.10285	-0.0787771
296.2	-0.0978737	-0.100646	-0.102266	-0.0784428
296.4	-0.0977256	-0.100958	-0.102316	-0.0789318
296.6	-0.0976286	-0.100958	-0.102312	-0.0790707
296.8	-0.0974113	-0.100962	-0.102127	-0.079102
297	-0.0975568	-0.100932	-0.102037	-0.0788508
297.2	-0.0970187	-0.101092	-0.102127	-0.0786775
297.4	-0.0970736	-0.101118	-0.101746	-0.0785942
297.6	-0.0972069	-0.101115	-0.101551	-0.078512
297.8	-0.0967942	-0.101015	-0.101807	-0.0777505
298	-0.0969784	-0.100594	-0.102037	-0.0771143
298.2	-0.0971958	-0.100315	-0.101664	-0.0764434
298.4	-0.0967404	-0.100379	-0.100999	-0.076036
298.6	-0.0968646	-0.099925	-0.101042	-0.0757133
298.8	-0.0968754	-0.0995963	-0.100737	-0.0753494
299	-0.0969617	-0.0992307	-0.100296	-0.0746246
299.2	-0.0966697	-0.0992137	-0.100288	-0.0742774
299.4	-0.096026	-0.0992431	-0.100177	-0.0744333
299.6	-0.0963295	-0.0996357	-0.0996975	-0.0746684
299.8	-0.0959614	-0.0996487	-0.0998077	-0.0748531
300	-0.0951172	-0.0999183	-0.0996511	-0.0748102
300.2	-0.0950745	-0.100153	-0.099671	-0.074658
300.4	-0.0948449	-0.100024	-0.0997518	-0.0749347
300.6	-0.0944671	-0.0997307	-0.100199	-0.0740134
300.8	-0.0938312	-0.0995446	-0.100026	-0.0736887
301	-0.0939978	-0.0998897	-0.0996641	-0.0735311
301.2	-0.0932344	-0.0999775	-0.100237	-0.0735177
301.4	-0.0933804	-0.0993763	-0.100251	-0.0732804
301.6	-0.0936208	-0.099282	-0.100307	-0.0729031
301.8	-0.0932689	-0.099098	-0.100892	-0.0722327
302	-0.0938624	-0.0979791	-0.100435	-0.0718615
302.2	-0.094207	-0.0976383	-0.0994908	-0.0714133
302.4	-0.0942261	-0.097305	-0.0992453	-0.0712188
302.6	-0.0940928	-0.0967834	-0.0993736	-0.0709401
302.8	-0.0942588	-0.0963374	-0.0987612	-0.0706636
303	-0.0945886	-0.0960542	-0.0984182	-0.0706625
303.2	-0.0942506	-0.0963645	-0.098263	-0.070939
303.4	-0.0938327	-0.0963365	-0.0979415	-0.0714605
303.6	-0.0939432	-0.0964169	-0.097553	-0.0719521
303.8	-0.0930977	-0.0967398	-0.0974162	-0.0717451
304	-0.0928032	-0.0964951	-0.0970942	-0.0715458
304.2	-0.0926758	-0.0961769	-0.0972436	-0.0714075
304.4	-0.0926404	-0.0965777	-0.0969536	-0.071024
304.6	-0.0924975	-0.0964231	-0.0971734	-0.0702282
304.8	-0.0921745	-0.0965727	-0.0969936	-0.0700881
305	-0.091935	-0.0967651	-0.0968403	-0.0701281
305.2	-0.0915784	-0.0965396	-0.0971831	-0.0698864
305.4	-0.0916373	-0.0960908	-0.0976173	-0.0692628
305.6	-0.0918232	-0.0964851	-0.0974652	-0.0690096
305.8	-0.0916366	-0.0960909	-0.0974959	-0.0685195
306	-0.091847	-0.0950828	-0.0976445	-0.0679089
306.2	-0.0915809	-0.0954643	-0.0974145	-0.0677176
306.4	-0.0915959	-0.0953349	-0.0970899	-0.0677465
306.6	-0.0913634	-0.0950382	-0.0972853	-0.0674186
306.8	-0.0914447	-0.0947305	-0.0968375	-0.0672811
307	-0.0914825	-0.0947638	-0.0963988	-0.0673758
307.2	-0.091061	-0.0946794	-0.0964926	-0.0674568
307.4	-0.0906075	-0.0942029	-0.0965357	-0.0671636
307.6	-0.0909311	-0.0940397	-0.0961327	-0.0669842
307.8	-0.0906733	-0.0936164	-0.0964497	-0.0663664
308	-0.0907355	-0.0931799	-0.0966214	-0.0659179
308.2	-0.0907678	-0.0926918	-0.0962989	-0.0659113
308.4	-0.0910813	-0.0929242	-0.0959888	-0.0657219
308.6	-0.0905919	-0.092228	-0.0960486	-0.0659281
308.8	-0.09046	-0.0918675	-0.0953688	-0.0659213
309	-0.0904999	-0.0917596	-0.0949669	-0.0662556
309.2	-0.0901049	-0.0917059	-0.0949986	-0.0662563
309.4	-0.0901335	-0.0916216	-0.0944703	-0.0662455
309.6	-0.0904544	-0.0912435	-0.0937215	-0.0665335
309.8	-0.0896828	-0.0915632	-0.0939557	-0.0663687
310	-0.0896789	-0.0914227	-0.0937224	-0.0660642
310.2	-0.0897694	-0.0917119	-0.0930107	-0.0659138
310.4	-0.0895914	-0.0917416	-0.0929891	-0.065754
310.6	-0.0890481	-0.0921084	-0.0929356	-0.0655871
310.8	-0.0891657	-0.0917484	-0.0922759	-0.0651236
311	-0.0888425	-0.0918269	-0.0923257	-0.0651389
311.2	-0.0883584	-0.0918487	-0.0928235	-0.0647834
311.4	-0.0887165	-0.091428	-0.0931941	-0.0643236
311.6	-0.0892625	-0.0911189	-0.093635	-0.0645816
311.8	-0.0893986	-0.0910391	-0.093683	-0.0641243
312	-0.0896615	-0.0904692	-0.093766	-0.0636883
312.2	-0.0894507	-0.0903572	-0.0932131	-0.0634288
312.4	-0.0895076	-0.0906559	-0.09317	-0.0633331
312.6	-0.0888819	-0.0899001	-0.0934403	-0.0635172
312.8	-0.0892082	-0.0900873	-0.0929728	-0.0630006
313	-0.0891396	-0.0900852	-0.092973	-0.0627656
313.2	-0.0888309	-0.0895344	-0.0927634	-0.062963
313.4	-0.0890117	-0.0895356	-0.0923947	-0.0624637
313.6	-0.0889474	-0.089352	-0.0920963	-0.0620868
313.8	-0.0881367	-0.0893986	-0.0921291	-0.0616146
314	-0.0884717	-0.0887954	-0.0918256	-0.0611859
314.2	-0.0885341	-0.0888482	-0.0911796	-0.0608613
314.4	-0.0880505	-0.0887746	-0.090872	-0.0608678
314.6	-0.0875837	-0.0885429	-0.0909375	-0.0609616
314.8	-0.087838	-0.0879613	-0.0906195	-0.0607221
315	-0.0877881	-0.0879322	-0.0907815	-0.060622
315.2	-0.0879042	-0.0879396	-0.0914374	-0.0607722
315.4	-0.0885519	-0.0876376	-0.0912383	-0.0611187
315.6	-0.0886061	-0.0874445	-0.0906732	-0.0613983
315.8	-0.0882142	-0.0875117	-0.0904971	-0.0602969
316	-0.0881277	-0.0874412	-0.0904236	-0.0603127
316.2	-0.0878099	-0.0877072	-0.0898017	-0.0601339
316.4	-0.0875402	-0.0878464	-0.0902628	-0.0595495
316.6	-0.0868559	-0.0878004	-0.0901105	-0.0593585
316.8	-0.0869545	-0.0876736	-0.0892604	-0.058869
317	-0.0861943	-0.0875833	-0.0895549	-0.0586247
317.2	-0.0859361	-0.0874742	-0.0895021	-0.0583429
317.4	-0.0861402	-0.0879452	-0.0885871	-0.0575993
317.6	-0.0858239	-0.0876004	-0.0885675	-0.0571255
317.8	-0.0855775	-0.087316	-0.088605	-0.0566891
318	-0.086111	-0.0868715	-0.0882052	-0.0565487
318.2	-0.0859854	-0.0865959	-0.0879804	-0.0564894
318.4	-0.085343	-0.0863654	-0.0880863	-0.0564253
318.6	-0.085111	-0.0857812	-0.0883071	-0.0566872
318.8	-0.0853219	-0.0856669	-0.0880957	-0.0567877
319	-0.0848124	-0.086057	-0.088237	-0.0565523
319.2	-0.0843562	-0.0863434	-0.0883594	-0.056886
319.4	-0.0841595	-0.0859818	-0.0880229	-0.0570056
319.6	-0.0834258	-0.086437	-0.0880479	-0.0565932
319.8	-0.0828982	-0.0866974	-0.0883286	-0.0560601
320	-0.0829133	-0.0866234	-0.0881155	-0.0562597
320.2	-0.0828693	-0.0871874	-0.0877703	-0.0558815
320.4	-0.082178	-0.0871142	-0.0874224	-0.0553121
320.6	-0.0821196	-0.0866189	-0.0872445	-0.0560151
320.8	-0.0820636	-0.0865293	-0.0867998	-0.0560963
321	-0.0816117	-0.0871201	-0.0869481	-0.0557733
321.2	-0.0819373	-0.0865362	-0.0870947	-0.0552448
321.4	-0.0823764	-0.0863434	-0.0867177	-0.0548037
321.6	-0.0825232	-0.0855647	-0.0869047	-0.0543499
321.8	-0.0826016	-0.0850222	-0.0870239	-0.0543991
322	-0.0826616	-0.0842936	-0.0869393	-0.0543373
322.2	-0.0827787	-0.0838023	-0.0866057	-0.0543296
322.4	-0.0823645	-0.0835134	-0.0869206	-0.0543514
322.6	-0.0823277	-0.0830388	-0.086791	-0.0543553
322.8	-0.0824028	-0.0828313	-0.0864519	-0.0537936
323	-0.0822488	-0.0829382	-0.086646	-0.0527219
323.2	-0.0821649	-0.0822893	-0.0865888	-0.0522969
323.4	-0.0823372	-0.0819965	-0.0863297	-0.0518258
323.6	-0.0815795	-0.0822054	-0.0863052	-0.0513994
323.8	-0.0813716	-0.0823628	-0.0866564	-0.0512657
324	-0.0816618	-0.0825821	-0.0863049	-0.051349
324.2	-0.0821897	-0.08287	-0.0859566	-0.0516465
324.4	-0.0814347	-0.0824581	-0.0858955	-0.0517065
324.6	-0.0814274	-0.0820935	-0.0858196	-0.0520413
324.8	-0.0811868	-0.082349	-0.0856515	-0.0518336
325	-0.0807157	-0.0824044	-0.0859183	-0.0513894
325.2	-0.080756	-0.0815256	-0.0859378	-0.0510563
325.4	-0.0810605	-0.0811895	-0.0851396	-0.0512357
325.6	-0.0806757	-0.0811686	-0.0851199	-0.0516997
325.8	-0.0799435	-0.0810761	-0.0849663	-0.0516667
326	-0.0804749	-0.0809796	-0.0844473	-0.0515067
326.2	-0.0806868	-0.0807126	-0.0843795	-0.0517928
326.4	-0.0810211	-0.0806887	-0.084205	-0.0516903
326.6	-0.0814413	-0.08033	-0.0835079	-0.0510662
326.8	-0.0815024	-0.0803065	-0.083268	-0.0502073
327	-0.0813718	-0.0804547	-0.0836867	-0.0492737
327.2	-0.0811111	-0.0802662	-0.0833717	-0.0489949
327.4	-0.0810561	-0.0804271	-0.08346	-0.048901
327.6	-0.0802688	-0.0808564	-0.0839027	-0.0488417
327.8	-0.0807391	-0.081357	-0.0842306	-0.0487298
328	-0.0805895	-0.0816267	-0.0843191	-0.0487061
328.2	-0.0801802	-0.0817289	-0.0846628	-0.0485941
328.4	-0.0797586	-0.0814144	-0.0846371	-0.0488792
328.6	-0.0793754	-0.0809213	-0.0847689	-0.0487123
328.8	-0.0793054	-0.0813752	-0.0850103	-0.0486251
329	-0.0789346	-0.0810538	-0.0847467	-0.0485936
329.2	-0.0785314	-0.0802678	-0.0848434	-0.0490384
329.4	-0.0786196	-0.0802908	-0.0842556	-0.0493026
329.6	-0.0783041	-0.0805434	-0.0841858	-0.0496362
329.8	-0.078252	-0.0800915	-0.0839612	-0.0493091
330	-0.0790217	-0.0800204	-0.0832904	-0.0491215
330.2	-0.0788962	-0.0798334	-0.0826775	-0.0494333
330.4	-0.0790402	-0.0793885	-0.0822528	-0.0490973
330.6	-0.0787498	-0.0790586	-0.0812776	-0.0484497
330.8	-0.0783163	-0.0793922	-0.0807882	-0.0482522
331	-0.0780142	-0.0792803	-0.0811291	-0.0482519
331.2	-0.0778422	-0.0793091	-0.0801913	-0.0480143
331.4	-0.0778794	-0.0796102	-0.079882	-0.0481223
331.6	-0.0776002	-0.0800158	-0.0803303	-0.0480213
331.8	-0.0778975	-0.0800738	-0.0804697	-0.0478033
332	-0.077719	-0.0801591	-0.0804607	-0.0476396
332.2	-0.0780585	-0.0797291	-0.0804562	-0.0472351
332.4	-0.0776199	-0.0793809	-0.0806208	-0.0473893
332.6	-0.0773924	-0.0794635	-0.0806762	-0.0467915
332.8	-0.0776453	-0.0791863	-0.0808038	-0.0466412
333	-0.0771345	-0.0789205	-0.0809814	-0.0463198
333.2	-0.0771923	-0.078879	-0.081209	-0.0462079
333.4	-0.0775648	-0.078794	-0.0809296	-0.0458146
333.6	-0.0770992	-0.0789788	-0.080717	-0.0457568
333.8	-0.0771348	-0.0787595	-0.0808692	-0.0456109
334	-0.0774361	-0.07845	-0.0804042	-0.0455781
334.2	-0.0770537	-0.0785472	-0.0803099	-0.0461333
334.4	-0.076366	-0.0782417	-0.0802606	-0.0459947
334.6	-0.0760547	-0.0780515	-0.0795912	-0.0460665
334.8	-0.0758216	-0.0784489	-0.079583	-0.0464581
335	-0.0755401	-0.078303	-0.0792745	-0.0464682
335.2	-0.0750571	-0.0779106	-0.0786971	-0.0460687
335.4	-0.0748563	-0.0778144	-0.0787906	-0.0459296
335.6	-0.0746444	-0.0775444	-0.0784939	-0.0453024
335.8	-0.0747142	-0.0766817	-0.0779846	-0.0448927
336	-0.0748861	-0.0759105	-0.0774984	-0.0444964
336.2	-0.0745723	-0.0755073	-0.0770267	-0.0438579
336.4	-0.0735911	-0.0746597	-0.0767376	-0.0437704
336.6	-0.073784	-0.074	-0.0765257	-0.0431214
336.8	-0.0738803	-0.0737077	-0.0761895	-0.0423283
337	-0.0736927	-0.0734669	-0.0763377	-0.0419488
337.2	-0.0733291	-0.0731246	-0.0766255	-0.0416547
337.4	-0.0735959	-0.073024	-0.0761885	-0.0413064
337.6	-0.0733508	-0.0733924	-0.0759952	-0.0414783
337.8	-0.0733354	-0.0731683	-0.0768219	-0.041636
338	-0.0736032	-0.0734849	-0.0764899	-0.0413923
338.2	-0.0737697	-0.0739593	-0.0763163	-0.041321
338.4	-0.0731929	-0.0741407	-0.0768291	-0.0408176
338.6	-0.073694	-0.0740961	-0.0767602	-0.0409137
338.8	-0.0738923	-0.0741547	-0.0762786	-0.040777
339	-0.0734639	-0.0742783	-0.0765493	-0.0406183
339.2	-0.0733129	-0.0743148	-0.0766856	-0.0405514
339.4	-0.0736827	-0.0742519	-0.0760962	-0.0406807
339.6	-0.0736776	-0.0742606	-0.0759157	-0.0409431
339.8	-0.0735588	-0.073892	-0.0758112	-0.0412243
340	-0.0733298	-0.073555	-0.0751717	-0.04107
340.2	-0.07282	-0.073227	-0.075232	-0.0402788
340.4	-0.0721095	-0.0732117	-0.0755748	-0.0400421
340.6	-0.0720876	-0.0732085	-0.0757188	-0.0399239
340.8	-0.0717382	-0.0731045	-0.0756375	-0.0394129
341	-0.0712891	-0.0731745	-0.0756836	-0.039509
341.2	-0.0709394	-0.0726823	-0.075855	-0.0394924
341.4	-0.0713666	-0.0727437	-0.0753483	-0.0393396
341.6	-0.0706658	-0.0729667	-0.075232	-0.0391947
341.8	-0.0710169	-0.0728723	-0.0751432	-0.0389328
342	-0.0714571	-0.0727877	-0.0742635	-0.0386659
342.2	-0.0713993	-0.0730143	-0.0743011	-0.0385363
342.4	-0.0712393	-0.0733163	-0.0746649	-0.0385854
342.6	-0.0713786	-0.0727951	-0.074415	-0.0387497
342.8	-0.0715118	-0.0728881	-0.0738429	-0.0386565
343	-0.0714241	-0.0733946	-0.0734296	-0.0392425
343.2	-0.0715785	-0.0729311	-0.0733891	-0.0395271
343.4	-0.071539	-0.0727646	-0.0729976	-0.0398255
343.6	-0.0708747	-0.0730711	-0.072832	-0.0400879
343.8	-0.0700937	-0.0727394	-0.0735907	-0.0400284
344	-0.0699989	-0.0724269	-0.0735408	-0.0397483
344.2	-0.0697405	-0.0724665	-0.0734918	-0.0388503
344.4	-0.0689724	-0.0727001	-0.074367	-0.0390761
344.6	-0.0691924	-0.0721596	-0.0743422	-0.0387999
344.8	-0.0691704	-0.0719922	-0.0738289	-0.0380297
345	-0.0689094	-0.0720522	-0.0737359	-0.0377549
345.2	-0.0688919	-0.0711738	-0.0740689	-0.0377865
345.4	-0.0694541	-0.0714086	-0.0731114	-0.0373034
345.6	-0.0692268	-0.0714001	-0.0730328	-0.0368396
345.8	-0.0693117	-0.0709492	-0.0729441	-0.0367992
346	-0.0692259	-0.0704484	-0.072528	-0.0365944
346.2	-0.068877	-0.0707122	-0.07229	-0.036512
346.4	-0.0684559	-0.0707628	-0.0725517	-0.0367845
346.6	-0.0686104	-0.0701032	-0.0717984	-0.0368005
346.8	-0.0687874	-0.0701977	-0.0710354	-0.0369331
347	-0.0680213	-0.0701359	-0.0708762	-0.0369653
347.2	-0.067596	-0.0695479	-0.0709839	-0.0369601
347.4	-0.0674941	-0.0694372	-0.0706961	-0.0373221
347.6	-0.0666721	-0.0694415	-0.0709775	-0.0371712
347.8	-0.0662808	-0.069123	-0.0716971	-0.0370507
348	-0.0666627	-0.069051	-0.0711419	-0.0369518
348.2	-0.0661815	-0.0693394	-0.0713661	-0.0362383
348.4	-0.0657141	-0.0695068	-0.0721205	-0.0361498
348.6	-0.0663086	-0.0693899	-0.071747	-0.0355488
348.8	-0.0665475	-0.0694697	-0.0713916	-0.0354542
349	-0.066163	-0.0699606	-0.0716366	-0.0354513
349.2	-0.0663348	-0.0696271	-0.0716611	-0.035602
349.4	-0.0667308	-0.0699173	-0.0713347	-0.0352485
349.6	-0.066231	-0.0703774	-0.0716719	-0.035001
349.8	-0.0659919	-0.069974	-0.0716283	-0.0349664
350	-0.0664539	-0.0698489	-0.0717128	-0.0348665
350.2	-0.066226	-0.0702866	-0.0711557	-0.0345046
350.4	-0.0660748	-0.070216	-0.0710796	-0.0345608
350.6	-0.0661883	-0.0697468	-0.0707053	-0.0342246
350.8	-0.0660469	-0.0700355	-0.0703005	-0.0341211
351	-0.0660389	-0.0699399	-0.0698765	-0.0339649
351.2	-0.0660343	-0.0694828	-0.0700167	-0.034263
351.4	-0.0662206	-0.069376	-0.0693938	-0.0341094
351.6	-0.0661465	-0.069689	-0.0690489	-0.0335446
351.8	-0.0659601	-0.0692656	-0.0690182	-0.0334592
352	-0.066	-0.0690704	-0.068857	-0.0331654
352.2	-0.0657546	-0.0690387	-0.0686446	-0.0325276
352.4	-0.0655363	-0.0688837	-0.0689323	-0.0328531
352.6	-0.0655375	-0.0684474	-0.0688458	-0.032952
352.8	-0.0655355	-0.067991	-0.0679599	-0.0334514
353	-0.0648734	-0.0679919	-0.0683198	-0.0333305
353.2	-0.0650933	-0.0676918	-0.0684952	-0.0332324
353.4	-0.0654979	-0.0675653	-0.0682975	-0.0328173
353.6	-0.065499	-0.0672324	-0.0685108	-0.032865
353.8	-0.0653345	-0.0666747	-0.068607	-0.0329641
354	-0.0659505	-0.0662227	-0.0683296	-0.0329451
354.2	-0.065807	-0.0661568	-0.0681239	-0.0327337
354.4	-0.0653812	-0.0659344	-0.0685789	-0.0330343
354.6	-0.0656893	-0.0655226	-0.0682117	-0.0326484
354.8	-0.0661966	-0.0656301	-0.0677142	-0.0331059
355	-0.0658613	-0.0658954	-0.0676861	-0.032824
355.2	-0.0660478	-0.0655304	-0.0679598	-0.0326947
355.4	-0.0662318	-0.0654311	-0.0672149	-0.0322692
355.6	-0.0657033	-0.0656038	-0.0673388	-0.0315861
355.8	-0.0650847	-0.0654389	-0.0679287	-0.0311879
356	-0.0653085	-0.0655026	-0.0680694	-0.0306016
356.2	-0.0652263	-0.0657581	-0.0678704	-0.0303824
356.4	-0.0648528	-0.0659589	-0.0680149	-0.0301775
356.6	-0.0649673	-0.0653915	-0.0677038	-0.0298102
356.8	-0.0652168	-0.0655019	-0.0670648	-0.0295532
357	-0.064755	-0.0655883	-0.0675689	-0.0290061
357.2	-0.064342	-0.0652884	-0.067746	-0.0292216
357.4	-0.0642019	-0.0653574	-0.0674582	-0.0297648
357.6	-0.0638022	-0.0657574	-0.0672565	-0.0303249
357.8	-0.0629725	-0.065505	-0.0671778	-0.0305283
358	-0.0630324	-0.0654038	-0.0673818	-0.0305314
358.2	-0.0630271	-0.0655742	-0.0667978	-0.0300253
358.4	-0.0625285	-0.0653415	-0.0665822	-0.029613
358.6	-0.0628237	-0.0651389	-0.066138	-0.0290418
358.8	-0.0628792	-0.0650469	-0.0657113	-0.029389
359	-0.0628237	-0.0651937	-0.0652664	-0.0293319
359.2	-0.0632036	-0.0644098	-0.0651375	-0.0293369
359.4	-0.0631181	-0.0644176	-0.0644728	-0.0291672
359.6	-0.0631101	-0.0640371	-0.064291	-0.028948
359.8	-0.0633305	-0.0637476	-0.0647208	-0.0289571
360	-0.0638977	-0.0630151	-0.0642506	-0.028631
360.2	-0.0643713	-0.0627337	-0.0639271	-0.0285412
360.4	-0.0640687	-0.0622351	-0.064362	-0.0282193
360.6	-0.0644649	-0.0619481	-0.0642343	-0.0281669
360.8	-0.0643008	-0.061845	-0.0641079	-0.028096
361	-0.0633325	-0.0617429	-0.0646071	-0.0281882
361.2	-0.0629199	-0.0619271	-0.0647934	-0.0287409
361.4	-0.0630942	-0.0621031	-0.0645354	-0.0287713
361.6	-0.0628179	-0.06226	-0.0644171	-0.0285813
361.8	-0.0624738	-0.0620431	-0.0648911	-0.0279636
362	-0.0627497	-0.0623235	-0.065032	-0.0274795
362.2	-0.0625945	-0.06274	-0.0648651	-0.0267307
362.4	-0.0622316	-0.0627618	-0.0651287	-0.026529
362.6	-0.062453	-0.0628219	-0.06479	-0.0261842
362.8	-0.062579	-0.0629304	-0.0642217	-0.0266903
363	-0.0628539	-0.063519	-0.0636589	-0.0272501
363.2	-0.0625152	-0.0632295	-0.0631263	-0.0274232
363.4	-0.0627207	-0.0630975	-0.0627973	-0.0275975
363.6	-0.0626735	-0.0628371	-0.0626077	-0.0277449
363.8	-0.0622866	-0.0626974	-0.0624953	-0.0276867
364	-0.0618527	-0.0622143	-0.0625936	-0.0275352
364.2	-0.0618033	-0.0623864	-0.0624423	-0.0273862
364.4	-0.0611746	-0.0622021	-0.0623408	-0.027108
364.6	-0.0607603	-0.0623335	-0.0625544	-0.0272195
364.8	-0.0601897	-0.0622234	-0.0622554	-0.0268295
365	-0.059948	-0.0624907	-0.0620455	-0.0267269
365.2	-0.059607	-0.0620217	-0.0620876	-0.026444
365.4	-0.0595817	-0.0618237	-0.0619718	-0.0263959
365.6	-0.0598399	-0.0618752	-0.0618121	-0.026245
365.8	-0.0595663	-0.061476	-0.0625093	-0.0258737
366	-0.0593621	-0.0614864	-0.0625054	-0.0259007
366.2	-0.0595057	-0.0617152	-0.0620685	-0.0253791
366.4	-0.0595841	-0.0612214	-0.0620511	-0.0251884
366.6	-0.0595492	-0.0611821	-0.0620028	-0.0250148
366.8	-0.059845	-0.0615585	-0.0615158	-0.0252324
367	-0.0598755	-0.061585	-0.0613572	-0.0254836
367.2	-0.0596618	-0.0612326	-0.0612846	-0.0249259
367.4	-0.0602024	-0.0614532	-0.0610147	-0.0242088
367.6	-0.0599792	-0.0615192	-0.0610637	-0.0236471
367.8	-0.0591013	-0.0611193	-0.0614395	-0.0234637
368	-0.059166	-0.0606179	-0.0613586	-0.0231594
368.2	-0.0593759	-0.0605368	-0.0611874	-0.0231739
368.4	-0.0587074	-0.0606967	-0.0614887	-0.0227466
368.6	-0.0584052	-0.0606624	-0.0614541	-0.0228043
368.8	-0.0584425	-0.0606372	-0.0605569	-0.0224622
369	-0.0587172	-0.0607148	-0.060731	-0.02283
369.2	-0.0587493	-0.0601606	-0.0604847	-0.0229143
369.4	-0.0590166	-0.0599363	-0.0601647	-0.0230601
369.6	-0.0590092	-0.0597618	-0.0601903	-0.0231792
369.8	-0.0582527	-0.0593803	-0.060306	-0.0238828
370	-0.0581949	-0.0592483	-0.0592503	-0.023808
370.2	-0.0583233	-0.0591003	-0.0592292	-0.0238987
370.4	-0.0577843	-0.0590587	-0.0593214	-0.0243046
370.6	-0.0575757	-0.0588467	-0.0593451	-0.0249086
370.8	-0.057568	-0.0589625	-0.0593678	-0.024624
371	-0.0574006	-0.0591697	-0.0596507	-0.0246307
371.2	-0.0575775	-0.0586908	-0.0593094	-0.0238871
371.4	-0.0579495	-0.0584207	-0.0592172	-0.0233665
371.6	-0.0576879	-0.0579811	-0.0594554	-0.0233122
371.8	-0.0575086	-0.0575363	-0.0595909	-0.0233723
372	-0.057943	-0.0570926	-0.0595959	-0.0230011
372.2	-0.0576342	-0.0577128	-0.0596847	-0.0228269
372.4	-0.0572604	-0.0577737	-0.0596178	-0.0221859
372.6	-0.0574706	-0.0576059	-0.0596828	-0.0221925
372.8	-0.0576106	-0.0576553	-0.0592653	-0.0218218
373	-0.0579052	-0.0578745	-0.0591841	-0.0217653
373.2	-0.057794	-0.0570695	-0.059651	-0.0212681
373.4	-0.0573875	-0.0573897	-0.0594689	-0.0206946
373.6	-0.0569616	-0.0574314	-0.0590583	-0.0205022
373.8	-0.0561699	-0.0570719	-0.0595055	-0.0203608
374	-0.0563143	-0.0574152	-0.0588888	-0.0200107
374.2	-0.0564848	-0.0578889	-0.0592964	-0.0198652
374.4	-0.0560685	-0.0579496	-0.0595985	-0.0201824
374.6	-0.0560985	-0.0576084	-0.0599417	-0.0201667
374.8	-0.0565552	-0.0573413	-0.0596358	-0.0197817
375	-0.0569767	-0.0571959	-0.0601902	-0.0199506
375.2	-0.0571852	-0.0567397	-0.0597662	-0.0200465
375.4	-0.0578915	-0.0563825	-0.0595302	-0.0198258
375.6	-0.0575599	-0.0564279	-0.0596001	-0.0201164
375.8	-0.0575398	-0.0563226	-0.0597946	-0.0204664
376	-0.0579007	-0.0563108	-0.059537	-0.0208097
376.2	-0.057741	-0.0565548	-0.0592987	-0.0208365
376.4	-0.0573155	-0.0562151	-0.0591965	-0.0209493
376.6	-0.0576239	-0.0557819	-0.0588819	-0.0211866
376.8	-0.0577668	-0.0555101	-0.0584288	-0.0208545
377	-0.0570981	-0.0555358	-0.058205	-0.0211723
377.2	-0.0566351	-0.0551119	-0.0581847	-0.0207257
377.4	-0.0566226	-0.0552845	-0.05728	-0.0206735
377.6	-0.0559741	-0.0554293	-0.0572118	-0.0199558
377.8	-0.0554344	-0.0554939	-0.0576116	-0.0196477
378	-0.0557971	-0.0554288	-0.057139	-0.0193246
378.2	-0.0558695	-0.0557069	-0.0571523	-0.0184424
378.4	-0.0554159	-0.0556519	-0.0572015	-0.0181464
378.6	-0.0552542	-0.0554528	-0.0569107	-0.0176
378.8	-0.055621	-0.0556938	-0.0572554	-0.017079
379	-0.0554782	-0.056178	-0.0575006	-0.0167608
379.2	-0.0549609	-0.0560877	-0.0569244	-0.0170318
379.4	-0.0550109	-0.0561083	-0.057059	-0.0169704
379.6	-0.0544995	-0.0563969	-0.056511	-0.0172997
379.8	-0.054472	-0.0562983	-0.0566051	-0.0177708
380	-0.0545976	-0.056196	-0.0569249	-0.0182381
380.2	-0.0543792	-0.0561907	-0.0563021	-0.0183472
380.4	-0.0541882	-0.0561855	-0.0561388	-0.01858
380.6	-0.0542324	-0.0559575	-0.0563083	-0.0189253
380.8	-0.0540385	-0.0561631	-0.0559863	-0.019032
381	-0.0536531	-0.0559965	-0.0558035	-0.0195171
381.2	-0.0535505	-0.055465	-0.0559658	-0.0192959
381.4	-0.054072	-0.055098	-0.0554587	-0.0195607
381.6	-0.053821	-0.05488	-0.0551446	-0.018818
381.8	-0.0538968	-0.0542036	-0.0555036	-0.0186588
382	-0.0540909	-0.0538552	-0.0552477	-0.0182522
382.2	-0.0543717	-0.0539504	-0.0547971	-0.017975
382.4	-0.0539546	-0.054009	-0.0549892	-0.0177103
382.6	-0.0543208	-0.053811	-0.0548774	-0.0173505
382.8	-0.0548505	-0.0540141	-0.0546417	-0.016822
383	-0.0544121	-0.0535709	-0.0543395	-0.0171777
383.2	-0.0541534	-0.052978	-0.0540771	-0.0171482
383.4	-0.0542867	-0.0529489	-0.0534365	-0.0171453
383.6	-0.054201	-0.0525622	-0.0531738	-0.0167922
383.8	-0.0542488	-0.052254	-0.0536867	-0.0163629
384	-0.0545672	-0.0524859	-0.0540018	-0.0159638
384.2	-0.0544699	-0.0530932	-0.0537996	-0.0160424
384.4	-0.0537532	-0.0533254	-0.0544478	-0.0159451
384.6	-0.0536153	-0.0529732	-0.0545861	-0.015287
384.8	-0.0534738	-0.0528151	-0.0545005	-0.0150992
385	-0.0529715	-0.052328	-0.0547219	-0.0146325
385.2	-0.0524745	-0.0518809	-0.0544268	-0.014324
385.4	-0.0523663	-0.0519799	-0.0542697	-0.0147114
385.6	-0.0519344	-0.0521453	-0.0541078	-0.0145881
385.8	-0.051705	-0.0520938	-0.0541491	-0.0144276
386	-0.051939	-0.051804	-0.0538723	-0.0143095
386.2	-0.0525694	-0.0521251	-0.053414	-0.0149141
386.4	-0.0525353	-0.0523096	-0.0534114	-0.0148274
386.6	-0.0529396	-0.0519262	-0.0530492	-0.0146688
386.8	-0.0532883	-0.0521515	-0.0525912	-0.0150539
387	-0.053166	-0.0519227	-0.0523515	-0.0151237
387.2	-0.0530841	-0.0518632	-0.0527258	-0.0149555
387.4	-0.0533401	-0.0521345	-0.0525734	-0.0151815
387.6	-0.0534091	-0.052161	-0.0524433	-0.0151206
387.8	-0.0531486	-0.0522346	-0.0527597	-0.0150586
388	-0.0531698	-0.0522504	-0.0531688	-0.015823
388.2	-0.0528633	-0.0523528	-0.0528904	-0.0164681
388.4	-0.0519556	-0.0520415	-0.0530022	-0.0163089
388.6	-0.0517409	-0.0518828	-0.0530296	-0.0161799
388.8	-0.0514208	-0.0518695	-0.0526906	-0.0161626
389	-0.0506793	-0.0515506	-0.0527415	-0.0158729
389.2	-0.0500335	-0.0514042	-0.0527603	-0.0158773
389.4	-0.049911	-0.0515036	-0.0522561	-0.0158753
389.6	-0.0498219	-0.0515369	-0.0517899	-0.0153209
389.8	-0.0496977	-0.0511565	-0.0520325	-0.0149743
390	-0.0503379	-0.0508186	-0.0515435	-0.0143819
390.2	-0.0502776	-0.0511119	-0.05143	-0.0143052
390.4	-0.0499338	-0.0513536	-0.0517567	-0.014089
390.6	-0.0503648	-0.0511635	-0.0511783	-0.0139607
390.8	-0.0509021	-0.0511289	-0.0510168	-0.0138893
391	-0.0505733	-0.0512663	-0.0514964	-0.0134275
391.2	-0.0503769	-0.0508258	-0.051774	-0.0131268
391.4	-0.050082	-0.0507211	-0.0512739	-0.0127665
391.6	-0.0495759	-0.0506785	-0.0513964	-0.012891
391.8	-0.0492386	-0.0502488	-0.0516222	-0.0126349
392	-0.0493509	-0.0498021	-0.051405	-0.0126921
392.2	-0.0490878	-0.0498885	-0.0510882	-0.0123579
392.4	-0.0486148	-0.0498979	-0.0511494	-0.0120468
392.6	-0.0490112	-0.0496878	-0.051089	-0.01205
392.8	-0.0491782	-0.0493882	-0.0509509	-0.0116051
393	-0.0484563	-0.0491878	-0.0512052	-0.0117854
393.2	-0.0483471	-0.0487258	-0.0509377	-0.0119542
393.4	-0.0482946	-0.0484763	-0.0507776	-0.0120485
393.6	-0.0482883	-0.0487414	-0.0509418	-0.0121934
393.8	-0.0484242	-0.0481591	-0.0512677	-0.0125021
394	-0.0488906	-0.0479534	-0.050949	-0.0123089
394.2	-0.048742	-0.048489	-0.0510165	-0.0128683
394.4	-0.0489395	-0.0483072	-0.0506092	-0.0131347
394.6	-0.0495508	-0.0477747	-0.0503107	-0.0134652
394.8	-0.049664	-0.0478994	-0.0500483	-0.0133245
395	-0.0491764	-0.048058	-0.0498435	-0.0129642
395.2	-0.0490298	-0.0478214	-0.0499312	-0.0127582
395.4	-0.0487602	-0.0481531	-0.0494858	-0.0127701
395.6	-0.0487851	-0.0484715	-0.0491862	-0.0131253
395.8	-0.0487556	-0.0481136	-0.0494902	-0.0125637
396	-0.0486104	-0.048295	-0.0492136	-0.0126405
396.2	-0.0484979	-0.0484356	-0.0487035	-0.012407
396.4	-0.0481242	-0.0485717	-0.0492635	-0.0122166
396.6	-0.0482416	-0.0483505	-0.0492243	-0.0121147
396.8	-0.0480799	-0.0483634	-0.0486211	-0.0116922
397	-0.0470494	-0.0484958	-0.0490595	-0.0116461
397.2	-0.0468278	-0.0481637	-0.0491067	-0.0117002
397.4	-0.0469645	-0.0482153	-0.0490726	-0.0114118
397.6	-0.0467567	-0.0481172	-0.0493803	-0.0118011
397.8	-0.046487	-0.0476218	-0.0495861	-0.0115154
398	-0.0466911	-0.0478338	-0.0488954	-0.0112964
398.2	-0.0465198	-0.0478464	-0.0489524	-0.0114916
398.4	-0.0462153	-0.0477714	-0.049118	-0.0111632
398.6	-0.0464502	-0.0478603	-0.0488155	-0.0115925
398.8	-0.0465173	-0.0479936	-0.0481968	-0.0108776
399	-0.0456617	-0.0482796	-0.0480112	-0.0110659
399.2	-0.0457957	-0.0481973	-0.0481308	-0.0113395
399.4	-0.0456523	-0.0477734	-0.0473832	-0.0115085
399.6	-0.0452052	-0.0475821	-0.047487	-0.0119195
399.8	-0.045292	-0.0471495	-0.0477111	-0.0114236
400	-0.0454112	-0.0469482	-0.04733	-0.0116997
400.2	-0.0455434	-0.0471814	-0.0473452	-0.0116766
400.4	-0.0453232	-0.0473037	-0.047524	-0.0115394
400.6	-0.045559	-0.0468973	-0.0471789	-0.0114979
400.8	-0.045985	-0.0473778	-0.0469132	-0.0113359
401	-0.0456888	-0.0476421	-0.0474606	-0.011411
401.2	-0.0460279	-0.0468959	-0.0476527	-0.0110849
401.4	-0.0465334	-0.0466354	-0.047852	-0.010831
401.6	-0.0465894	-0.0460806	-0.0476159	-0.0112841
401.8	-0.0466306	-0.0455168	-0.047789	-0.0110254
402	-0.04685	-0.0453018	-0.0478331	-0.0110945
402.2	-0.0469186	-0.0454413	-0.0479929	-0.0112339
402.4	-0.0465802	-0.0456597	-0.0475546	-0.0109074
402.6	-0.0467275	-0.0450599	-0.0473292	-0.0109012
402.8	-0.0468389	-0.0453084	-0.0464251	-0.0103557
403	-0.046009	-0.0450326	-0.0459124	-0.0107887
403.2	-0.0461587	-0.044028	-0.0461056	-0.0108264
403.4	-0.0457053	-0.0440088	-0.0456332	-0.010935
403.6	-0.0455385	-0.043808	-0.0455543	-0.0108114
403.8	-0.0455267	-0.0439377	-0.0460219	-0.0110779
404	-0.045322	-0.044208	-0.0456874	-0.0111859
404.2	-0.0454129	-0.0449534	-0.0452001	-0.011212
404.4	-0.0448866	-0.0451686	-0.0453391	-0.0112233
404.6	-0.044889	-0.0451608	-0.0452794	-0.0110985
404.8	-0.0453228	-0.0457341	-0.0453138	-0.0105949
405	-0.0445899	-0.0455029	-0.0456541	-0.0102374
405.2	-0.0446941	-0.0454391	-0.0460364	-0.009943
405.4	-0.0445791	-0.0452182	-0.0459172	-0.0098788
405.6	-0.044016	-0.0451416	-0.0459947	-0.0099951
405.8	-0.0434946	-0.0451031	-0.046701	-0.0099524
406	-0.0434791	-0.0450668	-0.0465432	-0.0095705
406.2	-0.0432665	-0.0451709	-0.0465187	-0.0093581
406.4	-0.0428661	-0.0449786	-0.0468017	-0.0092984
406.6	-0.0431808	-0.044555	-0.0465356	-0.0088825
406.8	-0.0432624	-0.0446219	-0.0459229	-0.0084177
407	-0.0427961	-0.0441818	-0.0459613	-0.0084028
407.2	-0.0429798	-0.0437195	-0.0461126	-0.0082892
407.4	-0.0428716	-0.0438816	-0.0458311	-0.0083807
407.6	-0.0426958	-0.044161	-0.0457579	-0.0080023
407.8	-0.0425494	-0.0442295	-0.045913	-0.0083017
408	-0.0427863	-0.044265	-0.0451816	-0.0081121
408.2	-0.0431274	-0.0447289	-0.0449185	-0.008061
408.4	-0.0428147	-0.0447293	-0.044805	-0.0082373
408.6	-0.0432479	-0.0442109	-0.0444339	-0.0079513
408.8	-0.0436018	-0.0443179	-0.0442281	-0.0081678
409	-0.0431239	-0.0443803	-0.043919	-0.0083138
409.2	-0.0428336	-0.0444508	-0.0442997	-0.0085606
409.4	-0.0423583	-0.0443483	-0.0441794	-0.0086044
409.6	-0.0422578	-0.0447662	-0.044085	-0.0090189
409.8	-0.0420396	-0.0445265	-0.0446488	-0.0089506
410	-0.0424244	-0.0439986	-0.0446849	-0.0089465
410.2	-0.0428115	-0.0443958	-0.044736	-0.0089562
410.4	-0.0424826	-0.0440752	-0.0452126	-0.0087687
410.6	-0.0426756	-0.0436769	-0.0447621	-0.0083341
410.8	-0.0426911	-0.0434108	-0.0444087	-0.0082704
411	-0.0424653	-0.0428302	-0.0440738	-0.0086701
411.2	-0.0421688	-0.0424426	-0.0443848	-0.0086406
411.4	-0.0425776	-0.0424652	-0.0440112	-0.0084341
411.6	-0.0425545	-0.042732	-0.0442012	-0.0080691
411.8	-0.0425415	-0.0423604	-0.0447304	-0.0081113
412	-0.0429032	-0.0420476	-0.0445086	-0.0082366
412.2	-0.0433926	-0.0419017	-0.0441317	-0.0080328
412.4	-0.0430859	-0.0415249	-0.0441384	-0.0080996
412.6	-0.0434858	-0.0410695	-0.0437509	-0.0078641
412.8	-0.0436148	-0.0407895	-0.0434871	-0.0081954
413	-0.0423006	-0.0409526	-0.0433483	-0.0080081
413.2	-0.0416963	-0.0411128	-0.0430774	-0.0079053
413.4	-0.0415829	-0.0415957	-0.042115	-0.0080286
413.6	-0.0411225	-0.0414994	-0.0421998	-0.0075942
413.8	-0.040496	-0.0409742	-0.0423191	-0.0072836
414	-0.040983	-0.0406284	-0.0416241	-0.0072354
414.2	-0.0407711	-0.0408963	-0.0416724	-0.0070429
414.4	-0.039849	-0.040877	-0.0416758	-0.0069358
414.6	-0.0400927	-0.0407563	-0.041289	-0.0071076
414.8	-0.0402664	-0.0408364	-0.0412366	-0.007657
415	-0.0399091	-0.0411887	-0.0409676	-0.0073224
415.2	-0.0401251	-0.0410673	-0.0412659	-0.0069263
415.4	-0.0407251	-0.0412184	-0.0418381	-0.0066135
415.6	-0.0407922	-0.0414405	-0.0423939	-0.0071414
415.8	-0.0407098	-0.0412986	-0.0426878	-0.0069642
416	-0.040985	-0.0408736	-0.0429597	-0.006727
416.2	-0.041435	-0.041314	-0.0427432	-0.0064209
416.4	-0.0411244	-0.0412405	-0.0434477	-0.0062814
416.6	-0.0414833	-0.0408938	-0.0440666	-0.0062779
416.8	-0.0411003	-0.0406407	-0.044128	-0.0066051
417	-0.0403557	-0.0406775	-0.0440062	-0.0065728
417.2	-0.0398348	-0.0405191	-0.0443891	-0.0065356
417.4	-0.0396276	-0.0402528	-0.0442566	-0.0068522
417.6	-0.0394017	-0.0395912	-0.0444616	-0.0067989
417.8	-0.03956	-0.0393483	-0.0445573	-0.006625
418	-0.0399569	-0.0390984	-0.0442212	-0.0066053
418.2	-0.0401527	-0.03941	-0.0437355	-0.0068841
418.4	-0.0396909	-0.0396957	-0.0436741	-0.0071149
418.6	-0.0399236	-0.0391775	-0.0434429	-0.0069818
418.8	-0.0402715	-0.0390067	-0.0429371	-0.0070015
419	-0.0399892	-0.0391295	-0.0423346	-0.0062696
419.2	-0.0395464	-0.0386672	-0.0422023	-0.0060874
419.4	-0.0398758	-0.0389527	-0.0417206	-0.0059926
419.6	-0.0394504	-0.0387993	-0.0410722	-0.0061494
419.8	-0.0389717	-0.0387095	-0.0405715	-0.0054339
420	-0.0392325	-0.0386679	-0.0404367	-0.0049896
420.2	-0.0392053	-0.0388368	-0.0404605	-0.0050093
420.4	-0.0385571	-0.038584	-0.0409186	-0.005332
420.6	-0.0386029	-0.0381127	-0.0410969	-0.0054002
420.8	-0.0385513	-0.0379968	-0.0406266	-0.0054787
421	-0.0380022	-0.0377206	-0.0408815	-0.0054769
421.2	-0.0376642	-0.0377465	-0.0407828	-0.0051393
421.4	-0.0386701	-0.037631	-0.0408191	-0.0050683
421.6	-0.0389664	-0.0377998	-0.0408876	-0.0049468
421.8	-0.0393654	-0.0377771	-0.0408974	-0.0047867
422	-0.0396122	-0.0372993	-0.0402724	-0.0050685
422.2	-0.0396903	-0.0377117	-0.0401103	-0.0053942
422.4	-0.0393965	-0.0379679	-0.040162	-0.0058274
422.6	-0.0402946	-0.0375362	-0.0399439	-0.0057805
422.8	-0.0407566	-0.0377402	-0.0397983	-0.0061994
423	-0.0405722	-0.037952	-0.0392712	-0.0058784
423.2	-0.0407626	-0.0374979	-0.0388949	-0.0054287
423.4	-0.0413846	-0.0376773	-0.0385196	-0.005536
423.6	-0.0409211	-0.037355	-0.0384501	-0.0053953
423.8	-0.0407238	-0.0366663	-0.0386676	-0.0055489
424	-0.0406654	-0.0364646	-0.0391255	-0.0057105
424.2	-0.0401206	-0.0362952	-0.0388541	-0.0057726
424.4	-0.0394956	-0.0359356	-0.038776	-0.0056354
424.6	-0.0394246	-0.0356309	-0.0389299	-0.005276
424.8	-0.0389531	-0.0355987	-0.0380791	-0.0050878
425	-0.0383961	-0.0354145	-0.0381532	-0.005051
425.2	-0.0385311	-0.035223	-0.0383153	-0.0047812
425.4	-0.038485	-0.0352934	-0.0380675	-0.0046823
425.6	-0.0382542	-0.0350497	-0.037584	-0.0052159
425.8	-0.0379947	-0.0345916	-0.0377946	-0.0056509
426	-0.037763	-0.0343798	-0.0376328	-0.0059873
426.2	-0.0377643	-0.0347889	-0.0375064	-0.0064502
426.4	-0.0374837	-0.0347024	-0.0378001	-0.0067555
426.6	-0.03776	-0.0343008	-0.0374639	-0.0064264
426.8	-0.0375394	-0.0344582	-0.0369336	-0.006005
427	-0.0372681	-0.0340542	-0.0370529	-0.0057505
427.2	-0.0376874	-0.0339783	-0.0371875	-0.005243
427.4	-0.0378998	-0.0343628	-0.0372783	-0.0051261
427.6	-0.0375539	-0.0342758	-0.0381565	-0.0051238
427.8	-0.0370061	-0.0336061	-0.0384448	-0.0054836
428	-0.0376133	-0.0337613	-0.0382241	-0.0052706
428.2	-0.0374516	-0.0338073	-0.037949	-0.0048644
428.4	-0.0375336	-0.0340062	-0.0383911	-0.0044538
428.6	-0.0377421	-0.0338897	-0.037919	-0.004499
428.8	-0.0376841	-0.0341069	-0.0375253	-0.0044351
429	-0.0376541	-0.0342987	-0.0379175	-0.0045606
429.2	-0.0379253	-0.0341323	-0.0377338	-0.0045724
429.4	-0.0379028	-0.0343558	-0.0373347	-0.0046783
429.6	-0.0379502	-0.0347046	-0.0375432	-0.0050146
429.8	-0.0373828	-0.0345792	-0.0376854	-0.0055223
430	-0.0371329	-0.0351604	-0.037618	-0.0053835
430.2	-0.0364746	-0.0357566	-0.0372783	-0.0053247
430.4	-0.0357712	-0.0358365	-0.036824	-0.0052981
430.6	-0.0353564	-0.035691	-0.0362707	-0.0048271
430.8	-0.0352174	-0.0362019	-0.0360621	-0.0051499
431	-0.0347719	-0.0363632	-0.036368	-0.0057046
431.2	-0.0351442	-0.0365152	-0.0367215	-0.0053451
431.4	-0.0353558	-0.03668	-0.0367114	-0.0051718
431.6	-0.0350834	-0.036572	-0.0363715	-0.0052171
431.8	-0.0350841	-0.0356534	-0.0361276	-0.0050889
432	-0.0357423	-0.0355008	-0.0359629	-0.0049281
432.2	-0.0357588	-0.0357437	-0.0355539	-0.0046581
432.4	-0.0362115	-0.0357994	-0.0358823	-0.0041673
432.6	-0.0365281	-0.0357781	-0.0358025	-0.0036823
432.8	-0.0370913	-0.0356282	-0.0355874	-0.0030091
433	-0.0371584	-0.0353252	-0.0359404	-0.0028062
433.2	-0.0372422	-0.03526	-0.0360549	-0.003444
433.4	-0.0373272	-0.0351666	-0.0361078	-0.0035931
433.6	-0.036996	-0.0353631	-0.0362874	-0.0036311
433.8	-0.036477	-0.0350502	-0.0369255	-0.0041811
434	-0.0363974	-0.0357145	-0.0369711	-0.0038211
434.2	-0.0361696	-0.0358997	-0.0365822	-0.0040912
434.4	-0.0356821	-0.0353538	-0.0368422	-0.0041341
434.6	-0.0356153	-0.0348769	-0.0369021	-0.0041541
434.8	-0.0356105	-0.0350679	-0.0363567	-0.0045188
435	-0.0352934	-0.0351557	-0.0370046	-0.0043163
435.2	-0.0355964	-0.0345604	-0.0367881	-0.0036858
435.4	-0.0352585	-0.0345083	-0.0360476	-0.0032631
435.6	-0.0345059	-0.0344734	-0.036104	-0.0031583
435.8	-0.0341783	-0.0339106	-0.0362005	-0.0025696
436	-0.0342924	-0.0341625	-0.0355133	-0.0026039
436.2	-0.0341537	-0.0345325	-0.0355619	-0.0021484
436.4	-0.0340339	-0.0342836	-0.0357847	-0.0016068
436.6	-0.0345858	-0.0337986	-0.0352643	-0.0010996
436.8	-0.0345753	-0.0333271	-0.0349334	-0.000879
437	-0.0336516	-0.0335192	-0.0351196	-0.0011647
437.2	-0.0335804	-0.0328291	-0.035179	-0.0015956
437.4	-0.0338927	-0.0329326	-0.0355034	-0.0017263
437.6	-0.0334236	-0.0330613	-0.0359622	-0.0015923
437.8	-0.03376	-0.0328862	-0.0361432	-0.001528
438	-0.0343826	-0.0330426	-0.0361124	-0.0016469
438.2	-0.0344709	-0.0330572	-0.0360436	-0.0017257
438.4	-0.0343139	-0.0323213	-0.0358899	-0.0016496
438.6	-0.0348151	-0.0322528	-0.0358238	-0.0017007
438.8	-0.0349837	-0.0328101	-0.0353946	-0.0016079
439	-0.0348374	-0.0327958	-0.0356615	-0.001337
439.2	-0.0347785	-0.0325918	-0.0356249	-0.0010759
439.4	-0.0349345	-0.0331039	-0.0356441	-0.0013997
439.6	-0.0344612	-0.0330313	-0.0353689	-0.0013926
439.8	-0.0343989	-0.0326358	-0.0357309	-0.0013307
440	-0.0344889	-0.0330758	-0.0355576	-0.0015573
440.2	-0.0342269	-0.0326433	-0.0355662	-0.001667
440.4	-0.0338004	-0.032089	-0.0356811	-0.0017802
440.6	-0.0339339	-0.0320958	-0.0354473	-0.0019408
440.8	-0.0335699	-0.0321904	-0.0350821	-0.0021626
441	-0.0327339	-0.0322101	-0.0352744	-0.0022105
441.2	-0.0327229	-0.0316963	-0.0355077	-0.0021837
441.4	-0.032884	-0.0322064	-0.0349759	-0.0024089
441.6	-0.0327231	-0.032001	-0.035127	-0.0022236
441.8	-0.0329555	-0.0320348	-0.0349974	-0.0018801
442	-0.0337394	-0.0322316	-0.0347127	-0.002104
442.2	-0.0334588	-0.0319419	-0.0338373	-0.0022689
442.4	-0.03325	-0.0317841	-0.0337216	-0.0024338
442.6	-0.0337265	-0.0319173	-0.03349	-0.002475
442.8	-0.0339162	-0.0320276	-0.0325998	-0.002224
443	-0.0334645	-0.032234	-0.0325878	-0.0019496
443.2	-0.0336203	-0.0323845	-0.032557	-0.0018917
443.4	-0.0340885	-0.0321783	-0.0322208	-0.0018277
443.6	-0.0335564	-0.0322228	-0.032106	-0.0014891
443.8	-0.0337167	-0.0316522	-0.0328274	-0.0009234
444	-0.0340073	-0.031995	-0.0326246	-0.0008856
444.2	-0.0338998	-0.0318908	-0.0328232	-0.001196
444.4	-0.0340197	-0.032106	-0.033282	-0.0010435
444.6	-0.0344745	-0.0315839	-0.0331178	-0.000949
444.8	-0.0342863	-0.0318249	-0.0328515	-0.0008558
445	-0.0338916	-0.0318305	-0.0331134	-0.0006551
445.2	-0.0341136	-0.0317231	-0.0329356	-0.0008247
445.4	-0.0341993	-0.0319183	-0.0328453	-0.0010491
445.6	-0.0338329	-0.0320617	-0.0329598	-0.0012599
445.8	-0.0339464	-0.0319841	-0.03268	-0.0008304
446	-0.0339279	-0.0321615	-0.03229	-0.0013222
446.2	-0.0334457	-0.0321536	-0.0315362	-0.0018555
446.4	-0.0328256	-0.0319155	-0.0320625	-0.0015976
446.6	-0.033094	-0.0319659	-0.0318293	-0.0008785
446.8	-0.0330297	-0.0320737	-0.0312903	-0.0005402
447	-0.0326287	-0.032115	-0.0317102	-0.0003703
447.2	-0.0326138	-0.0319415	-0.0321735	-4.742e-05
447.4	-0.0325817	-0.0319342	-0.0320255	9.033e-05
447.6	-0.0326965	-0.0319601	-0.0322871	0.00033076
447.8	-0.032492	-0.0315056	-0.0331928	0.00088656
448	-0.0323488	-0.032038	-0.0330486	0.00056879
448.2	-0.0326365	-0.0318607	-0.0334204	0.00070433
448.4	-0.0321529	-0.031642	-0.0342821	0.00093073
448.6	-0.0317222	-0.0312467	-0.034245	0.00065043
448.8	-0.0318777	-0.0315081	-0.0338924	0.00042501
449	-0.0313085	-0.0311084	-0.0343531	0.00048462
449.2	-0.0314462	-0.030905	-0.034336	-2.244e-05
449.4	-0.0313687	-0.0303054	-0.03402	3.48e-06
449.6	-0.0312533	-0.0298642	-0.0338981	-0.0004553
449.8	-0.0313253	-0.0298312	-0.0337511	-0.0004443
450	-0.0315309	-0.0296631	-0.0331694	-0.0006784
450.2	-0.0314662	-0.0294896	-0.0328085	-0.0006153
450.4	-0.0308838	-0.0293898	-0.0331536	-0.0001898
450.6	-0.0314028	-0.0294652	-0.0325487	0.00045555
450.8	-0.0315924	-0.0295653	-0.0320981	0.00017965
451	-0.0312669	-0.0295545	-0.0327395	-8.834e-05
451.2	-0.0313651	-0.0297105	-0.0323812	-4.594e-05
451.4	-0.0317821	-0.0296418	-0.0319486	-1.988e-05
451.6	-0.0315319	-0.0299217	-0.0320412	-0.0001487
451.8	-0.0307141	-0.0300571	-0.0323205	0.00016599
452	-0.0309065	-0.0303855	-0.0318372	0.00034766
452.2	-0.0309877	-0.0306406	-0.032249	0.00051901
452.4	-0.0299908	-0.031058	-0.0323867	0.00075486
452.6	-0.0296655	-0.0310539	-0.0321256	0.0009854
452.8	-0.0299257	-0.030952	-0.0318617	0.00139947
453	-0.0293443	-0.0307286	-0.0318115	0.00134775
453.2	-0.0298648	-0.0303443	-0.0317927	0.00110078
453.4	-0.0301722	-0.0299569	-0.0314284	0.00101688
453.6	-0.0300574	-0.0299389	-0.030837	0.00077152
453.8	-0.0298651	-0.0299581	-0.030707	0.00097211
454	-0.0299048	-0.0303186	-0.0305544	0.00115483
454.2	-0.0296208	-0.0309671	-0.0304882	0.0012789
454.4	-0.0292395	-0.0309436	-0.0307618	0.00105655
454.6	-0.0292983	-0.0306598	-0.0308263	0.00099858
454.8	-0.0294541	-0.0311249	-0.0305634	7.403e-05
455	-0.0294201	-0.0311318	-0.0308156	-0.0002926
455.2	-0.0291599	-0.031365	-0.0307385	8.49e-06
455.4	-0.0295824	-0.0312113	-0.0305518	0.00012872
455.6	-0.0291583	-0.0313501	-0.0306209	5.64e-06
455.8	-0.0293927	-0.0310746	-0.0308848	0.00017256
456	-0.0301603	-0.0309888	-0.0305067	0.00040629
456.2	-0.0299291	-0.0307195	-0.0304673	0.00054099
456.4	-0.0292634	-0.030532	-0.0307706	0.00092665
456.6	-0.0294774	-0.0299859	-0.0305167	0.0012705
456.8	-0.0299119	-0.0298391	-0.0303968	0.00132892
457	-0.0294897	-0.0296095	-0.0303254	0.00105557
457.2	-0.0297903	-0.0291382	-0.0301626	0.00111482
457.4	-0.0298958	-0.0284667	-0.0295149	0.00083702
457.6	-0.0295102	-0.02831	-0.0294485	0.00136664
457.8	-0.0294832	-0.0283321	-0.0300384	0.00118647
458	-0.0299886	-0.0285064	-0.0297337	0.00125387
458.2	-0.0299107	-0.0281759	-0.0297626	0.00069033
458.4	-0.029451	-0.0277096	-0.0294803	0.0003064
458.6	-0.0293126	-0.0274497	-0.0292988	0.00029521
458.8	-0.0291871	-0.027716	-0.0291792	0.00049172
459	-0.0287877	-0.0281435	-0.0292671	0.00098568
459.2	-0.0284365	-0.0275098	-0.0295782	0.00111264
459.4	-0.0288209	-0.0271716	-0.0293225	0.001218
459.6	-0.0284755	-0.0274332	-0.0289937	0.00090394
459.8	-0.0283901	-0.0268508	-0.0288094	0.00103715
460	-0.0285489	-0.0273165	-0.0288944	0.00127453
460.2	-0.0281692	-0.027681	-0.0285238	0.00107601
460.4	-0.0282917	-0.0279745	-0.0289604	0.00074176
460.6	-0.0287861	-0.0281267	-0.0291262	0.00030069
460.8	-0.0286639	-0.028551	-0.029228	-6.68e-05
461	-0.0281102	-0.0291782	-0.0290603	-0.0004255
461.2	-0.0281386	-0.0287751	-0.0294882	-0.0009454
461.4	-0.0278571	-0.0286157	-0.0292369	-0.0013875
461.6	-0.027684	-0.0289082	-0.0291356	-0.0013268
461.8	-0.0280189	-0.0289015	-0.029629	-0.0015977
462	-0.0283304	-0.028785	-0.0292683	-0.0014791
462.2	-0.0283828	-0.0287019	-0.0290137	-0.0015099
462.4	-0.0285578	-0.0287248	-0.029448	-0.000837
462.6	-0.0284181	-0.0283562	-0.0296574	-0.0006432
462.8	-0.0285111	-0.0285793	-0.0296486	-0.0004173
463	-0.0285095	-0.0284484	-0.0298866	-0.0001337
463.2	-0.0283082	-0.0278203	-0.0300242	-0.0001354
463.4	-0.0289625	-0.0281107	-0.0293118	0.00049372
463.6	-0.0287863	-0.0278206	-0.0294455	0.00083864
463.8	-0.0287974	-0.0274003	-0.0297224	0.00121104
464	-0.0287776	-0.0274917	-0.0298077	0.0007208
464.2	-0.0291274	-0.0268417	-0.0293716	0.00077859
464.4	-0.0291931	-0.0266769	-0.0297254	0.00083774
464.6	-0.0291946	-0.0263437	-0.029477	0.00100904
464.8	-0.0288406	-0.0262554	-0.0290464	0.00145094
465	-0.0281997	-0.0265198	-0.0293192	0.00162637
465.2	-0.0278534	-0.025744	-0.0296152	0.00120366
465.4	-0.0279114	-0.0254229	-0.0292317	0.00158654
465.6	-0.0275685	-0.0255088	-0.0293698	0.00193795
465.8	-0.0277312	-0.0253631	-0.0295256	0.00241924
466	-0.027802	-0.025179	-0.0289119	0.00263483
466.2	-0.0277701	-0.0253964	-0.0286747	0.00284121
466.4	-0.0280201	-0.0254266	-0.0290278	0.00326666
466.6	-0.0278955	-0.0252596	-0.0286666	0.00314569
466.8	-0.0279187	-0.0257609	-0.0283667	0.00316561
467	-0.0279584	-0.0262304	-0.0277857	0.00375524
467.2	-0.0277702	-0.02643	-0.0275397	0.00357147
467.4	-0.0278959	-0.0269318	-0.0271705	0.00357718
467.6	-0.0274161	-0.0269241	-0.0271052	0.00338559
467.8	-0.0272298	-0.0267304	-0.0266947	0.00295325
468	-0.0271902	-0.0266924	-0.0264092	0.00261786
468.2	-0.0272478	-0.0266348	-0.0255922	0.00249648
468.4	-0.0270851	-0.0267159	-0.0254803	0.0022262
468.6	-0.0272818	-0.0266351	-0.0257415	0.00194974
468.8	-0.0275472	-0.0265414	-0.0253982	0.00153832
469	-0.0270864	-0.0264821	-0.0259204	0.00142029
469.2	-0.027223	-0.0258218	-0.0263457	0.00091381
469.4	-0.0278489	-0.0256834	-0.0260118	0.00080601
469.6	-0.0278298	-0.0251824	-0.02603	0.00041819
469.8	-0.0278966	-0.0246327	-0.0264165	0.00070252
470	-0.0282036	-0.0243083	-0.0262415	0.00022681
470.2	-0.0285176	-0.0239433	-0.0260971	0.00074642
470.4	-0.0285604	-0.0234572	-0.0267567	0.00110901
470.6	-0.0284564	-0.023315	-0.0264659	0.00113866
470.8	-0.0286595	-0.0231514	-0.0262132	0.0014717
471	-0.0282193	-0.0233661	-0.0266053	0.00199828
471.2	-0.0278926	-0.0233175	-0.0272062	0.00204845
471.4	-0.0278044	-0.0236775	-0.0267491	0.00239047
471.6	-0.0274518	-0.0232605	-0.0271476	0.00246925
471.8	-0.0270352	-0.0234964	-0.0275247	0.00217857
472	-0.0272582	-0.0235113	-0.027447	0.00186749
472.2	-0.0269859	-0.0232992	-0.0271958	0.00173184
472.4	-0.0268504	-0.0236757	-0.0276106	0.00183809
472.6	-0.026884	-0.0237572	-0.0275727	0.00208559
472.8	-0.0267578	-0.024133	-0.0275108	0.00173449
473	-0.026439	-0.0244402	-0.0279301	0.00184828
473.2	-0.026962	-0.0241493	-0.0278156	0.00142609
473.4	-0.027381	-0.0247872	-0.0275322	0.0015766
473.6	-0.0272673	-0.0250348	-0.0276007	0.00120381
473.8	-0.0272983	-0.0253019	-0.0274896	0.00156154
474	-0.0276417	-0.0254196	-0.0267473	0.00111333
474.2	-0.0277321	-0.0255278	-0.0263533	0.00168186
474.4	-0.0274407	-0.0255562	-0.0262955	0.00143084
474.6	-0.0277316	-0.0254648	-0.0259068	0.00190545
474.8	-0.0276502	-0.0255302	-0.0261296	0.00183459
475	-0.0273973	-0.0255449	-0.0264544	0.00165732
475.2	-0.0276463	-0.0249411	-0.0265229	0.0019336
475.4	-0.0276671	-0.0251653	-0.0264089	0.00199005
475.6	-0.0276862	-0.024906	-0.0267482	0.00172607
475.8	-0.0275571	-0.0246695	-0.026862	0.00116009
476	-0.0279387	-0.0243512	-0.0262379	0.00126119
476.2	-0.0275347	-0.0244677	-0.026335	0.00134897
476.4	-0.02724	-0.0240452	-0.0267335	0.00134638
476.6	-0.0274419	-0.0241953	-0.0264769	0.00138755
476.8	-0.0268632	-0.0246694	-0.0265459	0.0009316
477	-0.0267727	-0.0242673	-0.0263721	0.00059418
477.2	-0.0270132	-0.0240779	-0.0258645	0.00101482
477.4	-0.0272228	-0.0249423	-0.0254713	0.00159777
477.6	-0.0268835	-0.0250388	-0.0254265	0.00144151
477.8	-0.0265168	-0.0246908	-0.0251318	0.001537
478	-0.02656	-0.0251166	-0.0241838	0.00105532
478.2	-0.0259585	-0.0253612	-0.0238901	0.00116616
478.4	-0.0258405	-0.0252999	-0.0241649	0.00096797
478.6	-0.0262744	-0.0252286	-0.0239478	0.00143991
478.8	-0.0262448	-0.0249398	-0.0241602	0.00161905
479	-0.0265643	-0.0248173	-0.0245571	0.00189865
479.2	-0.0266328	-0.0240199	-0.024619	0.00275107
479.4	-0.0269085	-0.0241724	-0.0245992	0.00279336
479.6	-0.0262681	-0.0236674	-0.0252097	0.00293463
479.8	-0.026318	-0.0231974	-0.0253493	0.00238561
480	-0.0266158	-0.0231806	-0.0249477	0.00274423
480.2	-0.0263377	-0.0230779	-0.025693	0.00296134
480.4	-0.0257301	-0.0223825	-0.0258592	0.00262937
480.6	-0.0253956	-0.0227116	-0.025522	0.00214491
480.8	-0.0246223	-0.0227014	-0.0257911	0.00197699
481	-0.024674	-0.022713	-0.0258775	0.00177668
481.2	-0.02465	-0.0226195	-0.0259959	0.00260241
481.4	-0.0243687	-0.0229653	-0.026383	0.00230685
481.6	-0.0237783	-0.0230018	-0.0262732	0.00175997
481.8	-0.0233269	-0.0228116	-0.0258049	0.00149219
482	-0.0234347	-0.0232902	-0.0257581	0.00140777
482.2	-0.0229857	-0.0235723	-0.0262378	0.00212792
482.4	-0.0236646	-0.0232643	-0.0263076	0.00270373
482.6	-0.0242053	-0.0227894	-0.0263416	0.00349276
482.8	-0.0241985	-0.0227478	-0.026029	0.00417759
483	-0.0244762	-0.0224572	-0.0257147	0.00451991
483.2	-0.0244722	-0.0216522	-0.0256794	0.0048314
483.4	-0.0248057	-0.0219461	-0.0255201	0.00451174
483.6	-0.0248501	-0.0217111	-0.0257563	0.00446512
483.8	-0.0258415	-0.0215089	-0.0256277	0.00430493
484	-0.0259363	-0.0219794	-0.0253282	0.00445301
484.2	-0.0260252	-0.0221488	-0.0254157	0.00406767
484.4	-0.025449	-0.0217243	-0.0261285	0.00334647
484.6	-0.0257074	-0.022104	-0.0258538	0.00263298
484.8	-0.0257238	-0.022189	-0.0259934	0.0028599
485	-0.025847	-0.0220891	-0.02678	0.00249732
485.2	-0.025475	-0.0216072	-0.0265845	0.00232395
485.4	-0.0254105	-0.0218412	-0.0260566	0.00147813
485.6	-0.0250667	-0.0216495	-0.025896	0.00161184
485.8	-0.0247602	-0.0213962	-0.0259611	0.00170734
486	-0.0248608	-0.0213017	-0.0259621	0.00194774
486.2	-0.0247424	-0.0212563	-0.0262576	0.00272137
486.4	-0.0245731	-0.0209332	-0.0258918	0.00301823
486.6	-0.0243326	-0.0207828	-0.0252072	0.00298095
486.8	-0.0237949	-0.0210385	-0.0242241	0.00332662
487	-0.0234318	-0.0205129	-0.0240576	0.00347743
487.2	-0.0235509	-0.0209032	-0.0235265	0.00330016
487.4	-0.0235876	-0.0212515	-0.0231708	0.00324124
487.6	-0.0232943	-0.0215768	-0.0233806	0.00316902
487.8	-0.0231713	-0.0216262	-0.0228621	0.00284744
488	-0.0235529	-0.0218985	-0.0219923	0.00276707
488.2	-0.0231656	-0.0218835	-0.0224777	0.00256985
488.4	-0.0232535	-0.0216492	-0.0228056	0.00279798
488.6	-0.0238707	-0.0217304	-0.0224594	0.0024836
488.8	-0.0238938	-0.0215967	-0.0226675	0.00296289
489	-0.0239591	-0.0214004	-0.0228208	0.00293861
489.2	-0.024011	-0.0209621	-0.0223374	0.00305335
489.4	-0.0239593	-0.0210421	-0.0225885	0.00231911
489.6	-0.0241205	-0.0206857	-0.0226811	0.00232214
489.8	-0.024764	-0.0202644	-0.0233181	0.00165799
490	-0.0251088	-0.0201565	-0.0236511	0.00181493
490.2	-0.025316	-0.0198084	-0.023634	0.00199797
490.4	-0.0249003	-0.0193184	-0.0232586	0.00229451
490.6	-0.0252453	-0.0194168	-0.0229605	0.00225379
490.8	-0.0254323	-0.0200284	-0.0225988	0.00251099
491	-0.0252256	-0.0196497	-0.0229306	0.00296388
491.2	-0.0252326	-0.0205356	-0.0226745	0.00284165
491.4	-0.0245407	-0.0205755	-0.0219822	0.00294364
491.6	-0.0243936	-0.0204689	-0.0218678	0.00302673
491.8	-0.0242785	-0.0200967	-0.0216751	0.0033086
492	-0.0246739	-0.0207269	-0.0208195	0.003693
492.2	-0.0239012	-0.0208671	-0.0213488	0.00354848
492.4	-0.0237635	-0.0210431	-0.0214805	0.00381879
492.6	-0.0237803	-0.0211721	-0.021175	0.00384349
492.8	-0.0231832	-0.0209531	-0.0208517	0.00389454
493	-0.0231256	-0.0206537	-0.0212857	0.00353718
493.2	-0.0230353	-0.020839	-0.0212369	0.00312605
493.4	-0.0227435	-0.0210166	-0.0211865	0.00231817
493.6	-0.0227709	-0.0205384	-0.0216786	0.00218628
493.8	-0.0230468	-0.0201464	-0.0220056	0.00175148
494	-0.0230051	-0.0202176	-0.021416	0.00192063
494.2	-0.0227128	-0.0196826	-0.021579	0.00185177
494.4	-0.0226616	-0.0198448	-0.0216785	0.00191313
494.6	-0.0236639	-0.0198564	-0.0217196	0.00182714
494.8	-0.0231948	-0.0199533	-0.0215101	0.00223643
495	-0.022538	-0.0198944	-0.0220944	0.00253717
495.2	-0.0228132	-0.0201179	-0.0216585	0.00267701
495.4	-0.0228551	-0.0199416	-0.0212268	0.00336085
495.6	-0.0229357	-0.0201852	-0.0216982	0.00355335
495.8	-0.022634	-0.0203212	-0.0218949	0.00388947
496	-0.0227105	-0.0209749	-0.0213299	0.00387493
496.2	-0.0222502	-0.0210561	-0.0217673	0.00390872
496.4	-0.0224025	-0.0211638	-0.0215484	0.00412905
496.6	-0.0230074	-0.0209382	-0.0211239	0.00412617
496.8	-0.0227237	-0.0210135	-0.0213181	0.00356345
497	-0.0227528	-0.0209882	-0.0218022	0.00337988
497.2	-0.0227316	-0.0213982	-0.0218731	0.00351941
497.4	-0.0224125	-0.0214223	-0.0220275	0.00341265
497.6	-0.0220152	-0.0211183	-0.0221842	0.00300256
497.8	-0.0219098	-0.0208363	-0.0219697	0.00221349
498	-0.0216891	-0.0209517	-0.021926	0.00195944
498.2	-0.0211327	-0.0207004	-0.0216415	0.00170309
498.4	-0.0212513	-0.0202573	-0.022052	0.00162758
498.6	-0.0212195	-0.019934	-0.0221715	0.00204891
498.8	-0.0207695	-0.0204326	-0.0217104	0.00243088
499	-0.0206402	-0.0202527	-0.0226107	0.00247611
499.2	-0.0207438	-0.0202135	-0.022549	0.00262008
499.4	-0.0209402	-0.0206013	-0.0222426	0.00272085
499.6	-0.0204378	-0.0203267	-0.0225734	0.00259865
499.8	-0.0203624	-0.0200364	-0.0228813	0.00297928
500	-0.0205192	-0.020334	-0.0220121	0.00309917
500.2	-0.0208099	-0.020151	-0.0220424	0.00339782
500.4	-0.0208409	-0.0196241	-0.0221382	0.00370005
500.6	-0.0213714	-0.0193239	-0.0217273	0.00359485
500.8	-0.0209019	-0.0190755	-0.0218214	0.00380476
501	-0.0207031	-0.0188077	-0.0224333	0.00401034
501.2	-0.0209705	-0.0186339	-0.0221322	0.0039617
501.4	-0.0205086	-0.0186454	-0.0218157	0.00418946
501.6	-0.0201005	-0.0181081	-0.0219032	0.00355407
501.8	-0.0197732	-0.017634	-0.0216349	0.00326848
502	-0.0198805	-0.0175619	-0.0210232	0.00354368
502.2	-0.0196122	-0.0175194	-0.0210168	0.00368361
502.4	-0.020193	-0.017145	-0.0214147	0.0039203
502.6	-0.0205474	-0.0171454	-0.0208929	0.00395372
502.8	-0.0206184	-0.0171018	-0.0210128	0.00413464
503	-0.020307	-0.0167143	-0.0215719	0.00412902
503.2	-0.0205398	-0.0168203	-0.0211671	0.00391107
503.4	-0.0202749	-0.0169877	-0.0213894	0.0040721
503.6	-0.0197603	-0.017162	-0.0215422	0.00382973
503.8	-0.0197309	-0.0171936	-0.0214782	0.0041035
504	-0.0200395	-0.0176825	-0.0210289	0.00409118
504.2	-0.0200034	-0.0174865	-0.0213133	0.00415778
504.4	-0.0202062	-0.0172859	-0.0208492	0.0039591
504.6	-0.0204572	-0.0177379	-0.0208089	0.00389433
504.8	-0.0196924	-0.0180516	-0.0208165	0.00432049
505	-0.0199976	-0.0178891	-0.0210878	0.00404338
505.2	-0.0197996	-0.0176981	-0.0204536	0.00381367
505.4	-0.0190432	-0.0185813	-0.0199435	0.0035886
505.6	-0.0190899	-0.0182487	-0.0197614	0.00335739
505.8	-0.019516	-0.0184591	-0.0194731	0.0035712
506	-0.0196717	-0.0189428	-0.0191152	0.00382602
506.2	-0.0193879	-0.0188457	-0.018975	0.00437899
506.4	-0.0195801	-0.0185537	-0.0194066	0.00440731
506.6	-0.0193755	-0.0185465	-0.0194209	0.0043166
506.8	-0.0192603	-0.0182503	-0.0194581	0.00511496
507	-0.0191869	-0.0182421	-0.01993	0.00527755
507.2	-0.0193081	-0.0182877	-0.0200423	0.00523882
507.4	-0.0191939	-0.0191112	-0.0202081	0.00550941
507.6	-0.0191433	-0.019238	-0.0204278	0.00537046
507.8	-0.0195406	-0.0188617	-0.0205133	0.00557592
508	-0.0205041	-0.0190157	-0.020213	0.00517668
508.2	-0.0203051	-0.0183561	-0.0206218	0.00520059
508.4	-0.0204371	-0.0185912	-0.020944	0.00482875
508.6	-0.02075	-0.0189194	-0.0209729	0.00458939
508.8	-0.020632	-0.0185806	-0.0207448	0.00469835
509	-0.0209864	-0.0181901	-0.0210484	0.0043252
509.2	-0.020688	-0.0180499	-0.0199799	0.00418016
509.4	-0.0203216	-0.0183705	-0.019519	0.00390056
509.6	-0.020309	-0.0181716	-0.0196861	0.00437008
509.8	-0.0209579	-0.0180706	-0.0193172	0.00402918
510	-0.0205969	-0.0177787	-0.0189426	0.00422761
510.2	-0.0202366	-0.0175247	-0.0195112	0.00456112
510.4	-0.0204634	-0.0173106	-0.0196455	0.00454873
510.6	-0.0203792	-0.0173978	-0.0192197	0.00489628
510.8	-0.0200831	-0.0171621	-0.019256	0.00517855
511	-0.0196267	-0.0172763	-0.0192487	0.00502811
511.2	-0.0197609	-0.0169946	-0.0191015	0.004778
511.4	-0.0192996	-0.0172125	-0.0189557	0.00486796
511.6	-0.0191819	-0.0168131	-0.0191295	0.00464103
511.8	-0.019544	-0.0162642	-0.0189862	0.00453099
512	-0.0197436	-0.0163922	-0.0187222	0.00395529
512.2	-0.0191106	-0.0162451	-0.0188465	0.0042
512.4	-0.0193872	-0.0163665	-0.0187774	0.00410109
512.6	-0.0193011	-0.0165397	-0.0184445	0.0041435
512.8	-0.018967	-0.0166162	-0.0180575	0.00456672
513	-0.0187708	-0.0163199	-0.0181959	0.00465332
513.2	-0.0188403	-0.0167096	-0.0177182	0.00455932
513.4	-0.019036	-0.017023	-0.0174915	0.00454371
513.6	-0.0193819	-0.0168798	-0.0177141	0.00469131
513.8	-0.0200024	-0.0167223	-0.0175475	0.00497575
514	-0.0199648	-0.0167825	-0.0171206	0.00562783
514.2	-0.0196002	-0.0170286	-0.0176102	0.00587839
514.4	-0.0193254	-0.0168657	-0.0175886	0.00566457
514.6	-0.0193869	-0.017179	-0.0175942	0.00512006
514.8	-0.0192627	-0.0168106	-0.0176496	0.00458295
515	-0.0192676	-0.0165935	-0.0181588	0.00400608
515.2	-0.0195375	-0.0166228	-0.0183093	0.00359471
515.4	-0.0194068	-0.0162666	-0.018182	0.00325874
515.6	-0.019443	-0.0159084	-0.0186485	0.00258147
515.8	-0.019206	-0.0155463	-0.018793	0.00198815
516	-0.0192654	-0.0155648	-0.0182683	0.00160806
516.2	-0.0188814	-0.015329	-0.0186674	0.0019626
516.4	-0.0186746	-0.0153161	-0.0186716	0.00199814
516.6	-0.0187976	-0.0155244	-0.0185	0.00188257
516.8	-0.0188472	-0.015716	-0.0181114	0.00214913
517	-0.0186561	-0.0159449	-0.0184752	0.00251609
517.2	-0.019039	-0.0165044	-0.0180177	0.00317917
517.4	-0.0189895	-0.0164811	-0.0175647	0.0035328
517.6	-0.0187589	-0.0169506	-0.0175725	0.00423389
517.8	-0.0184895	-0.0169788	-0.0170796	0.0047375
518	-0.0184567	-0.0171535	-0.0169779	0.00460817
518.2	-0.0180107	-0.0175736	-0.0173335	0.00435016
518.4	-0.0179623	-0.0172164	-0.0173626	0.00381036
518.6	-0.0187184	-0.0171923	-0.0171416	0.00397372
518.8	-0.0183842	-0.0170941	-0.0173107	0.00412353
519	-0.018246	-0.0172925	-0.0174954	0.00361267
519.2	-0.0181396	-0.0166154	-0.0173043	0.00380253
519.4	-0.0186802	-0.0165226	-0.0171243	0.00331568
519.6	-0.0184594	-0.0164397	-0.0171709	0.00302936
519.8	-0.0184542	-0.0159592	-0.0175821	0.00335167
520	-0.0188366	-0.0157683	-0.0174836	0.0036852
520.2	-0.0189155	-0.0160279	-0.0173781	0.00402347
520.4	-0.0186686	-0.0159304	-0.0173239	0.00422032
520.6	-0.0189009	-0.0159294	-0.0175489	0.00465096
520.8	-0.018584	-0.0160552	-0.0172741	0.00505752
521	-0.0183363	-0.0157984	-0.0176362	0.00538586
521.2	-0.0181484	-0.0155588	-0.0179496	0.00585282
521.4	-0.0180944	-0.0157621	-0.017747	0.00550621
521.6	-0.0181025	-0.0158792	-0.0178732	0.00548948
521.8	-0.0174683	-0.0156296	-0.0184844	0.00542581
522	-0.0172927	-0.0155631	-0.0186133	0.00538293
522.2	-0.0174337	-0.0153626	-0.018334	0.00491836
522.4	-0.0172742	-0.0154578	-0.0186821	0.00475749
522.6	-0.0178026	-0.0154116	-0.0181491	0.00487356
522.8	-0.0175959	-0.0154895	-0.018054	0.00439995
523	-0.0175132	-0.0157902	-0.0184261	0.00400309
523.2	-0.0177234	-0.0153822	-0.0184548	0.00367301
523.4	-0.0185132	-0.015786	-0.0179474	0.00323211
523.6	-0.018276	-0.0155051	-0.0180417	0.00371399
523.8	-0.0181181	-0.015405	-0.0180125	0.00460765
524	-0.0183693	-0.0153661	-0.0173515	0.00472437
524.2	-0.0183249	-0.0158443	-0.0171444	0.00494077
524.4	-0.0181777	-0.0156191	-0.0170832	0.00496355
524.6	-0.0185307	-0.0152519	-0.0169701	0.00485517
524.8	-0.0181864	-0.0153521	-0.0170318	0.00525203
525	-0.0174985	-0.015318	-0.0169824	0.00519314
525.2	-0.017832	-0.0151009	-0.0168257	0.00542914
525.4	-0.0178418	-0.015426	-0.0168519	0.00558135
525.6	-0.0173724	-0.01541	-0.0169407	0.00592309
525.8	-0.0172261	-0.0151146	-0.0173538	0.00635416
526	-0.0175437	-0.0150191	-0.0171418	0.0059789
526.2	-0.0178683	-0.0153337	-0.0167347	0.00573275
526.4	-0.0177202	-0.0155456	-0.017215	0.00581926
526.6	-0.0182547	-0.0151403	-0.0176078	0.00588511
526.8	-0.0182887	-0.015377	-0.0179228	0.00591652
527	-0.0178595	-0.0152586	-0.0184149	0.00553415
527.2	-0.0177784	-0.0148599	-0.0183425	0.00515807
527.4	-0.0177891	-0.0148162	-0.0179234	0.00590201
527.6	-0.0173547	-0.0146648	-0.0177324	0.00643551
527.8	-0.0170953	-0.0144716	-0.0182717	0.00650569
528	-0.0174821	-0.0148242	-0.0179711	0.00630464
528.2	-0.0175905	-0.0151096	-0.0177786	0.0062524
528.4	-0.0169997	-0.0149286	-0.0180338	0.00553074
528.6	-0.0168797	-0.0149786	-0.0178367	0.00504835
528.8	-0.0166453	-0.0156908	-0.0172821	0.00520463
529	-0.0162895	-0.0156081	-0.0171574	0.00484931
529.2	-0.0163258	-0.01536	-0.0170331	0.00496492
529.4	-0.0160612	-0.0154721	-0.0167701	0.00468868
529.6	-0.0155894	-0.0150377	-0.0168457	0.0041564
529.8	-0.0156908	-0.0148448	-0.0171201	0.00419123
530	-0.0160873	-0.0148389	-0.0167053	0.00400085
530.2	-0.0163106	-0.0144872	-0.0170415	0.00392599
530.4	-0.016032	-0.0144827	-0.0174215	0.00382564
530.6	-0.0167505	-0.0141701	-0.0177279	0.00427277
530.8	-0.0168637	-0.0139089	-0.0174827	0.00432657
531	-0.0161519	-0.0137622	-0.0177291	0.00432878
531.2	-0.0164374	-0.0134709	-0.0173707	0.00466773
531.4	-0.0162621	-0.0132132	-0.0174073	0.00481249
531.6	-0.0158695	-0.0135245	-0.0175132	0.00493219
531.8	-0.0157769	-0.0134434	-0.0181898	0.00534538
532	-0.0160156	-0.0134563	-0.0177512	0.00554903
532.2	-0.0157303	-0.0137678	-0.0178946	0.00539027
532.4	-0.0156965	-0.0136627	-0.0178157	0.00497227
532.6	-0.0164683	-0.0135441	-0.017364	0.00483123
532.8	-0.0165573	-0.0139404	-0.0171029	0.00481113
533	-0.0158026	-0.0138016	-0.0170221	0.00496576
533.2	-0.0156919	-0.013429	-0.0167266	0.00439711
533.4	-0.0161032	-0.0134826	-0.0165006	0.00384708
533.6	-0.016094	-0.0132307	-0.0166713	0.00349969
533.8	-0.016831	-0.0129517	-0.0165365	0.0036323
534	-0.0174673	-0.0130689	-0.016638	0.00301764
534.2	-0.0172574	-0.01325	-0.0168679	0.00245927
534.4	-0.0170219	-0.0130861	-0.0163399	0.00205731
534.6	-0.0176155	-0.0124905	-0.0162652	0.00220297
534.8	-0.0174493	-0.0125638	-0.015604	0.00193651
535	-0.016834	-0.0123775	-0.0156826	0.00193443
535.2	-0.0172471	-0.0123883	-0.0157514	0.00239012
535.4	-0.0171021	-0.0128673	-0.0151839	0.00278188
535.6	-0.0168369	-0.01299	-0.0149973	0.00353716
535.8	-0.0167705	-0.0123204	-0.0155873	0.00429255
536	-0.016796	-0.0123827	-0.0153207	0.00419378
536.2	-0.0167173	-0.0127559	-0.0149786	0.00453052
536.4	-0.0167191	-0.0120307	-0.0152693	0.00428358
536.6	-0.0165513	-0.0120256	-0.0154514	0.00447985
536.8	-0.0163533	-0.012315	-0.0151278	0.00448146
537	-0.0157333	-0.0122204	-0.0156023	0.00473122
537.2	-0.0159616	-0.0122757	-0.0158057	0.0045593
537.4	-0.016377	-0.0122246	-0.0158169	0.00394332
537.6	-0.0160698	-0.0118656	-0.0161229	0.00386889
537.8	-0.0163902	-0.0119561	-0.0164081	0.00389397
538	-0.0165414	-0.0122011	-0.0161888	0.00376921
538.2	-0.0162901	-0.0121845	-0.0158946	0.00358429
538.4	-0.0159949	-0.0120215	-0.0156799	0.00367359
538.6	-0.0163281	-0.0118997	-0.0154767	0.00414604
538.8	-0.0165664	-0.0122619	-0.0151782	0.00410689
539	-0.016312	-0.0126838	-0.0154954	0.00424581
539.2	-0.0166343	-0.0130587	-0.0153108	0.00503967
539.4	-0.0165515	-0.0130736	-0.0146137	0.0049108
539.6	-0.0164816	-0.0127591	-0.0148061	0.00509268
539.8	-0.0166586	-0.0122871	-0.0147767	0.00490088
540	-0.0166483	-0.0124512	-0.0151987	0.00428638
540.2	-0.0167811	-0.0124407	-0.0149675	0.004073
540.4	-0.0167384	-0.0124729	-0.0154569	0.00375564
540.6	-0.0167877	-0.0122611	-0.0158539	0.00398857
540.8	-0.0163909	-0.0130343	-0.0159942	0.00362522
541	-0.015837	-0.0131441	-0.0158128	0.00389063
541.2	-0.015391	-0.0128974	-0.0157856	0.00368723
541.4	-0.0153216	-0.0130572	-0.0157779	0.00315351
541.6	-0.0150758	-0.0132096	-0.0149309	0.00367227
541.8	-0.0150263	-0.0131676	-0.0150897	0.00335156
542	-0.0150302	-0.0131955	-0.0145964	0.00368753
542.2	-0.0148984	-0.0133757	-0.0143459	0.00404515
542.4	-0.0146756	-0.0134352	-0.0142242	0.00417476
542.6	-0.0150874	-0.0133541	-0.014413	0.00453796
542.8	-0.0153091	-0.0135066	-0.013892	0.00455566
543	-0.0145916	-0.0133469	-0.0144907	0.00471201
543.2	-0.0144468	-0.0131961	-0.0149314	0.00480192
543.4	-0.0148583	-0.0129565	-0.0148045	0.00469038
543.6	-0.0152157	-0.0128441	-0.0150205	0.00466957
543.8	-0.0148739	-0.0125515	-0.0155072	0.00429401
544	-0.0151131	-0.0125579	-0.0155108	0.00423168
544.2	-0.0154322	-0.0122315	-0.0152448	0.00384777
544.4	-0.0149962	-0.0125133	-0.0159227	0.00395923
544.6	-0.0148776	-0.0120622	-0.0163301	0.0042858
544.8	-0.0144273	-0.0124557	-0.0155446	0.00421946
545	-0.0139834	-0.0121997	-0.0152889	0.00434569
545.2	-0.0133506	-0.0118751	-0.0150819	0.00422994
545.4	-0.01375	-0.0118613	-0.0148135	0.00379227
545.6	-0.0134771	-0.0116829	-0.0146352	0.00354688
545.8	-0.013039	-0.0115136	-0.0149372	0.00361458
546	-0.0134575	-0.0114054	-0.0148341	0.00422712
546.2	-0.0134548	-0.0113384	-0.0146913	0.00419034
546.4	-0.013348	-0.0113163	-0.0147634	0.00395496
546.6	-0.0133871	-0.0109507	-0.0152055	0.00420818
546.8	-0.0133452	-0.0110136	-0.0153356	0.00404549
547	-0.0126628	-0.0110808	-0.015565	0.00385961
547.2	-0.0131288	-0.0112541	-0.0159304	0.00405292
547.4	-0.0131426	-0.0114524	-0.0158981	0.00407747
547.6	-0.0130197	-0.0118998	-0.0154803	0.00368701
547.8	-0.0125003	-0.0118632	-0.0149288	0.00375944
548	-0.0132782	-0.0119261	-0.0147081	0.0036358
548.2	-0.0135001	-0.0121743	-0.0148461	0.00350959
548.4	-0.0133616	-0.012519	-0.0147007	0.00371066
548.6	-0.0138615	-0.0122594	-0.0148176	0.00415744
548.8	-0.0141089	-0.0126473	-0.0140717	0.0040281
549	-0.0139041	-0.0126209	-0.0138811	0.00421197
549.2	-0.0138152	-0.012219	-0.0141539	0.00425176
549.4	-0.0142116	-0.0122791	-0.0143507	0.00438696
549.6	-0.0142287	-0.0120887	-0.0139978	0.00461606
549.8	-0.0140277	-0.0117906	-0.0143607	0.00492876
550	-0.0144265	-0.0114774	-0.0148356	0.0053777
550.2	-0.0146844	-0.0116878	-0.0141916	0.00547427
550.4	-0.0147053	-0.0111694	-0.0145037	0.00546922
550.6	-0.0142394	-0.0106828	-0.0148043	0.00525173
550.8	-0.0142772	-0.0105399	-0.0150042	0.00533282
551	-0.0136289	-0.0103906	-0.0146943	0.0050051
551.2	-0.013509	-0.0102354	-0.0150627	0.00518365
551.4	-0.013239	-0.010185	-0.0145919	0.00503145
551.6	-0.0132944	-0.0101261	-0.0139695	0.0048432
551.8	-0.0129608	-0.0102145	-0.0136557	0.00471725
552	-0.0133444	-0.0100575	-0.0136532	0.00417672
552.2	-0.0129557	-0.0102208	-0.0130912	0.0041362
552.4	-0.0125633	-0.010621	-0.0129913	0.00399896
552.6	-0.0125722	-0.0108799	-0.0132908	0.00394232
552.8	-0.0121794	-0.0110008	-0.0130937	0.00397887
553	-0.0115004	-0.0111859	-0.0131431	0.00430382
553.2	-0.0110375	-0.0113664	-0.0133562	0.00407548
553.4	-0.0113304	-0.0111427	-0.0131645	0.00424173
553.6	-0.0115621	-0.0109358	-0.0132533	0.00410742
553.8	-0.0115442	-0.0114488	-0.0138972	0.00434264
554	-0.0119687	-0.0113652	-0.0141034	0.00470944
554.2	-0.0122954	-0.0115841	-0.0141142	0.00438862
554.4	-0.0123041	-0.0111492	-0.0143288	0.00427139
554.6	-0.012406	-0.0107501	-0.0145311	0.00419359
554.8	-0.012774	-0.0110433	-0.014988	0.00423969
555	-0.0127302	-0.0115534	-0.0141863	0.00452111
555.2	-0.0130828	-0.0114374	-0.0142625	0.00474521
555.4	-0.0138177	-0.0116762	-0.0144436	0.00483986
555.6	-0.0143442	-0.011951	-0.0134832	0.00466504
555.8	-0.0143545	-0.0119109	-0.0131584	0.00451759
556	-0.0145188	-0.0116528	-0.013589	0.00457739
556.2	-0.014383	-0.0120528	-0.012774	0.00527342
556.4	-0.0144598	-0.0124094	-0.012775	0.00544301
556.6	-0.0141125	-0.0126957	-0.013231	0.0052021
556.8	-0.0139086	-0.0127214	-0.0129791	0.0056908
557	-0.0135863	-0.012537	-0.0127872	0.00563211
557.2	-0.013323	-0.0122827	-0.0132069	0.00497782
557.4	-0.0134715	-0.0116711	-0.0133492	0.00530269
557.6	-0.013575	-0.0116759	-0.013276	0.00540531
557.8	-0.0129251	-0.0118673	-0.0138784	0.00543179
558	-0.0127133	-0.0113808	-0.0139595	0.0053468
558.2	-0.0129304	-0.0108032	-0.0139166	0.00543095
558.4	-0.0131957	-0.0106799	-0.0136032	0.00535631
558.6	-0.0127087	-0.0106115	-0.0136534	0.00505167
558.8	-0.0124739	-0.0107472	-0.0135999	0.0050177
559	-0.0123801	-0.0105271	-0.013237	0.00525169
559.2	-0.0119194	-0.0102959	-0.0141339	0.00454909
559.4	-0.0119342	-0.0101773	-0.0139776	0.00470193
559.6	-0.0117523	-0.0102533	-0.0135318	0.00461098
559.8	-0.0114708	-0.0100907	-0.0140521	0.00419901
560	-0.0117608	-0.0100577	-0.0139948	0.00452994
560.2	-0.0116195	-0.0104221	-0.0133185	0.00500604
560.4	-0.011494	-0.0109569	-0.013833	0.00490574
560.6	-0.0113104	-0.011067	-0.0140449	0.00479441
560.8	-0.0115932	-0.0104535	-0.0137092	0.00500839
561	-0.0115252	-0.0103377	-0.0137328	0.0051423
561.2	-0.0117722	-0.0101642	-0.0136968	0.00481863
561.4	-0.0125906	-0.0095983	-0.0138311	0.00478257
561.6	-0.0130072	-0.0100597	-0.0135492	0.0050118
561.8	-0.0130352	-0.0101616	-0.0135538	0.00504248
562	-0.0138129	-0.0095841	-0.0131342	0.00502865
562.2	-0.0143611	-0.0095772	-0.0128803	0.00466329
562.4	-0.0140085	-0.0103025	-0.0120573	0.00484019
562.6	-0.0136969	-0.0099271	-0.0123846	0.00506724
562.8	-0.0140686	-0.0103472	-0.0122289	0.00503174
563	-0.0139565	-0.0107442	-0.0122408	0.00473526
563.2	-0.0136799	-0.0110425	-0.0130555	0.00464153
563.4	-0.0137631	-0.0115028	-0.012624	0.00498213
563.6	-0.013569	-0.0118224	-0.0124854	0.00468972
563.8	-0.0132452	-0.0120031	-0.0129725	0.00484775
564	-0.0129943	-0.0124316	-0.012599	0.00560163
564.2	-0.0125396	-0.0127959	-0.0121597	0.00547904
564.4	-0.0125203	-0.0128753	-0.0120834	0.00557237
564.6	-0.0122201	-0.0129619	-0.0121386	0.00570521
564.8	-0.0124603	-0.0122145	-0.0116035	0.00543628
565	-0.0119605	-0.0123717	-0.0116692	0.0057087
565.2	-0.0115306	-0.0118223	-0.0118337	0.00549726
565.4	-0.0118448	-0.0111756	-0.0116118	0.00529124
565.6	-0.0116417	-0.0109959	-0.0112373	0.00553643
565.8	-0.0114208	-0.0108683	-0.0117164	0.00525907
566	-0.0115288	-0.0105524	-0.011467	0.00514496
566.2	-0.0115936	-0.0106073	-0.0115694	0.00520045
566.4	-0.0111404	-0.0105474	-0.0117998	0.00560319
566.6	-0.0113397	-0.0100006	-0.0123673	0.00534459
566.8	-0.0118304	-0.0105871	-0.0119302	0.00457371
567	-0.0117411	-0.0105681	-0.012429	0.00434367
567.2	-0.0119543	-0.0103402	-0.0128799	0.00464025
567.4	-0.012037	-0.0102479	-0.0128282	0.0044156
567.6	-0.0113554	-0.0102309	-0.0129769	0.00402761
567.8	-0.0112084	-0.0108496	-0.0129327	0.00419044
568	-0.0117223	-0.0105878	-0.0124933	0.00386464
568.2	-0.0118884	-0.0104055	-0.0120136	0.0032586
568.4	-0.0118739	-0.0107505	-0.0123457	0.00347616
568.6	-0.0114659	-0.0104405	-0.0123303	0.00356336
568.8	-0.0111223	-0.0101716	-0.0121412	0.0036196
569	-0.0101175	-0.0105493	-0.0123624	0.0042249
569.2	-0.0099172	-0.0096591	-0.0120939	0.00435611
569.4	-0.0098934	-0.0090835	-0.0122614	0.0040366
569.6	-0.0096261	-0.0091947	-0.0121591	0.0041329
569.8	-0.0093805	-0.0092568	-0.0123897	0.00481495
570	-0.009759	-0.0089855	-0.0125555	0.00506755
570.2	-0.0097651	-0.0093806	-0.0122349	0.00555948
570.4	-0.0099385	-0.0099011	-0.0125745	0.0056457
570.6	-0.0103513	-0.0096608	-0.0124793	0.005882
570.8	-0.0111708	-0.010193	-0.0122056	0.00570886
571	-0.0112224	-0.0099424	-0.0120239	0.00591361
571.2	-0.011211	-0.0095265	-0.0126539	0.00574436
571.4	-0.0117395	-0.0100389	-0.0123501	0.00553452
571.6	-0.0116869	-0.0099595	-0.0118548	0.00502408
571.8	-0.0119416	-0.0095849	-0.0120656	0.00526887
572	-0.0123877	-0.0092528	-0.0121088	0.00474781
572.2	-0.0123055	-0.0093513	-0.0112268	0.00469949
572.4	-0.0117895	-0.0089283	-0.012123	0.00423826
572.6	-0.011664	-0.008509	-0.0122715	0.00447516
572.8	-0.0114645	-0.0084247	-0.0123541	0.00461135
573	-0.0110164	-0.0078614	-0.0126102	0.00424059
573.2	-0.0109342	-0.0071172	-0.0126731	0.00440785
573.4	-0.0111024	-0.0071778	-0.0125758	0.0046335
573.6	-0.010772	-0.0074646	-0.0123392	0.00485373
573.8	-0.0108028	-0.0078958	-0.0124345	0.00485298
574	-0.0113636	-0.0082544	-0.0124015	0.00506006
574.2	-0.0115077	-0.0088993	-0.0117916	0.00540504
574.4	-0.0119373	-0.0089846	-0.0122171	0.00548455
574.6	-0.0122226	-0.0087731	-0.0117754	0.00571532
574.8	-0.0124057	-0.0089759	-0.0119155	0.00575216
575	-0.0119452	-0.0089239	-0.0119123	0.00555822
575.2	-0.0121066	-0.0092215	-0.0124036	0.00573753
575.4	-0.0125221	-0.0094218	-0.011839	0.00577971
575.6	-0.0120871	-0.0093402	-0.011893	0.0056886
575.8	-0.0116509	-0.0090935	-0.0121587	0.00579672
576	-0.0115993	-0.0088553	-0.0122374	0.00491751
576.2	-0.0113154	-0.0085586	-0.0124768	0.00475637
576.4	-0.0110439	-0.0084276	-0.0133763	0.00457881
576.6	-0.011108	-0.0084535	-0.0135929	0.00496241
576.8	-0.0109031	-0.0086449	-0.013515	0.00510874
577	-0.0109912	-0.008854	-0.0133233	0.00460296
577.2	-0.0112667	-0.0086344	-0.0130602	0.0050686
577.4	-0.0115645	-0.0086385	-0.0127634	0.00507448
577.6	-0.011307	-0.0086794	-0.0123655	0.00509939
577.8	-0.0112678	-0.0081652	-0.0118986	0.00487021
578	-0.0113227	-0.0077276	-0.0115407	0.00554026
578.2	-0.0114347	-0.0078188	-0.0107975	0.00572525
578.4	-0.0113542	-0.0073963	-0.010238	0.00584644
578.6	-0.011664	-0.0076039	-0.0103923	0.00599246
578.8	-0.0119317	-0.0074589	-0.0101467	0.00621647
579	-0.0118602	-0.0075951	-0.00975	0.00620732
579.2	-0.0123584	-0.0075326	-0.0099234	0.00638828
579.4	-0.0122216	-0.0073189	-0.0098316	0.00630663
579.6	-0.0121614	-0.007567	-0.0097244	0.00619594
579.8	-0.0114737	-0.0071777	-0.0106023	0.00573601
580	-0.0112672	-0.0071758	-0.0108738	0.00554614
580.2	-0.0116819	-0.007627	-0.010979	0.00590827
580.4	-0.0114532	-0.0080392	-0.0113965	0.00591837
580.6	-0.0116293	-0.0079815	-0.011695	0.00552836
580.8	-0.0121105	-0.0078188	-0.0114792	0.00571406
581	-0.0118074	-0.0075353	-0.0116019	0.00528562
581.2	-0.0115914	-0.0069896	-0.0117554	0.00556564
581.4	-0.0117207	-0.0067058	-0.0116803	0.00582264
581.6	-0.0113976	-0.0063026	-0.0113081	0.00564642
581.8	-0.0108848	-0.0062377	-0.0115038	0.00560238
582	-0.0111062	-0.0062035	-0.0111573	0.00548517
582.2	-0.0115453	-0.0060397	-0.0108624	0.00505564
582.4	-0.0109766	-0.0064172	-0.0107832	0.00483289
582.6	-0.011485	-0.0064537	-0.0111007	0.00491962
582.8	-0.0116101	-0.0063911	-0.0111806	0.0047098
583	-0.0114407	-0.0072286	-0.010754	0.00466563
583.2	-0.0113699	-0.007278	-0.0105907	0.00444225
583.4	-0.0114146	-0.0073906	-0.0104525	0.00437449
583.6	-0.0116352	-0.0082045	-0.010047	0.00420486
583.8	-0.0112481	-0.0081785	-0.0100357	0.00407991
584	-0.0113762	-0.0080325	-0.0099863	0.00388676
584.2	-0.0118011	-0.0085541	-0.0098527	0.00428074
584.4	-0.0115353	-0.0083783	-0.0098131	0.00356733
584.6	-0.0119698	-0.0079239	-0.0102978	0.00340347
584.8	-0.0114906	-0.008039	-0.0106164	0.00342598
[truncated: 4,001 more rows]

## Sheet: Fig 3C
Time (sec)	FC-VH38-FC-VH38	FC-VH38-FC-VH27	FC-VH31-FC-VH31	FC-VH31-FC-VH27	FC-VH24-FC-VH24	FC-VH24-FC-VH27
185.2	-0.423499	-0.433032	-0.391414	-0.386902	-0.432629	-0.431524
185.4	-0.422214	-0.431506	-0.390689	-0.38614	-0.431572	-0.431157
185.6	-0.420921	-0.429872	-0.38991	-0.385364	-0.43109	-0.430506
185.8	-0.419163	-0.427866	-0.389035	-0.384315	-0.430072	-0.42982
186	-0.417282	-0.425454	-0.387979	-0.383669	-0.428955	-0.429169
186.2	-0.415997	-0.423148	-0.386957	-0.382491	-0.428362	-0.428563
186.4	-0.413822	-0.421349	-0.386051	-0.381364	-0.427563	-0.427918
186.6	-0.411783	-0.418849	-0.38569	-0.380575	-0.426437	-0.427137
186.8	-0.410235	-0.416442	-0.384954	-0.379804	-0.425441	-0.426578
187	-0.408461	-0.414238	-0.384319	-0.37896	-0.424904	-0.425658
187.2	-0.406263	-0.412314	-0.383883	-0.378236	-0.424292	-0.424847
187.4	-0.404444	-0.410225	-0.38339	-0.377971	-0.423758	-0.424395
187.6	-0.403096	-0.408579	-0.382719	-0.377657	-0.42291	-0.423954
187.8	-0.400954	-0.406883	-0.382026	-0.377227	-0.421967	-0.423421
188	-0.399145	-0.405181	-0.381682	-0.376858	-0.421232	-0.422529
188.2	-0.397451	-0.404015	-0.380792	-0.376609	-0.420944	-0.421589
188.4	-0.395883	-0.402696	-0.379815	-0.375573	-0.420954	-0.42049
188.6	-0.394179	-0.400975	-0.379068	-0.374893	-0.419849	-0.420055
188.8	-0.393179	-0.399289	-0.378721	-0.374616	-0.418529	-0.419098
189	-0.390827	-0.397582	-0.378183	-0.373788	-0.418106	-0.418577
189.2	-0.388692	-0.395391	-0.378111	-0.372966	-0.417452	-0.41828
189.4	-0.387404	-0.392912	-0.377571	-0.372175	-0.416815	-0.41816
189.6	-0.385468	-0.391206	-0.37707	-0.371518	-0.416556	-0.417412
189.8	-0.383477	-0.389265	-0.376497	-0.370835	-0.415394	-0.4166
190	-0.382113	-0.387252	-0.375995	-0.370206	-0.415102	-0.416406
190.2	-0.380834	-0.385687	-0.375421	-0.369402	-0.414968	-0.416179
190.4	-0.37879	-0.38398	-0.374835	-0.368842	-0.41454	-0.415633
190.6	-0.377353	-0.38114	-0.374443	-0.368405	-0.414063	-0.415172
190.8	-0.375979	-0.379265	-0.373559	-0.36747	-0.413589	-0.414618
191	-0.374321	-0.377435	-0.373016	-0.366688	-0.413531	-0.413688
191.2	-0.372215	-0.375622	-0.372375	-0.365611	-0.412978	-0.413363
191.4	-0.370166	-0.373689	-0.371875	-0.364654	-0.412086	-0.412708
191.6	-0.368364	-0.372595	-0.371102	-0.363958	-0.411514	-0.41152
191.8	-0.366503	-0.370961	-0.370534	-0.363025	-0.411278	-0.410526
192	-0.365005	-0.3694	-0.370026	-0.362368	-0.410864	-0.409883
192.2	-0.363314	-0.368271	-0.368946	-0.362015	-0.410308	-0.409205
192.4	-0.361578	-0.367009	-0.368061	-0.361	-0.40973	-0.408484
192.6	-0.359781	-0.365359	-0.36748	-0.36039	-0.408865	-0.408107
192.8	-0.357763	-0.36356	-0.367413	-0.359945	-0.408231	-0.407882
193	-0.355887	-0.362312	-0.367073	-0.359439	-0.407958	-0.407213
193.2	-0.354028	-0.360371	-0.36699	-0.359138	-0.407639	-0.406759
193.4	-0.352177	-0.358166	-0.366192	-0.359376	-0.406985	-0.406162
193.6	-0.350383	-0.356809	-0.365594	-0.359455	-0.406726	-0.405314
193.8	-0.34893	-0.355274	-0.364936	-0.359077	-0.406391	-0.404499
194	-0.34727	-0.353302	-0.364421	-0.359191	-0.406009	-0.404305
194.2	-0.345706	-0.351372	-0.36316	-0.359287	-0.404938	-0.403805
194.4	-0.344181	-0.34983	-0.362676	-0.358907	-0.404188	-0.403659
194.6	-0.342591	-0.347806	-0.362351	-0.358413	-0.403492	-0.403286
194.8	-0.341619	-0.34627	-0.361849	-0.357457	-0.402191	-0.403
195	-0.340318	-0.345022	-0.361407	-0.35705	-0.40147	-0.402435
195.2	-0.338662	-0.343295	-0.360972	-0.355948	-0.400592	-0.40204
195.4	-0.336865	-0.341346	-0.360398	-0.35555	-0.399867	-0.4013
195.6	-0.335374	-0.340271	-0.359292	-0.355076	-0.399525	-0.400816
195.8	-0.333766	-0.338274	-0.358906	-0.354121	-0.399083	-0.400361
196	-0.332164	-0.335755	-0.358651	-0.353361	-0.398435	-0.400037
196.2	-0.330467	-0.334258	-0.357602	-0.352749	-0.397693	-0.399462
196.4	-0.328372	-0.332869	-0.356951	-0.352143	-0.397218	-0.398748
196.6	-0.326813	-0.330698	-0.357153	-0.351458	-0.397144	-0.398142
196.8	-0.325379	-0.329155	-0.356662	-0.35139	-0.396874	-0.398243
197	-0.324725	-0.32817	-0.355527	-0.351142	-0.396441	-0.39709
197.2	-0.322742	-0.325769	-0.355197	-0.350692	-0.396782	-0.39641
197.4	-0.321499	-0.323743	-0.354211	-0.350267	-0.396505	-0.395873
197.6	-0.319556	-0.322616	-0.353319	-0.349241	-0.396229	-0.395465
197.8	-0.318028	-0.321234	-0.352796	-0.348528	-0.395595	-0.394679
198	-0.316116	-0.319063	-0.352231	-0.34798	-0.394885	-0.39423
198.2	-0.314239	-0.317604	-0.351332	-0.347281	-0.393821	-0.394079
198.4	-0.312263	-0.316264	-0.351267	-0.346265	-0.393378	-0.393649
198.6	-0.310488	-0.314511	-0.350697	-0.345251	-0.393145	-0.39248
198.8	-0.308848	-0.313196	-0.349809	-0.344696	-0.39217	-0.391484
199	-0.306918	-0.312278	-0.348922	-0.344298	-0.391876	-0.390921
199.2	-0.30528	-0.310433	-0.348067	-0.343504	-0.391602	-0.390306
199.4	-0.303524	-0.308708	-0.347111	-0.343104	-0.391272	-0.389653
199.6	-0.302301	-0.307331	-0.346158	-0.342543	-0.390631	-0.389081
199.8	-0.300502	-0.305022	-0.345629	-0.342037	-0.390097	-0.388495
200	-0.298663	-0.302765	-0.345031	-0.341541	-0.389541	-0.387584
200.2	-0.29741	-0.301806	-0.344076	-0.341	-0.388573	-0.387037
200.4	-0.295732	-0.300438	-0.343537	-0.340524	-0.388008	-0.386902
200.6	-0.294539	-0.298716	-0.34313	-0.339673	-0.387902	-0.386185
200.8	-0.293502	-0.297494	-0.34189	-0.339446	-0.38734	-0.385885
201	-0.292479	-0.296586	-0.341206	-0.338571	-0.386863	-0.38531
201.2	-0.290895	-0.294617	-0.341197	-0.33753	-0.38688	-0.38461
201.4	-0.289782	-0.292893	-0.340344	-0.336808	-0.386242	-0.384018
201.6	-0.288124	-0.292051	-0.34002	-0.336272	-0.385799	-0.383859
201.8	-0.28657	-0.290376	-0.340177	-0.335464	-0.38552	-0.382903
202	-0.284681	-0.288235	-0.340195	-0.334661	-0.385342	-0.382115
202.2	-0.282926	-0.28681	-0.339512	-0.334744	-0.384646	-0.381692
202.4	-0.281244	-0.285792	-0.339366	-0.334065	-0.383952	-0.380799
202.6	-0.279642	-0.283868	-0.339162	-0.334057	-0.383505	-0.380203
202.8	-0.278178	-0.282508	-0.338844	-0.333942	-0.382714	-0.380196
203	-0.276533	-0.281509	-0.33806	-0.333622	-0.382033	-0.37968
203.2	-0.275044	-0.27956	-0.337971	-0.333195	-0.381257	-0.37914
203.4	-0.274106	-0.277856	-0.337298	-0.33295	-0.380639	-0.378722
203.6	-0.272813	-0.276821	-0.336616	-0.332445	-0.379623	-0.378371
203.8	-0.270744	-0.274736	-0.336675	-0.331869	-0.379031	-0.377978
204	-0.269377	-0.272777	-0.336054	-0.331255	-0.378234	-0.376908
204.2	-0.268271	-0.271802	-0.335093	-0.330227	-0.377395	-0.376601
204.4	-0.266804	-0.270075	-0.334758	-0.329385	-0.37731	-0.376028
204.6	-0.265577	-0.268227	-0.333924	-0.328452	-0.376868	-0.375358
204.8	-0.264503	-0.26673	-0.333251	-0.327745	-0.376182	-0.375181
205	-0.263376	-0.26554	-0.33289	-0.327275	-0.375325	-0.374856
205.2	-0.262339	-0.263572	-0.332513	-0.326265	-0.374954	-0.373646
205.4	-0.260817	-0.262485	-0.331738	-0.32575	-0.374584	-0.372874
205.6	-0.259163	-0.261984	-0.331337	-0.325299	-0.374101	-0.373007
205.8	-0.257228	-0.259911	-0.331506	-0.324336	-0.373501	-0.372599
206	-0.255521	-0.258149	-0.331186	-0.323997	-0.373122	-0.372342
206.2	-0.254316	-0.256348	-0.330273	-0.324164	-0.372468	-0.371861
206.4	-0.252846	-0.255057	-0.330185	-0.323639	-0.371499	-0.371854
206.6	-0.25122	-0.253197	-0.330077	-0.323341	-0.371317	-0.371435
206.8	-0.249706	-0.251735	-0.32949	-0.322964	-0.370464	-0.370695
207	-0.248155	-0.250356	-0.328435	-0.322599	-0.369403	-0.369672
207.2	-0.246182	-0.248241	-0.328013	-0.321748	-0.368538	-0.36964
207.4	-0.245057	-0.246367	-0.326963	-0.321427	-0.368019	-0.36888
207.6	-0.243509	-0.2452	-0.326308	-0.321218	-0.367242	-0.368458
207.8	-0.241671	-0.242843	-0.326057	-0.320711	-0.367094	-0.367922
208	-0.240138	-0.241633	-0.325133	-0.320071	-0.366641	-0.36677
208.2	-0.238966	-0.240849	-0.32427	-0.319678	-0.36663	-0.366258
208.4	-0.237821	-0.239167	-0.323787	-0.319173	-0.366554	-0.366295
208.6	-0.236392	-0.2377	-0.322662	-0.318681	-0.365818	-0.365745
208.8	-0.235931	-0.236262	-0.321505	-0.318684	-0.366043	-0.365177
209	-0.235324	-0.2355	-0.320493	-0.318274	-0.365373	-0.364811
209.2	-0.233988	-0.234435	-0.319731	-0.317266	-0.3655	-0.363705
209.4	-0.232832	-0.233424	-0.318594	-0.316899	-0.365441	-0.363521
209.6	-0.231466	-0.232168	-0.318021	-0.316332	-0.36524	-0.363758
209.8	-0.229347	-0.230867	-0.318186	-0.315377	-0.364575	-0.363124
210	-0.228113	-0.229395	-0.317669	-0.315145	-0.364236	-0.362094
210.2	-0.227259	-0.228223	-0.316934	-0.314552	-0.364014	-0.361277
210.4	-0.225473	-0.227135	-0.316969	-0.313328	-0.363195	-0.36091
210.6	-0.223885	-0.225819	-0.316933	-0.312491	-0.362807	-0.35954
210.8	-0.222714	-0.224237	-0.316197	-0.311814	-0.362117	-0.35883
211	-0.220977	-0.223281	-0.315722	-0.311021	-0.361142	-0.358594
211.2	-0.219008	-0.221428	-0.315739	-0.310383	-0.360406	-0.357922
211.4	-0.218511	-0.219617	-0.315465	-0.310156	-0.360086	-0.356866
211.6	-0.217132	-0.218893	-0.315308	-0.309913	-0.359201	-0.356191
211.8	-0.21526	-0.217256	-0.315275	-0.309077	-0.358773	-0.355446
212	-0.214036	-0.215467	-0.314778	-0.308507	-0.358392	-0.35461
212.2	-0.213212	-0.214224	-0.313743	-0.308103	-0.358193	-0.353988
212.4	-0.212559	-0.212152	-0.313227	-0.30766	-0.357068	-0.353781
212.6	-0.211487	-0.210396	-0.312047	-0.307094	-0.356486	-0.352819
212.8	-0.210811	-0.208954	-0.310556	-0.306656	-0.356267	-0.352214
213	-0.209837	-0.208067	-0.310234	-0.305586	-0.354913	-0.351596
213.2	-0.207984	-0.206349	-0.309353	-0.304453	-0.35449	-0.350979
213.4	-0.206659	-0.205049	-0.308327	-0.303875	-0.354205	-0.350547
213.6	-0.205165	-0.204268	-0.307985	-0.30336	-0.353369	-0.350018
213.8	-0.203566	-0.203341	-0.307563	-0.302479	-0.352461	-0.349595
214	-0.202509	-0.202018	-0.306984	-0.301914	-0.35249	-0.34915
214.2	-0.201416	-0.201019	-0.306471	-0.300863	-0.352181	-0.348637
214.4	-0.199818	-0.199641	-0.3063	-0.300168	-0.351546	-0.348776
214.6	-0.198686	-0.19862	-0.305821	-0.299515	-0.351081	-0.348609
214.8	-0.197457	-0.197583	-0.30521	-0.299434	-0.350128	-0.34847
215	-0.195953	-0.196536	-0.304968	-0.299084	-0.349362	-0.348229
215.2	-0.194693	-0.195467	-0.305252	-0.298523	-0.349151	-0.347803
215.4	-0.193775	-0.194137	-0.305211	-0.298067	-0.348639	-0.346782
215.6	-0.192507	-0.193496	-0.304632	-0.297868	-0.347733	-0.346359
215.8	-0.191186	-0.192226	-0.304522	-0.297453	-0.347495	-0.345839
216	-0.190623	-0.190469	-0.303954	-0.297156	-0.346979	-0.345035
216.2	-0.189837	-0.189591	-0.303157	-0.296743	-0.346118	-0.344303
216.4	-0.188401	-0.188227	-0.302802	-0.296312	-0.345169	-0.343875
216.6	-0.18682	-0.186734	-0.302417	-0.295254	-0.344632	-0.343044
216.8	-0.186131	-0.185273	-0.301821	-0.294443	-0.343989	-0.34225
217	-0.185102	-0.184289	-0.301507	-0.293771	-0.343449	-0.341525
217.2	-0.182969	-0.182922	-0.301	-0.293169	-0.343151	-0.340872
217.4	-0.181931	-0.18155	-0.300418	-0.292859	-0.342876	-0.339635
217.6	-0.181218	-0.180441	-0.299528	-0.292251	-0.342502	-0.339407
217.8	-0.179981	-0.178869	-0.298945	-0.292037	-0.342108	-0.339438
218	-0.179189	-0.176955	-0.29805	-0.291618	-0.342215	-0.338793
218.2	-0.178268	-0.175871	-0.297009	-0.291104	-0.34211	-0.338261
218.4	-0.177115	-0.174874	-0.296403	-0.2907	-0.341386	-0.338529
218.6	-0.175999	-0.173237	-0.295986	-0.289853	-0.340545	-0.337845
218.8	-0.174896	-0.171735	-0.295366	-0.289334	-0.340058	-0.337141
219	-0.174068	-0.171397	-0.294779	-0.288692	-0.340008	-0.336695
219.2	-0.172869	-0.170722	-0.29456	-0.287798	-0.339513	-0.335946
219.4	-0.171817	-0.169707	-0.29367	-0.287412	-0.338828	-0.334972
219.6	-0.170757	-0.169601	-0.292206	-0.286708	-0.338031	-0.334263
219.8	-0.169716	-0.168655	-0.291572	-0.286302	-0.337636	-0.333686
220	-0.168525	-0.167109	-0.291074	-0.285643	-0.337113	-0.333548
220.2	-0.167314	-0.166274	-0.290616	-0.284737	-0.33648	-0.332806
220.4	-0.166069	-0.165167	-0.289998	-0.284516	-0.335607	-0.332464
220.6	-0.164645	-0.163868	-0.289768	-0.283616	-0.334952	-0.332188
220.8	-0.163652	-0.162687	-0.289323	-0.283146	-0.334592	-0.331879
221	-0.162144	-0.162364	-0.28864	-0.283186	-0.334433	-0.331642
221.2	-0.160432	-0.161429	-0.288138	-0.282284	-0.33414	-0.331525
221.4	-0.159089	-0.160235	-0.287399	-0.281824	-0.333898	-0.330608
221.6	-0.158247	-0.159301	-0.286744	-0.281362	-0.333467	-0.330566
221.8	-0.157132	-0.158138	-0.286174	-0.281469	-0.332735	-0.330772
222	-0.156069	-0.157227	-0.285584	-0.280772	-0.332676	-0.330116
222.2	-0.154962	-0.156216	-0.284989	-0.280557	-0.332039	-0.32962
222.4	-0.154429	-0.155278	-0.284891	-0.279781	-0.331365	-0.329331
222.6	-0.153268	-0.15416	-0.284627	-0.278907	-0.330956	-0.328439
222.8	-0.152723	-0.15293	-0.28375	-0.278369	-0.330295	-0.327761
223	-0.15192	-0.152588	-0.28326	-0.278039	-0.329374	-0.327718
223.2	-0.150776	-0.152155	-0.2827	-0.276951	-0.328448	-0.327186
223.4	-0.150087	-0.150995	-0.282174	-0.276516	-0.327923	-0.326713
223.6	-0.149248	-0.14985	-0.281002	-0.275568	-0.327225	-0.326363
223.8	-0.148257	-0.148606	-0.280897	-0.275121	-0.327146	-0.326064
224	-0.147379	-0.147065	-0.280782	-0.274204	-0.326522	-0.326031
224.2	-0.14733	-0.145906	-0.279743	-0.273547	-0.325813	-0.325464
224.4	-0.146762	-0.145183	-0.279218	-0.273095	-0.325199	-0.325715
224.6	-0.145537	-0.143876	-0.279274	-0.272253	-0.325006	-0.325287
224.8	-0.145163	-0.142668	-0.278707	-0.271565	-0.324989	-0.325004
225	-0.1443	-0.142541	-0.278269	-0.271169	-0.324516	-0.324691
225.2	-0.143073	-0.1416	-0.278471	-0.27036	-0.323954	-0.323819
225.4	-0.141848	-0.140369	-0.277985	-0.270042	-0.323793	-0.322985
225.6	-0.140865	-0.139485	-0.277591	-0.269603	-0.32314	-0.3225
225.8	-0.139859	-0.138883	-0.277643	-0.269394	-0.322657	-0.322041
226	-0.138948	-0.137508	-0.277731	-0.268952	-0.322637	-0.320931
226.2	-0.138181	-0.136538	-0.276669	-0.268826	-0.322451	-0.319973
226.4	-0.137648	-0.135895	-0.276561	-0.268114	-0.321995	-0.319634
226.6	-0.136535	-0.13469	-0.276097	-0.267864	-0.321389	-0.319116
226.8	-0.135672	-0.133359	-0.274928	-0.26732	-0.320709	-0.318833
227	-0.134855	-0.133043	-0.274371	-0.266975	-0.319713	-0.31844
227.2	-0.134084	-0.132249	-0.273192	-0.266316	-0.319058	-0.317874
227.4	-0.133037	-0.130821	-0.272464	-0.265824	-0.319146	-0.317215
227.6	-0.132091	-0.130092	-0.271303	-0.26507	-0.31881	-0.317063
227.8	-0.131342	-0.129502	-0.27053	-0.264416	-0.318404	-0.316883
228	-0.131013	-0.128332	-0.269452	-0.263715	-0.317573	-0.316787
228.2	-0.13053	-0.127388	-0.268409	-0.263774	-0.317232	-0.31607
228.4	-0.129674	-0.12684	-0.26787	-0.26337	-0.316646	-0.316024
228.6	-0.128497	-0.125436	-0.266759	-0.26287	-0.315951	-0.31524
228.8	-0.128196	-0.124661	-0.265931	-0.262167	-0.31514	-0.314992
229	-0.127186	-0.124335	-0.265683	-0.261711	-0.314429	-0.314183
229.2	-0.125944	-0.123575	-0.264905	-0.261028	-0.314283	-0.31419
229.4	-0.12481	-0.122402	-0.264321	-0.260437	-0.314289	-0.313611
229.6	-0.123914	-0.12164	-0.263985	-0.260408	-0.313467	-0.312767
229.8	-0.123486	-0.121394	-0.26384	-0.259585	-0.313062	-0.312491
230	-0.122697	-0.120204	-0.263337	-0.259248	-0.312504	-0.312001
230.2	-0.122122	-0.119423	-0.262394	-0.258906	-0.312389	-0.311688
230.4	-0.121444	-0.118841	-0.262122	-0.258277	-0.311804	-0.312051
230.6	-0.120294	-0.118317	-0.261709	-0.257557	-0.311088	-0.311077
230.8	-0.119805	-0.117379	-0.260953	-0.257055	-0.310565	-0.310268
231	-0.119461	-0.117427	-0.260703	-0.256545	-0.309608	-0.309718
231.2	-0.118321	-0.116928	-0.260306	-0.255533	-0.309206	-0.309281
231.4	-0.117728	-0.116074	-0.260257	-0.254896	-0.309137	-0.308404
231.6	-0.11756	-0.115592	-0.259812	-0.254376	-0.308451	-0.308239
231.8	-0.116743	-0.1152	-0.259324	-0.253958	-0.30782	-0.307923
232	-0.116032	-0.11422	-0.258981	-0.253628	-0.307538	-0.306863
232.2	-0.115111	-0.113503	-0.258445	-0.253459	-0.307425	-0.306015
232.4	-0.114427	-0.113421	-0.257731	-0.252761	-0.306866	-0.30558
232.6	-0.11404	-0.112534	-0.257392	-0.252198	-0.306465	-0.304609
232.8	-0.113637	-0.111771	-0.257137	-0.251779	-0.306028	-0.304121
233	-0.112548	-0.112191	-0.256271	-0.251495	-0.306025	-0.303262
233.2	-0.111745	-0.111513	-0.256042	-0.251255	-0.305501	-0.303007
233.4	-0.111138	-0.110109	-0.256049	-0.250672	-0.305321	-0.302358
233.6	-0.110772	-0.110171	-0.255198	-0.250575	-0.304762	-0.301673
233.8	-0.110411	-0.11024	-0.254547	-0.249537	-0.304536	-0.301519
234	-0.109611	-0.109078	-0.253773	-0.249137	-0.304336	-0.301096
234.2	-0.109103	-0.108423	-0.252984	-0.248683	-0.304843	-0.300655
234.4	-0.108426	-0.108041	-0.252358	-0.248337	-0.304078	-0.300522
234.6	-0.107863	-0.107048	-0.251672	-0.247545	-0.303052	-0.299683
234.8	-0.107719	-0.106107	-0.250565	-0.247032	-0.302741	-0.299176
235	-0.107387	-0.105755	-0.249832	-0.24621	-0.301855	-0.298651
235.2	-0.10671	-0.104511	-0.249061	-0.245414	-0.301002	-0.298135
235.4	-0.105931	-0.10331	-0.248699	-0.24469	-0.300325	-0.297972
235.6	-0.105151	-0.102729	-0.248225	-0.243976	-0.29949	-0.297641
235.8	-0.104497	-0.102142	-0.247755	-0.243141	-0.298916	-0.297291
236	-0.103456	-0.101689	-0.247563	-0.242114	-0.298268	-0.296644
236.2	-0.102546	-0.101217	-0.247422	-0.241835	-0.29777	-0.295942
236.4	-0.101878	-0.100875	-0.246995	-0.241419	-0.297007	-0.295316
236.6	-0.101305	-0.100256	-0.247122	-0.240802	-0.296246	-0.29512
236.8	-0.100723	-0.0999996	-0.24695	-0.240537	-0.295434	-0.294162
237	-0.100335	-0.100101	-0.246012	-0.24002	-0.294879	-0.293421
237.2	-0.0997626	-0.0995145	-0.245931	-0.239513	-0.29413	-0.293145
237.4	-0.0991728	-0.0990832	-0.2456	-0.238761	-0.293573	-0.292971
237.6	-0.0987963	-0.0988827	-0.244406	-0.238576	-0.29341	-0.292057
237.8	-0.0980859	-0.0985719	-0.243656	-0.237986	-0.293012	-0.291799
238	-0.0974569	-0.0976257	-0.243244	-0.23761	-0.292591	-0.291305
238.2	-0.0972742	-0.0971782	-0.242114	-0.237087	-0.292509	-0.290826
238.4	-0.0972798	-0.096287	-0.240578	-0.236358	-0.291702	-0.290128
238.6	-0.0970049	-0.0956701	-0.239478	-0.235821	-0.290811	-0.289675
238.8	-0.0969405	-0.0943469	-0.238198	-0.235521	-0.290447	-0.289107
239	-0.0969928	-0.0938542	-0.237198	-0.235425	-0.29003	-0.288952
239.2	-0.0961026	-0.0931458	-0.236857	-0.235008	-0.289412	-0.289035
239.4	-0.0951113	-0.0924412	-0.236209	-0.234348	-0.289171	-0.288575
239.6	-0.0950121	-0.0918629	-0.235495	-0.233921	-0.288895	-0.288069
239.8	-0.0947122	-0.0921907	-0.235076	-0.233372	-0.288445	-0.287653
240	-0.0936847	-0.0917084	-0.235044	-0.233029	-0.287819	-0.287322
240.2	-0.0924962	-0.0905887	-0.234794	-0.233018	-0.287669	-0.286546
240.4	-0.0919606	-0.0903844	-0.234207	-0.232509	-0.287507	-0.285715
240.6	-0.0914905	-0.0901611	-0.234335	-0.231703	-0.287185	-0.285116
240.8	-0.0910569	-0.0893243	-0.233946	-0.231226	-0.286971	-0.284555
241	-0.0905357	-0.0891144	-0.233068	-0.230809	-0.287125	-0.284375
241.2	-0.0900281	-0.0890813	-0.233088	-0.23013	-0.286367	-0.284283
241.4	-0.0892532	-0.0885611	-0.232871	-0.229633	-0.286007	-0.284219
241.6	-0.0887946	-0.088147	-0.23202	-0.228768	-0.286123	-0.283643
241.8	-0.0882933	-0.0881947	-0.231756	-0.228	-0.285447	-0.28307
242	-0.0876211	-0.0878477	-0.231167	-0.226995	-0.285081	-0.282545
242.2	-0.0872249	-0.0873557	-0.22996	-0.226218	-0.285031	-0.282409
242.4	-0.0872605	-0.0865514	-0.22891	-0.225651	-0.284375	-0.28158
242.6	-0.0867834	-0.0863082	-0.228557	-0.225294	-0.284096	-0.28189
242.8	-0.0866942	-0.085258	-0.227599	-0.224889	-0.283846	-0.281585
243	-0.0862818	-0.0849843	-0.227101	-0.224723	-0.283514	-0.280909
243.2	-0.0860042	-0.084634	-0.226733	-0.224282	-0.282886	-0.280395
243.4	-0.0855342	-0.084421	-0.225657	-0.223713	-0.282568	-0.279472
243.6	-0.085378	-0.0839457	-0.224908	-0.223721	-0.282268	-0.278364
243.8	-0.0850714	-0.0840313	-0.224642	-0.223156	-0.282052	-0.2775
244	-0.084048	-0.0833147	-0.224466	-0.222763	-0.281515	-0.277098
244.2	-0.0832464	-0.0824463	-0.223914	-0.222271	-0.281334	-0.276003
244.4	-0.0834197	-0.0821619	-0.223557	-0.22186	-0.281259	-0.275178
244.6	-0.0828924	-0.0815051	-0.223419	-0.220854	-0.280697	-0.275012
244.8	-0.0828296	-0.080258	-0.222681	-0.220585	-0.280297	-0.275217
245	-0.0829849	-0.0796315	-0.222235	-0.220327	-0.280183	-0.274738
245.2	-0.0828196	-0.0795356	-0.222047	-0.219473	-0.278815	-0.274769
245.4	-0.0823785	-0.0785663	-0.221445	-0.219199	-0.278441	-0.274499
245.6	-0.0819311	-0.0781233	-0.22063	-0.21871	-0.278016	-0.273988
245.8	-0.0811567	-0.0783181	-0.22054	-0.218194	-0.27721	-0.274009
246	-0.0805668	-0.0777451	-0.220472	-0.217679	-0.276024	-0.274355
246.2	-0.0804945	-0.0767602	-0.219937	-0.217048	-0.275405	-0.274453
246.4	-0.0800115	-0.0769104	-0.219716	-0.216099	-0.27481	-0.273979
246.6	-0.0795487	-0.0768666	-0.219884	-0.215447	-0.273928	-0.274236
246.8	-0.079364	-0.0762282	-0.219272	-0.214961	-0.272974	-0.273715
247	-0.0790698	-0.0764445	-0.218725	-0.214226	-0.272699	-0.272552
247.2	-0.0788849	-0.0770006	-0.218233	-0.213753	-0.27206	-0.272153
247.4	-0.0778627	-0.0769458	-0.217111	-0.212821	-0.271502	-0.271768
247.6	-0.0771258	-0.0765941	-0.216317	-0.212442	-0.271285	-0.271079
247.8	-0.0766712	-0.0767191	-0.216232	-0.211841	-0.271146	-0.27089
248	-0.0761445	-0.0764629	-0.215801	-0.211381	-0.270799	-0.2706
248.2	-0.0760226	-0.0757999	-0.215227	-0.210765	-0.271053	-0.269946
248.4	-0.0756836	-0.0754374	-0.214965	-0.210508	-0.270869	-0.269767
248.6	-0.0754921	-0.0741484	-0.214376	-0.210036	-0.2705	-0.269379
248.8	-0.0749629	-0.0732023	-0.213686	-0.209661	-0.270764	-0.2685
249	-0.0745766	-0.0725435	-0.212874	-0.209606	-0.270423	-0.267358
249.2	-0.0743822	-0.0724895	-0.21222	-0.2091	-0.269661	-0.266699
249.4	-0.0739857	-0.0718162	-0.211556	-0.208864	-0.269722	-0.266481
249.6	-0.0737783	-0.071689	-0.211094	-0.208632	-0.269617	-0.266061
249.8	-0.0736961	-0.0718237	-0.211048	-0.207942	-0.268953	-0.265654
250	-0.0734592	-0.0713724	-0.210483	-0.207334	-0.268585	-0.265157
250.2	-0.0732468	-0.0713567	-0.209844	-0.207062	-0.268784	-0.26475
250.4	-0.0733055	-0.0717026	-0.209487	-0.206666	-0.268537	-0.264477
250.6	-0.0729119	-0.0720544	-0.208924	-0.205867	-0.268169	-0.264159
250.8	-0.0720667	-0.0722615	-0.208096	-0.205324	-0.267845	-0.263579
251	-0.0719258	-0.0725633	-0.207431	-0.204838	-0.267512	-0.26269
251.2	-0.0714054	-0.0729534	-0.206818	-0.204067	-0.267203	-0.262384
251.4	-0.0704554	-0.0729249	-0.205471	-0.203621	-0.26646	-0.262458
251.6	-0.0703525	-0.0724305	-0.204824	-0.203429	-0.265942	-0.261961
251.8	-0.0705468	-0.072354	-0.204306	-0.202786	-0.265715	-0.26114
252	-0.0702228	-0.0725584	-0.204158	-0.202056	-0.265287	-0.260686
252.2	-0.0700394	-0.0719439	-0.203751	-0.201787	-0.264888	-0.260319
252.4	-0.0696679	-0.0714415	-0.202739	-0.201095	-0.264162	-0.260035
252.6	-0.0692282	-0.0710581	-0.202506	-0.200186	-0.263601	-0.259236
252.8	-0.0686114	-0.0705912	-0.201979	-0.199694	-0.263033	-0.258339
253	-0.068755	-0.0699032	-0.200966	-0.199397	-0.261884	-0.25777
253.2	-0.069049	-0.0700299	-0.200848	-0.19854	-0.261391	-0.25719
253.4	-0.0689839	-0.0694354	-0.200496	-0.198214	-0.260597	-0.256788
253.6	-0.0691223	-0.068595	-0.199696	-0.197958	-0.260225	-0.256422
253.8	-0.0692334	-0.0688012	-0.199018	-0.197799	-0.25975	-0.255451
254	-0.0689809	-0.0683256	-0.198415	-0.197205	-0.259475	-0.254969
254.2	-0.0693339	-0.0674172	-0.19745	-0.196939	-0.259221	-0.254655
254.4	-0.0693793	-0.0673803	-0.196868	-0.196343	-0.258989	-0.254313
254.6	-0.0684811	-0.0676453	-0.196781	-0.19561	-0.258871	-0.253985
254.8	-0.0681299	-0.067448	-0.196463	-0.195129	-0.258442	-0.254087
255	-0.0683457	-0.0669849	-0.195609	-0.194555	-0.258262	-0.253431
255.2	-0.0682765	-0.0668637	-0.195391	-0.194094	-0.258032	-0.252656
255.4	-0.0678452	-0.0661029	-0.195109	-0.193623	-0.257257	-0.252451
255.6	-0.0678502	-0.0653261	-0.194746	-0.192724	-0.256905	-0.251747
255.8	-0.0680227	-0.0651795	-0.194607	-0.191545	-0.256259	-0.251325
256	-0.0674876	-0.0652874	-0.194814	-0.190812	-0.255889	-0.251224
256.2	-0.0676922	-0.0646311	-0.194238	-0.189952	-0.255136	-0.251382
256.4	-0.0672697	-0.0645113	-0.193485	-0.188653	-0.254403	-0.251241
256.6	-0.0666554	-0.0646882	-0.193507	-0.187956	-0.254294	-0.250679
256.8	-0.0661263	-0.064007	-0.192972	-0.18759	-0.253453	-0.250252
257	-0.066093	-0.0634566	-0.19249	-0.187047	-0.253098	-0.24979
257.2	-0.0658052	-0.0636421	-0.192141	-0.186494	-0.252646	-0.249763
257.4	-0.0652877	-0.0632809	-0.191365	-0.185942	-0.251691	-0.249341
257.6	-0.0648537	-0.0627238	-0.190299	-0.185871	-0.25136	-0.249129
257.8	-0.0649462	-0.0629345	-0.189306	-0.185444	-0.251178	-0.248237
258	-0.0643306	-0.0626862	-0.188771	-0.184449	-0.25114	-0.248039
258.2	-0.0641297	-0.0625627	-0.187983	-0.184432	-0.250417	-0.248164
258.4	-0.0638422	-0.0628686	-0.187499	-0.184461	-0.250075	-0.248336
258.6	-0.0631702	-0.062952	-0.187355	-0.183914	-0.249932	-0.248678
258.8	-0.0625695	-0.0625655	-0.186891	-0.183823	-0.249872	-0.248483
259	-0.062493	-0.0616852	-0.186245	-0.18397	-0.249418	-0.248025
259.2	-0.0622473	-0.0617133	-0.186687	-0.18413	-0.249221	-0.247711
259.4	-0.061968	-0.0609374	-0.186856	-0.183495	-0.249102	-0.247159
259.6	-0.0620922	-0.0602303	-0.185965	-0.182916	-0.248035	-0.247194
259.8	-0.0621902	-0.0603402	-0.18598	-0.182233	-0.247173	-0.246945
260	-0.0612552	-0.0606274	-0.186335	-0.181886	-0.24717	-0.246181
260.2	-0.0612365	-0.0597904	-0.185506	-0.181338	-0.246442	-0.245526
260.4	-0.0605815	-0.0599346	-0.185052	-0.181089	-0.246272	-0.244706
260.6	-0.0597869	-0.0600282	-0.185107	-0.1809	-0.24651	-0.243456
260.8	-0.0595371	-0.0592362	-0.184738	-0.180467	-0.245679	-0.242746
261	-0.0594635	-0.0587996	-0.183981	-0.179989	-0.245413	-0.242086
261.2	-0.0591647	-0.0590941	-0.183438	-0.179322	-0.245011	-0.241535
261.4	-0.058943	-0.0588578	-0.182365	-0.178947	-0.244813	-0.240557
261.6	-0.0589716	-0.0587259	-0.181415	-0.178961	-0.245259	-0.240149
261.8	-0.0590828	-0.0592545	-0.180643	-0.17841	-0.245664	-0.239504
262	-0.0587402	-0.0591625	-0.180217	-0.177729	-0.245527	-0.238778
262.2	-0.0583413	-0.058708	-0.179278	-0.177689	-0.245109	-0.238419
262.4	-0.0585087	-0.0587164	-0.178591	-0.177089	-0.245022	-0.238259
262.6	-0.0586018	-0.0589765	-0.178669	-0.17679	-0.245043	-0.238194
262.8	-0.0585536	-0.0582071	-0.177762	-0.176534	-0.245246	-0.237701
263	-0.0593013	-0.0581785	-0.177565	-0.176116	-0.244938	-0.237841
263.2	-0.0592202	-0.0582108	-0.177096	-0.17552	-0.244625	-0.237671
263.4	-0.0591033	-0.057369	-0.17672	-0.174577	-0.244804	-0.237368
263.6	-0.0591684	-0.0568703	-0.175654	-0.1741	-0.244152	-0.23751
263.8	-0.0590772	-0.0570257	-0.175303	-0.173364	-0.243569	-0.237098
264	-0.0583427	-0.0568502	-0.174869	-0.172563	-0.243598	-0.236714
264.2	-0.0582418	-0.0561091	-0.173871	-0.172066	-0.242456	-0.236151
264.4	-0.0578564	-0.0562771	-0.173267	-0.172081	-0.241704	-0.236253
264.6	-0.057115	-0.0560565	-0.172956	-0.171345	-0.241261	-0.235847
264.8	-0.0571877	-0.0554734	-0.172466	-0.170528	-0.240265	-0.235278
265	-0.0573812	-0.0556537	-0.171738	-0.169967	-0.239339	-0.23503
265.2	-0.0571482	-0.0558279	-0.171583	-0.169487	-0.238916	-0.234469
265.4	-0.0567567	-0.0558551	-0.171183	-0.168904	-0.238713	-0.233644
265.6	-0.057009	-0.0557391	-0.170633	-0.168123	-0.238321	-0.233209
265.8	-0.0564632	-0.0562471	-0.170238	-0.167481	-0.237783	-0.232711
266	-0.0558517	-0.0558381	-0.170352	-0.166732	-0.237019	-0.232216
266.2	-0.0559484	-0.0554974	-0.170176	-0.166681	-0.236457	-0.231405
266.4	-0.0562841	-0.0557827	-0.170292	-0.166168	-0.235349	-0.231406
266.6	-0.0558464	-0.0560072	-0.170105	-0.165647	-0.234774	-0.231116
266.8	-0.0562135	-0.0551492	-0.169675	-0.164741	-0.234837	-0.230473
267	-0.0565492	-0.0550108	-0.169641	-0.164676	-0.234345	-0.229953
267.2	-0.0556754	-0.0543246	-0.16904	-0.164351	-0.234215	-0.23008
267.4	-0.0559891	-0.0537993	-0.168904	-0.163762	-0.234301	-0.22956
267.6	-0.0562335	-0.0535193	-0.168032	-0.16344	-0.234167	-0.22938
267.8	-0.0556267	-0.0539187	-0.16745	-0.162422	-0.233912	-0.229221
268	-0.055345	-0.0535294	-0.1671	-0.161761	-0.234107	-0.228652
268.2	-0.0550951	-0.0532332	-0.166622	-0.161559	-0.23348	-0.228293
268.4	-0.0543749	-0.0533896	-0.165827	-0.161265	-0.233294	-0.22823
268.6	-0.0538208	-0.05346	-0.165625	-0.16034	-0.233206	-0.22751
268.8	-0.0537892	-0.0528416	-0.164969	-0.159683	-0.232947	-0.226692
269	-0.0535215	-0.0533599	-0.1639	-0.15932	-0.232573	-0.22665
269.2	-0.0530544	-0.0534475	-0.163539	-0.159161	-0.232518	-0.225911
269.4	-0.0527924	-0.0529975	-0.163181	-0.158655	-0.232101	-0.225119
269.6	-0.0526314	-0.0529692	-0.162058	-0.158016	-0.231964	-0.225058
269.8	-0.0522481	-0.053409	-0.161801	-0.158262	-0.23159	-0.224732
270	-0.0520025	-0.0525829	-0.161553	-0.157895	-0.230937	-0.224462
270.2	-0.0520003	-0.0525688	-0.160834	-0.157522	-0.230285	-0.223634
270.4	-0.0516488	-0.0524635	-0.160185	-0.156943	-0.22957	-0.223752
270.6	-0.0516662	-0.0520139	-0.159838	-0.156318	-0.229163	-0.223349
270.8	-0.051563	-0.0512877	-0.1596	-0.155862	-0.229519	-0.22278
271	-0.0510955	-0.0508741	-0.15854	-0.155746	-0.228983	-0.222232
271.2	-0.0507907	-0.0506238	-0.158368	-0.155189	-0.228654	-0.222505
271.4	-0.0511339	-0.050402	-0.157945	-0.154275	-0.22878	-0.222575
271.6	-0.0508103	-0.0502921	-0.15748	-0.153501	-0.228927	-0.222325
271.8	-0.0507655	-0.0506999	-0.157077	-0.152353	-0.228481	-0.221885
272	-0.0508177	-0.0503961	-0.15684	-0.151751	-0.228014	-0.221777
272.2	-0.0503516	-0.0505545	-0.156355	-0.151641	-0.227641	-0.221413
272.4	-0.0503269	-0.0507072	-0.155675	-0.151386	-0.227237	-0.220943
272.6	-0.0505374	-0.0507714	-0.155312	-0.150649	-0.226976	-0.220452
272.8	-0.050286	-0.0504461	-0.154709	-0.150499	-0.226778	-0.219936
273	-0.0506956	-0.0508155	-0.153873	-0.15065	-0.226241	-0.21956
273.2	-0.0507252	-0.0510644	-0.153693	-0.149925	-0.225843	-0.219142
273.4	-0.0501461	-0.050851	-0.153916	-0.149299	-0.225189	-0.218414
273.6	-0.0506718	-0.051029	-0.153098	-0.149101	-0.224943	-0.217787
273.8	-0.0512685	-0.0511506	-0.152746	-0.149095	-0.224033	-0.217291
274	-0.0503601	-0.0506166	-0.152779	-0.148604	-0.223504	-0.217314
274.2	-0.0506123	-0.0504197	-0.152411	-0.148414	-0.222889	-0.216669
274.4	-0.0507684	-0.0501183	-0.15204	-0.14775	-0.223091	-0.21624
274.6	-0.05045	-0.0499057	-0.151464	-0.147104	-0.22287	-0.216003
274.8	-0.0501201	-0.0490663	-0.15047	-0.14639	-0.222702	-0.215648
275	-0.0508023	-0.048716	-0.149759	-0.146099	-0.221875	-0.215105
275.2	-0.0507974	-0.048529	-0.149754	-0.145449	-0.221426	-0.215104
275.4	-0.050833	-0.0478849	-0.149376	-0.14488	-0.221069	-0.21517
275.6	-0.0508814	-0.0473725	-0.148752	-0.144278	-0.220444	-0.214531
275.8	-0.0504279	-0.0477	-0.147831	-0.143683	-0.220315	-0.214237
276	-0.0503252	-0.0471899	-0.147762	-0.143768	-0.219676	-0.214272
276.2	-0.0505914	-0.0467123	-0.14713	-0.14375	-0.21903	-0.213821
276.4	-0.0504483	-0.0470818	-0.146584	-0.143001	-0.218785	-0.213554
276.6	-0.0501836	-0.047213	-0.146438	-0.14213	-0.217866	-0.213398
276.8	-0.0494995	-0.0470738	-0.145472	-0.141585	-0.217248	-0.213236
277	-0.0491406	-0.0470673	-0.144912	-0.140786	-0.216796	-0.212629
277.2	-0.0488159	-0.0476463	-0.145049	-0.139437	-0.21604	-0.212253
277.4	-0.0483855	-0.0478127	-0.144909	-0.138914	-0.215526	-0.211741
277.6	-0.048714	-0.0478816	-0.144011	-0.138527	-0.215003	-0.211153
277.8	-0.0483997	-0.0473159	-0.143843	-0.138013	-0.214318	-0.21102
278	-0.0474473	-0.0470888	-0.143892	-0.137453	-0.214044	-0.21115
278.2	-0.0477782	-0.0469425	-0.143303	-0.136173	-0.213584	-0.210733
278.4	-0.0478666	-0.0467061	-0.142939	-0.135454	-0.21378	-0.210055
278.6	-0.0476427	-0.0466002	-0.142322	-0.135332	-0.213503	-0.210379
278.8	-0.0476751	-0.0461019	-0.141894	-0.134833	-0.213069	-0.209795
279	-0.0478992	-0.0460017	-0.141846	-0.134743	-0.212748	-0.208904
279.2	-0.0479107	-0.0457058	-0.141541	-0.134207	-0.212428	-0.20862
279.4	-0.0478997	-0.0455785	-0.1409	-0.133766	-0.212263	-0.208412
279.6	-0.047973	-0.0450951	-0.140228	-0.133566	-0.212506	-0.207814
279.8	-0.0484532	-0.0455126	-0.139773	-0.133446	-0.212308	-0.207427
280	-0.0483983	-0.045623	-0.139831	-0.133295	-0.211507	-0.207233
280.2	-0.0480311	-0.045253	-0.139114	-0.133073	-0.21177	-0.206498
280.4	-0.0481236	-0.0454749	-0.138434	-0.132612	-0.211787	-0.20605
280.6	-0.0479665	-0.0458861	-0.13841	-0.13228	-0.210812	-0.20616
280.8	-0.0476293	-0.0455289	-0.137732	-0.132063	-0.211196	-0.205515
281	-0.0476832	-0.0450551	-0.137683	-0.132153	-0.211279	-0.204629
281.2	-0.0475417	-0.0460691	-0.137493	-0.131684	-0.210812	-0.204628
281.4	-0.0471505	-0.0462628	-0.137519	-0.13165	-0.210675	-0.204364
281.6	-0.0469981	-0.0451771	-0.137266	-0.131894	-0.210587	-0.20397
281.8	-0.0466619	-0.0451165	-0.137184	-0.131811	-0.210544	-0.203764
282	-0.0465157	-0.0455729	-0.137351	-0.131159	-0.210368	-0.203685
282.2	-0.0466818	-0.0450399	-0.136907	-0.130574	-0.209985	-0.202794
282.4	-0.0464122	-0.0453982	-0.136455	-0.130746	-0.210053	-0.202617
282.6	-0.0457765	-0.0462197	-0.136384	-0.130732	-0.209626	-0.202621
282.8	-0.0457756	-0.046165	-0.135742	-0.130147	-0.208515	-0.201633
283	-0.0464294	-0.0464349	-0.13455	-0.129411	-0.208353	-0.200695
283.2	-0.0463765	-0.0470473	-0.13384	-0.12846	-0.207688	-0.200835
283.4	-0.0463488	-0.0470215	-0.13276	-0.12764	-0.207214	-0.199916
283.6	-0.0462106	-0.046693	-0.131992	-0.127618	-0.2069	-0.199161
283.8	-0.0465319	-0.0469851	-0.131327	-0.126933	-0.206093	-0.198915
284	-0.0461427	-0.0469442	-0.130593	-0.126247	-0.205768	-0.198465
284.2	-0.0461095	-0.0462694	-0.129778	-0.125638	-0.206166	-0.198125
284.4	-0.0462873	-0.04618	-0.12939	-0.125362	-0.205617	-0.197823
284.6	-0.0462702	-0.0463743	-0.129444	-0.124869	-0.204907	-0.197772
284.8	-0.0460276	-0.045787	-0.128669	-0.124537	-0.205306	-0.19716
285	-0.0458141	-0.0453967	-0.128217	-0.124478	-0.205071	-0.196987
285.2	-0.0456923	-0.0456321	-0.128277	-0.123768	-0.204667	-0.19728
285.4	-0.0455289	-0.0453154	-0.12827	-0.123141	-0.204529	-0.197308
285.6	-0.0450229	-0.0448134	-0.127908	-0.122839	-0.20456	-0.196723
285.8	-0.0453983	-0.0454595	-0.127641	-0.122331	-0.203899	-0.196493
286	-0.0452944	-0.0462892	-0.127497	-0.121663	-0.203447	-0.196387
286.2	-0.045048	-0.0463822	-0.127004	-0.121454	-0.202869	-0.195811
286.4	-0.0449404	-0.0467968	-0.126565	-0.121305	-0.202573	-0.196105
286.6	-0.0450954	-0.0475277	-0.126587	-0.121235	-0.201418	-0.196207
286.8	-0.0448096	-0.0476053	-0.125758	-0.120529	-0.200778	-0.195955
287	-0.0449745	-0.0476429	-0.12478	-0.119964	-0.200554	-0.195501
287.2	-0.0448641	-0.0474257	-0.125266	-0.119575	-0.199836	-0.195895
287.4	-0.0447207	-0.047176	-0.12476	-0.118978	-0.19947	-0.195392
287.6	-0.0447675	-0.0468299	-0.124123	-0.119052	-0.199112	-0.19508
287.8	-0.0455002	-0.0464377	-0.123607	-0.118251	-0.198976	-0.195209
288	-0.045297	-0.0465677	-0.123246	-0.117816	-0.198876	-0.194541
288.2	-0.04477	-0.0462199	-0.122708	-0.117386	-0.198864	-0.193732
288.4	-0.0448397	-0.0456923	-0.122194	-0.117127	-0.198205	-0.193033
288.6	-0.0451236	-0.0456921	-0.122159	-0.116125	-0.198022	-0.192986
288.8	-0.0447793	-0.0452461	-0.121479	-0.115796	-0.198184	-0.192677
289	-0.0450702	-0.0443469	-0.120988	-0.115448	-0.198201	-0.192434
289.2	-0.0447317	-0.0443371	-0.120911	-0.114789	-0.197588	-0.192201
289.4	-0.0444061	-0.0444448	-0.12049	-0.114605	-0.196811	-0.191616
289.6	-0.0442263	-0.0441843	-0.119868	-0.114511	-0.196459	-0.190575
289.8	-0.0444367	-0.0441847	-0.119328	-0.114322	-0.19592	-0.19043
290	-0.0444123	-0.0450407	-0.119397	-0.114236	-0.195626	-0.189505
290.2	-0.0450256	-0.0447542	-0.118897	-0.114448	-0.195191	-0.189304
290.4	-0.0451742	-0.0440664	-0.118622	-0.114027	-0.195205	-0.188938
290.6	-0.0454168	-0.0442269	-0.118759	-0.114039	-0.194474	-0.188532
290.8	-0.0453513	-0.0437956	-0.11853	-0.113339	-0.194596	-0.187942
291	-0.0451354	-0.0434212	-0.118106	-0.11278	-0.194551	-0.187211
291.2	-0.0451669	-0.0432765	-0.118539	-0.112771	-0.194121	-0.187303
291.4	-0.0450734	-0.043277	-0.118098	-0.111882	-0.193782	-0.186776
291.6	-0.0449326	-0.0429575	-0.11729	-0.111439	-0.193706	-0.186414
291.8	-0.0445335	-0.0427121	-0.116835	-0.111127	-0.193408	-0.186087
292	-0.0440329	-0.0431274	-0.116698	-0.110568	-0.192594	-0.185545
292.2	-0.0433742	-0.0433417	-0.116097	-0.109856	-0.192609	-0.185527
292.4	-0.0432595	-0.0434352	-0.11566	-0.109346	-0.192532	-0.185248
292.6	-0.0434015	-0.0433033	-0.11516	-0.108624	-0.191921	-0.185332
292.8	-0.0427789	-0.043805	-0.114724	-0.108178	-0.191447	-0.185373
293	-0.0422412	-0.0438487	-0.114162	-0.107983	-0.191066	-0.184988
293.2	-0.0416423	-0.0437491	-0.113621	-0.108029	-0.190451	-0.184483
293.4	-0.041967	-0.0438685	-0.113144	-0.107423	-0.189975	-0.184448
293.6	-0.0416109	-0.0437632	-0.112729	-0.107071	-0.189964	-0.18444
293.8	-0.0419294	-0.0435116	-0.112051	-0.106955	-0.189958	-0.183933
294	-0.0425941	-0.0438514	-0.111966	-0.106698	-0.189975	-0.18391
294.2	-0.0427262	-0.0439932	-0.111672	-0.106588	-0.189722	-0.184178
294.4	-0.0431917	-0.0430571	-0.111211	-0.106305	-0.189574	-0.183305
294.6	-0.0439442	-0.0435084	-0.111124	-0.105964	-0.18932	-0.182918
294.8	-0.0434987	-0.0436394	-0.111204	-0.105337	-0.188898	-0.182778
295	-0.0435658	-0.0433864	-0.110847	-0.105165	-0.18856	-0.182125
295.2	-0.0442825	-0.0429706	-0.111225	-0.105029	-0.188247	-0.182093
295.4	-0.0446522	-0.0432034	-0.111407	-0.104478	-0.18797	-0.181856
295.6	-0.0445809	-0.0429005	-0.110654	-0.104778	-0.187491	-0.181935
295.8	-0.0447175	-0.0425463	-0.109826	-0.104765	-0.186964	-0.181507
296	-0.0451328	-0.0433091	-0.109772	-0.10394	-0.186447	-0.181201
296.2	-0.0451812	-0.0431968	-0.109218	-0.103667	-0.185995	-0.180911
296.4	-0.0449004	-0.0425271	-0.108119	-0.103347	-0.185219	-0.180361
296.6	-0.0449164	-0.041869	-0.107603	-0.102722	-0.184804	-0.180302
296.8	-0.0447028	-0.0421233	-0.10725	-0.10228	-0.184325	-0.180149
297	-0.0443684	-0.04111	-0.106147	-0.102481	-0.184465	-0.17968
297.2	-0.0441994	-0.04056	-0.105288	-0.102272	-0.184519	-0.179368
297.4	-0.0441656	-0.0406942	-0.104566	-0.101219	-0.184518	-0.179724
297.6	-0.0434423	-0.0398069	-0.103659	-0.101241	-0.184369	-0.179757
297.8	-0.043453	-0.0392484	-0.102803	-0.100478	-0.184363	-0.179357
298	-0.0437218	-0.0395683	-0.102899	-0.100146	-0.183975	-0.179056
298.2	-0.0434193	-0.0398711	-0.102821	-0.0998376	-0.183304	-0.179048
298.4	-0.0435437	-0.0393447	-0.102236	-0.099715	-0.183136	-0.17859
298.6	-0.0437367	-0.0395947	-0.102739	-0.099321	-0.183226	-0.178143
298.8	-0.0431127	-0.0399199	-0.103357	-0.0988498	-0.182755	-0.177916
299	-0.0429674	-0.0401663	-0.103049	-0.0987081	-0.182666	-0.177323
299.2	-0.0429111	-0.0399601	-0.103568	-0.0988067	-0.182451	-0.176939
299.4	-0.0429626	-0.0405933	-0.10367	-0.0987366	-0.181827	-0.176661
299.6	-0.0426518	-0.0409674	-0.103233	-0.0985232	-0.181175	-0.176662
299.8	-0.0425216	-0.0408065	-0.102917	-0.0979421	-0.180655	-0.176347
300	-0.043025	-0.0413347	-0.103246	-0.0974947	-0.180005	-0.175823
300.2	-0.0427146	-0.0413309	-0.102669	-0.0973744	-0.179555	-0.175998
300.4	-0.0420283	-0.0412182	-0.101864	-0.0972973	-0.179065	-0.175515
300.6	-0.0425656	-0.0410587	-0.101122	-0.0967108	-0.179187	-0.175292
300.8	-0.0426424	-0.0418154	-0.100357	-0.0962207	-0.178763	-0.174669
301	-0.042122	-0.0417549	-0.0999375	-0.0957807	-0.179112	-0.173968
301.2	-0.042084	-0.0418001	-0.0992454	-0.0955528	-0.179125	-0.173615
301.4	-0.0423024	-0.0423282	-0.0988071	-0.0951108	-0.179004	-0.173296
301.6	-0.0422645	-0.0422374	-0.0984774	-0.095287	-0.17842	-0.173029
301.8	-0.0425979	-0.0418332	-0.0982164	-0.0946908	-0.178004	-0.172842
302	-0.0424881	-0.0421097	-0.0988363	-0.0943883	-0.177897	-0.172319
302.2	-0.0420606	-0.0422008	-0.0992466	-0.0938322	-0.177248	-0.17229
302.4	-0.0419775	-0.0416477	-0.0986422	-0.0939688	-0.177401	-0.171552
302.6	-0.0418609	-0.0414201	-0.0988188	-0.0937717	-0.177697	-0.171019
302.8	-0.0412131	-0.0419335	-0.0988562	-0.0933915	-0.177197	-0.170402
303	-0.0407499	-0.0413385	-0.0982476	-0.0936467	-0.176536	-0.170095
303.2	-0.0409873	-0.0405243	-0.0981456	-0.0933133	-0.176323	-0.169657
303.4	-0.0411294	-0.0409044	-0.0981641	-0.093073	-0.175995	-0.169423
303.6	-0.0413696	-0.0405354	-0.0976622	-0.0926565	-0.175286	-0.169325
303.8	-0.0410428	-0.0396963	-0.0968559	-0.0925139	-0.175331	-0.16911
304	-0.041267	-0.0398564	-0.0962095	-0.092444	-0.175057	-0.168515
304.2	-0.0412145	-0.0400422	-0.0953947	-0.0919661	-0.174316	-0.168229
304.4	-0.0409671	-0.0393573	-0.0944737	-0.0913676	-0.173667	-0.167713
304.6	-0.0411517	-0.0388724	-0.0932872	-0.090535	-0.173978	-0.167103
304.8	-0.0412002	-0.0394235	-0.0930121	-0.0901325	-0.173718	-0.166304
305	-0.0408835	-0.0395573	-0.0925377	-0.0896014	-0.173191	-0.166108
305.2	-0.0408714	-0.0393299	-0.0918638	-0.0899452	-0.173101	-0.165895
305.4	-0.0410537	-0.0396402	-0.0913993	-0.0892395	-0.172932	-0.165215
305.6	-0.0408335	-0.0398145	-0.0909001	-0.088423	-0.172463	-0.165514
305.8	-0.0403471	-0.0393951	-0.0906042	-0.0876834	-0.172295	-0.165511
306	-0.0400987	-0.0396024	-0.0907309	-0.0872421	-0.171967	-0.164636
306.2	-0.0401043	-0.0402082	-0.0904604	-0.0867956	-0.171591	-0.164412
306.4	-0.039946	-0.0401752	-0.089569	-0.0868841	-0.171994	-0.164449
306.6	-0.040128	-0.0401221	-0.0894722	-0.0869822	-0.171495	-0.164179
306.8	-0.0401381	-0.0407071	-0.0895208	-0.0867932	-0.171226	-0.16363
307	-0.0399193	-0.0406997	-0.0893647	-0.0865416	-0.170529	-0.163532
307.2	-0.0401603	-0.0403619	-0.0894069	-0.0864108	-0.170006	-0.162913
307.4	-0.0405346	-0.0407883	-0.0896937	-0.0861896	-0.169458	-0.162854
307.6	-0.0405481	-0.0409129	-0.0895295	-0.0860273	-0.169043	-0.162724
307.8	-0.0403081	-0.0404958	-0.0890132	-0.086208	-0.168417	-0.162567
308	-0.0411561	-0.0402609	-0.0889305	-0.08569	-0.168028	-0.16222
308.2	-0.0415741	-0.0404636	-0.0887299	-0.0847967	-0.167222	-0.162193
308.4	-0.0410303	-0.0398597	-0.0882104	-0.0848165	-0.166909	-0.162371
308.6	-0.041319	-0.0394257	-0.0877941	-0.0848379	-0.166917	-0.161755
308.8	-0.0412912	-0.0396903	-0.0872949	-0.0844858	-0.166423	-0.161325
309	-0.0406992	-0.0395493	-0.0867894	-0.0839262	-0.165963	-0.161309
309.2	-0.0405659	-0.0389652	-0.08616	-0.0838661	-0.165976	-0.1607
309.4	-0.0408233	-0.0392778	-0.0858262	-0.0828931	-0.16645	-0.160464
309.6	-0.0405463	-0.0394071	-0.0856069	-0.0824527	-0.165966	-0.16094
309.8	-0.04052	-0.0388378	-0.0850674	-0.0825684	-0.165981	-0.160745
310	-0.0409888	-0.0390558	-0.0843275	-0.0822591	-0.166252	-0.15994
310.2	-0.0406911	-0.0396004	-0.0842951	-0.0814697	-0.166533	-0.159615
310.4	-0.0403348	-0.0394445	-0.0837754	-0.081346	-0.166347	-0.159368
310.6	-0.0399101	-0.0393487	-0.0836154	-0.0809295	-0.166307	-0.158802
310.8	-0.039749	-0.0398926	-0.084098	-0.0805645	-0.166395	-0.158141
311	-0.039738	-0.0401	-0.0838249	-0.0800994	-0.165786	-0.15755
311.2	-0.0397251	-0.0396901	-0.0839993	-0.0799391	-0.165628	-0.15741
311.4	-0.0398799	-0.0400051	-0.0847244	-0.0794678	-0.165569	-0.157232
311.6	-0.039767	-0.0400965	-0.0846771	-0.079434	-0.165342	-0.156971
311.8	-0.0394364	-0.0397938	-0.0844186	-0.0792804	-0.165056	-0.156809
312	-0.0395869	-0.0396631	-0.0846162	-0.0788259	-0.165148	-0.156433
312.2	-0.0394073	-0.0399889	-0.0847548	-0.0788464	-0.164157	-0.156158
312.4	-0.0388806	-0.0399059	-0.084386	-0.0790607	-0.163864	-0.155957
312.6	-0.0386322	-0.0397567	-0.0842647	-0.0789266	-0.16354	-0.155292
312.8	-0.0384753	-0.0396375	-0.0841472	-0.0783598	-0.163187	-0.154751
313	-0.037969	-0.0400652	-0.0840901	-0.0778404	-0.162457	-0.154964
313.2	-0.0377879	-0.0398912	-0.0843406	-0.0778438	-0.162075	-0.154655
313.4	-0.0381594	-0.039679	-0.0845413	-0.0773057	-0.162349	-0.15488
313.6	-0.0380483	-0.0396345	-0.0840933	-0.0769149	-0.16182	-0.154921
313.8	-0.037852	-0.0396116	-0.0835024	-0.0768788	-0.161812	-0.154757
314	-0.0377967	-0.0396374	-0.0828661	-0.076199	-0.161698	-0.154032
314.2	-0.0376462	-0.0398897	-0.0827367	-0.075704	-0.161831	-0.153841
314.4	-0.0372739	-0.0399013	-0.0821347	-0.0757204	-0.16127	-0.154082
314.6	-0.0373426	-0.0395121	-0.0817236	-0.0754922	-0.16125	-0.154401
314.8	-0.0377605	-0.0397816	-0.0814018	-0.0752177	-0.161402	-0.154383
315	-0.0374636	-0.040074	-0.0808454	-0.0746011	-0.161141	-0.153929
315.2	-0.0374098	-0.0391805	-0.0807994	-0.0748932	-0.16066	-0.153784
315.4	-0.0375595	-0.0390706	-0.0808	-0.0744161	-0.160247	-0.153329
315.6	-0.0373439	-0.0396255	-0.0806534	-0.0740963	-0.159908	-0.152908
315.8	-0.0370648	-0.0397818	-0.0803925	-0.074415	-0.159091	-0.152727
316	-0.0374001	-0.0391656	-0.0801176	-0.0742976	-0.158353	-0.152587
316.2	-0.0373705	-0.0397394	-0.0800041	-0.0739295	-0.158255	-0.152009
316.4	-0.0374686	-0.0399636	-0.0794741	-0.0737852	-0.157736	-0.151738
316.6	-0.0372819	-0.0396609	-0.0791837	-0.0735545	-0.157788	-0.151705
316.8	-0.037743	-0.0397992	-0.078826	-0.073221	-0.157621	-0.151137
317	-0.0374998	-0.039932	-0.0787442	-0.0727852	-0.156883	-0.151247
317.2	-0.037703	-0.0391181	-0.0785076	-0.072607	-0.156566	-0.151105
317.4	-0.0382204	-0.039284	-0.0779691	-0.0725338	-0.156457	-0.150892
317.6	-0.0381567	-0.039293	-0.0772791	-0.0724723	-0.156173	-0.150389
317.8	-0.03801	-0.0389914	-0.0763759	-0.0720884	-0.155577	-0.150118
318	-0.0384887	-0.038802	-0.0760983	-0.071763	-0.155351	-0.149953
318.2	-0.0389016	-0.038799	-0.0753837	-0.0715206	-0.155373	-0.14979
318.4	-0.0385632	-0.0381875	-0.074494	-0.0711636	-0.154684	-0.149686
318.6	-0.0386805	-0.037368	-0.0738899	-0.070792	-0.154868	-0.149874
318.8	-0.0387204	-0.0372904	-0.0733388	-0.0701837	-0.155099	-0.148957
319	-0.0382697	-0.0368645	-0.0731333	-0.0699186	-0.154404	-0.147829
319.2	-0.0383415	-0.0358818	-0.072596	-0.0698551	-0.154067	-0.14784
319.4	-0.0386463	-0.0358114	-0.0726955	-0.0689656	-0.15407	-0.147747
319.6	-0.0383553	-0.0362534	-0.0727375	-0.0684778	-0.153746	-0.147804
319.8	-0.0378859	-0.0357813	-0.0721849	-0.0687439	-0.153301	-0.148142
320	-0.0380107	-0.0355751	-0.0721853	-0.0682373	-0.153344	-0.14784
320.2	-0.037982	-0.036346	-0.0723949	-0.0672879	-0.153189	-0.147369
320.4	-0.0376485	-0.0369036	-0.0724646	-0.0671272	-0.152459	-0.147542
320.6	-0.0373017	-0.0363712	-0.0724966	-0.0669333	-0.152259	-0.147842
320.8	-0.0374908	-0.0364665	-0.0725023	-0.0665588	-0.151651	-0.14714
321	-0.0372077	-0.0368874	-0.0724683	-0.0661136	-0.151347	-0.147072
321.2	-0.0371925	-0.0368039	-0.072118	-0.0666278	-0.150814	-0.146947
321.4	-0.0376414	-0.0371166	-0.0718908	-0.0667632	-0.150521	-0.146701
321.6	-0.0374958	-0.037651	-0.0719843	-0.0664676	-0.150784	-0.146596
321.8	-0.0371785	-0.0374081	-0.0718934	-0.0662434	-0.150206	-0.146478
322	-0.0377178	-0.0373988	-0.0721689	-0.0665165	-0.150094	-0.146462
322.2	-0.0377834	-0.0376151	-0.0724057	-0.0661917	-0.150314	-0.146052
322.4	-0.0373335	-0.0371216	-0.0721282	-0.0663258	-0.150073	-0.145503
322.6	-0.0378316	-0.0363739	-0.0718084	-0.0659194	-0.150089	-0.145649
322.8	-0.0376655	-0.0364673	-0.071561	-0.0657893	-0.150278	-0.145125
323	-0.0370113	-0.0363515	-0.0714713	-0.0657956	-0.150249	-0.144395
323.2	-0.0376786	-0.0354217	-0.0703884	-0.0656997	-0.149942	-0.144787
323.4	-0.0376127	-0.0355063	-0.0704575	-0.0656862	-0.149835	-0.144755
323.6	-0.0369417	-0.0359368	-0.070185	-0.0654263	-0.149683	-0.144142
323.8	-0.0363752	-0.0355198	-0.069656	-0.0657858	-0.149076	-0.143886
324	-0.0364347	-0.0357297	-0.06954	-0.0648904	-0.149064	-0.143396
324.2	-0.036276	-0.0361191	-0.0702465	-0.064315	-0.14871	-0.142939
324.4	-0.0356217	-0.0361007	-0.0695734	-0.0642161	-0.148224	-0.142259
324.6	-0.0357647	-0.0357216	-0.06937	-0.0635349	-0.147723	-0.142083
324.8	-0.0361297	-0.0363809	-0.0690485	-0.0631221	-0.147529	-0.140982
325	-0.036474	-0.0365551	-0.0683168	-0.0630193	-0.147326	-0.140174
325.2	-0.0369423	-0.0359422	-0.0679541	-0.0629769	-0.146975	-0.140312
325.4	-0.0373988	-0.0360585	-0.0679748	-0.0625001	-0.147325	-0.139815
325.6	-0.0373585	-0.036348	-0.0682114	-0.0623116	-0.148017	-0.138971
325.8	-0.0371318	-0.0359208	-0.0682701	-0.0623995	-0.147475	-0.138944
326	-0.037566	-0.036011	-0.0686206	-0.0627593	-0.147328	-0.138774
326.2	-0.0376607	-0.0362209	-0.0687718	-0.0625656	-0.14745	-0.13831
326.4	-0.0375316	-0.0356855	-0.0678717	-0.0625751	-0.147067	-0.13814
326.6	-0.0382421	-0.0359593	-0.0675737	-0.0624188	-0.147347	-0.138216
326.8	-0.0379774	-0.0364646	-0.0674785	-0.0626995	-0.147253	-0.137654
327	-0.0376421	-0.0364023	-0.0670936	-0.0627597	-0.146731	-0.137349
327.2	-0.0380453	-0.0357642	-0.066158	-0.0625446	-0.14597	-0.137908
327.4	-0.0374241	-0.0361542	-0.0664615	-0.0623896	-0.145411	-0.138017
327.6	-0.036968	-0.0362438	-0.0658202	-0.0619198	-0.145336	-0.137946
327.8	-0.0365136	-0.0355337	-0.0654377	-0.0619167	-0.144573	-0.138104
328	-0.0368311	-0.0353365	-0.0655705	-0.061038	-0.144202	-0.137572
328.2	-0.036265	-0.0356989	-0.0656879	-0.0607518	-0.14364	-0.137244
328.4	-0.0355655	-0.0355377	-0.0646642	-0.0600926	-0.142702	-0.136972
328.6	-0.036178	-0.0350783	-0.0641894	-0.0589238	-0.141807	-0.136475
328.8	-0.036414	-0.0350001	-0.063576	-0.0587311	-0.141514	-0.135732
329	-0.0361442	-0.0345612	-0.0630561	-0.0580731	-0.140996	-0.135586
329.2	-0.0360047	-0.0341858	-0.0629513	-0.0576011	-0.140463	-0.135774
329.4	-0.0359551	-0.0339966	-0.0633658	-0.057404	-0.140475	-0.135098
329.6	-0.0354296	-0.0342258	-0.0635807	-0.0574069	-0.140559	-0.134852
329.8	-0.0350853	-0.0342003	-0.0635874	-0.0577241	-0.13995	-0.134937
330	-0.0355349	-0.0338453	-0.0635416	-0.0575951	-0.140227	-0.134588
330.2	-0.0359279	-0.0348379	-0.0633526	-0.0570558	-0.140482	-0.134307
330.4	-0.0357592	-0.0346436	-0.0629297	-0.0570112	-0.140442	-0.1343
330.6	-0.0361539	-0.0349336	-0.0626322	-0.0568991	-0.140441	-0.13412
330.8	-0.0359182	-0.0354989	-0.062772	-0.0564724	-0.140495	-0.133801
331	-0.0358787	-0.0354799	-0.0625814	-0.0562063	-0.140428	-0.133375
331.2	-0.036418	-0.0352268	-0.0620538	-0.055928	-0.139758	-0.133156
331.4	-0.0359664	-0.0358805	-0.0622639	-0.0557179	-0.139942	-0.133228
331.6	-0.035972	-0.0360722	-0.0620043	-0.0558582	-0.140415	-0.132821
331.8	-0.0356181	-0.0355159	-0.0618329	-0.0562119	-0.139771	-0.132587
332	-0.035827	-0.0359589	-0.0613724	-0.0558371	-0.139802	-0.132333
332.2	-0.0356251	-0.036078	-0.0611095	-0.0555233	-0.139996	-0.132175
332.4	-0.0357389	-0.0356546	-0.0608061	-0.0552358	-0.139532	-0.131919
332.6	-0.0362263	-0.0351876	-0.0598668	-0.0550898	-0.139224	-0.1317
332.8	-0.0359847	-0.0356724	-0.060247	-0.0549599	-0.139111	-0.131453
333	-0.0356667	-0.0353419	-0.0604235	-0.054277	-0.138552	-0.131035
333.2	-0.0352024	-0.035281	-0.0605611	-0.0543317	-0.138427	-0.130919
333.4	-0.0353065	-0.0352193	-0.0609043	-0.0541525	-0.138838	-0.130617
333.6	-0.0349872	-0.0355347	-0.0611737	-0.054042	-0.138682	-0.130387
333.8	-0.0349619	-0.0351658	-0.0607619	-0.0536877	-0.138707	-0.130444
334	-0.035382	-0.0348852	-0.0611306	-0.0531612	-0.138324	-0.130272
334.2	-0.0353095	-0.0353616	-0.0608336	-0.0526511	-0.138037	-0.129765
334.4	-0.0346572	-0.0350767	-0.0603338	-0.052289	-0.137748	-0.129869
334.6	-0.0345953	-0.0350832	-0.0600664	-0.0519651	-0.13754	-0.129777
334.8	-0.0346654	-0.0353502	-0.0601367	-0.0518647	-0.137395	-0.12947
335	-0.0347529	-0.0350082	-0.0596897	-0.0518193	-0.136997	-0.129215
335.2	-0.034573	-0.0346649	-0.0592787	-0.0521648	-0.136353	-0.129247
335.4	-0.0342822	-0.0346269	-0.0589921	-0.0521205	-0.136591	-0.129216
335.6	-0.0347252	-0.0350292	-0.0583598	-0.0522552	-0.13631	-0.129016
335.8	-0.0344894	-0.0347348	-0.0576055	-0.0525981	-0.136042	-0.129163
336	-0.0352145	-0.0344615	-0.0575332	-0.0523902	-0.135925	-0.129178
336.2	-0.0352119	-0.03511	-0.0572813	-0.0520466	-0.135326	-0.128976
336.4	-0.0350397	-0.0352254	-0.0568135	-0.0522752	-0.134572	-0.128823
336.6	-0.035163	-0.0347016	-0.0562551	-0.0520899	-0.134117	-0.128399
336.8	-0.034894	-0.0355502	-0.0567528	-0.0513691	-0.133907	-0.12784
337	-0.0343783	-0.0354997	-0.0564612	-0.0509287	-0.133575	-0.127062
337.2	-0.0339949	-0.0354405	-0.0560351	-0.0508926	-0.133488	-0.127088
337.4	-0.0341914	-0.0355668	-0.0557213	-0.050275	-0.133202	-0.127051
337.6	-0.0339175	-0.0362277	-0.0555132	-0.0502078	-0.132952	-0.126608
337.8	-0.0335278	-0.0362158	-0.0550819	-0.0499685	-0.132449	-0.125938
338	-0.0338509	-0.0359071	-0.0551167	-0.0494506	-0.131758	-0.125426
338.2	-0.0335021	-0.0366247	-0.0549108	-0.0490181	-0.131634	-0.125222
338.4	-0.0332239	-0.0368086	-0.0546752	-0.049047	-0.130875	-0.125412
338.6	-0.0336766	-0.036284	-0.0540308	-0.0490977	-0.130431	-0.125425
338.8	-0.0343516	-0.0359617	-0.0538982	-0.0492024	-0.130282	-0.125736
339	-0.0344247	-0.0359775	-0.0539361	-0.0493078	-0.130002	-0.125527
339.2	-0.034369	-0.0351302	-0.053534	-0.0493485	-0.130074	-0.12523
339.4	-0.0346755	-0.0351504	-0.0532194	-0.0492241	-0.130395	-0.124974
339.6	-0.0351352	-0.0357306	-0.0534281	-0.0490933	-0.130613	-0.124794
339.8	-0.0352919	-0.0349003	-0.0532213	-0.0489574	-0.130575	-0.124845
340	-0.0353946	-0.0348848	-0.053202	-0.0483727	-0.130458	-0.12465
340.2	-0.035571	-0.0355025	-0.0531738	-0.0482068	-0.129852	-0.124127
340.4	-0.0353182	-0.035167	-0.0532286	-0.0479135	-0.129997	-0.123973
340.6	-0.0348119	-0.0347002	-0.0535293	-0.0474798	-0.130086	-0.123759
340.8	-0.0350168	-0.0352787	-0.0537188	-0.0473388	-0.129883	-0.123078
341	-0.0346667	-0.0350949	-0.0535119	-0.0470165	-0.12981	-0.12233
341.2	-0.0341791	-0.0346628	-0.0529224	-0.0470008	-0.129667	-0.122262
341.4	-0.0342663	-0.0348006	-0.053277	-0.0466988	-0.129818	-0.121901
341.6	-0.0343717	-0.0351204	-0.0533638	-0.046683	-0.1299	-0.120915
341.8	-0.0339856	-0.0348286	-0.0535668	-0.0464966	-0.12939	-0.120801
342	-0.0342	-0.0343113	-0.0531368	-0.0464385	-0.129281	-0.120793
342.2	-0.0343378	-0.0344753	-0.0531404	-0.0466862	-0.129267	-0.120532
342.4	-0.0344197	-0.0343039	-0.0529179	-0.0466731	-0.129069	-0.12075
342.6	-0.0341763	-0.0340424	-0.0524459	-0.0466242	-0.129075	-0.121024
342.8	-0.0347046	-0.0333827	-0.0524972	-0.0466714	-0.129041	-0.121183
343	-0.0341706	-0.033883	-0.0526071	-0.0464455	-0.129013	-0.120825
343.2	-0.0339235	-0.0336097	-0.0527632	-0.0460547	-0.129333	-0.120661
343.4	-0.0342272	-0.0331699	-0.0527955	-0.045979	-0.129117	-0.120769
343.6	-0.0344863	-0.0333701	-0.0529151	-0.0456173	-0.128905	-0.120467
343.8	-0.0341818	-0.0333074	-0.052577	-0.0452146	-0.128527	-0.120585
344	-0.0340582	-0.0331258	-0.0527877	-0.04534	-0.127993	-0.119955
344.2	-0.0342845	-0.0332524	-0.0534397	-0.0453714	-0.127356	-0.119782
344.4	-0.0338255	-0.0338078	-0.0536047	-0.0450574	-0.127234	-0.119137
344.6	-0.0340827	-0.033536	-0.053447	-0.0448322	-0.12659	-0.118618
344.8	-0.0347174	-0.0338748	-0.0532706	-0.0448649	-0.126239	-0.117935
345	-0.0343365	-0.0347074	-0.0532228	-0.0447701	-0.126099	-0.117453
345.2	-0.0340882	-0.0342876	-0.052881	-0.0446749	-0.125448	-0.117342
345.4	-0.0346498	-0.0343777	-0.0530359	-0.0442454	-0.125623	-0.117358
345.6	-0.0350073	-0.034841	-0.0526526	-0.0442185	-0.12559	-0.117125
345.8	-0.035288	-0.0346542	-0.0521344	-0.0441612	-0.125395	-0.117096
346	-0.0358389	-0.0341675	-0.051174	-0.0441074	-0.125091	-0.116946
346.2	-0.0359266	-0.0341917	-0.051213	-0.0437891	-0.125655	-0.116719
346.4	-0.0357442	-0.0344973	-0.0514268	-0.0435062	-0.125126	-0.116727
346.6	-0.0351962	-0.0344662	-0.0509248	-0.0433081	-0.124474	-0.11685
346.8	-0.0357034	-0.0343604	-0.0510014	-0.0433656	-0.124214	-0.116747
347	-0.0349137	-0.0349535	-0.0507438	-0.0433327	-0.12396	-0.116601
347.2	-0.0344498	-0.0349857	-0.0508002	-0.0432703	-0.123406	-0.1165
347.4	-0.0339425	-0.0343616	-0.0500806	-0.0435114	-0.123083	-0.116737
347.6	-0.0336034	-0.0350345	-0.0498107	-0.043523	-0.122524	-0.116717
347.8	-0.0332188	-0.0353191	-0.0494569	-0.0432184	-0.121825	-0.116659
348	-0.0328815	-0.0346414	-0.0491589	-0.0432132	-0.12153	-0.116627
348.2	-0.0327668	-0.0348749	-0.0485492	-0.0428526	-0.12129	-0.116541
348.4	-0.0326222	-0.0348251	-0.0479553	-0.0426638	-0.120779	-0.116399
348.6	-0.0323424	-0.0344381	-0.0472963	-0.0425026	-0.120604	-0.116392
348.8	-0.0327221	-0.0343242	-0.0471102	-0.0427331	-0.120425	-0.11625
349	-0.0328669	-0.03492	-0.0467892	-0.0423477	-0.120575	-0.11609
349.2	-0.0324923	-0.0342205	-0.0463587	-0.0419537	-0.120564	-0.116106
349.4	-0.0332118	-0.0337266	-0.0462766	-0.0419937	-0.12065	-0.115905
349.6	-0.033789	-0.0341689	-0.0462768	-0.0415936	-0.120661	-0.115435
349.8	-0.034076	-0.0336751	-0.0463889	-0.0408491	-0.12095	-0.115017
350	-0.0341977	-0.0326246	-0.0461844	-0.0407684	-0.120836	-0.114718
350.2	-0.0344	-0.0327832	-0.0469996	-0.0407204	-0.121381	-0.114106
350.4	-0.0343826	-0.0334437	-0.0477035	-0.040576	-0.120843	-0.114017
350.6	-0.0343389	-0.0331672	-0.0477327	-0.040644	-0.120527	-0.113495
350.8	-0.034879	-0.0331172	-0.0480042	-0.0410696	-0.12055	-0.113343
351	-0.0343937	-0.0338893	-0.0480059	-0.041105	-0.120366	-0.113166
351.2	-0.0343123	-0.0337237	-0.0485085	-0.0407908	-0.11987	-0.112635
351.4	-0.0344718	-0.0333405	-0.0480906	-0.0406709	-0.119367	-0.112655
351.6	-0.0342731	-0.0342382	-0.0481231	-0.04002	-0.118733	-0.112106
351.8	-0.0340115	-0.0341452	-0.048382	-0.0393074	-0.118142	-0.111494
352	-0.0342191	-0.0332638	-0.0479537	-0.0388984	-0.117573	-0.111775
352.2	-0.0345068	-0.0333875	-0.0475467	-0.0385928	-0.116957	-0.111604
352.4	-0.0346923	-0.0332515	-0.0475731	-0.0385709	-0.116414	-0.111094
352.6	-0.0349	-0.0330925	-0.0475122	-0.0381378	-0.115949	-0.110204
352.8	-0.0353759	-0.0333716	-0.0472885	-0.0379016	-0.115951	-0.110061
353	-0.0348781	-0.0338227	-0.0468157	-0.0373731	-0.115976	-0.109531
353.2	-0.0341959	-0.0331966	-0.0466961	-0.0372918	-0.115554	-0.109085
353.4	-0.0339467	-0.0333428	-0.046522	-0.0372506	-0.11535	-0.108679
353.6	-0.0336421	-0.0338792	-0.0464018	-0.0371463	-0.115444	-0.108245
353.8	-0.0334594	-0.0331129	-0.0466754	-0.0371711	-0.115913	-0.108144
354	-0.0332016	-0.0327391	-0.0463545	-0.0374876	-0.115718	-0.108343
354.2	-0.0333044	-0.0334331	-0.0464855	-0.0377218	-0.1164	-0.108449
354.4	-0.0332109	-0.0337844	-0.0459654	-0.0378318	-0.116167	-0.108346
354.6	-0.0331909	-0.0332659	-0.0455724	-0.038026	-0.116355	-0.108664
354.8	-0.033369	-0.0334783	-0.0453557	-0.0388777	-0.116422	-0.109172
355	-0.0334089	-0.0338728	-0.0455119	-0.0388365	-0.116015	-0.108942
355.2	-0.0331771	-0.0330818	-0.0454844	-0.0382472	-0.115598	-0.108692
355.4	-0.0330492	-0.032732	-0.0450899	-0.0380392	-0.114949	-0.108548
355.6	-0.0328265	-0.0332459	-0.0452497	-0.0375188	-0.114454	-0.108409
355.8	-0.0328938	-0.0325119	-0.0454206	-0.0371478	-0.113765	-0.108516
356	-0.0332714	-0.0322367	-0.0445244	-0.0372241	-0.113424	-0.10874
356.2	-0.033468	-0.0323239	-0.0443404	-0.0372397	-0.112954	-0.108666
356.4	-0.0333823	-0.0326266	-0.0441938	-0.0371947	-0.112778	-0.10822
356.6	-0.03326	-0.0323152	-0.0440546	-0.0370467	-0.112671	-0.108021
356.8	-0.0335277	-0.0327135	-0.0433731	-0.0372245	-0.112234	-0.107819
357	-0.0333724	-0.0328894	-0.0431051	-0.0368174	-0.112101	-0.107378
357.2	-0.0334099	-0.032959	-0.0433408	-0.0368839	-0.112384	-0.106815
357.4	-0.0337759	-0.0331096	-0.0432381	-0.0369775	-0.112283	-0.10603
357.6	-0.0341203	-0.0332062	-0.0431388	-0.0371464	-0.112626	-0.106031
357.8	-0.0344921	-0.0328192	-0.0434518	-0.0366408	-0.113046	-0.106077
358	-0.0346064	-0.0323303	-0.0429379	-0.0364539	-0.112747	-0.105829
358.2	-0.0346419	-0.0322674	-0.042152	-0.0366831	-0.112636	-0.105548
358.4	-0.0341031	-0.0323962	-0.0423027	-0.0369116	-0.112318	-0.105439
358.6	-0.0337827	-0.0321175	-0.0421721	-0.0371628	-0.112502	-0.105827
358.8	-0.034083	-0.0322601	-0.0417956	-0.037306	-0.111657	-0.105444
359	-0.0336351	-0.0328005	-0.0420689	-0.036745	-0.111028	-0.104947
359.2	-0.0327611	-0.0322328	-0.0419972	-0.0363226	-0.110785	-0.104513
359.4	-0.0326084	-0.0319937	-0.0413718	-0.0362858	-0.110223	-0.104601
359.6	-0.0322233	-0.0328637	-0.041501	-0.0365257	-0.110044	-0.104844
359.8	-0.0318238	-0.0324099	-0.0414775	-0.0363118	-0.109978	-0.104632
360	-0.0309774	-0.0323753	-0.0409673	-0.0365279	-0.109836	-0.104444
360.2	-0.0306795	-0.0325006	-0.0409323	-0.0365335	-0.10946	-0.105065
360.4	-0.0303415	-0.0331342	-0.0410193	-0.0363888	-0.109969	-0.105029
360.6	-0.0305565	-0.0327329	-0.0406222	-0.0361705	-0.109801	-0.104365
360.8	-0.0312179	-0.0331385	-0.0400893	-0.0359764	-0.109629	-0.10361
361	-0.031454	-0.0331429	-0.0404675	-0.0357035	-0.110071	-0.103488
361.2	-0.0314519	-0.0329768	-0.0405578	-0.0352364	-0.110573	-0.102651
361.4	-0.0318018	-0.0326056	-0.0401062	-0.0348798	-0.110374	-0.10272
361.6	-0.0320359	-0.0322753	-0.0398398	-0.0349922	-0.110555	-0.102819
361.8	-0.0324382	-0.0317261	-0.0397618	-0.0343808	-0.110096	-0.102443
362	-0.0321963	-0.0311633	-0.0394158	-0.0345419	-0.109417	-0.102201
362.2	-0.0323618	-0.0310741	-0.0391862	-0.0347957	-0.108811	-0.102061
362.4	-0.032116	-0.0311073	-0.0394884	-0.0346052	-0.108499	-0.102268
362.6	-0.0321099	-0.0305337	-0.0390857	-0.0343282	-0.108476	-0.101786
362.8	-0.0328104	-0.0304379	-0.0388202	-0.0343073	-0.107827	-0.101259
363	-0.0326076	-0.0306385	-0.0395236	-0.0344265	-0.107518	-0.100741
363.2	-0.0323857	-0.0306564	-0.0397783	-0.0341787	-0.107428	-0.100751
363.4	-0.032898	-0.0303852	-0.0393634	-0.0341736	-0.106989	-0.100582
363.6	-0.0326794	-0.0310171	-0.0399195	-0.0343861	-0.10702	-0.100525
363.8	-0.0323882	-0.0306627	-0.0404974	-0.0341209	-0.106997	-0.100487
364	-0.0318862	-0.0307887	-0.0403674	-0.0340139	-0.106433	-0.100257
364.2	-0.0329157	-0.0309978	-0.0403275	-0.0339842	-0.106094	-0.100563
364.4	-0.0329699	-0.0318886	-0.040325	-0.0338447	-0.106233	-0.100233
364.6	-0.0329292	-0.0315117	-0.0403098	-0.0336643	-0.10601	-0.0998652
364.8	-0.0333319	-0.0319111	-0.040156	-0.0338215	-0.105766	-0.0996692
365	-0.0330536	-0.0326559	-0.0402306	-0.0337031	-0.105685	-0.10048
365.2	-0.0325775	-0.0327884	-0.0402519	-0.0332077	-0.105737	-0.100067
365.4	-0.0327084	-0.0329981	-0.0397393	-0.0337753	-0.105283	-0.100353
365.6	-0.032742	-0.0332882	-0.0398735	-0.0340546	-0.104881	-0.100212
365.8	-0.0324203	-0.0334707	-0.0397702	-0.0340356	-0.10472	-0.100365
366	-0.0323231	-0.0330139	-0.0396941	-0.0342577	-0.104294	-0.100075
366.2	-0.0325079	-0.0333125	-0.0394049	-0.0346539	-0.103714	-0.0996444
366.4	-0.0321102	-0.0329609	-0.0394163	-0.0348984	-0.103827	-0.0996356
366.6	-0.0323588	-0.0323627	-0.0391207	-0.0349728	-0.10408	-0.0988441
366.8	-0.0331201	-0.0322191	-0.0389587	-0.0350896	-0.103636	-0.098612
367	-0.0329057	-0.0322973	-0.0394706	-0.0351118	-0.103045	-0.0983343
367.2	-0.0329288	-0.031944	-0.0390511	-0.0348685	-0.102991	-0.0980824
367.4	-0.0330692	-0.0310049	-0.0387651	-0.0345551	-0.102972	-0.0972854
367.6	-0.0325536	-0.0312459	-0.0390341	-0.0349043	-0.103065	-0.0974537
367.8	-0.0324801	-0.0306866	-0.0393233	-0.034589	-0.102954	-0.0971721
368	-0.0324253	-0.0304287	-0.0385603	-0.0337791	-0.102838	-0.0966852
368.2	-0.0327621	-0.0304825	-0.0384509	-0.0339894	-0.102759	-0.0965366
368.4	-0.0325272	-0.0302755	-0.0385053	-0.0338729	-0.102383	-0.0964882
368.6	-0.0324243	-0.0297523	-0.0385302	-0.0330645	-0.102289	-0.0961092
368.8	-0.0324571	-0.0302395	-0.0380504	-0.0330968	-0.102226	-0.095482
369	-0.0320782	-0.0305808	-0.0380254	-0.03284	-0.102147	-0.095894
369.2	-0.0318552	-0.0302538	-0.0381734	-0.0322647	-0.10174	-0.0954775
369.4	-0.0316327	-0.0304225	-0.0375269	-0.0322157	-0.101445	-0.0952436
369.6	-0.0317484	-0.0303438	-0.0377197	-0.0318984	-0.101091	-0.0951424
369.8	-0.0313007	-0.029717	-0.0374849	-0.0316171	-0.100874	-0.0949127
370	-0.0314978	-0.029289	-0.0369547	-0.0314739	-0.100365	-0.0945116
370.2	-0.0314869	-0.0296406	-0.0365492	-0.0318301	-0.100114	-0.0946925
370.4	-0.0313357	-0.0295482	-0.0365504	-0.0315968	-0.100125	-0.0950391
370.6	-0.0315409	-0.0295497	-0.0359469	-0.0310209	-0.0995397	-0.0948449
370.8	-0.0318031	-0.0291281	-0.0356092	-0.0312373	-0.0990556	-0.094831
371	-0.0313344	-0.0297223	-0.0355423	-0.0313989	-0.0984547	-0.09531
371.2	-0.0310263	-0.0295815	-0.0353491	-0.0310948	-0.098297	-0.0950613
371.4	-0.031203	-0.0298555	-0.03567	-0.0306723	-0.0986456	-0.0945198
371.6	-0.03097	-0.0304747	-0.0353493	-0.0311539	-0.0985535	-0.0947386
371.8	-0.0303696	-0.030758	-0.0356649	-0.0304587	-0.0988199	-0.0945995
372	-0.0303366	-0.0304364	-0.0353363	-0.0305494	-0.09852	-0.0942638
372.2	-0.0307067	-0.0306478	-0.0353179	-0.030857	-0.097994	-0.0938626
372.4	-0.0306911	-0.0307113	-0.0353552	-0.0308159	-0.0976117	-0.0934361
372.6	-0.0304927	-0.0309203	-0.0349714	-0.03039	-0.0981758	-0.0926714
372.8	-0.030455	-0.0310369	-0.0349222	-0.0310583	-0.0982331	-0.0922697
373	-0.0305654	-0.031358	-0.0350918	-0.0308816	-0.0980082	-0.0923308
373.2	-0.0308903	-0.0310868	-0.0350648	-0.0305941	-0.0977249	-0.0917905
373.4	-0.0312565	-0.0313279	-0.0346987	-0.0305971	-0.0979679	-0.0911135
373.6	-0.0312849	-0.0313633	-0.0349175	-0.0308431	-0.098025	-0.0913831
373.8	-0.0307888	-0.0309235	-0.0351293	-0.030709	-0.0981312	-0.0912339
374	-0.0309379	-0.0308398	-0.034891	-0.0310464	-0.0985473	-0.0908769
374.2	-0.030483	-0.0312626	-0.0348596	-0.0310602	-0.0987154	-0.0911052
374.4	-0.0299752	-0.0312318	-0.0350919	-0.0308918	-0.0988616	-0.0914467
374.6	-0.0302036	-0.0303903	-0.0349229	-0.0303383	-0.0986754	-0.0913942
374.8	-0.0303778	-0.0303129	-0.0347848	-0.0301948	-0.0985906	-0.0916497
375	-0.0301115	-0.0312548	-0.0355418	-0.0297588	-0.0984696	-0.0921113
375.2	-0.0305001	-0.0306378	-0.0359503	-0.0287683	-0.0984871	-0.0920833
375.4	-0.0309395	-0.0311092	-0.0358941	-0.0283519	-0.0990826	-0.0919928
375.6	-0.0304231	-0.0313714	-0.0357506	-0.0284564	-0.0986242	-0.0920034
375.8	-0.0303452	-0.0308233	-0.0359346	-0.0276557	-0.0979053	-0.0917761
376	-0.0305195	-0.0305437	-0.0355038	-0.0271928	-0.0974729	-0.091672
376.2	-0.0307689	-0.0304315	-0.0353728	-0.0272151	-0.0970474	-0.0911805
376.4	-0.0302762	-0.0300923	-0.0350597	-0.0268265	-0.0967864	-0.0913284
376.6	-0.030147	-0.0299181	-0.0347972	-0.0263561	-0.096841	-0.091158
376.8	-0.0302541	-0.0298111	-0.0344206	-0.0269276	-0.0965575	-0.0911263
377	-0.0302358	-0.0303412	-0.034358	-0.0271401	-0.0961773	-0.0910396
377.2	-0.0300657	-0.0303196	-0.0339978	-0.0270284	-0.0960306	-0.0908924
377.4	-0.0301243	-0.0304236	-0.0338196	-0.0274846	-0.0962365	-0.090458
377.6	-0.0299783	-0.0304918	-0.0337011	-0.0279871	-0.096141	-0.0906107
377.8	-0.0296207	-0.0304158	-0.0336528	-0.0280899	-0.0959429	-0.0900726
378	-0.0291115	-0.0302089	-0.0332782	-0.0286993	-0.0959236	-0.089499
378.2	-0.0290506	-0.0300893	-0.0330443	-0.0287821	-0.0955511	-0.0897056
378.4	-0.028567	-0.0296003	-0.0331231	-0.0286556	-0.0947886	-0.0895694
378.6	-0.0286322	-0.0292205	-0.0327643	-0.02841	-0.0944993	-0.0893528
378.8	-0.0288497	-0.0293138	-0.0326796	-0.028814	-0.0939881	-0.0891449
379	-0.0289115	-0.0299763	-0.0331761	-0.0287261	-0.0941841	-0.0893105
379.2	-0.0286906	-0.0298305	-0.0329714	-0.0282999	-0.0944354	-0.0893775
379.4	-0.0287489	-0.0298062	-0.0325682	-0.0284791	-0.0942374	-0.088725
379.6	-0.0289772	-0.0297418	-0.032504	-0.0283053	-0.0937356	-0.0882612
379.8	-0.0289195	-0.0297104	-0.0326656	-0.0278096	-0.0931065	-0.0880584
380	-0.0289038	-0.0294502	-0.0324726	-0.0273333	-0.0935798	-0.0879853
380.2	-0.0293099	-0.0293579	-0.032168	-0.02767	-0.0934786	-0.0879432
380.4	-0.0287407	-0.030094	-0.0318068	-0.0274084	-0.0936387	-0.0880705
380.6	-0.0290782	-0.0301996	-0.0318789	-0.0275127	-0.0933791	-0.0876515
380.8	-0.0290919	-0.0299464	-0.031426	-0.0275947	-0.0933068	-0.0874112
381	-0.0287786	-0.0304049	-0.0319811	-0.0272596	-0.0932347	-0.0870473
381.2	-0.0292645	-0.0300202	-0.0319513	-0.0266025	-0.0933399	-0.0866223
381.4	-0.0298457	-0.0296845	-0.0323946	-0.0265898	-0.0936105	-0.086377
381.6	-0.030081	-0.0301219	-0.0324372	-0.0266427	-0.093915	-0.0865697
381.8	-0.0299077	-0.029858	-0.0325354	-0.0266043	-0.0938652	-0.0860512
382	-0.0299038	-0.0289757	-0.0320974	-0.0268748	-0.0934167	-0.0857756
382.2	-0.0302439	-0.0290394	-0.0320637	-0.0267566	-0.0930847	-0.0859192
382.4	-0.0297805	-0.0290476	-0.032368	-0.0265251	-0.0925935	-0.0860257
382.6	-0.0297252	-0.0287578	-0.0321012	-0.026615	-0.0930358	-0.0862356
382.8	-0.0299632	-0.0286394	-0.032109	-0.026669	-0.0928667	-0.0865937
383	-0.030079	-0.028936	-0.0324013	-0.0264533	-0.0930791	-0.0867114
383.2	-0.0298593	-0.0280326	-0.0320144	-0.0260674	-0.0927333	-0.0868683
383.4	-0.0304003	-0.0277003	-0.0316409	-0.0260791	-0.0922159	-0.0864467
383.6	-0.0309823	-0.0278126	-0.0319097	-0.0263663	-0.0919469	-0.0862076
383.8	-0.0310505	-0.0283228	-0.0320099	-0.0260849	-0.0910516	-0.0869171
384	-0.0311071	-0.0279878	-0.0316636	-0.0258523	-0.0915073	-0.087375
384.2	-0.0312643	-0.0284126	-0.0315048	-0.0261806	-0.0914805	-0.0868311
384.4	-0.0307611	-0.0290091	-0.0315348	-0.0258988	-0.0908961	-0.0864791
384.6	-0.0305416	-0.0282456	-0.0317561	-0.0251648	-0.090417	-0.0862705
384.8	-0.030407	-0.0278143	-0.0320502	-0.0249743	-0.0905322	-0.0852285
385	-0.0306404	-0.028458	-0.0325852	-0.0245141	-0.0904112	-0.0846281
385.2	-0.0307676	-0.0284797	-0.0329133	-0.023883	-0.090209	-0.0846055
385.4	-0.0309738	-0.0283421	-0.0331894	-0.0240035	-0.090538	-0.0840344
385.6	-0.0307784	-0.028915	-0.0330623	-0.0241878	-0.0904456	-0.0836927
385.8	-0.0303542	-0.0291574	-0.0329716	-0.023926	-0.0900041	-0.0835147
386	-0.029654	-0.0288536	-0.0326184	-0.0240306	-0.0899485	-0.083686
386.2	-0.0297712	-0.029582	-0.0329451	-0.0239387	-0.089697	-0.0837528
386.4	-0.0293898	-0.0301584	-0.0331451	-0.0235655	-0.0897766	-0.0840328
386.6	-0.0292116	-0.029725	-0.0328377	-0.0236982	-0.0899674	-0.0842135
386.8	-0.0299825	-0.0294276	-0.032534	-0.023836	-0.0897067	-0.0839284
387	-0.0299659	-0.0294513	-0.0328165	-0.0240706	-0.0890662	-0.0834873
387.2	-0.0300366	-0.0292364	-0.0322594	-0.0240518	-0.0885678	-0.0839046
387.4	-0.0303649	-0.0293785	-0.0324922	-0.0246234	-0.0885988	-0.0834722
387.6	-0.0307286	-0.0294805	-0.0329988	-0.0250061	-0.0884973	-0.0834716
387.8	-0.0305042	-0.029915	-0.0328029	-0.0247466	-0.0881556	-0.0840537
388	-0.0302369	-0.0294978	-0.0325123	-0.0244283	-0.0886432	-0.0835941
388.2	-0.0303829	-0.0297914	-0.0320361	-0.0242949	-0.088278	-0.0823992
388.4	-0.0300035	-0.0298246	-0.0321688	-0.0238894	-0.0877715	-0.0825124
388.6	-0.0299691	-0.0290407	-0.0321909	-0.0238982	-0.0874572	-0.0816947
388.8	-0.0303407	-0.0291042	-0.0319564	-0.0240162	-0.0873885	-0.081162
389	-0.0303171	-0.0296501	-0.0313669	-0.0235076	-0.0875362	-0.0809932
389.2	-0.0305084	-0.0291847	-0.0311876	-0.0233287	-0.0871996	-0.0810732
389.4	-0.030825	-0.0282724	-0.030397	-0.0234325	-0.0870124	-0.080623
389.6	-0.0303562	-0.0284087	-0.03033	-0.0233838	-0.0870175	-0.0803122
389.8	-0.0298998	-0.0280057	-0.0299443	-0.0233212	-0.0868228	-0.0807884
390	-0.0297202	-0.027324	-0.029929	-0.0235268	-0.0868603	-0.0805883
390.2	-0.0302079	-0.0275857	-0.0301618	-0.0235527	-0.0866424	-0.0804997
390.4	-0.0303672	-0.0274908	-0.0300311	-0.0231358	-0.08673	-0.0806487
390.6	-0.0295903	-0.0267282	-0.0297384	-0.0232549	-0.086489	-0.0805088
390.8	-0.0297647	-0.02661	-0.0295494	-0.023264	-0.0864961	-0.0799216
391	-0.0297103	-0.0269549	-0.0296047	-0.0230913	-0.0860488	-0.0800391
391.2	-0.0298465	-0.0271474	-0.0294828	-0.0232604	-0.0855834	-0.080353
391.4	-0.029515	-0.0267687	-0.0294022	-0.0229805	-0.0857592	-0.0802105
391.6	-0.0298476	-0.0272262	-0.0291672	-0.0227637	-0.0852145	-0.0800398
391.8	-0.0290874	-0.0279826	-0.0289651	-0.0220918	-0.0844898	-0.0802476
392	-0.0282745	-0.0281126	-0.0286588	-0.0219293	-0.084208	-0.0799335
392.2	-0.028056	-0.0284614	-0.0285008	-0.0218825	-0.0841559	-0.0790121
392.4	-0.0274411	-0.0287746	-0.0287463	-0.0215697	-0.0838342	-0.0792111
392.6	-0.0270765	-0.0287383	-0.0287257	-0.0212745	-0.0835835	-0.0794929
392.8	-0.0272779	-0.0287196	-0.0284979	-0.0212983	-0.083884	-0.0796114
393	-0.0271172	-0.0290806	-0.0286948	-0.0208994	-0.0841516	-0.079389
393.2	-0.0271443	-0.0289269	-0.0288559	-0.0207269	-0.0837147	-0.0796228
393.4	-0.0273074	-0.0283516	-0.0287335	-0.0208881	-0.0839668	-0.0794842
393.6	-0.0277122	-0.0285049	-0.0295364	-0.0209344	-0.0845547	-0.078829
393.8	-0.0280168	-0.0288714	-0.0296648	-0.0209831	-0.0846903	-0.0786616
394	-0.0287257	-0.0282095	-0.0299686	-0.0212845	-0.0846735	-0.0780723
394.2	-0.029434	-0.0284537	-0.0303204	-0.0214992	-0.0848145	-0.0775089
394.4	-0.0296498	-0.0287627	-0.0301684	-0.0214495	-0.0846539	-0.0768574
394.6	-0.0296161	-0.0285946	-0.0303093	-0.0217573	-0.0846912	-0.0766027
394.8	-0.0310049	-0.0286539	-0.0300311	-0.021796	-0.0842465	-0.0765082
395	-0.0316891	-0.0292268	-0.029792	-0.0217302	-0.0837625	-0.076603
395.2	-0.0317569	-0.0290327	-0.02957	-0.0219726	-0.0830206	-0.0765925
395.4	-0.03201	-0.0288911	-0.0290135	-0.0216237	-0.0829753	-0.076647
395.6	-0.0319134	-0.0296264	-0.0289867	-0.0215644	-0.0824309	-0.0763816
395.8	-0.030919	-0.0304429	-0.0289961	-0.0214365	-0.0817805	-0.0763358
396	-0.0304236	-0.030058	-0.0284396	-0.0216536	-0.0812577	-0.0762425
396.2	-0.0303643	-0.030475	-0.0279616	-0.0211359	-0.0816085	-0.0759431
396.4	-0.0302036	-0.0305288	-0.0284799	-0.0208151	-0.0811565	-0.076406
396.6	-0.0299058	-0.0300251	-0.0284018	-0.020959	-0.0807252	-0.0766061
396.8	-0.0296987	-0.0300613	-0.0281526	-0.0209671	-0.0805288	-0.0764797
397	-0.0289263	-0.0301347	-0.0286614	-0.0207044	-0.0803073	-0.076233
397.2	-0.0288239	-0.0295745	-0.0286845	-0.020685	-0.0797022	-0.0760269
397.4	-0.0285983	-0.0292103	-0.0285039	-0.0207068	-0.0799417	-0.076068
397.6	-0.0288043	-0.0289625	-0.0285537	-0.0209133	-0.0799684	-0.0755926
397.8	-0.0287715	-0.0284554	-0.0283033	-0.0211017	-0.0793118	-0.0747957
398	-0.0289006	-0.0276537	-0.0282511	-0.0211987	-0.079185	-0.0751678
398.2	-0.0290224	-0.0279354	-0.0287962	-0.0216555	-0.0792044	-0.0744828
398.4	-0.0288616	-0.027899	-0.0287264	-0.021626	-0.0790697	-0.0738628
398.6	-0.0290467	-0.0277385	-0.0285787	-0.021214	-0.0790246	-0.0742989
398.8	-0.0292397	-0.0275203	-0.0282555	-0.021399	-0.078988	-0.0743574
399	-0.0290961	-0.0279015	-0.0285738	-0.0212366	-0.0792684	-0.074056
399.2	-0.0287388	-0.0280235	-0.0286025	-0.0209167	-0.079281	-0.0741659
399.4	-0.0288301	-0.0282788	-0.0284592	-0.0210709	-0.0793827	-0.0744417
399.6	-0.0285493	-0.0284648	-0.0283659	-0.0210285	-0.0793258	-0.0741549
399.8	-0.0285374	-0.0293537	-0.0280232	-0.0208187	-0.078934	-0.0740657
400	-0.0284374	-0.0293632	-0.0278849	-0.0211857	-0.0791027	-0.0745482
400.2	-0.0286965	-0.0293222	-0.0274396	-0.0214013	-0.0794696	-0.0740685
400.4	-0.0285632	-0.0293755	-0.0276613	-0.0217557	-0.0790659	-0.0740356
400.6	-0.028019	-0.0294723	-0.0273791	-0.0220772	-0.0783323	-0.0739388
400.8	-0.0279741	-0.0290982	-0.0272255	-0.0222743	-0.0783329	-0.0741053
401	-0.0281555	-0.0292101	-0.0276359	-0.0224992	-0.0779546	-0.0738825
401.2	-0.0282423	-0.0289423	-0.0275327	-0.0221635	-0.0778961	-0.0743211
401.4	-0.0280544	-0.0286381	-0.0267633	-0.0224645	-0.077616	-0.0747222
401.6	-0.0285782	-0.0284115	-0.0263104	-0.022906	-0.0776231	-0.0746078
401.8	-0.028287	-0.0282093	-0.026297	-0.0224619	-0.0774195	-0.0742543
402	-0.0283169	-0.0279253	-0.0260566	-0.0224572	-0.077625	-0.0746695
402.2	-0.0285762	-0.0276646	-0.0260277	-0.022778	-0.0774996	-0.0739967
402.4	-0.0284403	-0.0280426	-0.0257642	-0.0222183	-0.077723	-0.0738856
402.6	-0.0286489	-0.0280139	-0.0253086	-0.021351	-0.078272	-0.0740512
402.8	-0.0288859	-0.0276964	-0.025206	-0.02128	-0.0784323	-0.0743139
403	-0.0288051	-0.0289091	-0.0257663	-0.0207986	-0.0785264	-0.0741548
403.2	-0.0287214	-0.0289529	-0.0254689	-0.0201878	-0.0782058	-0.0741578
403.4	-0.0286734	-0.0285847	-0.025196	-0.0205382	-0.0773275	-0.073824
403.6	-0.028678	-0.0286119	-0.025563	-0.0204812	-0.0768772	-0.0733307
403.8	-0.0283847	-0.0290485	-0.0257421	-0.020037	-0.0766227	-0.072849
404	-0.0278256	-0.0285913	-0.0256312	-0.0202094	-0.076211	-0.0730929
404.2	-0.027537	-0.0281278	-0.0254019	-0.0202564	-0.076085	-0.0722582
404.4	-0.0274526	-0.0284221	-0.025855	-0.020031	-0.0764212	-0.0715765
404.6	-0.0273074	-0.028367	-0.0258291	-0.020127	-0.0758263	-0.0712192
404.8	-0.0274482	-0.0281096	-0.0258969	-0.0201761	-0.076262	-0.0712196
405	-0.0279709	-0.0282485	-0.0262477	-0.0197825	-0.076254	-0.0707453
405.2	-0.0275805	-0.0279904	-0.0260218	-0.0194955	-0.0764103	-0.0707622
405.4	-0.0274892	-0.02828	-0.0257771	-0.0198871	-0.0759943	-0.0708113
405.6	-0.0283534	-0.0284384	-0.0258303	-0.0196905	-0.0766101	-0.0703355
405.8	-0.0282024	-0.0284053	-0.0257069	-0.0191217	-0.0765612	-0.0699053
406	-0.0285333	-0.0279879	-0.0254099	-0.0189004	-0.0761139	-0.0700366
406.2	-0.0292178	-0.0277456	-0.0255657	-0.0188506	-0.0758903	-0.0696716
406.4	-0.029909	-0.0283679	-0.025466	-0.018099	-0.0758787	-0.0694375
406.6	-0.0299834	-0.0282645	-0.0249551	-0.0174708	-0.0759935	-0.0694001
406.8	-0.0302053	-0.0283452	-0.0245943	-0.0175721	-0.0756648	-0.0695973
407	-0.0305641	-0.0288736	-0.0247893	-0.017254	-0.0755503	-0.0689971
407.2	-0.0304912	-0.0284771	-0.0244674	-0.016952	-0.0751705	-0.0688888
407.4	-0.0303716	-0.0281374	-0.0246103	-0.0177207	-0.0750331	-0.0690252
407.6	-0.0306286	-0.027624	-0.025329	-0.0173407	-0.0753642	-0.0688606
407.8	-0.0302657	-0.0276675	-0.0252749	-0.0168391	-0.0758198	-0.0684402
408	-0.0300369	-0.0270203	-0.024999	-0.0167698	-0.0758648	-0.0689859
408.2	-0.029949	-0.0265634	-0.0250816	-0.0171816	-0.0761138	-0.0685204
408.4	-0.0302929	-0.0269182	-0.0255282	-0.0172206	-0.0767385	-0.0682966
408.6	-0.0296237	-0.0270634	-0.0258677	-0.0178465	-0.0760352	-0.0685383
408.8	-0.0294432	-0.0265418	-0.0258037	-0.0180252	-0.076151	-0.0687903
409	-0.029912	-0.0266933	-0.0260166	-0.0180643	-0.0760117	-0.0688426
409.2	-0.0294954	-0.027213	-0.0263579	-0.0184083	-0.0758921	-0.0684503
409.4	-0.0295969	-0.0269895	-0.026573	-0.0186222	-0.0754332	-0.0684451
409.6	-0.0297091	-0.0266949	-0.02687	-0.0186913	-0.0751091	-0.068255
409.8	-0.0289204	-0.0268705	-0.0266185	-0.0185737	-0.0745232	-0.0677348
410	-0.0286508	-0.0263718	-0.0267068	-0.018809	-0.0732087	-0.0676538
410.2	-0.0285985	-0.0261941	-0.0271856	-0.0189113	-0.0729529	-0.0670983
410.4	-0.0282995	-0.0268821	-0.0270694	-0.0185625	-0.0725412	-0.0664044
410.6	-0.027392	-0.0263311	-0.0264035	-0.0186276	-0.0721649	-0.0662905
410.8	-0.0276413	-0.0264668	-0.0258246	-0.0186368	-0.0715374	-0.0659261
411	-0.0278851	-0.0268594	-0.0262413	-0.0185637	-0.0715905	-0.0655672
411.2	-0.0275733	-0.0268472	-0.0259647	-0.0189975	-0.0717532	-0.0655713
411.4	-0.0273431	-0.0266036	-0.0255982	-0.0191081	-0.0714344	-0.0657819
411.6	-0.0274951	-0.026395	-0.0258185	-0.0183507	-0.0714021	-0.0657737
411.8	-0.0269891	-0.0265329	-0.0257766	-0.017988	-0.0717741	-0.0657541
412	-0.0268415	-0.0262251	-0.0256844	-0.0179226	-0.071538	-0.0662708
412.2	-0.0267387	-0.0262246	-0.0256294	-0.0179952	-0.0715447	-0.06644
412.4	-0.0275518	-0.0267596	-0.0261244	-0.0177527	-0.0719548	-0.0664913
412.6	-0.0273267	-0.0268843	-0.0259379	-0.0180516	-0.0712941	-0.0670237
412.8	-0.0276831	-0.026386	-0.025403	-0.017964	-0.071147	-0.0673962
413	-0.0281893	-0.0267915	-0.0257565	-0.0178632	-0.0713764	-0.0673642
413.2	-0.0278844	-0.0275362	-0.0256932	-0.0179311	-0.0715471	-0.0667643
413.4	-0.0278269	-0.0271797	-0.0254464	-0.018163	-0.0710541	-0.0672605
413.6	-0.027517	-0.0276181	-0.0254337	-0.0183261	-0.0709274	-0.0675437
413.8	-0.0276158	-0.0282744	-0.0249322	-0.0180845	-0.0705994	-0.067112
414	-0.0273406	-0.0283596	-0.0245525	-0.0184126	-0.0701424	-0.0671388
414.2	-0.0280116	-0.0280904	-0.0242815	-0.0184122	-0.0705746	-0.0670457
414.4	-0.0281498	-0.0283252	-0.0237662	-0.0184121	-0.0702127	-0.0665957
414.6	-0.0278493	-0.0280613	-0.0230321	-0.0189366	-0.0702515	-0.0667927
414.8	-0.0283378	-0.0281493	-0.0226512	-0.0187573	-0.0699565	-0.0664979
415	-0.0285043	-0.0284875	-0.0225858	-0.0188476	-0.0703586	-0.0659841
415.2	-0.0283843	-0.0287669	-0.0220028	-0.0185525	-0.070472	-0.0658233
415.4	-0.0284808	-0.0284016	-0.0220039	-0.0182539	-0.0701575	-0.065643
415.6	-0.0284427	-0.0283125	-0.0223866	-0.0179118	-0.0701506	-0.0656652
415.8	-0.0277761	-0.0285714	-0.022373	-0.0174227	-0.0703544	-0.065415
416	-0.0277425	-0.0277879	-0.0217835	-0.0176294	-0.0696231	-0.0651996
416.2	-0.0276661	-0.0274274	-0.0219026	-0.0173472	-0.0692564	-0.0653449
416.4	-0.0278307	-0.0277585	-0.0224064	-0.0170802	-0.0688244	-0.0651196
416.6	-0.0273425	-0.0274295	-0.0224028	-0.0173477	-0.0685907	-0.0652623
416.8	-0.0276037	-0.0266303	-0.0226053	-0.0171952	-0.068296	-0.0649232
417	-0.0272905	-0.0274432	-0.0230778	-0.0170112	-0.0686723	-0.0648256
417.2	-0.0272567	-0.0275093	-0.0234255	-0.0170424	-0.0688182	-0.0645311
417.4	-0.0272749	-0.0268568	-0.0239274	-0.0173816	-0.0679959	-0.0645464
417.6	-0.0269949	-0.0270246	-0.0238422	-0.0174855	-0.0673089	-0.0647399
417.8	-0.027395	-0.0268245	-0.0238233	-0.0176935	-0.0670875	-0.0643805
418	-0.0275424	-0.026744	-0.0237784	-0.0180333	-0.0664023	-0.0643058
418.2	-0.028126	-0.0265284	-0.0242018	-0.0179018	-0.0662614	-0.0648064
418.4	-0.0280933	-0.0271872	-0.0246711	-0.0179945	-0.0662285	-0.0646881
418.6	-0.0279787	-0.0270623	-0.0242275	-0.0181095	-0.0659474	-0.0643874
418.8	-0.0284445	-0.0269352	-0.0239065	-0.0178883	-0.0655051	-0.0640361
419	-0.0286361	-0.0274282	-0.0237231	-0.0176403	-0.0653327	-0.063654
419.2	-0.0288618	-0.0275476	-0.0236014	-0.0174405	-0.0650092	-0.0632417
419.4	-0.0288528	-0.026949	-0.0233408	-0.0178629	-0.0649498	-0.0631318
419.6	-0.028776	-0.0269461	-0.0230366	-0.0177258	-0.0650153	-0.063093
419.8	-0.0285085	-0.0267776	-0.0226969	-0.0175098	-0.0650184	-0.0624588
420	-0.0278387	-0.0262427	-0.0221622	-0.017434	-0.0644716	-0.0624905
420.2	-0.0277571	-0.0261667	-0.0224271	-0.0175044	-0.0649676	-0.0628916
420.4	-0.0274707	-0.0263651	-0.0220827	-0.0170669	-0.0651257	-0.062272
420.6	-0.027186	-0.0259023	-0.0215315	-0.0172669	-0.0653263	-0.0622506
420.8	-0.0271759	-0.0254251	-0.0217867	-0.0171595	-0.0656851	-0.0626534
421	-0.0266118	-0.0262641	-0.0218752	-0.0169967	-0.0663448	-0.0628656
421.2	-0.0263267	-0.0259035	-0.0220379	-0.017134	-0.0663873	-0.0628241
421.4	-0.0258091	-0.0258625	-0.0224005	-0.0174298	-0.0658337	-0.0629
421.6	-0.0257685	-0.0262331	-0.0226146	-0.0170419	-0.0660981	-0.0631508
421.8	-0.0256335	-0.0266137	-0.0228649	-0.016962	-0.066398	-0.0632827
422	-0.0249294	-0.0267947	-0.0228789	-0.0171011	-0.0658316	-0.0636085
422.2	-0.0249239	-0.0267354	-0.023089	-0.0170296	-0.0659389	-0.0635827
422.4	-0.0252733	-0.0276379	-0.0230224	-0.0167702	-0.0661905	-0.0628378
422.6	-0.02498	-0.0272498	-0.0224638	-0.0172216	-0.0662758	-0.0623434
422.8	-0.0251756	-0.0263876	-0.0222484	-0.0174369	-0.0661553	-0.0625206
423	-0.0253725	-0.0264615	-0.0221585	-0.0170087	-0.0661236	-0.0619559
423.2	-0.0256036	-0.026266	-0.022187	-0.0175498	-0.0667183	-0.0611199
423.4	-0.0257948	-0.0255821	-0.0221237	-0.0180789	-0.0666797	-0.0606918
423.6	-0.0258433	-0.0255013	-0.0223104	-0.0179642	-0.0667926	-0.05979
423.8	-0.0254158	-0.0256161	-0.0223847	-0.0180938	-0.0667776	-0.0595234
424	-0.0251237	-0.0253082	-0.0218364	-0.017979	-0.0662693	-0.0597263
424.2	-0.0258516	-0.0248628	-0.0219096	-0.0178985	-0.0659821	-0.0595327
424.4	-0.0256178	-0.0251846	-0.0216723	-0.017417	-0.065271	-0.0585735
424.6	-0.0258708	-0.0249027	-0.0218478	-0.0175558	-0.0648715	-0.0586232
424.8	-0.0255186	-0.0246724	-0.0222552	-0.0173592	-0.0649803	-0.0588426
425	-0.0255341	-0.025356	-0.0224404	-0.0172725	-0.0647693	-0.0587797
425.2	-0.0252144	-0.0246567	-0.0228599	-0.0172895	-0.0644687	-0.0584075
425.4	-0.0252894	-0.024197	-0.0228954	-0.0168605	-0.0639747	-0.0587152
425.6	-0.0254874	-0.024404	-0.0229564	-0.0161918	-0.0639773	-0.0589444
425.8	-0.025034	-0.024453	-0.0224818	-0.0162306	-0.0633164	-0.0585629
426	-0.024316	-0.0242373	-0.0220738	-0.0162602	-0.0624453	-0.0585426
426.2	-0.0245403	-0.024274	-0.0226402	-0.0158218	-0.0620043	-0.0583272
426.4	-0.0250531	-0.024721	-0.0223722	-0.015755	-0.0624122	-0.0581167
426.6	-0.0245466	-0.0235993	-0.0220449	-0.0160711	-0.0619735	-0.0586501
426.8	-0.0245647	-0.0230312	-0.0218464	-0.0156433	-0.061677	-0.0588331
427	-0.0247677	-0.0235869	-0.021838	-0.0156894	-0.0622145	-0.0581799
427.2	-0.0245973	-0.0236017	-0.0214419	-0.0159939	-0.0623646	-0.0580069
427.4	-0.0244565	-0.0237317	-0.0212688	-0.0161435	-0.0619375	-0.0579193
427.6	-0.024633	-0.0243307	-0.0213453	-0.0160686	-0.0622329	-0.058307
427.8	-0.024785	-0.0247046	-0.0206539	-0.0157726	-0.0617272	-0.0588987
428	-0.0252327	-0.0247572	-0.0206822	-0.0154268	-0.0615448	-0.0588798
428.2	-0.0259231	-0.0250335	-0.0208822	-0.0154149	-0.0617486	-0.0589271
428.4	-0.0261043	-0.0257503	-0.0209931	-0.0152422	-0.0625425	-0.0582538
428.6	-0.0256731	-0.0254858	-0.0210779	-0.0150857	-0.0625865	-0.0585617
428.8	-0.0258264	-0.0250878	-0.0209969	-0.0150644	-0.0626838	-0.058959
429	-0.0266781	-0.0252508	-0.0208316	-0.0147157	-0.0632365	-0.058895
429.2	-0.0262514	-0.0250685	-0.0207212	-0.0147679	-0.0638694	-0.058587
429.4	-0.026374	-0.0249319	-0.0207279	-0.0149073	-0.0636113	-0.0592054
429.6	-0.0270049	-0.0249943	-0.0207163	-0.0145447	-0.0636956	-0.0590556
429.8	-0.0265259	-0.0253931	-0.0206018	-0.0146354	-0.0634287	-0.058429
430	-0.0264845	-0.0248469	-0.0209716	-0.0147742	-0.0634335	-0.0587672
430.2	-0.0268103	-0.0239763	-0.0215423	-0.0143816	-0.0633473	-0.058531
430.4	-0.0270168	-0.0241081	-0.0212168	-0.0142683	-0.0636555	-0.058356
430.6	-0.026495	-0.0234657	-0.021487	-0.0142758	-0.0629197	-0.0582233
430.8	-0.0266549	-0.0232468	-0.0217277	-0.0144057	-0.0627784	-0.0576057
431	-0.0266963	-0.0230672	-0.0216701	-0.0143456	-0.0626196	-0.057325
431.2	-0.0262448	-0.0231201	-0.0216786	-0.0145509	-0.0621696	-0.0570268
431.4	-0.0264339	-0.0229211	-0.0216675	-0.0148195	-0.0616023	-0.0568712
431.6	-0.0266033	-0.0228976	-0.0217233	-0.0151862	-0.0612011	-0.0569635
431.8	-0.0263124	-0.0230656	-0.0215022	-0.0155048	-0.0611526	-0.0561205
432	-0.0260092	-0.0228363	-0.0218153	-0.0159097	-0.0611385	-0.0554923
432.2	-0.0258089	-0.0228743	-0.021813	-0.0159891	-0.060743	-0.0555259
432.4	-0.0255889	-0.0230477	-0.0216719	-0.0160174	-0.0610129	-0.0549239
432.6	-0.0250795	-0.0224554	-0.021432	-0.0160994	-0.0604977	-0.0553932
432.8	-0.0250942	-0.0223932	-0.0210973	-0.0160755	-0.0606887	-0.0556508
433	-0.0251395	-0.0230717	-0.0211285	-0.0158657	-0.0613628	-0.0552644
433.2	-0.0246754	-0.0232059	-0.021049	-0.0163683	-0.0612096	-0.0554064
433.4	-0.0246386	-0.0230128	-0.0210102	-0.0162139	-0.0604777	-0.0560334
433.6	-0.0252937	-0.0232222	-0.0209052	-0.0156018	-0.0603792	-0.056262
433.8	-0.0252622	-0.0235728	-0.0203876	-0.0155817	-0.0604535	-0.0557535
434	-0.0254495	-0.0231313	-0.0205151	-0.0152818	-0.0600826	-0.0559112
434.2	-0.0257756	-0.0235798	-0.0209089	-0.0146365	-0.0595117	-0.056187
434.4	-0.0262584	-0.0241771	-0.0206509	-0.0143436	-0.0592301	-0.0560658
434.6	-0.0261059	-0.0237314	-0.0206531	-0.0143989	-0.0586254	-0.0556547
434.8	-0.02611	-0.0235393	-0.0208043	-0.0142946	-0.058163	-0.0554527
435	-0.0269346	-0.0237143	-0.0199194	-0.0140741	-0.057625	-0.0552305
435.2	-0.0266907	-0.0240588	-0.0195129	-0.0145472	-0.0574663	-0.0545433
435.4	-0.0266079	-0.0238327	-0.0195023	-0.0145312	-0.0571859	-0.0539963
435.6	-0.0267675	-0.0234927	-0.019422	-0.0145892	-0.0568959	-0.0534928
435.8	-0.0264887	-0.0242598	-0.0192032	-0.0146056	-0.0567842	-0.0530241
436	-0.0261569	-0.0242029	-0.0192524	-0.0147184	-0.0566897	-0.0531482
436.2	-0.0261305	-0.0238362	-0.0194626	-0.0145894	-0.0567237	-0.0531923
436.4	-0.0258162	-0.0237181	-0.0195404	-0.0146573	-0.0571138	-0.0531361
436.6	-0.0251341	-0.0237019	-0.0201389	-0.0145695	-0.0573738	-0.0533387
436.8	-0.024887	-0.0233262	-0.020411	-0.0141176	-0.057621	-0.0535042
437	-0.0246339	-0.0234088	-0.0209281	-0.0136187	-0.0578386	-0.0530797
437.2	-0.0241379	-0.0234694	-0.0208291	-0.0138066	-0.0578373	-0.053182
437.4	-0.0238005	-0.0230718	-0.0214426	-0.0136629	-0.0580604	-0.0533047
437.6	-0.0242202	-0.0223074	-0.0212746	-0.0134688	-0.0581019	-0.0531632
437.8	-0.0245353	-0.0229671	-0.0211182	-0.0135568	-0.0584623	-0.052827
438	-0.0245279	-0.0226873	-0.0214987	-0.0138344	-0.0583887	-0.0529875
438.2	-0.0247	-0.0226772	-0.0214494	-0.0134567	-0.0582879	-0.0533396
438.4	-0.0246056	-0.0229807	-0.0207712	-0.0134168	-0.0581962	-0.0527908
438.6	-0.0241224	-0.0230004	-0.0203837	-0.0138582	-0.0583126	-0.0524629
438.8	-0.0240931	-0.0230251	-0.0199516	-0.0140424	-0.05769	-0.0522498
439	-0.0242106	-0.0233927	-0.0189318	-0.0140095	-0.0574843	-0.052316
439.2	-0.0238261	-0.0236394	-0.0187058	-0.0143478	-0.0578587	-0.0520395
439.4	-0.0243308	-0.0236328	-0.018922	-0.0143285	-0.0577216	-0.0517946
439.6	-0.0246419	-0.0241154	-0.0185044	-0.0143846	-0.0574688	-0.0523158
439.8	-0.0247125	-0.0249409	-0.0182331	-0.0146305	-0.0577388	-0.0526016
440	-0.0249514	-0.0248496	-0.0184859	-0.0147223	-0.0579761	-0.0525204
440.2	-0.0248283	-0.0250103	-0.0189119	-0.0141393	-0.0573357	-0.0528533
440.4	-0.0249296	-0.0256966	-0.0194718	-0.0144265	-0.0575845	-0.0532061
440.6	-0.0251375	-0.0260931	-0.0197323	-0.0142325	-0.057554	-0.0530225
440.8	-0.0251401	-0.0256723	-0.0200816	-0.0138185	-0.0568266	-0.0536241
441	-0.0251421	-0.026005	-0.0205725	-0.0136605	-0.0566448	-0.0535196
441.2	-0.025221	-0.0263902	-0.0206372	-0.0136522	-0.0565761	-0.0536836
441.4	-0.0253161	-0.0258486	-0.020926	-0.0135906	-0.0564324	-0.0542184
441.6	-0.0262253	-0.0253112	-0.0208702	-0.0137592	-0.0558722	-0.0543783
441.8	-0.0264141	-0.0258065	-0.0209338	-0.0136767	-0.0556945	-0.0542431
442	-0.0260635	-0.0254753	-0.0206904	-0.0136949	-0.0559982	-0.0541329
442.2	-0.0254957	-0.0249527	-0.0208426	-0.0134418	-0.0556409	-0.0540538
442.4	-0.0253283	-0.0250571	-0.0208343	-0.013396	-0.0553955	-0.0535583
442.6	-0.0251016	-0.0251414	-0.0208921	-0.0133173	-0.055615	-0.0533899
442.8	-0.0243286	-0.0247548	-0.0208867	-0.0133167	-0.0555695	-0.0530918
443	-0.0244833	-0.0242508	-0.0207261	-0.0131062	-0.0558503	-0.0525627
443.2	-0.0242645	-0.0243699	-0.0204251	-0.0130605	-0.056528	-0.05201
443.4	-0.0240583	-0.0241737	-0.0207861	-0.0130601	-0.0564458	-0.0515128
443.6	-0.0238158	-0.0237176	-0.0205139	-0.0127541	-0.0564924	-0.0512979
443.8	-0.0237767	-0.0236944	-0.0202191	-0.0126495	-0.0561066	-0.0510236
444	-0.0232637	-0.0239628	-0.02056	-0.012423	-0.0558452	-0.0509952
444.2	-0.0230996	-0.0236134	-0.0210176	-0.0119596	-0.0555646	-0.0510456
444.4	-0.0235142	-0.024214	-0.020607	-0.0123739	-0.0554795	-0.0512366
444.6	-0.0233162	-0.0247594	-0.0205893	-0.0121377	-0.0552068	-0.0511371
444.8	-0.0231809	-0.0245568	-0.0209137	-0.0122491	-0.0545163	-0.0511639
445	-0.0238964	-0.0249027	-0.0204858	-0.0120388	-0.054415	-0.0512148
445.2	-0.0236738	-0.0255985	-0.0204524	-0.0123761	-0.0543744	-0.0512305
445.4	-0.0238814	-0.0251074	-0.0207365	-0.0125412	-0.0538279	-0.0508909
445.6	-0.0242796	-0.0243388	-0.0210057	-0.0123493	-0.0534862	-0.0504746
445.8	-0.0244557	-0.0245435	-0.0204416	-0.0123244	-0.0534262	-0.0503869
446	-0.0245561	-0.0246545	-0.0205893	-0.0125762	-0.0536022	-0.049978
446.2	-0.0246983	-0.0237869	-0.0207529	-0.0123178	-0.0528976	-0.0498204
446.4	-0.0250199	-0.024348	-0.0207432	-0.0119751	-0.0528172	-0.049441
446.6	-0.0251309	-0.0244812	-0.0208729	-0.011958	-0.0534545	-0.0493317
446.8	-0.0243913	-0.0237458	-0.0208228	-0.0121759	-0.0535564	-0.0485398
447	-0.0245784	-0.0234162	-0.0205959	-0.0119677	-0.0535718	-0.0491159
447.2	-0.0240666	-0.0239726	-0.0203457	-0.0120031	-0.0541515	-0.0489955
447.4	-0.0241471	-0.0234975	-0.0205452	-0.0121624	-0.0535631	-0.049069
447.6	-0.0241591	-0.0232593	-0.0201733	-0.0118663	-0.0534604	-0.0492672
447.8	-0.024276	-0.0237426	-0.0201056	-0.0123336	-0.0534948	-0.0497483
448	-0.024049	-0.0238607	-0.0200649	-0.0121712	-0.0535496	-0.0499494
448.2	-0.0244998	-0.0232643	-0.0201843	-0.0120819	-0.0536889	-0.0505248
448.4	-0.0247161	-0.0239677	-0.02	-0.0128121	-0.0535609	-0.0508064
448.6	-0.0243706	-0.0242806	-0.0199278	-0.0129768	-0.0538441	-0.050538
448.8	-0.0244322	-0.0243617	-0.0203016	-0.0128858	-0.0534162	-0.0502105
449	-0.0247078	-0.0244307	-0.0198237	-0.0132364	-0.0537827	-0.0507318
449.2	-0.0245515	-0.0247748	-0.0199613	-0.0135147	-0.0538072	-0.050319
449.4	-0.0242851	-0.0241474	-0.0201771	-0.0132942	-0.053442	-0.0495608
449.6	-0.0244475	-0.023489	-0.0196822	-0.0130362	-0.0530551	-0.0495711
449.8	-0.0250318	-0.0239162	-0.0186948	-0.013213	-0.0528098	-0.0490859
450	-0.024689	-0.0239824	-0.0187738	-0.0128726	-0.0527311	-0.0484711
450.2	-0.0246662	-0.0234012	-0.0187857	-0.0126053	-0.0525573	-0.0483445
450.4	-0.024779	-0.0237191	-0.018315	-0.0121658	-0.0525531	-0.0481583
450.6	-0.0245275	-0.0237989	-0.0179913	-0.0119997	-0.0529243	-0.0481946
450.8	-0.0243508	-0.0233655	-0.0180538	-0.012056	-0.052699	-0.047819
451	-0.0248729	-0.0232598	-0.0179655	-0.0116773	-0.0524718	-0.048414
451.2	-0.0248636	-0.023714	-0.0177466	-0.0114905	-0.052676	-0.0477561
451.4	-0.0245722	-0.0232015	-0.0180029	-0.0118382	-0.0529786	-0.0478502
451.6	-0.0248677	-0.0232411	-0.018177	-0.011623	-0.0530548	-0.0475881
451.8	-0.0250185	-0.0237765	-0.0182247	-0.0117059	-0.0530034	-0.04772
452	-0.0246212	-0.0236698	-0.0184113	-0.0114615	-0.0529881	-0.0472797
452.2	-0.0248059	-0.0228539	-0.0188009	-0.011556	-0.0530661	-0.0476719
452.4	-0.0245601	-0.0231401	-0.0189999	-0.0117144	-0.0530272	-0.0480221
452.6	-0.024144	-0.0235771	-0.0192191	-0.0114947	-0.0533725	-0.0484862
452.8	-0.0242617	-0.0234532	-0.0197498	-0.0111121	-0.0536572	-0.0486371
453	-0.0245179	-0.0230719	-0.0195982	-0.0113062	-0.0536768	-0.049658
453.2	-0.0244965	-0.0232997	-0.0197919	-0.0114483	-0.0533422	-0.0497306
453.4	-0.0243155	-0.0226803	-0.0201042	-0.0109261	-0.0534722	-0.0496633
453.6	-0.0242813	-0.0223089	-0.0199013	-0.0105343	-0.0525822	-0.0503493
453.8	-0.0246075	-0.0224939	-0.0194753	-0.0106887	-0.0524691	-0.0500512
454	-0.0245783	-0.0223331	-0.0199118	-0.0103177	-0.0520174	-0.0498912
454.2	-0.0249578	-0.0219395	-0.0202734	-0.0103656	-0.0513246	-0.0500164
454.4	-0.0250971	-0.0219878	-0.0199142	-0.0103155	-0.0511038	-0.0499153
454.6	-0.0254039	-0.0222906	-0.019711	-0.0109272	-0.0509756	-0.0491389
454.8	-0.0251767	-0.0215799	-0.0199058	-0.0108807	-0.0504168	-0.0485285
455	-0.0255168	-0.0217783	-0.0197803	-0.010684	-0.050081	-0.0485898
455.2	-0.0256524	-0.0223322	-0.0194766	-0.0106161	-0.0500184	-0.0480772
455.4	-0.0252952	-0.0222237	-0.0197864	-0.0110107	-0.049803	-0.0477379
455.6	-0.0250895	-0.0225183	-0.0198791	-0.0110895	-0.0491665	-0.0477381
455.8	-0.0249891	-0.0228239	-0.0191478	-0.0115325	-0.0489477	-0.047282
456	-0.0245202	-0.0225195	-0.018944	-0.0119281	-0.0495636	-0.0470016
456.2	-0.024341	-0.0219545	-0.0184932	-0.0121354	-0.0493002	-0.047217
456.4	-0.0243757	-0.0222473	-0.0179079	-0.0124999	-0.0496071	-0.0474213
456.6	-0.0243416	-0.0231903	-0.0183031	-0.0127103	-0.0497652	-0.0473631
456.8	-0.0243699	-0.0231852	-0.0181856	-0.0128687	-0.0498955	-0.0475059
457	-0.0244369	-0.0229211	-0.0182624	-0.0133631	-0.0496699	-0.0475761
457.2	-0.0246713	-0.0230224	-0.0182786	-0.013706	-0.0501936	-0.0474413
457.4	-0.0243355	-0.0225481	-0.0184327	-0.0131784	-0.0507483	-0.0471304
457.6	-0.0243723	-0.0219978	-0.0180276	-0.0136606	-0.050398	-0.0467045
457.8	-0.0250779	-0.0221757	-0.017588	-0.0139061	-0.0506343	-0.0462467
458	-0.0247857	-0.0219613	-0.0181508	-0.0140839	-0.0506196	-0.0460947
458.2	-0.0250139	-0.0214232	-0.0180968	-0.0143799	-0.0507872	-0.0456463
458.4	-0.0250567	-0.0216771	-0.0175402	-0.0144068	-0.0510203	-0.0453864
458.6	-0.025355	-0.0220296	-0.0172566	-0.0142369	-0.0511094	-0.0450047
458.8	-0.0248545	-0.0215493	-0.0175466	-0.0133492	-0.0510411	-0.0447839
459	-0.0257443	-0.0218046	-0.0173237	-0.0127255	-0.0502766	-0.0453601
459.2	-0.0259542	-0.0225258	-0.0173215	-0.0123294	-0.0503933	-0.0453267
459.4	-0.0256561	-0.0224619	-0.0170979	-0.0121339	-0.0504384	-0.045765
459.6	-0.025828	-0.0221839	-0.0170999	-0.0117251	-0.0503607	-0.0456226
459.8	-0.0259499	-0.0226036	-0.0163905	-0.0114914	-0.0502014	-0.0458346
460	-0.0259218	-0.0228245	-0.0163494	-0.0114545	-0.0500279	-0.0460284
460.2	-0.0262367	-0.0225023	-0.0160383	-0.0112831	-0.0491073	-0.0458576
460.4	-0.0265619	-0.0233782	-0.0157361	-0.0113798	-0.0491881	-0.0463866
460.6	-0.0263833	-0.0241278	-0.0158644	-0.0112043	-0.0487734	-0.0471028
460.8	-0.0261459	-0.0233784	-0.0156037	-0.0107942	-0.0485493	-0.0471466
461	-0.0260819	-0.0232996	-0.0160532	-0.0106417	-0.0481361	-0.0467139
461.2	-0.0260793	-0.0238044	-0.0152222	-0.0102346	-0.0483514	-0.0466886
461.4	-0.0254324	-0.0236752	-0.0152082	-0.0101159	-0.0481372	-0.0459646
461.6	-0.0252961	-0.0232898	-0.0148676	-0.0101947	-0.0482239	-0.046041
461.8	-0.0253566	-0.0236327	-0.0146672	-0.0105078	-0.0478551	-0.0461925
462	-0.0247482	-0.0234237	-0.0148841	-0.0107743	-0.0476606	-0.0457712
462.2	-0.0247308	-0.0228811	-0.0152748	-0.0105296	-0.0480347	-0.0450946
462.4	-0.0246965	-0.0230671	-0.015213	-0.010821	-0.0480897	-0.0448924
462.6	-0.024594	-0.0228742	-0.0153006	-0.0108946	-0.0480789	-0.0446637
462.8	-0.0239087	-0.0228701	-0.0153996	-0.0107251	-0.0480114	-0.0440999
463	-0.0244459	-0.0229691	-0.0155718	-0.0108795	-0.0478	-0.0442337
463.2	-0.0246971	-0.0237419	-0.0159076	-0.0112647	-0.0482086	-0.0439242
463.4	-0.0244364	-0.0235359	-0.016103	-0.0113903	-0.0483497	-0.0436572
463.6	-0.0243881	-0.0231189	-0.0168542	-0.0114477	-0.0477773	-0.0435849
463.8	-0.0244567	-0.0236155	-0.0163852	-0.0118006	-0.0473676	-0.0441885
464	-0.024392	-0.0234339	-0.0163902	-0.0121917	-0.0471319	-0.0440878
464.2	-0.0247526	-0.0229931	-0.0168545	-0.0123889	-0.0472347	-0.0442902
464.4	-0.024519	-0.023319	-0.0169052	-0.0122945	-0.0469509	-0.0452172
464.6	-0.0242863	-0.0232412	-0.0171563	-0.011963	-0.0465562	-0.0454798
464.8	-0.0241397	-0.0232934	-0.0174482	-0.0116778	-0.0466966	-0.0449397
465	-0.0242546	-0.0230515	-0.017569	-0.0112678	-0.0458327	-0.0448009
465.2	-0.0241188	-0.0235866	-0.0170186	-0.010742	-0.0456328	-0.0447309
465.4	-0.0234971	-0.0233916	-0.0179176	-0.010939	-0.0455708	-0.0442086
465.6	-0.0233376	-0.0226164	-0.0178385	-0.0104413	-0.0453042	-0.0442685
465.8	-0.0235765	-0.0228268	-0.0174385	-0.0108379	-0.0446525	-0.0439392
466	-0.0228538	-0.0228612	-0.0179998	-0.0105985	-0.0451412	-0.0436173
466.2	-0.0229055	-0.0221078	-0.0181471	-0.0104336	-0.0454614	-0.0429001
466.4	-0.0234857	-0.0223946	-0.0174842	-0.0104667	-0.0449339	-0.0422399
466.6	-0.0234027	-0.0228263	-0.0171145	-0.0105515	-0.0445678	-0.0423072
466.8	-0.0233274	-0.0225002	-0.017121	-0.0106454	-0.0451358	-0.0414152
467	-0.0238317	-0.0226614	-0.017024	-0.010853	-0.0454844	-0.0411863
467.2	-0.0239572	-0.0231325	-0.0166151	-0.0113742	-0.0459827	-0.0410616
467.4	-0.0234547	-0.0225754	-0.016526	-0.0112092	-0.0467027	-0.0408915
467.6	-0.024049	-0.0223409	-0.0161308	-0.0107362	-0.0462819	-0.0411691
467.8	-0.0242737	-0.0225963	-0.0154473	-0.0111003	-0.0467391	-0.0412164
468	-0.0239662	-0.0224215	-0.0159236	-0.0114366	-0.0472017	-0.0413027
468.2	-0.0243618	-0.0220866	-0.0163289	-0.0114815	-0.047264	-0.0413916
468.4	-0.024569	-0.0223087	-0.0159149	-0.0113723	-0.0470497	-0.0416934
468.6	-0.0243604	-0.0223544	-0.0158149	-0.0115105	-0.0476198	-0.0415903
468.8	-0.0242164	-0.0219345	-0.0157872	-0.0116809	-0.0477056	-0.0418146
469	-0.0244971	-0.021633	-0.0161224	-0.0115265	-0.0468788	-0.0419855
469.2	-0.0244133	-0.0224446	-0.0155706	-0.0116535	-0.046457	-0.0417197
469.4	-0.0240848	-0.0222237	-0.0156386	-0.0119184	-0.0461468	-0.0414267
469.6	-0.0238355	-0.0220129	-0.0152955	-0.0117079	-0.0460729	-0.0418601
469.8	-0.0240624	-0.0226528	-0.0149133	-0.0120555	-0.0457223	-0.0419275
470	-0.0234284	-0.0224382	-0.0147346	-0.0121779	-0.0458194	-0.0419123
470.2	-0.0239621	-0.0223405	-0.0144411	-0.0122011	-0.045373	-0.0417527
470.4	-0.023944	-0.0224878	-0.0145919	-0.0124593	-0.0448022	-0.041662
470.6	-0.0233075	-0.022974	-0.0144498	-0.0129048	-0.0444743	-0.0419358
470.8	-0.023126	-0.0223856	-0.0146755	-0.0128543	-0.0454428	-0.0416831
471	-0.0234629	-0.0219384	-0.0148024	-0.0129682	-0.0452327	-0.0417193
471.2	-0.0237373	-0.021749	-0.0144595	-0.0129766	-0.0452232	-0.0414645
471.4	-0.0231531	-0.020917	-0.0146729	-0.0125639	-0.0449824	-0.0412033
471.6	-0.0228976	-0.0206567	-0.0149959	-0.01224	-0.044827	-0.0409102
471.8	-0.0224313	-0.020749	-0.0151793	-0.0118247	-0.0447892	-0.0404256
472	-0.0219449	-0.0206003	-0.0155304	-0.0117149	-0.0449536	-0.0404756
472.2	-0.0218563	-0.0201388	-0.0155803	-0.0114442	-0.0452025	-0.040341
472.4	-0.0219014	-0.0203171	-0.0153905	-0.0108518	-0.0448545	-0.0401287
472.6	-0.0213168	-0.0204628	-0.015399	-0.0106002	-0.0448989	-0.0402965
472.8	-0.0211527	-0.0201954	-0.0156144	-0.0105583	-0.0451485	-0.0401433
473	-0.0213975	-0.0207477	-0.0152175	-0.0099438	-0.0446262	-0.0397755
473.2	-0.0212265	-0.0215223	-0.0146055	-0.0096048	-0.0441187	-0.0399654
473.4	-0.020982	-0.0218499	-0.0147492	-0.0096242	-0.0442009	-0.0401036
473.6	-0.0210414	-0.0217639	-0.0143956	-0.0090537	-0.0446578	-0.0403401
473.8	-0.0211764	-0.0224869	-0.0142162	-0.008963	-0.0442434	-0.0403685
474	-0.0206452	-0.0226179	-0.0142233	-0.0095439	-0.0447205	-0.040932
474.2	-0.020936	-0.022947	-0.0143655	-0.009465	-0.0447583	-0.041352
474.4	-0.0207203	-0.0230723	-0.0146668	-0.0098158	-0.0448307	-0.041358
474.6	-0.0209416	-0.0236504	-0.0146792	-0.0103283	-0.0446406	-0.0415789
474.8	-0.0216849	-0.0227269	-0.0147103	-0.0102499	-0.0449211	-0.0413471
475	-0.0221479	-0.0224288	-0.0146809	-0.0102093	-0.0442501	-0.0410459
475.2	-0.0221392	-0.0230188	-0.0143407	-0.0108516	-0.0440889	-0.0410829
475.4	-0.0215394	-0.0221433	-0.0146122	-0.0107186	-0.0441436	-0.0407643
475.6	-0.0219217	-0.021979	-0.0151095	-0.010369	-0.0445002	-0.0404149
475.8	-0.0222812	-0.0220188	-0.0147811	-0.010153	-0.0443467	-0.0403528
476	-0.0219507	-0.0212412	-0.0149313	-0.0106346	-0.0443272	-0.0404836
476.2	-0.0217551	-0.0208064	-0.015211	-0.0103895	-0.044309	-0.0404844
476.4	-0.0221557	-0.0210715	-0.0150691	-0.009974	-0.0437453	-0.0398702
476.6	-0.0221625	-0.0211752	-0.0149469	-0.0104211	-0.0435794	-0.0400116
476.8	-0.021919	-0.0209002	-0.0154165	-0.0107751	-0.0436356	-0.0396224
477	-0.0222187	-0.0208515	-0.0153364	-0.0106212	-0.0431819	-0.0395074
477.2	-0.0222833	-0.0210727	-0.0154369	-0.0111556	-0.0429805	-0.0395854
477.4	-0.0220329	-0.0205915	-0.0156175	-0.0110786	-0.0430358	-0.0392244
477.6	-0.0222636	-0.0203327	-0.0157644	-0.01072	-0.0436739	-0.0393665
477.8	-0.0224687	-0.021127	-0.0158019	-0.0112133	-0.0437254	-0.039506
478	-0.0220883	-0.0209909	-0.0159483	-0.0116097	-0.0439501	-0.0398297
478.2	-0.0219324	-0.0209723	-0.0161257	-0.0118358	-0.0441034	-0.0398257
478.4	-0.0219085	-0.0208693	-0.0163273	-0.0118928	-0.044757	-0.0394475
478.6	-0.022175	-0.0209258	-0.0158244	-0.0119238	-0.0444271	-0.0394081
478.8	-0.0221326	-0.0205568	-0.0160804	-0.0115381	-0.0446807	-0.0389319
479	-0.0219842	-0.0204569	-0.016007	-0.0114019	-0.0444993	-0.0389951
479.2	-0.0221935	-0.0206076	-0.0156548	-0.0115036	-0.0439884	-0.0387391
479.4	-0.0212657	-0.0202028	-0.0159103	-0.0107053	-0.0440769	-0.0389269
479.6	-0.0214531	-0.0198095	-0.01615	-0.010383	-0.0439117	-0.0390879
479.8	-0.021393	-0.0203836	-0.0159141	-0.010079	-0.0435337	-0.0392036
480	-0.0209607	-0.0210381	-0.0161939	-0.010246	-0.0433188	-0.0396433
480.2	-0.0211282	-0.0209399	-0.0161118	-0.0102463	-0.0432704	-0.03932
480.4	-0.0220045	-0.0212563	-0.0159648	-0.0101329	-0.0426578	-0.0389888
480.6	-0.0218355	-0.0216775	-0.0159455	-0.0103923	-0.0421387	-0.0394689
480.8	-0.0220732	-0.0215213	-0.0159225	-0.0105223	-0.0424206	-0.0388116
481	-0.0225719	-0.0212277	-0.0160735	-0.0105217	-0.0423537	-0.0385099
481.2	-0.0226338	-0.0214267	-0.0157523	-0.0106306	-0.0420809	-0.0389281
481.4	-0.0226008	-0.0210983	-0.0155568	-0.0104308	-0.0420986	-0.0389381
481.6	-0.0232008	-0.0209771	-0.0154832	-0.0106557	-0.042242	-0.0394888
481.8	-0.0232237	-0.0215501	-0.0151985	-0.0112148	-0.041935	-0.0394996
482	-0.0231174	-0.021044	-0.0150839	-0.0115186	-0.0423084	-0.0399782
482.2	-0.0233013	-0.020708	-0.0148235	-0.0117735	-0.042856	-0.0396835
482.4	-0.0236649	-0.0208825	-0.0145753	-0.0111156	-0.0430915	-0.0391542
482.6	-0.023317	-0.0206047	-0.0141813	-0.0111727	-0.0424706	-0.0389812
482.8	-0.0229812	-0.0206485	-0.0146322	-0.0108037	-0.0421732	-0.0386884
483	-0.022998	-0.0203904	-0.0145439	-0.0103551	-0.0418228	-0.0386903
483.2	-0.0229947	-0.0206808	-0.0142527	-0.0100083	-0.0418354	-0.0382144
483.4	-0.0220659	-0.0204963	-0.0148417	-0.0098858	-0.0422053	-0.0389503
483.6	-0.0223788	-0.0201484	-0.0150478	-0.0092992	-0.0422155	-0.0391181
483.8	-0.0227772	-0.0208831	-0.0147757	-0.0094564	-0.041873	-0.0392017
484	-0.022519	-0.0208271	-0.014922	-0.009669	-0.0415004	-0.0394405
484.2	-0.0224314	-0.0201735	-0.0148063	-0.0093219	-0.0413889	-0.0389434
484.4	-0.0230981	-0.0203689	-0.0150777	-0.0090295	-0.0413182	-0.0389599
484.6	-0.0224691	-0.0207383	-0.0149056	-0.0091488	-0.0408337	-0.0389663
484.8	-0.0222663	-0.0210152	-0.0150007	-0.0094544	-0.0408917	-0.0384635
485	-0.0220651	-0.0205295	-0.0153162	-0.0095782	-0.0405816	-0.0382448
485.2	-0.0215867	-0.0208221	-0.0146979	-0.0098155	-0.0402219	-0.0384084
485.4	-0.0207362	-0.0210064	-0.0151206	-0.0098826	-0.0401735	-0.0386459
485.6	-0.0206729	-0.0212118	-0.0152901	-0.0103669	-0.0400581	-0.0387032
485.8	-0.0209474	-0.0218317	-0.0147125	-0.0105484	-0.0399318	-0.0380186
486	-0.0205471	-0.0219265	-0.0146142	-0.0106632	-0.0401798	-0.0381479
486.2	-0.0203146	-0.0220929	-0.0152005	-0.010542	-0.0400544	-0.037485
486.4	-0.0201868	-0.0221463	-0.0151493	-0.0102557	-0.039865	-0.0368451
486.6	-0.0195177	-0.0222507	-0.0150462	-0.0104702	-0.0397803	-0.0366462
486.8	-0.0196566	-0.0221438	-0.0159363	-0.0102385	-0.0403937	-0.0355976
487	-0.0199445	-0.0214977	-0.0163968	-0.0098193	-0.0408366	-0.0347517
487.2	-0.0198995	-0.0214785	-0.0158266	-0.0098612	-0.040961	-0.0345164
487.4	-0.019717	-0.0213458	-0.0166954	-0.0095677	-0.0408616	-0.0349727
487.6	-0.0202498	-0.0204975	-0.0163707	-0.0090143	-0.0410667	-0.0349715
487.8	-0.0213051	-0.0200457	-0.015972	-0.0093221	-0.0409273	-0.0346853
488	-0.0214162	-0.0196908	-0.0159498	-0.0091468	-0.0410165	-0.0348768
488.2	-0.0213458	-0.0192031	-0.0159009	-0.008971	-0.041599	-0.0346871
488.4	-0.0216164	-0.0187042	-0.0162649	-0.0089094	-0.041797	-0.0345348
488.6	-0.0215802	-0.0190887	-0.0159564	-0.0093991	-0.0414399	-0.0348957
488.8	-0.0218775	-0.0193923	-0.0160193	-0.0096156	-0.0415063	-0.0352063
489	-0.0216144	-0.0182955	-0.0156528	-0.0092096	-0.0415368	-0.0349629
489.2	-0.0214405	-0.0186886	-0.0155101	-0.0094554	-0.0408563	-0.0354916
489.4	-0.0209095	-0.0189041	-0.0156532	-0.009659	-0.0407478	-0.0360736
489.6	-0.0212711	-0.0186637	-0.015107	-0.0097295	-0.0403071	-0.0358687
489.8	-0.0216329	-0.0188859	-0.014885	-0.0098767	-0.0399844	-0.0362978
490	-0.0216533	-0.019093	-0.0155676	-0.0099764	-0.0394749	-0.0368271
490.2	-0.0216027	-0.0192141	-0.0158374	-0.009938	-0.039326	-0.0367812
490.4	-0.0213202	-0.0194802	-0.015568	-0.0097277	-0.0392542	-0.0365445
490.6	-0.0211603	-0.0201306	-0.0158678	-0.0099676	-0.0388877	-0.0365486
490.8	-0.0212343	-0.0200275	-0.0163946	-0.0100675	-0.0386354	-0.0357996
491	-0.0209632	-0.0199445	-0.0158904	-0.0097461	-0.0383429	-0.0358388
491.2	-0.0211204	-0.0200003	-0.0157287	-0.010018	-0.0378389	-0.0357641
491.4	-0.0207601	-0.0199265	-0.0159135	-0.009657	-0.0379852	-0.0353993
491.6	-0.0208996	-0.018924	-0.0152662	-0.0096034	-0.0385156	-0.0351702
491.8	-0.0210558	-0.0181332	-0.0151101	-0.0099727	-0.038179	-0.0350008
492	-0.0204928	-0.0182781	-0.0149389	-0.0099327	-0.0377355	-0.0349913
492.2	-0.0195753	-0.0183827	-0.015282	-0.0101052	-0.0382106	-0.0346395
492.4	-0.0196677	-0.0177533	-0.0150105	-0.0101227	-0.0380299	-0.0339497
492.6	-0.019981	-0.0180744	-0.014392	-0.0101745	-0.0374457	-0.0344365
492.8	-0.0194442	-0.0180406	-0.0143445	-0.0097569	-0.0377313	-0.0345129
493	-0.018844	-0.0168374	-0.0146485	-0.0092969	-0.0377903	-0.0341036
493.2	-0.0189627	-0.0168897	-0.0146453	-0.0091994	-0.0374528	-0.034463
493.4	-0.0186488	-0.0168495	-0.0145396	-0.0092446	-0.0376487	-0.035389
493.6	-0.0185686	-0.0161636	-0.0151503	-0.0091122	-0.0377946	-0.0353577
493.8	-0.0190178	-0.0164748	-0.0149544	-0.0087162	-0.0379174	-0.0356623
494	-0.0189389	-0.0172017	-0.0152513	-0.0082284	-0.0374341	-0.0357781
494.2	-0.0185339	-0.0170662	-0.0150649	-0.0080237	-0.0377502	-0.03596
494.4	-0.0189801	-0.0173726	-0.0151341	-0.0075821	-0.0377844	-0.0356994
494.6	-0.0191802	-0.0183896	-0.0149787	-0.0075989	-0.0371793	-0.0360106
494.8	-0.0193053	-0.0184789	-0.0147541	-0.0078089	-0.0376991	-0.0355793
495	-0.0192847	-0.0181804	-0.0145569	-0.0073101	-0.0381835	-0.035509
495.2	-0.0195538	-0.0188773	-0.0145484	-0.0070726	-0.0377208	-0.0353461
495.4	-0.018834	-0.0187745	-0.0143283	-0.0070417	-0.0381752	-0.0348626
495.6	-0.0189239	-0.0182226	-0.01442	-0.0068642	-0.0380303	-0.0347792
495.8	-0.0188677	-0.0184542	-0.0143956	-0.006792	-0.0374061	-0.0343577
496	-0.0185571	-0.0192597	-0.0144024	-0.0067902	-0.0373743	-0.0337705
496.2	-0.0184626	-0.0189637	-0.0143104	-0.0070633	-0.0377667	-0.0333816
496.4	-0.0188159	-0.0185308	-0.014326	-0.006762	-0.037366	-0.0330069
496.6	-0.0188084	-0.0193352	-0.0145729	-0.0067615	-0.0375777	-0.0337886
496.8	-0.0187924	-0.0189424	-0.0152758	-0.0067216	-0.0381296	-0.0334264
497	-0.0185286	-0.0179784	-0.0157878	-0.0066572	-0.0382119	-0.0337508
497.2	-0.018492	-0.0183311	-0.0157194	-0.0072166	-0.0382563	-0.034134
497.4	-0.0182402	-0.0183917	-0.015551	-0.0076471	-0.0384557	-0.0346196
497.6	-0.0181135	-0.0180866	-0.0162524	-0.0077931	-0.0383882	-0.0342075
497.8	-0.0188677	-0.0182619	-0.0157481	-0.0072696	-0.0382223	-0.034238
498	-0.0193998	-0.0184407	-0.0155386	-0.0075939	-0.0374059	-0.0342786
498.2	-0.0197247	-0.0178355	-0.015699	-0.0072634	-0.0375557	-0.033953
498.4	-0.0201688	-0.0185588	-0.0157384	-0.0074032	-0.0374572	-0.0338218
498.6	-0.0206304	-0.0190763	-0.0149981	-0.0075379	-0.0368503	-0.0341272
498.8	-0.020754	-0.0189244	-0.0148332	-0.0076822	-0.0372788	-0.0338303
499	-0.0204883	-0.018665	-0.015106	-0.0073286	-0.0372045	-0.0335457
499.2	-0.0208083	-0.0185207	-0.0151038	-0.0074717	-0.036619	-0.0335818
499.4	-0.0206203	-0.0183633	-0.0150841	-0.0077491	-0.036372	-0.0334882
499.6	-0.0205043	-0.0185736	-0.0150345	-0.007927	-0.036645	-0.0337128
499.8	-0.0209185	-0.0186823	-0.0150158	-0.0078099	-0.036538	-0.0331469
500	-0.0208365	-0.0188645	-0.0151123	-0.0082633	-0.0365296	-0.0333002
500.2	-0.0206195	-0.0188858	-0.0154092	-0.0084633	-0.0369329	-0.0338758
500.4	-0.0206629	-0.0187834	-0.0157872	-0.0084472	-0.0368777	-0.0343932
500.6	-0.0208208	-0.0190457	-0.0160108	-0.0088906	-0.0369441	-0.034765
500.8	-0.0203772	-0.0191899	-0.0163666	-0.0093164	-0.0372576	-0.0347102
501	-0.0201791	-0.0188092	-0.0167354	-0.0092398	-0.0375314	-0.0351089
501.2	-0.0204358	-0.0196088	-0.0165719	-0.0094345	-0.0373437	-0.035283
501.4	-0.0204579	-0.0197021	-0.0165341	-0.0094742	-0.03769	-0.0358332
501.6	-0.0209481	-0.0192052	-0.016432	-0.009288	-0.0376113	-0.0353163
501.8	-0.0213006	-0.0189154	-0.0156134	-0.008748	-0.0374168	-0.0348963
502	-0.0216402	-0.0189945	-0.0152599	-0.0089594	-0.0370535	-0.0346922
502.2	-0.0212482	-0.018635	-0.0150807	-0.0087125	-0.0373739	-0.034464
502.4	-0.0209646	-0.0189011	-0.0146069	-0.0087665	-0.0372337	-0.0340968
502.6	-0.0207392	-0.0193908	-0.0141302	-0.0088412	-0.0368385	-0.0340597
502.8	-0.0206174	-0.0186389	-0.0139619	-0.0087601	-0.0374006	-0.0336412
503	-0.0203066	-0.0176625	-0.0139953	-0.0083272	-0.0374053	-0.0335354
503.2	-0.0207048	-0.0177832	-0.0133605	-0.0083206	-0.0372282	-0.0338996
503.4	-0.0204346	-0.0181573	-0.0128551	-0.0083408	-0.0373153	-0.0338938
503.6	-0.0197291	-0.0179125	-0.0129994	-0.0084131	-0.0376109	-0.0336274
503.8	-0.0200016	-0.0180252	-0.012949	-0.0081826	-0.0372619	-0.0335903
504	-0.019907	-0.018718	-0.0127825	-0.0085611	-0.0369667	-0.0337531
504.2	-0.0196379	-0.0183501	-0.0127196	-0.008082	-0.0367673	-0.0339302
504.4	-0.0200702	-0.017918	-0.0127907	-0.0079785	-0.0362219	-0.0338666
504.6	-0.0204249	-0.0185831	-0.0133978	-0.00807	-0.0359586	-0.0337749
504.8	-0.0202249	-0.0185972	-0.0135151	-0.007773	-0.0359912	-0.0339103
505	-0.0206887	-0.0179129	-0.0142535	-0.0075229	-0.0359945	-0.0342413
505.2	-0.0213672	-0.0183973	-0.0144304	-0.0076433	-0.035791	-0.0344598
505.4	-0.0210287	-0.0184495	-0.0143994	-0.0079593	-0.036015	-0.0344839
505.6	-0.0211669	-0.0183563	-0.0143222	-0.0070999	-0.0360636	-0.0335611
505.8	-0.0209702	-0.0184644	-0.0143148	-0.0069869	-0.035765	-0.0333597
506	-0.0211829	-0.018634	-0.0140363	-0.0072811	-0.0353291	-0.033481
506.2	-0.0206218	-0.0185078	-0.0135062	-0.0075303	-0.0355162	-0.0333853
506.4	-0.0198762	-0.0184324	-0.0137552	-0.0076578	-0.0355663	-0.0328686
506.6	-0.020044	-0.0183416	-0.013631	-0.0077501	-0.0351164	-0.0331034
506.8	-0.019956	-0.0179132	-0.0135406	-0.0076229	-0.0353762	-0.0330992
507	-0.0193397	-0.0178282	-0.0138097	-0.0075671	-0.0353144	-0.0330914
507.2	-0.0192282	-0.0183243	-0.0131348	-0.0074524	-0.0351551	-0.0325631
507.4	-0.0187002	-0.0188472	-0.0132822	-0.0074332	-0.0353245	-0.0322925
507.6	-0.0180762	-0.0189827	-0.0134193	-0.0078672	-0.0356081	-0.0320721
507.8	-0.018554	-0.0192559	-0.0128062	-0.0078082	-0.0356276	-0.0321728
508	-0.018157	-0.0193493	-0.0126318	-0.0078367	-0.0352088	-0.0317822
508.2	-0.0181071	-0.0186025	-0.012537	-0.0076154	-0.0352066	-0.0320186
508.4	-0.0185476	-0.0184238	-0.0128866	-0.0074831	-0.035249	-0.0316227
508.6	-0.0182885	-0.0188923	-0.0130012	-0.0073185	-0.0351481	-0.0320619
508.8	-0.0184134	-0.0185204	-0.0131877	-0.0073731	-0.0352205	-0.0322925
509	-0.0189177	-0.0182791	-0.0136735	-0.0073906	-0.0359465	-0.0317983
509.2	-0.0195284	-0.0187924	-0.013847	-0.0070857	-0.0355818	-0.0315545
509.4	-0.0193147	-0.0192105	-0.0134146	-0.007381	-0.0360831	-0.0316745
509.6	-0.0198688	-0.0187509	-0.013476	-0.0066654	-0.0364651	-0.0311016
509.8	-0.0201025	-0.0188512	-0.0129664	-0.006561	-0.0360282	-0.030885
510	-0.0201038	-0.0188288	-0.0126061	-0.0071742	-0.0357024	-0.0317495
510.2	-0.0196674	-0.0183671	-0.0127115	-0.0078135	-0.036163	-0.0316805
510.4	-0.0195987	-0.0183952	-0.0127505	-0.0077314	-0.0355194	-0.0312404
510.6	-0.0197958	-0.0191499	-0.0126959	-0.0079104	-0.0349923	-0.031555
510.8	-0.0194181	-0.019431	-0.0126132	-0.0087366	-0.0350932	-0.0312756
511	-0.0195294	-0.0192195	-0.0122424	-0.0089395	-0.0351324	-0.0307667
511.2	-0.0191267	-0.019909	-0.0119275	-0.0087216	-0.0347885	-0.0304382
511.4	-0.0190682	-0.0200232	-0.0120961	-0.0095811	-0.0349395	-0.0307016
511.6	-0.0188686	-0.0194951	-0.0118986	-0.01017	-0.0349051	-0.030962
511.8	-0.0187097	-0.0198369	-0.0117641	-0.009949	-0.0347485	-0.0311542
512	-0.0182522	-0.0193726	-0.0121181	-0.0100344	-0.034113	-0.031206
512.2	-0.0183278	-0.0187654	-0.012122	-0.0096305	-0.0337962	-0.031185
512.4	-0.0183703	-0.018641	-0.0123981	-0.0091957	-0.0336486	-0.0313214
512.6	-0.0180971	-0.0189144	-0.0121339	-0.0092806	-0.0333987	-0.0314047
512.8	-0.0184173	-0.0184943	-0.0121138	-0.0091524	-0.0330674	-0.0307739
513	-0.0185558	-0.018606	-0.0122059	-0.0086035	-0.0332254	-0.0306602
513.2	-0.0188801	-0.0187693	-0.0124742	-0.0083311	-0.0327144	-0.0308516
513.4	-0.018761	-0.0183559	-0.0119828	-0.008384	-0.032728	-0.0310003
513.6	-0.0191084	-0.0175508	-0.012312	-0.0076309	-0.0328516	-0.0308343
513.8	-0.019343	-0.0177102	-0.012429	-0.007664	-0.0326626	-0.0305968
514	-0.0191241	-0.0175622	-0.0125461	-0.0080441	-0.0324551	-0.0309155
514.2	-0.0190121	-0.0174197	-0.0124959	-0.0079787	-0.032572	-0.0307116
514.4	-0.0194135	-0.0176202	-0.012301	-0.0077543	-0.0324832	-0.0299203
514.6	-0.0192454	-0.018303	-0.0123881	-0.0080078	-0.0329187	-0.0297342
514.8	-0.0190684	-0.0179655	-0.0122601	-0.008072	-0.0330436	-0.0298396
515	-0.0196686	-0.0180954	-0.0124254	-0.0076871	-0.0335636	-0.0299241
515.2	-0.0195043	-0.0184118	-0.0123008	-0.0076156	-0.0333027	-0.0297424
515.4	-0.0192937	-0.0183346	-0.0121604	-0.0082822	-0.0331538	-0.0300028
515.6	-0.0195983	-0.0180677	-0.012288	-0.0080468	-0.0334948	-0.0303136
515.8	-0.0196539	-0.01828	-0.0124618	-0.0073013	-0.0336174	-0.0300539
516	-0.0191335	-0.0177769	-0.0129632	-0.0071634	-0.0329179	-0.0299212
516.2	-0.0189808	-0.0175964	-0.0129263	-0.0072885	-0.0327563	-0.0303293
516.4	-0.0191234	-0.0174968	-0.0129781	-0.0073096	-0.032806	-0.0305947
516.6	-0.018438	-0.0175467	-0.0127878	-0.0075867	-0.0325038	-0.0302617
516.8	-0.0180864	-0.0171178	-0.0129625	-0.0078069	-0.0320398	-0.0305627
517	-0.018479	-0.0172407	-0.0134009	-0.0076937	-0.0317766	-0.0306024
517.2	-0.0184158	-0.0171336	-0.0134507	-0.0079136	-0.0313123	-0.0304021
517.4	-0.0183286	-0.0167255	-0.0130592	-0.0085463	-0.0312026	-0.0304512
517.6	-0.0189737	-0.0166182	-0.013358	-0.0086397	-0.0309559	-0.0303677
517.8	-0.0187999	-0.0173421	-0.013446	-0.0084863	-0.0309064	-0.0296527
518	-0.018488	-0.0175208	-0.0130597	-0.0083215	-0.0309147	-0.0299324
518.2	-0.0186471	-0.0172479	-0.0128603	-0.0083942	-0.0310062	-0.0300084
518.4	-0.0188006	-0.0176476	-0.012969	-0.0079622	-0.0310179	-0.0293281
518.6	-0.0185239	-0.0178646	-0.012526	-0.0079686	-0.031283	-0.0291583
518.8	-0.0187896	-0.0171902	-0.0123285	-0.0078288	-0.0312598	-0.0290875
519	-0.0193892	-0.0177822	-0.0125384	-0.0075332	-0.031465	-0.0287509
519.2	-0.0188831	-0.0182545	-0.0120712	-0.0076843	-0.0312365	-0.0283929
519.4	-0.0186985	-0.017731	-0.0116654	-0.0081197	-0.0310098	-0.028592
519.6	-0.0191886	-0.0177789	-0.0117979	-0.0078126	-0.0314739	-0.0285911
519.8	-0.0183733	-0.0179432	-0.0117305	-0.0074251	-0.0317052	-0.0283767
520	-0.0179438	-0.0173711	-0.0120469	-0.0077772	-0.0311011	-0.0282715
520.2	-0.0179716	-0.0168229	-0.0121399	-0.0078011	-0.0311774	-0.0288611
520.4	-0.0178326	-0.0168621	-0.0125061	-0.0072477	-0.0314393	-0.0288747
520.6	-0.0171262	-0.0164238	-0.012711	-0.0074033	-0.0316829	-0.0287037
520.8	-0.0175112	-0.016448	-0.0128217	-0.0072782	-0.0314622	-0.028911
521	-0.0177112	-0.0171192	-0.0131703	-0.0071157	-0.0316519	-0.0284328
521.2	-0.0176373	-0.0172229	-0.013428	-0.0071531	-0.0317202	-0.0285562
521.4	-0.0174314	-0.0165965	-0.0130905	-0.0070563	-0.0317928	-0.0286623
521.6	-0.0178151	-0.0169143	-0.013446	-0.0068164	-0.0316696	-0.0286823
521.8	-0.0180788	-0.0172917	-0.0130298	-0.0067028	-0.0319407	-0.0284454
522	-0.0180049	-0.017323	-0.012464	-0.0067905	-0.0318125	-0.02857
522.2	-0.017956	-0.017246	-0.0126375	-0.0070336	-0.0314781	-0.0284416
522.4	-0.0178477	-0.017715	-0.0124564	-0.0068164	-0.0315363	-0.0278405
522.6	-0.0174071	-0.0178936	-0.0119252	-0.007055	-0.0315388	-0.0276413
522.8	-0.017539	-0.0176735	-0.012047	-0.0073551	-0.0312414	-0.0277042
523	-0.0175491	-0.0182404	-0.0121747	-0.0076571	-0.0314068	-0.0281939
523.2	-0.0171643	-0.0184326	-0.0118809	-0.0081277	-0.0313629	-0.0280702
523.4	-0.0171192	-0.0180338	-0.0115749	-0.0087985	-0.0312784	-0.0285264
523.6	-0.0172611	-0.0185465	-0.0117001	-0.0090235	-0.0315873	-0.0289331
523.8	-0.0167996	-0.0183248	-0.0120508	-0.0087972	-0.031587	-0.028842
524	-0.017101	-0.0177063	-0.0123507	-0.0089281	-0.0312389	-0.0290687
524.2	-0.0170164	-0.0173764	-0.0126769	-0.0089794	-0.0311332	-0.0293084
524.4	-0.0167473	-0.0174938	-0.0130719	-0.0086396	-0.0311183	-0.0295241
524.6	-0.0160216	-0.0168552	-0.01302	-0.0088983	-0.0313418	-0.029606
524.8	-0.0167221	-0.0168969	-0.0127566	-0.0086012	-0.0313739	-0.0296829
525	-0.0167386	-0.0171196	-0.0130994	-0.0083598	-0.0316488	-0.0294326
525.2	-0.0167869	-0.0168153	-0.0127585	-0.0079859	-0.0314875	-0.0293286
525.4	-0.0167673	-0.0160269	-0.0121137	-0.0079239	-0.0309448	-0.029212
525.6	-0.0174009	-0.0163999	-0.012621	-0.0076731	-0.0307614	-0.0289707
525.8	-0.0174882	-0.0167913	-0.0124435	-0.0072243	-0.0304987	-0.0287014
526	-0.0170134	-0.0168508	-0.0121928	-0.0069327	-0.0303416	-0.0284481
526.2	-0.0174984	-0.0164946	-0.0122665	-0.0069978	-0.0295218	-0.0283852
526.4	-0.0181336	-0.0169173	-0.012256	-0.0063922	-0.0294982	-0.0282845
526.6	-0.0182177	-0.0166799	-0.0120882	-0.0065812	-0.029179	-0.0283117
526.8	-0.0186299	-0.0163873	-0.011679	-0.006691	-0.0291089	-0.0284625
527	-0.0187196	-0.0167355	-0.0120155	-0.0066842	-0.0293022	-0.0286413
527.2	-0.0187779	-0.0169678	-0.0119814	-0.0067217	-0.0295626	-0.0285397
527.4	-0.0189492	-0.0163553	-0.0120572	-0.0067674	-0.0294873	-0.0284858
527.6	-0.019106	-0.0165428	-0.0122648	-0.0065222	-0.0299725	-0.0286133
527.8	-0.0192176	-0.0165852	-0.0123694	-0.0063466	-0.0302987	-0.0280329
528	-0.0193722	-0.015696	-0.0123427	-0.006785	-0.0302757	-0.0279699
528.2	-0.0188366	-0.0154544	-0.012511	-0.0066522	-0.0301578	-0.0279015
528.4	-0.0180945	-0.0158241	-0.0128292	-0.0065916	-0.0303898	-0.0281163
528.6	-0.0173414	-0.0156073	-0.0124386	-0.0066122	-0.0299655	-0.0282243
528.8	-0.0172408	-0.0159104	-0.0118842	-0.0066395	-0.0298494	-0.0282097
529	-0.0172101	-0.0165503	-0.012245	-0.0067239	-0.0300953	-0.0283122
529.2	-0.0168759	-0.0165915	-0.0120352	-0.0067381	-0.0297931	-0.028226
529.4	-0.0165292	-0.0163331	-0.0122056	-0.006634	-0.0289497	-0.0278408
529.6	-0.0165343	-0.0167046	-0.0127823	-0.006725	-0.0291041	-0.0282033
529.8	-0.0166068	-0.0169442	-0.0128578	-0.0066514	-0.0292946	-0.0279359
530	-0.0161967	-0.016947	-0.012461	-0.0064851	-0.0290426	-0.0275547
530.2	-0.0169654	-0.0164639	-0.0127469	-0.0070365	-0.0286717	-0.0276883
530.4	-0.0175066	-0.016603	-0.0131495	-0.0068716	-0.0292618	-0.0273851
530.6	-0.0170243	-0.0165335	-0.0131617	-0.0072099	-0.0288321	-0.0268406
530.8	-0.0170478	-0.0166304	-0.0129346	-0.0070342	-0.0284269	-0.0270885
531	-0.0176388	-0.0165739	-0.0137032	-0.0072584	-0.0286984	-0.0269558
531.2	-0.0174529	-0.0167854	-0.0137172	-0.0070326	-0.0292735	-0.0268087
531.4	-0.0173168	-0.0165728	-0.0136972	-0.0068994	-0.0291835	-0.0266003
531.6	-0.0175214	-0.0171524	-0.0136468	-0.0066693	-0.0295643	-0.0266151
531.8	-0.0173318	-0.0176466	-0.0131728	-0.0064449	-0.0296508	-0.0258555
532	-0.0167641	-0.0171865	-0.0128938	-0.0066824	-0.0296693	-0.0255477
532.2	-0.0164019	-0.0174177	-0.0131885	-0.0067251	-0.0298738	-0.0257752
532.4	-0.0160345	-0.0177322	-0.0130433	-0.0068449	-0.0300508	-0.0257728
532.6	-0.0155688	-0.0178138	-0.0124943	-0.0073003	-0.0301665	-0.0258091
532.8	-0.0158232	-0.0177203	-0.0120758	-0.0073457	-0.0305832	-0.0257911
533	-0.015872	-0.0183415	-0.012212	-0.0071919	-0.030789	-0.0256142
533.2	-0.0150195	-0.0181416	-0.0116273	-0.0068531	-0.0304749	-0.0249965
533.4	-0.0152057	-0.0176395	-0.0111025	-0.0072335	-0.0302519	-0.0246097
533.6	-0.0154195	-0.0177491	-0.011243	-0.0074974	-0.0304906	-0.0252233
533.8	-0.0151283	-0.0178818	-0.0109916	-0.0072871	-0.0306522	-0.0243433
534	-0.0148818	-0.0174272	-0.0107226	-0.0072028	-0.0306466	-0.0241778
534.2	-0.0159202	-0.0167951	-0.0108783	-0.0074124	-0.0300205	-0.0244797
534.4	-0.0157755	-0.0173046	-0.0110194	-0.006956	-0.0301083	-0.0245709
534.6	-0.0154755	-0.0171374	-0.0110091	-0.0069282	-0.029595	-0.0247811
534.8	-0.0160173	-0.0165959	-0.0108121	-0.006861	-0.0290856	-0.0258968
535	-0.0160329	-0.016894	-0.011546	-0.007075	-0.0293344	-0.0262842
535.2	-0.0153713	-0.0168148	-0.0108701	-0.0068289	-0.0289606	-0.0262096
535.4	-0.0152968	-0.0165676	-0.0102857	-0.0069133	-0.0280722	-0.0262689
535.6	-0.0156993	-0.0172118	-0.0104299	-0.0070174	-0.0278327	-0.0265225
535.8	-0.0155339	-0.0173206	-0.010233	-0.0071488	-0.0282233	-0.0261536
536	-0.0159749	-0.016488	-0.0102617	-0.0074486	-0.0278812	-0.0259239
536.2	-0.0165697	-0.0161152	-0.0106524	-0.0076894	-0.0280155	-0.0263067
536.4	-0.0165222	-0.0160528	-0.0102509	-0.0071711	-0.028006	-0.0261202
536.6	-0.016408	-0.0159351	-0.0103602	-0.0071478	-0.0278101	-0.0258752
536.8	-0.016704	-0.0158125	-0.0105843	-0.0065711	-0.0270601	-0.0259048
537	-0.0166019	-0.0160992	-0.0107663	-0.006586	-0.0270118	-0.0254473
537.2	-0.0166081	-0.0161376	-0.0104679	-0.0061863	-0.0268907	-0.0248742
537.4	-0.0168718	-0.0167035	-0.0105155	-0.0066049	-0.0268834	-0.0251822
537.6	-0.0172402	-0.0173274	-0.0111484	-0.006555	-0.0272594	-0.02544
537.8	-0.017037	-0.0174732	-0.0109033	-0.0058764	-0.0277838	-0.0247396
538	-0.0166627	-0.0179163	-0.011215	-0.005277	-0.0281707	-0.0246484
538.2	-0.0170178	-0.017837	-0.0113745	-0.0052156	-0.0280146	-0.0245937
538.4	-0.0165158	-0.0181877	-0.011492	-0.0047307	-0.0287764	-0.0241999
538.6	-0.015908	-0.017819	-0.0117736	-0.0044924	-0.0286013	-0.0239949
538.8	-0.0158954	-0.0175864	-0.0118749	-0.0046545	-0.0285444	-0.0244632
539	-0.0152406	-0.017783	-0.0120101	-0.0045851	-0.0289373	-0.0238982
539.2	-0.0146577	-0.0174442	-0.0114134	-0.0046077	-0.0288199	-0.0235886
539.4	-0.0145538	-0.0172932	-0.0116343	-0.0048288	-0.0287694	-0.0236176
539.6	-0.0149396	-0.0174174	-0.0117337	-0.0050425	-0.0291652	-0.0237183
539.8	-0.0144808	-0.017013	-0.0116113	-0.0048238	-0.0290628	-0.0231496
540	-0.0143658	-0.0161338	-0.0114489	-0.00528	-0.0285463	-0.0231956
540.2	-0.0143893	-0.0156056	-0.0111999	-0.005519	-0.0286587	-0.0234268
540.4	-0.0139925	-0.0155986	-0.011635	-0.0049633	-0.0283255	-0.023575
540.6	-0.0137583	-0.0154808	-0.0116427	-0.0052425	-0.0280839	-0.0233881
540.8	-0.0142623	-0.015168	-0.0118756	-0.005498	-0.0276542	-0.0236229
541	-0.0145301	-0.0152724	-0.0119631	-0.0055622	-0.0278012	-0.0236212
541.2	-0.0143484	-0.0155243	-0.0115024	-0.0056013	-0.0278279	-0.0240659
541.4	-0.0147152	-0.0151886	-0.011768	-0.0058059	-0.0282045	-0.0243782
541.6	-0.0156308	-0.0152816	-0.0120521	-0.0056782	-0.0283535	-0.0245508
541.8	-0.0153268	-0.0151459	-0.0118209	-0.0051573	-0.02873	-0.0244714
542	-0.015472	-0.0153498	-0.0115726	-0.0053998	-0.0284638	-0.0241489
542.2	-0.0163263	-0.0150919	-0.0114418	-0.0052482	-0.027999	-0.0241798
542.4	-0.0159637	-0.0154958	-0.0114399	-0.0045353	-0.027825	-0.0241198
542.6	-0.0157648	-0.0149458	-0.010942	-0.0044658	-0.0273533	-0.0242578
542.8	-0.0164304	-0.014917	-0.010632	-0.0043056	-0.02772	-0.0247934
543	-0.0166589	-0.015562	-0.0106704	-0.0039616	-0.0284322	-0.0245347
543.2	-0.0165402	-0.0153135	-0.0107147	-0.0042086	-0.0284861	-0.0242438
543.4	-0.0170787	-0.0152126	-0.0103498	-0.0042183	-0.0280268	-0.0244011
543.6	-0.0171965	-0.0157833	-0.0108347	-0.0042307	-0.0279491	-0.0244233
543.8	-0.0170627	-0.0158196	-0.011383	-0.004553	-0.0277299	-0.023777
544	-0.0171047	-0.0151152	-0.0115633	-0.0046388	-0.0273761	-0.0236106
544.2	-0.017455	-0.0152155	-0.0121109	-0.00441	-0.0276123	-0.0239037
544.4	-0.0176498	-0.0155479	-0.0128307	-0.0043228	-0.0276584	-0.0240486
544.6	-0.017544	-0.015385	-0.0125951	-0.0048573	-0.027552	-0.0234276
544.8	-0.0179693	-0.0146005	-0.01332	-0.0052631	-0.0278649	-0.0243992
545	-0.0181764	-0.0147943	-0.0132292	-0.0051991	-0.0283491	-0.0248627
545.2	-0.0177334	-0.0145397	-0.0125359	-0.0052706	-0.0285395	-0.0248517
545.4	-0.0175288	-0.0140663	-0.0127034	-0.0056731	-0.0283251	-0.0248982
545.6	-0.0177639	-0.0143663	-0.0126186	-0.0060126	-0.028113	-0.0251446
545.8	-0.0173805	-0.0143491	-0.0119065	-0.0062487	-0.028173	-0.0251023
546	-0.017009	-0.0145596	-0.0115175	-0.0065404	-0.0274109	-0.0248403
546.2	-0.0168989	-0.0142879	-0.0109586	-0.0064183	-0.0268595	-0.0247578
546.4	-0.0161143	-0.01446	-0.0103494	-0.0059309	-0.0267604	-0.0244154
546.6	-0.0154582	-0.014404	-0.0096879	-0.0059563	-0.0268213	-0.0241471
546.8	-0.0155226	-0.0143506	-0.0099564	-0.0059602	-0.0272773	-0.0239806
547	-0.0152727	-0.0151346	-0.0096833	-0.0057638	-0.0272245	-0.0235919
547.2	-0.0144173	-0.0148878	-0.0095909	-0.0056272	-0.026791	-0.0233003
547.4	-0.0145821	-0.0147413	-0.0092927	-0.0055423	-0.0262763	-0.0237063
547.6	-0.0146064	-0.01478	-0.010134	-0.0050549	-0.0256994	-0.0231754
547.8	-0.0147281	-0.0149255	-0.0105107	-0.0046466	-0.025614	-0.022792
548	-0.0148165	-0.0144513	-0.010799	-0.0043744	-0.02555	-0.0226989
548.2	-0.0152465	-0.0148228	-0.0108717	-0.004377	-0.0258343	-0.0231301
548.4	-0.0154844	-0.0152153	-0.0111531	-0.0043564	-0.0257629	-0.0231928
548.6	-0.0154505	-0.0145807	-0.0112353	-0.004514	-0.0255558	-0.0230672
548.8	-0.0158142	-0.0141151	-0.0116277	-0.0047299	-0.0255003	-0.0238371
549	-0.0154353	-0.0148166	-0.0115567	-0.0046349	-0.0252602	-0.0237505
549.2	-0.0152241	-0.0148365	-0.0112255	-0.0048369	-0.0244624	-0.0234187
549.4	-0.0151536	-0.0143651	-0.0111433	-0.0051926	-0.0240736	-0.0238752
549.6	-0.0160825	-0.0152511	-0.0113914	-0.0052892	-0.0242665	-0.0240838
549.8	-0.0162811	-0.0158327	-0.0111221	-0.0057237	-0.0242952	-0.0237911
550	-0.0165157	-0.0155496	-0.0110064	-0.0055423	-0.0240555	-0.0231166
550.2	-0.0166504	-0.0156521	-0.0104819	-0.0053023	-0.0242776	-0.0229247
550.4	-0.016068	-0.0160178	-0.0107379	-0.0050184	-0.0251705	-0.0226581
550.6	-0.0160484	-0.0152887	-0.0105196	-0.0051559	-0.025304	-0.021965
550.8	-0.0163267	-0.0150066	-0.0105523	-0.0050342	-0.0254013	-0.0214196
551	-0.0163559	-0.0155265	-0.0104128	-0.0048225	-0.0256449	-0.0215494
551.2	-0.0160289	-0.0152222	-0.0107905	-0.004693	-0.025962	-0.0209851
551.4	-0.0162108	-0.0150988	-0.0104452	-0.0045402	-0.0256096	-0.0210339
551.6	-0.016553	-0.0153559	-0.0110254	-0.0045251	-0.0254404	-0.0209799
551.8	-0.0161858	-0.0155802	-0.0112023	-0.0042761	-0.0260472	-0.0203432
552	-0.0159701	-0.015077	-0.0110595	-0.0047019	-0.0260209	-0.0202193
552.2	-0.015902	-0.0151735	-0.010743	-0.0048334	-0.0255888	-0.0212578
552.4	-0.0158031	-0.0152737	-0.0113712	-0.0047307	-0.0255699	-0.0215586
552.6	-0.0154671	-0.0150057	-0.0113103	-0.0047359	-0.025416	-0.0217148
552.8	-0.0153411	-0.0147526	-0.011134	-0.0050056	-0.0249572	-0.0225337
553	-0.0150659	-0.0151663	-0.0113844	-0.0051539	-0.0250665	-0.0228003
553.2	-0.0150425	-0.0149885	-0.0111118	-0.0051183	-0.0249328	-0.023271
553.4	-0.0151587	-0.0146713	-0.0111373	-0.0054494	-0.0249674	-0.0240665
553.6	-0.0158042	-0.0151554	-0.011375	-0.0059196	-0.0252132	-0.0245762
553.8	-0.0156933	-0.0152231	-0.0106722	-0.0059245	-0.0252149	-0.0245997
554	-0.0155318	-0.0145948	-0.0107262	-0.0052446	-0.0252104	-0.0249799
554.2	-0.0159413	-0.014659	-0.0105836	-0.0056212	-0.0253622	-0.0252815
554.4	-0.0156015	-0.0151204	-0.0105489	-0.0057314	-0.025873	-0.0250399
554.6	-0.0156874	-0.0147141	-0.0105405	-0.0055955	-0.0253272	-0.0242009
554.8	-0.0154069	-0.0150959	-0.0104053	-0.0058239	-0.0255024	-0.0242693
555	-0.0155394	-0.0157992	-0.0105916	-0.0058741	-0.0256928	-0.0240282
555.2	-0.015116	-0.0158214	-0.0106499	-0.0056271	-0.0256983	-0.02326
555.4	-0.0155686	-0.0159668	-0.0104439	-0.0057789	-0.0257922	-0.0227748
555.6	-0.0159791	-0.0160483	-0.0107436	-0.0063091	-0.0258129	-0.022453
555.8	-0.0157032	-0.0164699	-0.0106041	-0.0060142	-0.0260287	-0.0217062
556	-0.0158615	-0.0162163	-0.0103272	-0.0062696	-0.0260652	-0.0213814
556.2	-0.0161334	-0.0164541	-0.0096295	-0.006262	-0.0257777	-0.0213422
556.4	-0.0163905	-0.0171193	-0.0097741	-0.0058849	-0.0259817	-0.0204248
556.6	-0.016508	-0.0168171	-0.0097381	-0.0058269	-0.0258746	-0.0197041
556.8	-0.0170687	-0.0160714	-0.009462	-0.0062176	-0.0256126	-0.0193849
557	-0.0171926	-0.0161075	-0.0100093	-0.0063367	-0.0263798	-0.0191084
557.2	-0.016878	-0.0151269	-0.0101527	-0.0057908	-0.0261937	-0.0190614
557.4	-0.0172258	-0.0141445	-0.0097085	-0.005542	-0.025334	-0.0190242
557.6	-0.0172377	-0.0141273	-0.0097007	-0.0053963	-0.0253715	-0.0193594
557.8	-0.016996	-0.0140731	-0.0095701	-0.0052164	-0.0252481	-0.0197053
558	-0.0171858	-0.0135787	-0.0095481	-0.0050319	-0.0246917	-0.020085
558.2	-0.017481	-0.0144278	-0.0091858	-0.0054284	-0.0244983	-0.0201129
558.4	-0.0170089	-0.0149994	-0.0094348	-0.0058094	-0.0245558	-0.0205392
558.6	-0.016686	-0.0142631	-0.0094548	-0.0055379	-0.0238893	-0.0204643
558.8	-0.0163812	-0.014548	-0.0090332	-0.0057924	-0.0241298	-0.0212013
559	-0.0163553	-0.0149701	-0.0095752	-0.0056311	-0.0236543	-0.021281
559.2	-0.0159975	-0.014177	-0.0095912	-0.0056067	-0.0237625	-0.021226
559.4	-0.0165399	-0.014467	-0.0095947	-0.00589	-0.0232169	-0.0215986
559.6	-0.0170544	-0.0145458	-0.0099246	-0.0061366	-0.0227048	-0.0222875
559.8	-0.0168815	-0.0149596	-0.0099668	-0.0056782	-0.022331	-0.0224836
560	-0.0170528	-0.0146025	-0.0099537	-0.0052922	-0.0216914	-0.0219969
560.2	-0.0175006	-0.0150381	-0.009761	-0.0054798	-0.0211011	-0.0226879
560.4	-0.0177779	-0.0154693	-0.0105051	-0.0051239	-0.0212704	-0.0222445
560.6	-0.0176018	-0.0149116	-0.0107762	-0.0048727	-0.0215138	-0.0222519
560.8	-0.0180393	-0.0144751	-0.0104958	-0.0050088	-0.0218748	-0.0225972
561	-0.0176571	-0.0146233	-0.0108273	-0.0044112	-0.0223087	-0.0227351
561.2	-0.017085	-0.0140347	-0.0109676	-0.0038845	-0.0222134	-0.022763
561.4	-0.0171551	-0.0137339	-0.0104088	-0.0040434	-0.0222094	-0.0229171
561.6	-0.0169345	-0.0145329	-0.010373	-0.0043992	-0.0226745	-0.0229524
561.8	-0.0165483	-0.0148974	-0.0101601	-0.0046128	-0.0228224	-0.0230868
562	-0.0164925	-0.0149243	-0.0101452	-0.0045668	-0.0231223	-0.0225605
562.2	-0.0166888	-0.0159005	-0.0103183	-0.005023	-0.0232315	-0.0222635
562.4	-0.0163451	-0.0158963	-0.0109836	-0.0054794	-0.023464	-0.0221003
562.6	-0.0161445	-0.0155807	-0.0109752	-0.0052573	-0.0234523	-0.0215623
562.8	-0.0166463	-0.0158052	-0.0104818	-0.0049919	-0.0237842	-0.0212413
563	-0.0163843	-0.0157665	-0.0108461	-0.0049296	-0.0232233	-0.0211188
563.2	-0.0164418	-0.0152689	-0.0109121	-0.0054763	-0.0232963	-0.0213155
563.4	-0.0171502	-0.0149468	-0.0108513	-0.0054343	-0.022358	-0.0215348
563.6	-0.0173013	-0.0148291	-0.0110668	-0.0057119	-0.0221832	-0.0216789
563.8	-0.0166386	-0.0147122	-0.011352	-0.0055732	-0.0218871	-0.0217831
564	-0.017195	-0.0139842	-0.0113791	-0.0053846	-0.0219908	-0.0211953
564.2	-0.0173005	-0.0141975	-0.0112802	-0.0055466	-0.0223232	-0.0214843
564.4	-0.0167877	-0.0144376	-0.0118783	-0.0054384	-0.0229197	-0.0211398
564.6	-0.0164805	-0.0135366	-0.012031	-0.0047928	-0.0230668	-0.0209296
564.8	-0.016834	-0.0137938	-0.0114063	-0.0046042	-0.0232516	-0.0211541
565	-0.016212	-0.0139744	-0.0115156	-0.0042215	-0.0235508	-0.021161
565.2	-0.0156649	-0.0131393	-0.0114145	-0.0045876	-0.0236366	-0.0213657
565.4	-0.0152587	-0.0131061	-0.0109135	-0.0041102	-0.0229645	-0.0214172
565.6	-0.0150644	-0.0138899	-0.010536	-0.0042537	-0.0228306	-0.0215561
565.8	-0.0148477	-0.0134754	-0.0104776	-0.0041511	-0.023266	-0.0215611
566	-0.0147331	-0.0133194	-0.0104053	-0.0037175	-0.0229937	-0.0210097
566.2	-0.0149295	-0.0140224	-0.0102523	-0.0040658	-0.0226989	-0.0213683
566.4	-0.0148472	-0.0137959	-0.0101332	-0.0040772	-0.0234682	-0.0212448
566.6	-0.0150985	-0.0137943	-0.0092603	-0.0038201	-0.0232461	-0.0207843
566.8	-0.0156442	-0.013918	-0.0086488	-0.0036248	-0.0230751	-0.0207717
567	-0.0151275	-0.0138128	-0.0083974	-0.0048317	-0.0228138	-0.0212614
567.2	-0.0152993	-0.0133653	-0.0078599	-0.0049112	-0.0228836	-0.0212292
567.4	-0.0153978	-0.0130502	-0.0073933	-0.0050393	-0.0226821	-0.0210605
567.6	-0.0151126	-0.0137437	-0.0076161	-0.0056537	-0.0229714	-0.0208832
567.8	-0.0149899	-0.0135314	-0.0079038	-0.0055324	-0.0232349	-0.0203371
568	-0.0155799	-0.0133634	-0.0082177	-0.0055046	-0.02355	-0.0197389
568.2	-0.0154581	-0.0139837	-0.0088789	-0.0055358	-0.0232877	-0.0198618
568.4	-0.0153339	-0.0140497	-0.0089875	-0.0053663	-0.023519	-0.0196314
568.6	-0.0155055	-0.013765	-0.0092033	-0.0045296	-0.023534	-0.019284
568.8	-0.0158894	-0.0146487	-0.0093362	-0.0045655	-0.0232667	-0.0197272
569	-0.0150996	-0.0144271	-0.0096537	-0.0041209	-0.0232721	-0.0195093
569.2	-0.0152002	-0.0140784	-0.0097547	-0.0041343	-0.0231049	-0.0198109
569.4	-0.0151521	-0.0141568	-0.0097131	-0.0035759	-0.0224629	-0.0201738
569.6	-0.0152961	-0.0142678	-0.0094219	-0.0033995	-0.0222251	-0.0209095
569.8	-0.0147916	-0.0137489	-0.0095059	-0.0029186	-0.0221494	-0.0211416
570	-0.0146203	-0.0136873	-0.0098737	-0.0029704	-0.0215008	-0.0215142
570.2	-0.014395	-0.0141095	-0.0096865	-0.0033936	-0.0212796	-0.0220062
570.4	-0.0142574	-0.0140452	-0.009367	-0.0031558	-0.0213335	-0.0217385
570.6	-0.014237	-0.0137887	-0.0091697	-0.0031115	-0.021189	-0.0216203
570.8	-0.0145127	-0.0137031	-0.0092717	-0.0030206	-0.0208308	-0.0219696
571	-0.0137047	-0.0139947	-0.0088044	-0.0036147	-0.0210655	-0.0216911
571.2	-0.0139044	-0.0136142	-0.008801	-0.0033223	-0.0209421	-0.0209851
571.4	-0.0138739	-0.0138797	-0.0090102	-0.003906	-0.0205441	-0.020443
571.6	-0.0136686	-0.0147928	-0.0088624	-0.0042673	-0.020341	-0.0198907
571.8	-0.0138073	-0.0143348	-0.0093659	-0.0044347	-0.0203896	-0.018913
572	-0.014297	-0.0148355	-0.0096228	-0.0045202	-0.020506	-0.0183982
572.2	-0.0145807	-0.0155835	-0.0094996	-0.0044717	-0.0203771	-0.0181584
572.4	-0.0148277	-0.0153796	-0.0095227	-0.004733	-0.021051	-0.0175766
572.6	-0.0153196	-0.0153146	-0.0100548	-0.0046797	-0.0216424	-0.0169092
572.8	-0.0156038	-0.0162472	-0.0098053	-0.0045005	-0.0212186	-0.0172867
573	-0.0154079	-0.0162862	-0.0090548	-0.0051081	-0.0214525	-0.0171683
573.2	-0.0158703	-0.015604	-0.0088715	-0.0051221	-0.0211907	-0.01731
573.4	-0.0158877	-0.0156607	-0.0091633	-0.0051425	-0.0207733	-0.0178491
573.6	-0.0159407	-0.0154007	-0.0094361	-0.005271	-0.020459	-0.0182561
573.8	-0.0156033	-0.01462	-0.0098922	-0.0058745	-0.0206593	-0.0184996
574	-0.0157089	-0.0141619	-0.0099365	-0.0057672	-0.0203638	-0.0191339
574.2	-0.0153365	-0.0140035	-0.0095145	-0.0059724	-0.0205169	-0.0194943
574.4	-0.0147199	-0.0133263	-0.009489	-0.0063617	-0.0211676	-0.0197062
574.6	-0.0140948	-0.0128647	-0.0093455	-0.0062218	-0.0217364	-0.0201352
574.8	-0.0136674	-0.0127751	-0.0095504	-0.0062583	-0.0212131	-0.0203905
575	-0.0131478	-0.012687	-0.0091196	-0.0065704	-0.0212575	-0.0199845
575.2	-0.013181	-0.0121635	-0.0089928	-0.0060903	-0.0211703	-0.0199825
575.4	-0.0131188	-0.0122237	-0.0089451	-0.0062444	-0.020979	-0.0198987
575.6	-0.0128891	-0.0123926	-0.0088622	-0.0063928	-0.0214341	-0.0197814
575.8	-0.0124541	-0.0119248	-0.0092792	-0.0059761	-0.0216949	-0.0191701
576	-0.0128613	-0.012394	-0.0090817	-0.0056871	-0.0217745	-0.0191467
576.2	-0.0130716	-0.0124022	-0.0091028	-0.0056406	-0.0219437	-0.0197752
576.4	-0.0130106	-0.0121426	-0.0089086	-0.0055853	-0.0217129	-0.0196506
576.6	-0.0137158	-0.0125209	-0.0086989	-0.0054132	-0.0215618	-0.0196979
576.8	-0.013591	-0.0135261	-0.0078784	-0.0052244	-0.020635	-0.0201448
577	-0.0136445	-0.0135752	-0.0075811	-0.005501	-0.0208253	-0.0198166
577.2	-0.0136875	-0.0131039	-0.0082084	-0.0048617	-0.0211445	-0.0197042
577.4	-0.0143494	-0.0134827	-0.0088922	-0.0050776	-0.0210701	-0.0197242
577.6	-0.0144426	-0.0136039	-0.0088168	-0.0048805	-0.0206301	-0.0196496
577.8	-0.0144627	-0.0131016	-0.0090234	-0.0050819	-0.0207501	-0.0196664
578	-0.014834	-0.0129998	-0.0086728	-0.0045393	-0.020459	-0.0198133
578.2	-0.0147796	-0.0132962	-0.008585	-0.0049024	-0.0202293	-0.0194349
578.4	-0.0139474	-0.0137217	-0.0088373	-0.0052331	-0.0203006	-0.0193281
578.6	-0.0139898	-0.0136405	-0.008957	-0.0048675	-0.0202414	-0.0188369
578.8	-0.0142856	-0.013679	-0.0089708	-0.004741	-0.0197607	-0.0189465
579	-0.0140068	-0.0138763	-0.008652	-0.0049936	-0.0197549	-0.0190286
579.2	-0.0141528	-0.0135596	-0.0088779	-0.0051893	-0.0199045	-0.0188336
579.4	-0.0138758	-0.0136055	-0.0088037	-0.0052276	-0.0195971	-0.0184431
579.6	-0.0132794	-0.0140109	-0.0087063	-0.0051744	-0.019914	-0.0183981
579.8	-0.0129478	-0.0135106	-0.0086666	-0.005165	-0.0191269	-0.018069
580	-0.0133985	-0.0134126	-0.0084544	-0.0053453	-0.0190029	-0.0184078
580.2	-0.0128119	-0.0134407	-0.0082471	-0.0054481	-0.0191054	-0.0192308
580.4	-0.0126933	-0.0131248	-0.0078702	-0.0056363	-0.018848	-0.0192237
580.6	-0.0128401	-0.0126426	-0.0079201	-0.0054694	-0.0191077	-0.0188517
580.8	-0.0124019	-0.0131415	-0.0079243	-0.0053495	-0.019218	-0.019002
581	-0.0122249	-0.0126972	-0.0077787	-0.0054736	-0.0199367	-0.0188589
581.2	-0.0121896	-0.0119595	-0.0080012	-0.0052731	-0.0205567	-0.0184921
581.4	-0.0127652	-0.0123436	-0.0081042	-0.0051166	-0.0201215	-0.0180627
581.6	-0.012539	-0.0122216	-0.0081419	-0.0051665	-0.0203021	-0.0181198
581.8	-0.0127743	-0.0116266	-0.0081622	-0.005196	-0.0203373	-0.0174189
582	-0.0133114	-0.0118173	-0.00813	-0.0042453	-0.0199237	-0.0171234
582.2	-0.0136317	-0.0121408	-0.0081815	-0.0043871	-0.0199433	-0.0169429
582.4	-0.0133097	-0.0118496	-0.0081277	-0.0046053	-0.0202567	-0.0172779
582.6	-0.0138026	-0.0118746	-0.0080357	-0.0043144	-0.0200582	-0.017514
582.8	-0.0140664	-0.0123472	-0.0078641	-0.0043894	-0.0196921	-0.0183597
583	-0.0134932	-0.0124408	-0.0077741	-0.0049689	-0.0196236	-0.0183714
583.2	-0.0137912	-0.0119877	-0.0080885	-0.0048225	-0.0195801	-0.0181064
583.4	-0.013842	-0.0123448	-0.0079041	-0.004209	-0.0191919	-0.0183919
583.6	-0.0137182	-0.012361	-0.0083195	-0.0046393	-0.0191694	-0.0188165
583.8	-0.0137337	-0.0119008	-0.0090356	-0.0049634	-0.0189825	-0.0189771
584	-0.0138468	-0.0119585	-0.0095573	-0.0048787	-0.0191451	-0.0193198
584.2	-0.0136613	-0.0122221	-0.0096536	-0.0048585	-0.0186758	-0.0196661
584.4	-0.0137841	-0.0122016	-0.0097951	-0.0049169	-0.0187033	-0.0193668
584.6	-0.0142303	-0.0117306	-0.0107637	-0.0048656	-0.0187984	-0.0190864
584.8	-0.0142012	-0.0122922	-0.011068	-0.0049571	-0.0187124	-0.0195766
[truncated: 4,001 more rows]

## Sheet: Fig 3D
Bipara	Time (sec)	50nM	50nM Fit	16.7nM	16.7nM Fit	5.6nM	5.6nM Fit	50nM/FC-Biotin
ENPP1-Fc	177.2	-0.0099657	0	-0.0044689	0	-0.003342	0	-0.0040093
	177.4	-0.0093305	0.00052411	-0.004668	0.00019957	-0.0035994	7.457e-05	-0.0054921
	177.6	-0.0091057	0.00104737	-0.0052107	0.00039902	-0.0038247	0.00014913	-0.0061969
	177.8	-0.008468	0.00156977	-0.0053699	0.00059837	-0.0040817	0.00022368	-0.006892
	178	-0.0079698	0.00209131	-0.0052828	0.0007976	-0.0041245	0.00029821	-0.0075554
	178.2	-0.0077874	0.002612	-0.0063543	0.00099673	-0.0047312	0.00037273	-0.0082537
	178.4	-0.0072413	0.00313183	-0.0065083	0.00119574	-0.004753	0.00044723	-0.0088658
	178.6	-0.0069147	0.00365081	-0.0067098	0.00139464	-0.0048779	0.00052172	-0.0090441
	178.8	-0.0070782	0.00416894	-0.0075647	0.00159344	-0.0054241	0.0005962	-0.0091233
	179	-0.0069834	0.00468623	-0.0076915	0.00179212	-0.005783	0.00067066	-0.0094612
	179.2	-0.0077693	0.00520266	-0.0083155	0.0019907	-0.0063195	0.0007451	-0.0094318
	179.4	-0.0075079	0.00571825	-0.0081361	0.00218916	-0.0066725	0.00081953	-0.0090232
	179.6	-0.0060553	0.006233	-0.0075697	0.00238752	-0.0063204	0.00089395	-0.0086719
	179.8	-0.0054319	0.0067469	-0.0071454	0.00258576	-0.00558	0.00096836	-0.0083774
	180	-0.0050689	0.00725996	-0.0065016	0.0027839	-0.0058047	0.00104275	-0.0076979
	180.2	-0.003956	0.00777217	-0.0055692	0.00298192	-0.005603	0.00111712	-0.0075592
	180.4	-0.0042037	0.00828355	-0.0055018	0.00317984	-0.0053816	0.00119148	-0.0075812
	180.6	-0.0027451	0.00879409	-0.0041302	0.00337765	-0.0053125	0.00126583	-0.0081294
	180.8	-0.0021273	0.0093038	-0.0036496	0.00357535	-0.0048206	0.00134016	-0.0078286
	181	-0.0028727	0.00981267	-0.004509	0.00377293	-0.0051648	0.00141448	-0.0075739
	181.2	-0.0009824	0.0103207	-0.0034831	0.00397041	-0.0046915	0.00148878	-0.0073304
	181.4	6.095e-05	0.0108279	-0.0029524	0.00416778	-0.0043007	0.00156307	-0.0078014
	181.6	0.00043033	0.0113343	-0.0026602	0.00436504	-0.0041492	0.00163735	-0.0070069
	181.8	0.00150534	0.0118398	-0.0019746	0.00456219	-0.003419	0.00171161	-0.0068497
	182	0.00183834	0.0123445	-0.0017197	0.00475924	-0.0031017	0.00178586	-0.0070611
	182.2	0.00223862	0.0128484	-0.0023605	0.00495617	-0.0035919	0.00186009	-0.0067624
	182.4	0.00323778	0.0133515	-0.0017981	0.00515299	-0.0026681	0.00193431	-0.0062444
	182.6	0.00332953	0.0138537	-0.0024223	0.00534971	-0.0026057	0.00200852	-0.0054188
	182.8	0.0035404	0.0143551	-0.0027241	0.00554632	-0.0026424	0.00208271	-0.0053608
	183	0.00394994	0.0148557	-0.0026281	0.00574282	-0.0028377	0.00215688	-0.0055005
	183.2	0.00361183	0.0153555	-0.0036263	0.0059392	-0.0033266	0.00223104	-0.0054894
	183.4	0.00482525	0.0158544	-0.002811	0.00613549	-0.0032527	0.00230519	-0.0055094
	183.6	0.00499257	0.0163526	-0.0025821	0.00633166	-0.0028369	0.00237933	-0.004663
	183.8	0.00556246	0.0168499	-0.0025304	0.00652772	-0.0027533	0.00245345	-0.0043662
	184	0.00640109	0.0173464	-0.0014045	0.00672368	-0.0028137	0.00252755	-0.0048775
	184.2	0.00607258	0.0178421	-0.0015179	0.00691952	-0.0029055	0.00260164	-0.0053854
	184.4	0.00675775	0.018337	-0.0011318	0.00711526	-0.0025408	0.00267572	-0.0050638
	184.6	0.0074134	0.018831	-0.0006759	0.00731089	-0.0022129	0.00274978	-0.0055613
	184.8	0.00720376	0.0193243	-0.0009338	0.00750641	-0.002184	0.00282383	-0.0055
	185	0.00805551	0.0198168	-0.0005435	0.00770183	-0.0016301	0.00289787	-0.0065002
	185.2	0.00840612	0.0203084	-0.0007557	0.00789713	-0.0014145	0.00297189	-0.0072162
	185.4	0.00877759	0.0207992	-0.0004739	0.00809233	-0.001489	0.0030459	-0.0072069
	185.6	0.00903049	0.0212893	0.00048922	0.00828742	-0.0015597	0.00311989	-0.0068887
	185.8	0.00941252	0.0217785	0.00126283	0.0084824	-0.0010483	0.00319387	-0.0068146
	186	0.00989436	0.0222669	0.00177106	0.00867728	-0.0013388	0.00326783	-0.0066975
	186.2	0.0110014	0.0227545	0.00248238	0.00887205	-0.0011854	0.00334178	-0.0062393
	186.4	0.011865	0.0232414	0.00300887	0.0090667	-0.0005186	0.00341572	-0.0063643
	186.6	0.0126936	0.0237274	0.00331682	0.00926126	-0.0003053	0.00348964	-0.0066254
	186.8	0.0136811	0.0242126	0.00368819	0.0094557	-0.0002739	0.00356355	-0.0070478
	187	0.0142529	0.0246971	0.00338417	0.00965003	-0.0009624	0.00363744	-0.006534
	187.2	0.0147603	0.0251807	0.00333053	0.00984426	-0.0011984	0.00371132	-0.0061562
	187.4	0.0154033	0.0256636	0.00401112	0.0100384	-0.0006929	0.00378519	-0.0051428
	187.6	0.0159551	0.0261456	0.00381862	0.0102324	-0.0006551	0.00385904	-0.0046141
	187.8	0.0169746	0.0266269	0.00410436	0.0104263	-0.0004314	0.00393288	-0.0052396
	188	0.0171579	0.0271074	0.00417947	0.0106201	-0.0009824	0.0040067	-0.0057878
	188.2	0.0176628	0.0275871	0.00396229	0.0108138	-0.0012121	0.00408051	-0.0053621
	188.4	0.0188673	0.028066	0.00441379	0.0110074	-0.0006531	0.0041543	-0.0047236
	188.6	0.018527	0.0285441	0.00430124	0.0112009	-0.0006172	0.00422808	-0.0048616
	188.8	0.0195106	0.0290215	0.00475795	0.0113942	-0.0003367	0.00430185	-0.0052631
	189	0.0195934	0.029498	0.00402568	0.0115875	-0.000462	0.0043756	-0.0057042
	189.2	0.019888	0.0299738	0.00364253	0.0117807	-0.0007097	0.00444934	-0.0055829
	189.4	0.0213465	0.0304488	0.00450234	0.0119737	-0.0005065	0.00452307	-0.0050207
	189.6	0.0212881	0.030923	0.00534457	0.0121666	-0.0002737	0.00459678	-0.0050684
	189.8	0.0222467	0.0313965	0.00581228	0.0123595	8.999e-05	0.00467047	-0.0049891
	190	0.0234015	0.0318691	0.00647511	0.0125522	0.00029823	0.00474416	-0.0053992
	190.2	0.0237586	0.032341	0.00669012	0.0127448	0.00066853	0.00481782	-0.0061102
	190.4	0.0241094	0.0328121	0.00683195	0.0129374	0.00079495	0.00489148	-0.0063209
	190.6	0.0245786	0.0332825	0.00714024	0.0131298	0.000881	0.00496512	-0.0067128
	190.8	0.0250018	0.0337521	0.00668014	0.0133221	0.00050097	0.00503874	-0.0063869
	191	0.025762	0.0342209	0.00679998	0.0135143	0.00045506	0.00511236	-0.0061028
	191.2	0.0260269	0.0346889	0.00727156	0.0137064	0.00086438	0.00518595	-0.0064195
	191.4	0.0262251	0.0351562	0.0074041	0.0138983	0.00144816	0.00525954	-0.0066757
	191.6	0.0269698	0.0356227	0.00779136	0.0140902	0.00109558	0.00533311	-0.007561
	191.8	0.0267565	0.0360885	0.00773045	0.014282	0.000922	0.00540666	-0.0073598
	192	0.0265425	0.0365534	0.00760719	0.0144736	0.0004634	0.0054802	-0.0071369
	192.2	0.0275726	0.0370176	0.00860878	0.0146652	0.00076788	0.00555373	-0.006649
	192.4	0.0274197	0.0374811	0.00823269	0.0148567	0.00102796	0.00562725	-0.0064817
	192.6	0.0273773	0.0379438	0.00831067	0.015048	0.00096621	0.00570075	-0.006522
	192.8	0.0285144	0.0384058	0.00861653	0.0152393	0.00125761	0.00577423	-0.0066593
	193	0.028172	0.0388669	0.00760897	0.0154304	0.0004122	0.0058477	-0.0065959
	193.2	0.0294363	0.0393274	0.0079661	0.0156214	0.00083548	0.00592116	-0.0059915
	193.4	0.0304102	0.039787	0.00786575	0.0158123	0.00142455	0.0059946	-0.0053969
	193.6	0.0298823	0.040246	0.00792193	0.0160032	0.00135488	0.00606803	-0.0051738
	193.8	0.031046	0.0407041	0.00770511	0.0161939	0.00161587	0.00614145	-0.0049603
	194	0.0309361	0.0411615	0.00730312	0.0163845	0.00185016	0.00621485	-0.0050947
	194.2	0.0308284	0.0416182	0.00699365	0.016575	0.00123427	0.00628824	-0.0049591
	194.4	0.0319697	0.0420741	0.00792473	0.0167654	0.00158431	0.00636161	-0.0044524
	194.6	0.0322298	0.0425293	0.0078763	0.0169557	0.00106684	0.00643497	-0.0047509
	194.8	0.0335599	0.0429837	0.00809539	0.0171459	0.00102122	0.00650831	-0.0042481
	195	0.0345619	0.0434374	0.00902953	0.017336	0.00143338	0.00658165	-0.0046415
	195.2	0.0346544	0.0438903	0.00974348	0.0175259	0.00157291	0.00665496	-0.0044578
	195.4	0.0353361	0.0443425	0.0105436	0.0177158	0.00187685	0.00672827	-0.0043152
	195.6	0.0353465	0.044794	0.0108334	0.0179056	0.0018722	0.00680156	-0.0046879
	195.8	0.0353617	0.0452447	0.0112602	0.0180952	0.00233651	0.00687483	-0.0042544
	196	0.0364592	0.0456947	0.0118976	0.0182848	0.00260831	0.00694809	-0.004324
	196.2	0.0364346	0.0461439	0.0121288	0.0184743	0.0020399	0.00702134	-0.004919
	196.4	0.0359575	0.0465924	0.0118059	0.0186636	0.00132112	0.00709457	-0.0053464
	196.6	0.0362111	0.0470402	0.0121758	0.0188528	0.00066534	0.00716779	-0.0058043
	196.8	0.0362657	0.0474872	0.0120988	0.019042	0.00032559	0.007241	-0.0053477
	197	0.0360184	0.0479335	0.0114426	0.019231	-0.0003286	0.00731419	-0.0048741
	197.2	0.0364271	0.0483791	0.0111652	0.0194199	-0.0002142	0.00738737	-0.0041853
	197.4	0.0363341	0.0488239	0.0104201	0.0196088	-0.0002305	0.00746053	-0.0038833
	197.6	0.0367928	0.0492681	0.0105536	0.0197975	-0.0002656	0.00753368	-0.0042494
	197.8	0.0383068	0.0497114	0.0103066	0.0199861	0.00045822	0.00760681	-0.0043896
	198	0.0386441	0.0501541	0.00983316	0.0201746	0.0004455	0.00767994	-0.004306
	198.2	0.0403156	0.050596	0.0108762	0.020363	0.00061667	0.00775304	-0.004013
	198.4	0.0410494	0.0510372	0.0109972	0.0205513	0.00117062	0.00782614	-0.0038911
	198.6	0.041262	0.0514777	0.0107272	0.0207395	0.00046004	0.00789922	-0.0038248
	198.8	0.0424479	0.0519175	0.0114998	0.0209276	0.00106591	0.00797228	-0.0035425
	199	0.0425102	0.0523565	0.011966	0.0211156	0.00183132	0.00804533	-0.0036547
	199.2	0.043269	0.0527948	0.0130283	0.0213035	0.00273563	0.00811837	-0.0036501
	199.4	0.0437963	0.0532325	0.0134337	0.0214913	0.00319432	0.0081914	-0.0040241
	199.6	0.0438587	0.0536693	0.0137291	0.021679	0.00314336	0.00826441	-0.0044474
	199.8	0.0452666	0.0541055	0.0144466	0.0218665	0.00389307	0.0083374	-0.0041321
	200	0.0456896	0.054541	0.01478	0.022054	0.00406462	0.00841038	-0.0043358
	200.2	0.0453607	0.0549757	0.01498	0.0222414	0.00347271	0.00848335	-0.0053262
	200.4	0.0460709	0.0554097	0.0159164	0.0224286	0.00362737	0.0085563	-0.005049
	200.6	0.0454819	0.0558431	0.0157056	0.0226158	0.00331573	0.00862925	-0.0049915
	200.8	0.045237	0.0562757	0.0162484	0.0228029	0.00351892	0.00870217	-0.0036554
	201	0.0464727	0.0567076	0.0166748	0.0229898	0.00388231	0.00877508	-0.0031885
	201.2	0.0463054	0.0571388	0.0164442	0.0231767	0.00362681	0.00884798	-0.0029477
	201.4	0.0474184	0.0575693	0.0169714	0.0233634	0.00435595	0.00892087	-0.0026121
	201.6	0.0481237	0.057999	0.0169202	0.02355	0.00448739	0.00899374	-0.003105
	201.8	0.0487721	0.0584281	0.0162117	0.0237366	0.00433752	0.00906659	-0.0030316
	202	0.0500073	0.0588565	0.0164244	0.023923	0.00467571	0.00913944	-0.0029367
	202.2	0.0504694	0.0592842	0.0166801	0.0241094	0.00442664	0.00921226	-0.002823
	202.4	0.0501783	0.0597111	0.0157326	0.0242956	0.00352649	0.00928508	-0.0030689
	202.6	0.0513277	0.0601374	0.0162859	0.0244817	0.00354751	0.00935788	-0.0031329
	202.8	0.0515065	0.060563	0.0163012	0.0246677	0.00399338	0.00943067	-0.0033295
	203	0.0522101	0.0609879	0.0166312	0.0248537	0.00387123	0.00950344	-0.0037266
	203.2	0.0529618	0.061412	0.0169143	0.0250395	0.00370893	0.0095762	-0.004409
	203.4	0.0529898	0.0618355	0.0170141	0.0252252	0.00337641	0.00964895	-0.0044595
	203.6	0.0540167	0.0622583	0.0184233	0.0254108	0.004006	0.00972168	-0.004916
	203.8	0.0547456	0.0626804	0.0187368	0.0255963	0.00478117	0.00979439	-0.0052364
	204	0.0550257	0.0631018	0.0193707	0.0257817	0.00485385	0.0098671	-0.0052278
	204.2	0.0560489	0.0635225	0.0202358	0.025967	0.00524475	0.00993979	-0.005009
	204.4	0.0561521	0.0639426	0.0211512	0.0261522	0.00614099	0.0100125	-0.0048828
	204.6	0.0563425	0.0643619	0.0214932	0.0263373	0.00641554	0.0100851	-0.0049732
	204.8	0.0573423	0.0647806	0.0226999	0.0265224	0.00733338	0.0101578	-0.0045612
	205	0.0579933	0.0651985	0.0231793	0.0267072	0.00766315	0.0102304	-0.0043895
	205.2	0.0582221	0.0656158	0.0235792	0.026892	0.00800431	0.010303	-0.0039819
	205.4	0.0588586	0.0660324	0.0236387	0.0270767	0.00816919	0.0103756	-0.0039285
	205.6	0.0583679	0.0664483	0.0223687	0.0272613	0.00715268	0.0104482	-0.0042775
	205.8	0.0598151	0.0668635	0.0229855	0.0274458	0.00762244	0.0105208	-0.0043412
	206	0.0602601	0.0672781	0.0228392	0.0276302	0.00784832	0.0105934	-0.0037289
	206.2	0.0599128	0.067692	0.0226896	0.0278145	0.0069099	0.0106659	-0.0038496
	206.4	0.0616242	0.0681052	0.0227629	0.0279987	0.00694353	0.0107385	-0.0039697
	206.6	0.0618556	0.0685177	0.0225886	0.0281827	0.0068458	0.010811	-0.0037229
	206.8	0.0615282	0.0689295	0.0215484	0.0283667	0.00594385	0.0108835	-0.0037737
	207	0.0616763	0.0693407	0.0216887	0.0285506	0.0051264	0.010956	-0.0037727
	207.2	0.0615267	0.0697512	0.0211188	0.0287344	0.0047144	0.0110285	-0.0039673
	207.4	0.062252	0.070161	0.0212987	0.0289181	0.00459316	0.0111009	-0.0034305
	207.6	0.0624241	0.0705701	0.0209988	0.0291016	0.00438206	0.0111734	-0.0034644
	207.8	0.0624333	0.0709786	0.0201852	0.0292851	0.00386885	0.0112458	-0.0031341
	208	0.0634806	0.0713864	0.0206424	0.0294685	0.00432086	0.0113183	-0.0023989
	208.2	0.0636608	0.0717936	0.0211391	0.0296517	0.00483516	0.0113907	-0.002537
	208.4	0.0639061	0.0722001	0.0215676	0.0298349	0.00509763	0.0114631	-0.0028896
	208.6	0.0653599	0.0726059	0.0222057	0.030018	0.00550239	0.0115355	-0.0028584
	208.8	0.0645942	0.073011	0.0224374	0.0302009	0.00572014	0.0116078	-0.0030359
	209	0.0651497	0.0734155	0.022829	0.0303838	0.00622142	0.0116802	-0.002778
	209.2	0.0662183	0.0738193	0.0237667	0.0305665	0.00709898	0.0117525	-0.0030164
	209.4	0.0653715	0.0742224	0.0236403	0.0307492	0.00725534	0.0118249	-0.0034668
	209.6	0.0660805	0.0746249	0.0242199	0.0309318	0.00767482	0.0118972	-0.0041153
	209.8	0.0668843	0.0750268	0.0250864	0.0311142	0.00879893	0.0119695	-0.0048059
	210	0.0668002	0.0754279	0.0251646	0.0312966	0.00873346	0.0120418	-0.0047774
	210.2	0.0681586	0.0758285	0.026304	0.0314788	0.00929735	0.012114	-0.0052371
	210.4	0.0684882	0.0762283	0.026031	0.031661	0.00975155	0.0121863	-0.0053366
	210.6	0.0675059	0.0766275	0.0254798	0.031843	0.00917614	0.0122585	-0.0049908
	210.8	0.0679981	0.0770261	0.0258465	0.032025	0.00909384	0.0123308	-0.0053347
	211	0.067242	0.077424	0.0258052	0.0322069	0.00862362	0.012403	-0.0054572
	211.2	0.0687551	0.0778212	0.0259266	0.0323886	0.00887841	0.0124752	-0.0051851
	211.4	0.0691068	0.0782178	0.025981	0.0325703	0.00889488	0.0125474	-0.0042611
	211.6	0.0688318	0.0786138	0.0255164	0.0327518	0.00819972	0.0126196	-0.0042973
	211.8	0.0696965	0.0790091	0.0262531	0.0329332	0.00850444	0.0126917	-0.0043142
	212	0.0697718	0.0794037	0.026552	0.0331146	0.00861767	0.0127639	-0.0036014
	212.2	0.0696341	0.0797977	0.0263821	0.0332959	0.00779949	0.012836	-0.0035085
	212.4	0.0707093	0.0801911	0.0268389	0.033477	0.00756148	0.0129082	-0.0033951
	212.6	0.0717005	0.0805838	0.0270899	0.0336581	0.00761751	0.0129803	-0.003081
	212.8	0.0713123	0.0809759	0.0274813	0.033839	0.00790322	0.0130524	-0.0028041
	213	0.0728478	0.0813673	0.0283209	0.0340198	0.00836812	0.0131244	-0.0026771
	213.2	0.0734051	0.0817581	0.0287546	0.0342006	0.00873731	0.0131965	-0.0022816
	213.4	0.0738947	0.0821482	0.0290329	0.0343813	0.00906441	0.0132686	-0.0023012
	213.6	0.0747216	0.0825377	0.0290333	0.0345618	0.00883773	0.0133406	-0.0026228
	213.8	0.0746413	0.0829266	0.0285847	0.0347423	0.00917919	0.0134126	-0.0026673
	214	0.0748253	0.0833148	0.0280355	0.0349226	0.00876266	0.0134846	-0.0022782
	214.2	0.0756154	0.0837024	0.0278919	0.0351028	0.00932555	0.0135566	-0.0025821
	214.4	0.0754266	0.0840894	0.0272635	0.035283	0.00952767	0.0136286	-0.0025813
	214.6	0.076324	0.0844757	0.0276122	0.0354631	0.0104154	0.0137006	-0.0020997
	214.8	0.0762953	0.0848614	0.0274918	0.035643	0.0106346	0.0137725	-0.0027505
	215	0.076119	0.0852465	0.0274613	0.0358229	0.0106459	0.0138445	-0.0025872
	215.2	0.0776235	0.0856309	0.0279983	0.0360026	0.0114937	0.0139164	-0.0027624
	215.4	0.0772739	0.0860147	0.02747	0.0361823	0.0114932	0.0139883	-0.003221
	215.6	0.078212	0.0863979	0.0279198	0.0363618	0.011713	0.0140602	-0.0031565
	215.8	0.0791233	0.0867804	0.0286947	0.0365413	0.0123443	0.0141321	-0.0033462
	216	0.0794896	0.0871623	0.0290009	0.0367206	0.0123949	0.014204	-0.0030972
	216.2	0.0809552	0.0875436	0.0300682	0.0368999	0.0122255	0.0142759	-0.0036632
	216.4	0.0817952	0.0879243	0.0308154	0.037079	0.0124189	0.0143477	-0.0040622
	216.6	0.082653	0.0883043	0.0317119	0.0372581	0.0125121	0.0144195	-0.0037044
	216.8	0.0837754	0.0886838	0.0331978	0.0374371	0.0129479	0.0144914	-0.0037353
	217	0.0840691	0.0890626	0.0337065	0.0376159	0.0128948	0.0145632	-0.0036387
	217.2	0.0847218	0.0894407	0.0341517	0.0377947	0.0130367	0.014635	-0.0029921
	217.4	0.0853095	0.0898183	0.0346906	0.0379733	0.0130924	0.0147067	-0.0034342
	217.6	0.0846948	0.0901952	0.0341082	0.0381519	0.012298	0.0147785	-0.0038831
	217.8	0.0851305	0.0905716	0.0340416	0.0383304	0.0118948	0.0148503	-0.0039395
	218	0.0851017	0.0909473	0.0335733	0.0385087	0.0113259	0.014922	-0.0041665
	218.2	0.0854473	0.0913223	0.0335527	0.038687	0.0115813	0.0149937	-0.0043954
	218.4	0.0855704	0.0916968	0.0337168	0.0388652	0.0114843	0.0150654	-0.0046111
	218.6	0.085127	0.0920707	0.0336908	0.0390432	0.0114661	0.0151371	-0.0045117
	218.8	0.0842127	0.0924439	0.0336238	0.0392212	0.0107739	0.0152088	-0.0049037
	219	0.0851034	0.0928166	0.0342371	0.0393991	0.0110549	0.0152805	-0.0053396
	219.2	0.0857694	0.0931886	0.0340583	0.0395769	0.0114031	0.0153521	-0.0059006
	219.4	0.0854779	0.09356	0.0337855	0.0397545	0.0110426	0.0154238	-0.0056296
	219.6	0.0861076	0.0939308	0.0346627	0.0399321	0.0111644	0.0154954	-0.0056379
	219.8	0.0862306	0.094301	0.0346434	0.0401096	0.0109012	0.015567	-0.0059441
	220	0.0868785	0.0946706	0.0355403	0.040287	0.0113438	0.0156386	-0.0053084
	220.2	0.0874457	0.0950396	0.0360585	0.0404643	0.0120064	0.0157102	-0.0051744
	220.4	0.0876273	0.095408	0.0356126	0.0406414	0.0121026	0.0157818	-0.0042497
	220.6	0.0889888	0.0957758	0.0368693	0.0408185	0.0124685	0.0158533	-0.0036084
	220.8	0.0897044	0.0961429	0.0373822	0.0409955	0.0126148	0.0159249	-0.0027225
	221	0.0894134	0.0965095	0.0371899	0.0411724	0.0128302	0.0159964	-0.0023531
	221.2	0.0905954	0.0968755	0.0370924	0.0413492	0.0130957	0.016068	-0.0018978
	221.4	0.0906293	0.0972409	0.0366511	0.0415259	0.0130531	0.0161394	-0.0015514
	221.6	0.0913601	0.0976056	0.0365946	0.0417025	0.0129525	0.0162109	-0.0013114
	221.8	0.0927891	0.0979698	0.0368102	0.041879	0.0132973	0.0162824	-0.0010645
	222	0.0921005	0.0983334	0.0359425	0.0420554	0.0129193	0.0163539	-0.0006104
	222.2	0.0926117	0.0986964	0.0362534	0.0422317	0.0132096	0.0164253	-0.0007025
	222.4	0.0925759	0.0990588	0.0360837	0.0424079	0.0129277	0.0164968	-0.0012893
	222.6	0.0917469	0.0994206	0.0358123	0.042584	0.0124245	0.0165682	-0.001197
	222.8	0.0926575	0.0997818	0.0366366	0.04276	0.0129508	0.0166396	-0.0021376
	223	0.0932884	0.100142	0.0362059	0.042936	0.0126105	0.016711	-0.0029247
	223.2	0.0928966	0.100502	0.035812	0.0431118	0.0119305	0.0167824	-0.0030655
	223.4	0.092754	0.100862	0.0364041	0.0432875	0.0113499	0.0168538	-0.0036095
	223.6	0.0931116	0.101221	0.0366809	0.0434631	0.0110729	0.0169251	-0.0044054
	223.8	0.093391	0.101579	0.0366816	0.0436387	0.0109782	0.0169964	-0.003752
	224	0.0940388	0.101937	0.0373587	0.0438141	0.0116037	0.0170678	-0.0036946
	224.2	0.0944112	0.102294	0.0378164	0.0439894	0.0120643	0.0171391	-0.0041593
	224.4	0.0958378	0.10265	0.0384649	0.0441646	0.0122548	0.0172104	-0.0040318
	224.6	0.096555	0.103006	0.0392265	0.0443398	0.0123478	0.0172817	-0.0046495
	224.8	0.0968242	0.103361	0.0391165	0.0445148	0.0126885	0.017353	-0.0045532
	225	0.0982186	0.103716	0.0399066	0.0446898	0.0134877	0.0174242	-0.0046384
	225.2	0.0993096	0.10407	0.0394937	0.0448646	0.0140542	0.0174955	-0.0038105
	225.4	0.0994075	0.104424	0.039271	0.0450394	0.0140819	0.0175667	-0.0033936
	225.6	0.101431	0.104777	0.0406552	0.045214	0.0151568	0.0176379	-0.0031207
	225.8	0.101632	0.105129	0.0401938	0.0453886	0.0151618	0.0177091	-0.0026652
	226	0.101372	0.105481	0.0402359	0.045563	0.0150588	0.0177803	-0.0020865
	226.2	0.102387	0.105832	0.0406113	0.0457374	0.0158216	0.0178515	-0.0024056
	226.4	0.102268	0.106183	0.0403026	0.0459117	0.0153379	0.0179227	-0.0026302
	226.6	0.102555	0.106533	0.04061	0.0460858	0.0156457	0.0179938	-0.0023138
	226.8	0.103242	0.106883	0.0404721	0.0462599	0.0157474	0.0180649	-0.0021588
	227	0.102533	0.107232	0.0394001	0.0464339	0.0144821	0.0181361	-0.0017351
	227.2	0.103142	0.10758	0.0396	0.0466078	0.0148624	0.0182072	-0.0016295
	227.4	0.102644	0.107928	0.0392689	0.0467816	0.0147269	0.0182783	-0.0019187
	227.6	0.102504	0.108275	0.0385325	0.0469553	0.014361	0.0183494	-0.0022924
	227.8	0.102464	0.108622	0.0386476	0.0471289	0.0147415	0.0184204	-0.0025309
	228	0.102492	0.108968	0.0385647	0.0473024	0.0152548	0.0184915	-0.0033719
	228.2	0.103132	0.109314	0.0390461	0.0474758	0.0153537	0.0185625	-0.0037643
	228.4	0.103631	0.109659	0.0387983	0.0476491	0.0159658	0.0186336	-0.0042385
	228.6	0.103476	0.110003	0.0387254	0.0478223	0.0158336	0.0187046	-0.0047462
	228.8	0.104407	0.110347	0.0393792	0.0479954	0.0160795	0.0187756	-0.0048448
	229	0.105068	0.11069	0.0398073	0.0481684	0.0158488	0.0188466	-0.0050936
	229.2	0.104966	0.111033	0.0394539	0.0483413	0.0157181	0.0189175	-0.0046946
	229.4	0.10582	0.111375	0.0405812	0.0485142	0.01562	0.0189885	-0.0045217
	229.6	0.106296	0.111717	0.04137	0.0486869	0.0159875	0.0190594	-0.0043859
	229.8	0.106972	0.112058	0.0421102	0.0488596	0.0160112	0.0191304	-0.0037725
	230	0.108039	0.112398	0.043364	0.0490321	0.0164653	0.0192013	-0.0033507
	230.2	0.108428	0.112738	0.043366	0.0492045	0.0163442	0.0192722	-0.0024278
	230.4	0.108573	0.113078	0.0439534	0.0493769	0.0160566	0.0193431	-0.0018487
	230.6	0.108618	0.113417	0.04405	0.0495491	0.0157182	0.019414	-0.0009172
	230.8	0.108717	0.113755	0.0441329	0.0497213	0.0148969	0.0194849	-0.0006767
	231	0.109194	0.114093	0.0445663	0.0498934	0.0147473	0.0195557	-0.0007954
	231.2	0.109568	0.11443	0.0452535	0.0500653	0.0149526	0.0196265	-0.0007599
	231.4	0.109717	0.114766	0.0456637	0.0502372	0.0148236	0.0196974	-0.0008559
	231.6	0.110865	0.115102	0.0462926	0.050409	0.0147003	0.0197682	-0.0012474
	231.8	0.11033	0.115438	0.0458748	0.0505807	0.014961	0.019839	-0.0009452
	232	0.111042	0.115773	0.0463303	0.0507523	0.0158098	0.0199098	-0.0005449
	232.2	0.111283	0.116107	0.0465246	0.0509238	0.0158117	0.0199805	-0.0002242
	232.4	0.110477	0.116441	0.0455158	0.0510952	0.0159821	0.0200513	-0.0003985
	232.6	0.111016	0.116774	0.0459553	0.0512665	0.0157229	0.020122	-0.0002949
	232.8	0.111368	0.117107	0.0457995	0.0514377	0.0161293	0.0201928	-0.0009676
	233	0.111802	0.117439	0.0458413	0.0516088	0.0163042	0.0202635	-0.0010085
	233.2	0.112583	0.117771	0.0458247	0.0517798	0.0165425	0.0203342	-0.0013512
	233.4	0.113085	0.118102	0.0456836	0.0519507	0.0168571	0.0204049	-0.0017492
	233.6	0.112812	0.118433	0.0452922	0.0521216	0.0167776	0.0204756	-0.0019114
	233.8	0.114909	0.118763	0.0467237	0.0522923	0.0180199	0.0205462	-0.0018803
	234	0.114238	0.119092	0.0454746	0.052463	0.0176299	0.0206169	-0.0026564
	234.2	0.114365	0.119421	0.0448803	0.0526335	0.0172365	0.0206875	-0.0025966
	234.4	0.114969	0.11975	0.0454602	0.052804	0.0174978	0.0207581	-0.0033468
	234.6	0.11469	0.120078	0.0447345	0.0529743	0.0164547	0.0208287	-0.003516
	234.8	0.115585	0.120405	0.0452116	0.0531446	0.0166305	0.0208993	-0.0041858
	235	0.116305	0.120732	0.0454912	0.0533148	0.0164996	0.0209699	-0.0041701
	235.2	0.115764	0.121058	0.0459629	0.0534848	0.0158101	0.0210405	-0.0043519
	235.4	0.117252	0.121384	0.0465454	0.0536548	0.0162914	0.021111	-0.0039756
	235.6	0.116979	0.121709	0.0462535	0.0538247	0.0159055	0.0211816	-0.0041279
	235.8	0.116849	0.122034	0.0467358	0.0539945	0.016277	0.0212521	-0.0032905
	236	0.117712	0.122358	0.0476806	0.0541642	0.0168872	0.0213226	-0.0031471
	236.2	0.116758	0.122682	0.0473597	0.0543338	0.016203	0.0213931	-0.0024818
	236.4	0.117196	0.123005	0.047768	0.0545033	0.0163477	0.0214636	-0.0020255
	236.6	0.118097	0.123327	0.0488678	0.0546728	0.0167462	0.0215341	-0.001801
	236.8	0.11825	0.123649	0.049201	0.0548421	0.0171345	0.0216046	-0.0020347
	237	0.119017	0.123971	0.0496476	0.0550113	0.0168881	0.021675	-0.0016427
	237.2	0.119309	0.124292	0.0494139	0.0551805	0.0168674	0.0217454	-0.0020414
	237.4	0.120057	0.124612	0.0501637	0.0553495	0.0169621	0.0218159	-0.0016407
	237.6	0.121391	0.124932	0.0508584	0.0555184	0.0172519	0.0218863	-0.0021317
	237.8	0.121616	0.125251	0.0511254	0.0556873	0.01816	0.0219567	-0.0025887
	238	0.121375	0.12557	0.0504627	0.0558561	0.0175434	0.022027	-0.0030082
	238.2	0.122559	0.125889	0.0510744	0.0560247	0.0175765	0.0220974	-0.0026728
	238.4	0.122364	0.126207	0.0511226	0.0561933	0.0179671	0.0221678	-0.003289
	238.6	0.122202	0.126524	0.0508985	0.0563618	0.0172603	0.0222381	-0.0029078
	238.8	0.1234	0.126841	0.0522726	0.0565302	0.0183121	0.0223084	-0.0033142
	239	0.123379	0.127157	0.0520673	0.0566985	0.0178864	0.0223787	-0.0031646
	239.2	0.123784	0.127473	0.0527371	0.0568667	0.0179806	0.0224491	-0.0034821
	239.4	0.12458	0.127788	0.0526703	0.0570348	0.018247	0.0225193	-0.0033108
	239.6	0.12387	0.128103	0.0525018	0.0572028	0.0181047	0.0225896	-0.0032936
	239.8	0.124726	0.128417	0.0529717	0.0573708	0.0181248	0.0226599	-0.0026531
	240	0.124188	0.128731	0.0525529	0.0575386	0.0180399	0.0227301	-0.002066
	240.2	0.124007	0.129044	0.0527429	0.0577063	0.0178269	0.0228004	-0.0012371
	240.4	0.125212	0.129356	0.0533643	0.057874	0.0183718	0.0228706	-0.0010082
	240.6	0.125235	0.129669	0.0527832	0.0580416	0.0184855	0.0229408	-0.000913
	240.8	0.125392	0.12998	0.0524414	0.058209	0.0181497	0.023011	-0.0004561
	241	0.125596	0.130291	0.0516818	0.0583764	0.0184544	0.0230812	0.00015705
	241.2	0.125989	0.130602	0.0516046	0.0585437	0.0188358	0.0231513	0.00061827
	241.4	0.127569	0.130912	0.0526601	0.0587109	0.0192144	0.0232215	0.00079662
	241.6	0.127654	0.131222	0.0523369	0.0588779	0.0194073	0.0232916	0.00024438
	241.8	0.126945	0.131531	0.0521249	0.0590449	0.0191707	0.0233617	0.00092614
	242	0.128333	0.131839	0.0527024	0.0592119	0.0189955	0.0234318	0.00047828
	242.2	0.128151	0.132147	0.0530558	0.0593787	0.0185176	0.0235019	-0.0002697
	242.4	0.128604	0.132455	0.0534589	0.0595454	0.0187497	0.023572	-0.0009535
	242.6	0.129476	0.132762	0.0543878	0.059712	0.0186915	0.0236421	-0.0006546
	242.8	0.129159	0.133069	0.0539719	0.0598786	0.0186788	0.0237122	-0.0011066
	243	0.130178	0.133375	0.0545662	0.060045	0.0187683	0.0237822	-0.0014447
	243.2	0.13112	0.13368	0.0554143	0.0602114	0.0191789	0.0238522	-0.0022902
	243.4	0.130792	0.133985	0.0551415	0.0603776	0.0193675	0.0239222	-0.0028988
	243.6	0.131722	0.13429	0.0562148	0.0605438	0.0203426	0.0239923	-0.0029019
	243.8	0.1322	0.134594	0.0566621	0.0607099	0.0203683	0.0240623	-0.0027307
	244	0.132114	0.134898	0.0570689	0.0608759	0.0208544	0.0241322	-0.002315
	244.2	0.132715	0.135201	0.0573853	0.0610418	0.0206876	0.0242022	-0.0025853
	244.4	0.133366	0.135503	0.0573627	0.0612076	0.0212973	0.0242721	-0.0025122
	244.6	0.133489	0.135805	0.0572682	0.0613733	0.0213456	0.0243421	-0.0026477
	244.8	0.133346	0.136107	0.0574125	0.0615389	0.0214234	0.024412	-0.0022473
	245	0.132862	0.136408	0.0571465	0.0617044	0.0218628	0.0244819	-0.001727
	245.2	0.133003	0.136709	0.0573696	0.0618699	0.0217705	0.0245518	-0.0015569
	245.4	0.133804	0.137009	0.0576433	0.0620352	0.0220568	0.0246217	-0.001308
	245.6	0.133418	0.137308	0.0570664	0.0622005	0.0216404	0.0246916	-0.0010913
	245.8	0.134106	0.137607	0.0574631	0.0623656	0.0215025	0.0247614	-0.0010275
	246	0.134389	0.137906	0.0572761	0.0625307	0.0211055	0.0248313	-0.0017635
	246.2	0.133924	0.138204	0.0570107	0.0626957	0.0204749	0.0249011	-0.0021198
	246.4	0.134763	0.138502	0.057357	0.0628606	0.0207616	0.0249709	-0.0014539
	246.6	0.134148	0.138799	0.0570508	0.0630254	0.0206135	0.0250407	-0.0014752
	246.8	0.134176	0.139096	0.0568518	0.0631901	0.0204505	0.0251105	-0.0019992
	247	0.135912	0.139392	0.0583053	0.0633547	0.0208505	0.0251803	-0.002447
	247.2	0.135381	0.139688	0.0579338	0.0635192	0.0205952	0.0252501	-0.0023689
	247.4	0.136069	0.139983	0.058659	0.0636837	0.0213858	0.0253198	-0.0023713
	247.6	0.136254	0.140278	0.0591821	0.063848	0.0219767	0.0253896	-0.0018052
	247.8	0.135812	0.140572	0.0587379	0.0640123	0.0212435	0.0254593	-0.001795
	248	0.136413	0.140866	0.0591587	0.0641764	0.0216474	0.025529	-0.0019819
	248.2	0.136358	0.141159	0.0586711	0.0643405	0.0208096	0.0255987	-0.0019348
	248.4	0.136364	0.141452	0.0590545	0.0645045	0.0213166	0.0256684	-0.0013375
	248.6	0.136987	0.141744	0.059709	0.0646684	0.021491	0.025738	-0.0016331
	248.8	0.136992	0.142036	0.0593829	0.0648322	0.0214556	0.0258077	-0.0011622
	249	0.137703	0.142327	0.0592842	0.0649959	0.0215181	0.0258774	-0.0005273
	249.2	0.137989	0.142618	0.0588655	0.0651595	0.0216994	0.025947	-9.683e-05
	249.4	0.138563	0.142909	0.0586129	0.065323	0.0221513	0.0260166	0.00041141
	249.6	0.139482	0.143199	0.0594061	0.0654865	0.0223527	0.0260862	0.00063737
	249.8	0.140485	0.143488	0.0599466	0.0656498	0.0222714	0.0261558	0.00063478
	250	0.140953	0.143777	0.0602501	0.065813	0.0221464	0.0262254	0.0010638
	250.2	0.142163	0.144065	0.0610987	0.0659762	0.0225737	0.026295	0.00145298
	250.4	0.142632	0.144354	0.061638	0.0661393	0.0228729	0.0263645	0.00147859
	250.6	0.142703	0.144641	0.0618915	0.0663023	0.0227546	0.026434	0.0011397
	250.8	0.143516	0.144928	0.0625153	0.0664652	0.0225031	0.0265036	0.00089403
	251	0.143535	0.145215	0.0629249	0.066628	0.0225636	0.0265731	0.00100889
	251.2	0.143552	0.145501	0.0631351	0.0667907	0.0225041	0.0266426	0.00090039
	251.4	0.1439	0.145787	0.0636363	0.0669533	0.0232529	0.0267121	-8.44e-06
	251.6	0.143496	0.146072	0.063419	0.0671159	0.0231658	0.0267815	0.00015529
	251.8	0.144038	0.146357	0.063586	0.0672783	0.0229712	0.026851	-0.0005438
	252	0.14398	0.146641	0.0638099	0.0674407	0.023198	0.0269204	-0.0005228
	252.2	0.14355	0.146925	0.0639392	0.0676029	0.0224745	0.0269899	-0.000635
	252.4	0.143854	0.147208	0.0645453	0.0677651	0.02284	0.0270593	-0.0010508
	252.6	0.144126	0.147491	0.0644422	0.0679272	0.0228413	0.0271287	-0.0012738
	252.8	0.144	0.147774	0.0644736	0.0680892	0.0230807	0.0271981	-0.0007504
	253	0.143377	0.148056	0.0639645	0.0682511	0.0225799	0.0272675	-0.0006667
	253.2	0.142137	0.148337	0.0630198	0.0684129	0.0219362	0.0273368	-0.0005398
	253.4	0.142542	0.148618	0.0633909	0.0685746	0.0218704	0.0274062	-0.0008631
	253.6	0.143475	0.148899	0.0637476	0.0687363	0.0217941	0.0274755	-0.0005589
	253.8	0.143488	0.149179	0.063026	0.0688978	0.0212008	0.0275449	-0.0004629
	254	0.144397	0.149458	0.0637499	0.0690593	0.0217457	0.0276142	-0.0002766
	254.2	0.144336	0.149738	0.0639504	0.0692206	0.021897	0.0276835	-0.0004248
	254.4	0.144335	0.150016	0.0642261	0.0693819	0.0217657	0.0277528	-6.612e-05
	254.6	0.145864	0.150295	0.0651235	0.0695431	0.0224667	0.027822	0.0001508
	254.8	0.146495	0.150573	0.0652194	0.0697042	0.0224218	0.0278913	-0.00035
	255	0.147287	0.15085	0.06549	0.0698652	0.0228402	0.0279605	-0.0005896
	255.2	0.148529	0.151127	0.0659525	0.0700261	0.0230195	0.0280298	-0.0008245
	255.4	0.148603	0.151403	0.065145	0.070187	0.0230726	0.028099	-0.0007773
	255.6	0.150356	0.151679	0.0656866	0.0703477	0.023597	0.0281682	-0.0006566
	255.8	0.150578	0.151955	0.0654264	0.0705084	0.0237493	0.0282374	-0.0009706
	256	0.150779	0.15223	0.0656731	0.070669	0.0235383	0.0283066	-0.0011524
	256.2	0.151674	0.152505	0.0670903	0.0708294	0.0243367	0.0283758	-0.0014871
	256.4	0.151992	0.152779	0.0670461	0.0709898	0.0248325	0.0284449	-0.0006797
	256.6	0.151487	0.153053	0.0672802	0.0711501	0.0250685	0.028514	-0.0001934
	256.8	0.151525	0.153326	0.0673018	0.0713103	0.0254538	0.0285832	-0.0007428
	257	0.150786	0.153599	0.0665055	0.0714705	0.0247826	0.0286523	-0.0014861
	257.2	0.151014	0.153871	0.066626	0.0716305	0.0246793	0.0287214	-0.0013746
	257.4	0.151324	0.154143	0.0670189	0.0717905	0.0248617	0.0287905	-0.0017079
	257.6	0.151165	0.154415	0.0663965	0.0719503	0.0244612	0.0288596	-0.0014559
	257.8	0.151153	0.154686	0.0664527	0.0721101	0.0245693	0.0289286	-0.0013595
	258	0.151618	0.154957	0.067124	0.0722698	0.0250225	0.0289977	-0.0010519
	258.2	0.151442	0.155227	0.0670828	0.0724294	0.0246873	0.0290667	-0.0005916
	258.4	0.152336	0.155497	0.067283	0.0725889	0.0246542	0.0291357	-3.505e-05
	258.6	0.15305	0.155766	0.0675678	0.0727483	0.024887	0.0292047	-0.0004176
	258.8	0.153327	0.156035	0.0677657	0.0729076	0.0245055	0.0292737	-0.0003725
	259	0.154514	0.156303	0.0683216	0.0730669	0.0247629	0.0293427	-8.306e-05
	259.2	0.154356	0.156571	0.0677968	0.073226	0.0244614	0.0294117	0.00040498
	259.4	0.154603	0.156839	0.0674101	0.0733851	0.0242255	0.0294806	0.0007818
	259.6	0.155662	0.157106	0.0681212	0.073544	0.0248972	0.0295496	0.00109723
	259.8	0.154814	0.157373	0.0674788	0.0737029	0.0241596	0.0296185	0.00154253
	260	0.155081	0.157639	0.0681244	0.0738617	0.0241887	0.0296874	0.00152685
	260.2	0.155206	0.157905	0.0693239	0.0740205	0.0252998	0.0297563	0.00222679
	260.4	0.15501	0.15817	0.0688151	0.0741791	0.0249093	0.0298252	0.00261846
	260.6	0.155008	0.158435	0.069142	0.0743376	0.0248214	0.0298941	0.00180626
	260.8	0.154557	0.158699	0.0690546	0.0744961	0.0248686	0.029963	0.00134249
	261	0.154728	0.158964	0.0698071	0.0746544	0.0251719	0.0300318	0.00066596
	261.2	0.154774	0.159227	0.0704188	0.0748127	0.0252507	0.0301007	0.00043237
	261.4	0.154597	0.15949	0.0702825	0.0749709	0.0253277	0.0301695	-6.883e-05
	261.6	0.155916	0.159753	0.071038	0.075129	0.026143	0.0302383	-0.0002087
	261.8	0.156571	0.160016	0.071251	0.075287	0.0267455	0.0303071	-0.0001449
	262	0.156788	0.160277	0.0714347	0.0754449	0.027118	0.0303759	-0.0005829
	262.2	0.158099	0.160539	0.0723369	0.0756028	0.0279573	0.0304447	-0.0013178
	262.4	0.158364	0.1608	0.072531	0.0757605	0.0286607	0.0305134	-0.0012266
	262.6	0.159286	0.161061	0.0733091	0.0759182	0.0295187	0.0305822	-0.0013311
	262.8	0.160661	0.161321	0.0741543	0.0760758	0.0299734	0.0306509	-0.0008318
	263	0.160331	0.161581	0.0737844	0.0762333	0.0296582	0.0307196	-0.0007837
	263.2	0.160032	0.16184	0.0739802	0.0763907	0.029345	0.0307883	-0.000741
	263.4	0.160968	0.162099	0.0749958	0.076548	0.0293102	0.030857	-0.0008797
	263.6	0.161039	0.162357	0.0748317	0.0767052	0.0290913	0.0309257	-0.000802
	263.8	0.160978	0.162615	0.0749822	0.0768623	0.0283212	0.0309944	-0.0008533
	264	0.161045	0.162873	0.0754326	0.0770194	0.0283117	0.031063	-0.0003467
	264.2	0.161112	0.16313	0.0754552	0.0771764	0.0280743	0.0311317	0.00012779
	264.4	0.161366	0.163387	0.0749116	0.0773332	0.0268674	0.0312003	5.811e-05
	264.6	0.160783	0.163644	0.0747296	0.07749	0.0264039	0.0312689	0.00011982
	264.8	0.160528	0.163899	0.0743353	0.0776467	0.0262373	0.0313375	0.00067269
	265	0.161274	0.164155	0.0746247	0.0778034	0.0261998	0.0314061	0.00023087
	265.2	0.16064	0.16441	0.0743203	0.0779599	0.0261018	0.0314747	0.00069513
	265.4	0.160587	0.164665	0.0736541	0.0781163	0.0257316	0.0315432	0.00093365
	265.6	0.16169	0.164919	0.0741744	0.0782727	0.026225	0.0316118	0.00116775
	265.8	0.160985	0.165173	0.0728731	0.078429	0.0263055	0.0316803	0.00100891
	266	0.161358	0.165427	0.0733036	0.0785852	0.0268788	0.0317489	0.00048133
	266.2	0.161923	0.16568	0.073031	0.0787413	0.027459	0.0318174	0.0009208
	266.4	0.161692	0.165932	0.0730006	0.0788973	0.0277846	0.0318859	0.00149449
	266.6	0.16322	0.166184	0.0740474	0.0790532	0.0284538	0.0319543	0.00114465
	266.8	0.1629	0.166436	0.0744068	0.0792091	0.0285947	0.0320228	0.00077763
	267	0.162413	0.166688	0.0744056	0.0793648	0.0283988	0.0320913	0.00050882
	267.2	0.163822	0.166939	0.0760912	0.0795205	0.0290809	0.0321597	0.00022922
	267.4	0.163631	0.167189	0.075541	0.0796761	0.0292542	0.0322281	-1.637e-05
	267.6	0.164447	0.167439	0.0759639	0.0798316	0.0296268	0.0322966	0.00043083
	267.8	0.165494	0.167689	0.0767522	0.079987	0.0299909	0.032365	0.00048713
	268	0.165858	0.167938	0.0764534	0.0801423	0.0302321	0.0324334	0.00083994
	268.2	0.166972	0.168187	0.077184	0.0802975	0.030558	0.0325017	0.00100662
	268.4	0.167172	0.168436	0.0766864	0.0804527	0.0299384	0.0325701	0.00085799
	268.6	0.166737	0.168684	0.0762352	0.0806078	0.029642	0.0326385	0.00128381
	268.8	0.167471	0.168932	0.0761666	0.0807627	0.0292268	0.0327068	0.00149631
	269	0.166777	0.169179	0.0758789	0.0809176	0.0281188	0.0327751	0.00163769
	269.2	0.166416	0.169426	0.0759605	0.0810725	0.0279091	0.0328435	0.00162309
	269.4	0.166997	0.169672	0.075642	0.0812272	0.0275153	0.0329117	0.00156477
	269.6	0.167179	0.169918	0.0750629	0.0813818	0.0272155	0.03298	0.00140519
	269.8	0.167341	0.170164	0.0746523	0.0815364	0.0267452	0.0330483	0.00122711
	270	0.167791	0.170409	0.0748596	0.0816908	0.0264625	0.0331166	0.00110046
	270.2	0.167913	0.170654	0.074743	0.0818452	0.0268296	0.0331848	0.00134118
	270.4	0.16885	0.170899	0.0765671	0.0819995	0.0273555	0.0332531	0.00075038
	270.6	0.169215	0.171143	0.0767781	0.0821537	0.0278404	0.0333213	0.00049371
	270.8	0.169357	0.171387	0.07724	0.0823079	0.0286937	0.0333895	0.00041402
	271	0.170289	0.17163	0.0777073	0.0824619	0.0284983	0.0334577	0.00043298
	271.2	0.170724	0.171873	0.0782325	0.0826159	0.0295157	0.0335259	0.00087769
	271.4	0.170704	0.172115	0.0781519	0.0827697	0.0300214	0.0335941	0.00096435
	271.6	0.172034	0.172357	0.0791459	0.0829235	0.0307925	0.0336622	0.00092588
	271.8	0.172454	0.172599	0.0794736	0.0830772	0.0315181	0.0337303	0.00078398
	272	0.172849	0.17284	0.0801667	0.0832308	0.0320068	0.0337985	0.0009745
	272.2	0.173676	0.173081	0.0812055	0.0833844	0.0326483	0.0338666	0.0016558
	272.4	0.17266	0.173322	0.0801929	0.0835378	0.0323831	0.0339347	0.0013982
	272.6	0.172808	0.173562	0.0803665	0.0836912	0.0320334	0.0340028	0.00187197
	272.8	0.172963	0.173802	0.0808595	0.0838445	0.031693	0.0340709	0.00188731
	273	0.173052	0.174041	0.0816409	0.0839976	0.0317001	0.034139	0.00184007
	273.2	0.173881	0.17428	0.0822065	0.0841507	0.0320142	0.034207	0.00132865
	273.4	0.173699	0.174518	0.0812504	0.0843038	0.0311555	0.034275	0.00152964
	273.6	0.173529	0.174756	0.0807363	0.0844567	0.0299356	0.0343431	0.00122711
	273.8	0.173946	0.174994	0.0808625	0.0846096	0.0297753	0.0344111	0.00104984
	274	0.173678	0.175232	0.0802969	0.0847623	0.0298458	0.0344791	0.00054815
	274.2	0.174303	0.175469	0.0813546	0.084915	0.0300843	0.0345471	0.00070375
	274.4	0.174355	0.175705	0.0815588	0.0850676	0.0299078	0.0346151	0.00065667
	274.6	0.174405	0.175941	0.0810071	0.0852201	0.0301	0.034683	0.00053887
	274.8	0.175824	0.176177	0.0814914	0.0853726	0.0305275	0.034751	0.00082069
	275	0.175024	0.176413	0.0812747	0.0855249	0.0300588	0.0348189	0.00086355
	275.2	0.175077	0.176648	0.0815531	0.0856772	0.0305462	0.0348868	0.00164852
	275.4	0.17612	0.176882	0.0818171	0.0858294	0.0309325	0.0349547	0.00109735
	275.6	0.175704	0.177117	0.0810298	0.0859815	0.0312674	0.0350226	0.00057299
	275.8	0.176039	0.177351	0.0816905	0.0861335	0.0312226	0.0350905	0.00084963
	276	0.176592	0.177584	0.0827343	0.0862854	0.0317256	0.0351584	0.00122577
	276.2	0.176401	0.177817	0.0820893	0.0864372	0.0318795	0.0352263	0.00154803
	276.4	0.176747	0.17805	0.0822607	0.086589	0.0322765	0.0352941	0.00127785
	276.6	0.176977	0.178282	0.0826703	0.0867407	0.0321502	0.0353619	0.00159411
	276.8	0.177172	0.178514	0.0832054	0.0868923	0.0327701	0.0354298	0.00172585
	277	0.177993	0.178746	0.0836276	0.0870438	0.0333476	0.0354976	0.00155611
	277.2	0.177173	0.178977	0.0825996	0.0871952	0.0327604	0.0355654	0.00193775
	277.4	0.177039	0.179208	0.0827048	0.0873465	0.0323617	0.0356331	0.0022496
	277.6	0.177539	0.179438	0.0831309	0.0874978	0.0326153	0.0357009	0.00213997
	277.8	0.17719	0.179668	0.08268	0.087649	0.0324788	0.0357687	0.00200723
	278	0.177755	0.179898	0.0833885	0.0878	0.032431	0.0358364	0.00192094
	278.2	0.178682	0.180128	0.0842367	0.087951	0.0328649	0.0359041	0.00267593
	278.4	0.178184	0.180356	0.0833097	0.088102	0.0327258	0.0359718	0.002564
	278.6	0.178969	0.180585	0.0837283	0.0882528	0.0328565	0.0360395	0.00280706
	278.8	0.179127	0.180813	0.0835743	0.0884036	0.0326188	0.0361073	0.0034535
	279	0.17908	0.181041	0.0838258	0.0885542	0.0323955	0.0361749	0.0030382
	279.2	0.180273	0.181269	0.0843524	0.0887048	0.0319727	0.0362426	0.00282557
	279.4	0.180856	0.181496	0.083885	0.0888553	0.03205	0.0363102	0.00166133
	279.6	0.18078	0.181722	0.0843175	0.0890057	0.0318147	0.0363779	0.00176704
	279.8	0.182319	0.181949	0.0857423	0.0891561	0.0320721	0.0364455	0.00202486
	280	0.181927	0.182175	0.0856095	0.0893063	0.0321255	0.0365131	0.00192595
	280.2	0.182764	0.1824	0.0857209	0.0894565	0.0323018	0.0365807	0.00140414
	280.4	0.183527	0.182626	0.0869643	0.0896066	0.0332249	0.0366483	0.00151194
	280.6	0.183242	0.18285	0.0865753	0.0897566	0.0335207	0.0367159	0.00186625
	280.8	0.184093	0.183075	0.0874808	0.0899065	0.0342311	0.0367835	0.0018425
	281	0.183849	0.183299	0.0874166	0.0900564	0.0342953	0.036851	0.0014325
	281.2	0.183084	0.183523	0.0875448	0.0902061	0.0346866	0.0369185	0.00158018
	281.4	0.183903	0.183746	0.0889221	0.0903558	0.0348956	0.036986	0.0015423
	281.6	0.183943	0.183969	0.0892637	0.0905054	0.035155	0.0370536	0.00119525
	281.8	0.183953	0.184192	0.0897233	0.0906549	0.0350598	0.0371211	0.00137794
	282	0.184684	0.184414	0.0902886	0.0908043	0.0353661	0.0371886	0.00137295
	282.2	0.184405	0.184636	0.0897937	0.0909537	0.0354973	0.037256	0.0014649
	282.4	0.184314	0.184858	0.0894239	0.0911029	0.0351233	0.0373235	0.0010889
	282.6	0.184325	0.185079	0.0893869	0.0912521	0.0347161	0.0373909	0.00096819
	282.8	0.184226	0.1853	0.0887261	0.0914012	0.0340239	0.0374584	0.00042736
	283	0.185401	0.18552	0.089142	0.0915502	0.0341277	0.0375258	0.00052625
	283.2	0.185235	0.18574	0.0886192	0.0916991	0.0337883	0.0375932	0.00061375
	283.4	0.185598	0.18596	0.0879809	0.091848	0.03406	0.0376606	0.0005597
	283.6	0.186332	0.18618	0.0887055	0.0919968	0.0343972	0.037728	0.00150268
	283.8	0.185834	0.186399	0.0875499	0.0921454	0.0340838	0.0377953	0.00190538
	284	0.185128	0.186617	0.0865816	0.092294	0.0333893	0.0378627	0.00167687
	284.2	0.186911	0.186836	0.0870539	0.0924425	0.0337872	0.03793	0.00188954
	284.4	0.186502	0.187054	0.0867901	0.092591	0.0338509	0.0379974	0.00237338
	284.6	0.187263	0.187271	0.0872753	0.0927393	0.0342586	0.0380647	0.00240009
	284.8	0.187817	0.187488	0.0881572	0.0928876	0.0345032	0.038132	0.00221471
	285	0.187033	0.187705	0.0875038	0.0930358	0.0343298	0.0381993	0.00189396
	285.2	0.187417	0.187922	0.0882324	0.0931839	0.0350304	0.0382666	0.00203198
	285.4	0.187621	0.188138	0.0885205	0.0933319	0.0349582	0.0383338	0.00166256
	285.6	0.187702	0.188354	0.0891509	0.0934799	0.0351798	0.0384011	0.00163205
	285.8	0.188267	0.188569	0.0900347	0.0936277	0.035928	0.0384683	0.00141537
	286	0.188405	0.188784	0.0900829	0.0937755	0.0362236	0.0385355	0.00076542
	286.2	0.188474	0.188999	0.0905019	0.0939232	0.0366503	0.0386027	0.00061336
	286.4	0.189523	0.189214	0.0913494	0.0940708	0.0370471	0.03867	0.00024947
	286.6	0.189062	0.189428	0.0912082	0.0942184	0.0369678	0.0387371	-1.406e-05
	286.8	0.189653	0.189641	0.0918505	0.0943658	0.0375357	0.0388043	6.848e-05
	287	0.190322	0.189855	0.092719	0.0945132	0.0384706	0.0388715	0.00133089
	287.2	0.190278	0.190068	0.0927999	0.0946605	0.0385625	0.0389386	0.00128363
	287.4	0.191352	0.19028	0.0936212	0.0948077	0.0388787	0.0390058	0.00145881
	287.6	0.191639	0.190493	0.0938973	0.0949548	0.0390065	0.0390729	0.0013948
	287.8	0.191195	0.190705	0.0935307	0.0951019	0.0381888	0.03914	0.00153938
	288	0.192915	0.190916	0.0946346	0.0952489	0.0385489	0.0392071	0.00140934
	288.2	0.193193	0.191128	0.0947966	0.0953957	0.0383381	0.0392742	0.00180498
	288.4	0.193355	0.191339	0.0952653	0.0955425	0.0382136	0.0393413	0.00189654
	288.6	0.193885	0.191549	0.0955735	0.0956893	0.0379801	0.0394083	0.00192526
	288.8	0.193722	0.191759	0.0946922	0.0958359	0.0371128	0.0394754	0.00205634
	289	0.193479	0.191969	0.0941676	0.0959825	0.0365307	0.0395424	0.00214704
	289.2	0.193488	0.192179	0.0939083	0.096129	0.0361839	0.0396094	0.00244702
	289.4	0.192952	0.192388	0.0933616	0.0962753	0.0354561	0.0396764	0.00204691
	289.6	0.193589	0.192597	0.0940174	0.0964217	0.0357006	0.0397434	0.00212625
	289.8	0.193432	0.192806	0.0936756	0.0965679	0.0362735	0.0398104	0.00218778
	290	0.193789	0.193014	0.0937107	0.096714	0.0365211	0.0398774	0.00199085
	290.2	0.194078	0.193222	0.0936889	0.0968601	0.0363913	0.0399443	0.00173803
	290.4	0.193823	0.193429	0.0936747	0.0970061	0.0363347	0.0400113	0.00104783
	290.6	0.193469	0.193636	0.0942222	0.097152	0.0364093	0.0400782	0.00060513
	290.8	0.193314	0.193843	0.0945814	0.0972979	0.0364127	0.0401451	0.00031415
	291	0.192785	0.19405	0.0947004	0.0974436	0.0363254	0.040212	0.00055679
	291.2	0.192911	0.194256	0.0946485	0.0975893	0.0358356	0.0402789	0.00058874
	291.4	0.192837	0.194461	0.0946036	0.0977349	0.0358106	0.0403458	0.00033267
	291.6	0.192734	0.194667	0.0942648	0.0978804	0.0359262	0.0404127	-0.000225
	291.8	0.193491	0.194872	0.0948079	0.0980258	0.0360272	0.0404796	-4.794e-05
	292	0.19392	0.195077	0.0947203	0.0981712	0.0363718	0.0405464	0.00049022
	292.2	0.193437	0.195281	0.0939082	0.0983164	0.0360172	0.0406132	0.00088932
	292.4	0.194685	0.195485	0.0943061	0.0984616	0.0362014	0.04068	0.00133463
	292.6	0.194621	0.195689	0.0934568	0.0986067	0.0356989	0.0407468	0.00134533
	292.8	0.195022	0.195893	0.0936776	0.0987518	0.0356448	0.0408136	0.00212137
	293	0.195183	0.196096	0.0934507	0.0988967	0.0357046	0.0408804	0.00263522
	293.2	0.195491	0.196299	0.093737	0.0990416	0.0354922	0.0409472	0.00321139
	293.4	0.197098	0.196501	0.0946441	0.0991864	0.0361629	0.0410139	0.0033285
	293.6	0.197852	0.196703	0.0948892	0.0993311	0.0367824	0.0410807	0.00362427
	293.8	0.1984	0.196905	0.0953601	0.0994757	0.0372647	0.0411474	0.0040049
	294	0.199908	0.197107	0.0964814	0.0996202	0.0377813	0.0412141	0.00392661
	294.2	0.199448	0.197308	0.0964363	0.0997647	0.0373445	0.0412808	0.00367097
	294.4	0.199152	0.197508	0.097286	0.0999091	0.0374019	0.0413475	0.00363008
	294.6	0.199813	0.197709	0.0988855	0.100053	0.0376677	0.0414142	0.00344153
	294.8	0.198828	0.197909	0.0982663	0.100198	0.0372028	0.0414808	0.00312215
	295	0.198958	0.198109	0.0983728	0.100342	0.0374398	0.0415475	0.00371613
	295.2	0.198887	0.198308	0.0985219	0.100486	0.0382613	0.0416141	0.00398839
	295.4	0.198271	0.198508	0.098526	0.10063	0.0381805	0.0416808	0.00293177
	295.6	0.199226	0.198706	0.0992161	0.100774	0.0390856	0.0417474	0.00253549
	295.8	0.198987	0.198905	0.0991248	0.100918	0.0390498	0.041814	0.00175417
	296	0.19851	0.199103	0.0988315	0.101061	0.0392471	0.0418806	0.00191531
	296.2	0.198954	0.199301	0.0988715	0.101205	0.0395556	0.0419472	0.00142017
	296.4	0.198678	0.199499	0.0985278	0.101349	0.0394835	0.0420137	0.00122532
	296.6	0.198564	0.199696	0.0987855	0.101492	0.0396317	0.0420803	0.00125946
	296.8	0.199663	0.199893	0.0995584	0.101636	0.0405587	0.0421468	0.00147222
	297	0.19984	0.200089	0.0991854	0.101779	0.0403282	0.0422133	0.00123212
	297.2	0.20114	0.200285	0.100298	0.101922	0.0406928	0.0422798	0.00150444
	297.4	0.201721	0.200481	0.100345	0.102065	0.0406912	0.0423463	0.00116545
	297.6	0.201372	0.200677	0.0996994	0.102208	0.040546	0.0424128	0.00101137
	297.8	0.202073	0.200872	0.100009	0.102351	0.0403437	0.0424793	0.00139913
	298	0.202249	0.201067	0.0997181	0.102494	0.0399948	0.0425458	0.00182706
	298.2	0.201832	0.201262	0.0998968	0.102637	0.0394067	0.0426122	0.00176201
	298.4	0.202751	0.201456	0.10103	0.10278	0.0392894	0.0426786	0.0018545
	298.6	0.2026	0.20165	0.100832	0.102923	0.0388107	0.0427451	0.00167023
	298.8	0.202692	0.201844	0.100565	0.103065	0.0386624	0.0428115	0.00168663
	299	0.203203	0.202037	0.100925	0.103208	0.0390835	0.0428779	0.0022783
	299.2	0.20204	0.20223	0.100463	0.103351	0.0388176	0.0429443	0.0018924
	299.4	0.20257	0.202423	0.100457	0.103493	0.0381256	0.0430106	0.00101837
	299.6	0.202697	0.202616	0.100692	0.103635	0.0388273	0.043077	0.00122877
	299.8	0.202022	0.202808	0.100105	0.103777	0.0384878	0.0431433	0.00074197
	300	0.20311	0.202999	0.100457	0.10392	0.0396114	0.0432097	0.00098609
	300.2	0.203386	0.203191	0.100462	0.104062	0.039781	0.043276	0.0004305
	300.4	0.203247	0.203382	0.100377	0.104204	0.039807	0.0433423	0.00039332
	300.6	0.204264	0.203573	0.101816	0.104346	0.0405305	0.0434086	0.00031038
	300.8	0.204172	0.203763	0.101726	0.104488	0.0407649	0.0434749	9.887e-05
	301	0.203955	0.203954	0.102075	0.104629	0.0403264	0.0435412	0.00041409
	301.2	0.204869	0.204144	0.103004	0.104771	0.0415145	0.0436074	0.00054043
	301.4	0.204396	0.204333	0.10254	0.104913	0.0413474	0.0436737	0.00048712
	301.6	0.205019	0.204523	0.103128	0.105054	0.0414948	0.0437399	0.00068132
	301.8	0.204845	0.204712	0.103172	0.105196	0.0413105	0.0438061	0.00090773
	302	0.204876	0.2049	0.103248	0.105337	0.0415383	0.0438723	0.00126276
	302.2	0.205904	0.205089	0.103912	0.105478	0.0422642	0.0439385	0.00160288
	302.4	0.205979	0.205277	0.103648	0.10562	0.0421295	0.0440047	0.0021552
	302.6	0.205136	0.205464	0.103008	0.105761	0.0414101	0.0440709	0.0024665
	302.8	0.205571	0.205652	0.103518	0.105902	0.0415759	0.044137	0.002984
	303	0.205351	0.205839	0.10291	0.106043	0.0412425	0.0442032	0.00347365
	303.2	0.205522	0.206026	0.103044	0.106184	0.041559	0.0442693	0.00393163
	303.4	0.20618	0.206212	0.103461	0.106325	0.0420425	0.0443354	0.00380413
	303.6	0.205304	0.206399	0.103258	0.106465	0.0423916	0.0444015	0.00351305
	303.8	0.205985	0.206584	0.102895	0.106606	0.0422858	0.0444676	0.00271784
	304	0.206671	0.20677	0.103049	0.106747	0.0429406	0.0445337	0.00241049
	304.2	0.207028	0.206955	0.103696	0.106887	0.0431442	0.0445998	0.00207482
	304.4	0.207765	0.20714	0.104581	0.107028	0.0435401	0.0446658	0.0014887
	304.6	0.20802	0.207325	0.104781	0.107168	0.0435552	0.0447319	0.00063927
	304.8	0.208521	0.207509	0.105368	0.107308	0.0437495	0.0447979	6.795e-05
	305	0.209352	0.207694	0.105696	0.107448	0.043705	0.0448639	-0.000354
	305.2	0.209695	0.207877	0.105686	0.107589	0.0444102	0.0449299	-0.0006864
	305.4	0.209944	0.208061	0.106251	0.107729	0.0441795	0.0449959	-0.0010801
	305.6	0.210765	0.208244	0.107247	0.107869	0.0446378	0.0450619	-0.0016011
	305.8	0.21072	0.208427	0.107346	0.108008	0.0449927	0.0451279	-0.0010536
	306	0.212125	0.208609	0.10784	0.108148	0.0454009	0.0451938	-0.0005821
	306.2	0.212659	0.208792	0.108088	0.108288	0.0457584	0.0452598	-0.0002556
	306.4	0.212338	0.208974	0.108537	0.108428	0.0453081	0.0453257	0.00054367
	306.6	0.212509	0.209155	0.109318	0.108567	0.0448889	0.0453916	0.00075725
	306.8	0.212632	0.209337	0.109475	0.108707	0.0445445	0.0454575	0.00140014
	307	0.212315	0.209518	0.109135	0.108846	0.0439331	0.0455234	0.00229914
	307.2	0.212392	0.209699	0.109939	0.108986	0.0444996	0.0455893	0.00295669
	307.4	0.210823	0.209879	0.108769	0.109125	0.0433183	0.0456551	0.00316419
	307.6	0.210271	0.210059	0.108452	0.109264	0.042961	0.045721	0.00349376
	307.8	0.210052	0.210239	0.108291	0.109403	0.0425272	0.0457868	0.00388709
	308	0.209578	0.210419	0.108136	0.109542	0.0425738	0.0458527	0.00468013
	308.2	0.210168	0.210598	0.108446	0.109681	0.0422964	0.0459185	0.00462434
	308.4	0.20918	0.210777	0.107395	0.10982	0.0418882	0.0459843	0.00490132
	308.6	0.208595	0.210956	0.106374	0.109959	0.0408337	0.0460501	0.00476651
	308.8	0.209114	0.211134	0.107061	0.110098	0.0410125	0.0461159	0.00506856
	309	0.20806	0.211313	0.106153	0.110236	0.0406194	0.0461816	0.00510639
	309.2	0.208354	0.21149	0.106445	0.110375	0.0407229	0.0462474	0.00510257
	309.4	0.208693	0.211668	0.106886	0.110514	0.041032	0.0463131	0.00486022
	309.6	0.208869	0.211845	0.106837	0.110652	0.0415624	0.0463789	0.00500841
	309.8	0.209541	0.212022	0.107483	0.11079	0.0422723	0.0464446	0.0050728
	310	0.210001	0.212199	0.107845	0.110929	0.0427484	0.0465103	0.00450913
	310.2	0.21049	0.212375	0.108604	0.111067	0.0437732	0.046576	0.00384272
	310.4	0.21158	0.212552	0.109666	0.111205	0.0445437	0.0466416	0.00351026
	310.6	0.212163	0.212727	0.109823	0.111343	0.0447431	0.0467073	0.00270833
	310.8	0.212657	0.212903	0.110171	0.111481	0.0448253	0.046773	0.00255285
	311	0.213017	0.213078	0.110193	0.111619	0.0448419	0.0468386	0.00234817
	311.2	0.213622	0.213253	0.110569	0.111757	0.0453359	0.0469042	0.00214033
	311.4	0.213635	0.213428	0.110232	0.111895	0.0450438	0.0469699	0.0026891
	311.6	0.214584	0.213602	0.111254	0.112032	0.0457958	0.0470355	0.00291539
	311.8	0.214467	0.213776	0.110948	0.11217	0.0456123	0.047101	0.00299898
	312	0.215212	0.21395	0.111112	0.112307	0.0456739	0.0471666	0.00390084
	312.2	0.215178	0.214124	0.1108	0.112445	0.0456979	0.0472322	0.00413607
	312.4	0.214529	0.214297	0.109965	0.112582	0.045191	0.0472977	0.00462055
	312.6	0.215843	0.21447	0.110431	0.11272	0.0446416	0.0473633	0.00426841
	312.8	0.215676	0.214643	0.110578	0.112857	0.0442806	0.0474288	0.00373786
	313	0.215092	0.214815	0.109648	0.112994	0.0435063	0.0474943	0.00341016
	313.2	0.215985	0.214987	0.109747	0.113131	0.0431925	0.0475598	0.00341667
	313.4	0.2158	0.215159	0.109295	0.113268	0.0431127	0.0476253	0.00350379
	313.6	0.216013	0.215331	0.109528	0.113405	0.0431014	0.0476908	0.00295404
	313.8	0.216146	0.215502	0.10975	0.113542	0.0431432	0.0477563	0.00273513
	314	0.215605	0.215673	0.109543	0.113678	0.0428304	0.0478217	0.00263933
	314.2	0.21637	0.215843	0.11022	0.113815	0.0434087	0.0478872	0.00246149
	314.4	0.216588	0.216014	0.110604	0.113952	0.0435893	0.0479526	0.00273485
	314.6	0.21659	0.216184	0.11058	0.114088	0.0435897	0.048018	0.0025606
	314.8	0.217587	0.216354	0.111779	0.114225	0.04417	0.0480834	0.0021202
	315	0.217103	0.216524	0.111163	0.114361	0.043973	0.0481488	0.00188674
	315.2	0.217598	0.216693	0.112087	0.114497	0.0450879	0.0482142	0.00252362
	315.4	0.217879	0.216862	0.112841	0.114634	0.0457823	0.0482795	0.00350661
	315.6	0.217615	0.217031	0.113288	0.11477	0.0463441	0.0483449	0.004112
	315.8	0.21781	0.217199	0.113299	0.114906	0.04701	0.0484102	0.00453406
	316	0.217973	0.217367	0.113503	0.115042	0.0479577	0.0484756	0.00464498
	316.2	0.217159	0.217535	0.112989	0.115178	0.0480855	0.0485409	0.00452712
	316.4	0.217585	0.217703	0.112975	0.115314	0.0476379	0.0486062	0.00397261
	316.6	0.218003	0.21787	0.11312	0.11545	0.0477056	0.0486715	0.00335842
	316.8	0.218139	0.218037	0.112866	0.115585	0.0476011	0.0487368	0.00346991
	317	0.218889	0.218204	0.113055	0.115721	0.0476582	0.048802	0.00383164
	317.2	0.219545	0.218371	0.113227	0.115856	0.04766	0.0488673	0.00345893
	317.4	0.219666	0.218537	0.113183	0.115992	0.0473507	0.0489325	0.00291803
	317.6	0.219908	0.218703	0.11378	0.116127	0.0473454	0.0489977	0.00305705
	317.8	0.219755	0.218869	0.113547	0.116263	0.0468755	0.049063	0.00323382
	318	0.220108	0.219034	0.11322	0.116398	0.0459366	0.0491282	0.00318033
	318.2	0.220246	0.2192	0.113412	0.116533	0.0460555	0.0491934	0.00352324
	318.4	0.219796	0.219365	0.113031	0.116668	0.0454815	0.0492585	0.00316034
	318.6	0.220594	0.219529	0.113035	0.116803	0.0449942	0.0493237	0.00268939
	318.8	0.220706	0.219694	0.113138	0.116938	0.0447619	0.0493889	0.00262376
	319	0.21977	0.219858	0.112692	0.117073	0.0439375	0.049454	0.00298444
	319.2	0.220826	0.220022	0.113851	0.117208	0.0448023	0.0495191	0.00298032
	319.4	0.21985	0.220185	0.113241	0.117343	0.04444	0.0495842	0.00297283
	319.6	0.220151	0.220349	0.113872	0.117477	0.0448725	0.0496494	0.00332866
	319.8	0.22106	0.220512	0.114292	0.117612	0.0454268	0.0497144	0.00302108
	320	0.220453	0.220674	0.113657	0.117747	0.0454555	0.0497795	0.00293261
	320.2	0.221196	0.220837	0.114301	0.117881	0.0459452	0.0498446	0.00332364
	320.4	0.221582	0.220999	0.114245	0.118015	0.0465899	0.0499096	0.00237868
	320.6	0.221381	0.221161	0.114209	0.11815	0.0470268	0.0499747	0.00263554
	320.8	0.222238	0.221323	0.114434	0.118284	0.0475886	0.0500397	0.00310156
	321	0.222112	0.221484	0.114391	0.118418	0.0472021	0.0501047	0.00241543
	321.2	0.222317	0.221646	0.114247	0.118552	0.0468493	0.0501697	0.00204331
	321.4	0.222874	0.221806	0.11512	0.118686	0.0469483	0.0502347	0.00180567
	321.6	0.223345	0.221967	0.116092	0.11882	0.0476192	0.0502997	0.00284683
	321.8	0.223932	0.222128	0.115891	0.118954	0.047201	0.0503647	0.00353052
	322	0.22416	0.222288	0.115789	0.119088	0.0472401	0.0504296	0.00395684
	322.2	0.22361	0.222448	0.115839	0.119221	0.0476575	0.0504946	0.00458291
	322.4	0.224353	0.222607	0.116402	0.119355	0.0474223	0.0505595	0.00446671
	322.6	0.224845	0.222766	0.116205	0.119488	0.0473543	0.0506244	0.00510771
	322.8	0.224863	0.222926	0.116269	0.119622	0.0478076	0.0506893	0.00548265
	323	0.22552	0.223084	0.117582	0.119755	0.0483482	0.0507542	0.00541579
	323.2	0.22608	0.223243	0.117954	0.119889	0.0493569	0.0508191	0.00505488
	323.4	0.225939	0.223401	0.117974	0.120022	0.0491539	0.050884	0.00491339
	323.6	0.22779	0.223559	0.119392	0.120155	0.0498155	0.0509488	0.00461059
	323.8	0.227436	0.223717	0.118853	0.120288	0.0493637	0.0510137	0.00403476
	324	0.227667	0.223875	0.118987	0.120421	0.0498503	0.0510785	0.00389905
	324.2	0.227692	0.224032	0.119406	0.120554	0.0501694	0.0511433	0.00348022
	324.4	0.226212	0.224189	0.118473	0.120687	0.0498245	0.0512081	0.00219857
	324.6	0.225992	0.224346	0.118535	0.12082	0.0492143	0.0512729	0.0020894
	324.8	0.226099	0.224502	0.118286	0.120953	0.048651	0.0513377	0.00145225
	325	0.225666	0.224658	0.118181	0.121085	0.0473884	0.0514025	0.00146388
	325.2	0.226789	0.224814	0.119039	0.121218	0.0477256	0.0514672	0.00163515
	325.4	0.226565	0.22497	0.119237	0.12135	0.0473837	0.051532	0.00147268
	325.6	0.226362	0.225126	0.119497	0.121483	0.0473073	0.0515967	0.00267412
	325.8	0.2267	0.225281	0.119818	0.121615	0.0470577	0.0516614	0.00349489
	326	0.226101	0.225436	0.119161	0.121748	0.0467122	0.0517261	0.00311015
	326.2	0.226105	0.225591	0.119167	0.12188	0.0460084	0.0517908	0.00351174
	326.4	0.226258	0.225745	0.118995	0.122012	0.0458881	0.0518555	0.00358654
	326.6	0.225589	0.225899	0.117844	0.122144	0.0461004	0.0519202	0.00425775
	326.8	0.226004	0.226053	0.118108	0.122276	0.046907	0.0519848	0.00460481
	327	0.226087	0.226207	0.117911	0.122408	0.0475059	0.0520495	0.00450585
	327.2	0.226507	0.22636	0.118095	0.12254	0.0476389	0.0521141	0.00436221
	327.4	0.227335	0.226514	0.118295	0.122672	0.0477157	0.0521787	0.00410672
	327.6	0.2278	0.226667	0.118857	0.122803	0.0484201	0.0522433	0.00334757
	327.8	0.228405	0.226819	0.119777	0.122935	0.0491755	0.0523079	0.00350267
	328	0.229405	0.226972	0.121038	0.123067	0.0498451	0.0523725	0.00286048
	328.2	0.228663	0.227124	0.120672	0.123198	0.0499156	0.0524371	0.00251998
	328.4	0.229037	0.227276	0.121386	0.123329	0.0503296	0.0525016	0.00179994
	328.6	0.229552	0.227428	0.122499	0.123461	0.0507938	0.0525662	0.00172787
	328.8	0.230021	0.227579	0.123369	0.123592	0.0514381	0.0526307	0.00206465
	329	0.230611	0.22773	0.124257	0.123723	0.0515983	0.0526953	0.00243556
	329.2	0.230981	0.227881	0.124531	0.123854	0.0520244	0.0527598	0.00260186
	329.4	0.230004	0.228032	0.124568	0.123986	0.0511135	0.0528243	0.00306261
	329.6	0.231085	0.228182	0.12616	0.124117	0.0520098	0.0528887	0.00316078
	329.8	0.230886	0.228333	0.126114	0.124247	0.0520195	0.0529532	0.00310429
	330	0.230285	0.228483	0.125331	0.124378	0.0508745	0.0530177	0.00257712
	330.2	0.230307	0.228632	0.12531	0.124509	0.0507339	0.0530821	0.00256561
	330.4	0.229676	0.228782	0.124823	0.12464	0.0506314	0.0531466	0.00232523
	330.6	0.230315	0.228931	0.124424	0.12477	0.0510166	0.053211	0.00248284
	330.8	0.230576	0.22908	0.124134	0.124901	0.0511358	0.0532754	0.00233527
	331	0.230705	0.229229	0.123551	0.125031	0.0508135	0.0533398	0.00199208
	331.2	0.231591	0.229377	0.124291	0.125162	0.0505783	0.0534042	0.00253261
	331.4	0.231984	0.229525	0.124304	0.125292	0.0506132	0.0534686	0.00238171
	331.6	0.23278	0.229673	0.124859	0.125422	0.051195	0.0535329	0.0017148
	331.8	0.234684	0.229821	0.126055	0.125553	0.0514757	0.0535973	0.00186705
	332	0.234152	0.229969	0.125948	0.125683	0.0510385	0.0536616	0.00170735
	332.2	0.233922	0.230116	0.125532	0.125813	0.0508448	0.0537259	0.00260901
	332.4	0.234841	0.230263	0.126681	0.125943	0.051588	0.0537902	0.00261297
	332.6	0.23455	0.23041	0.126561	0.126073	0.0517956	0.0538546	0.00306819
	332.8	0.235538	0.230556	0.126762	0.126203	0.0523312	0.0539188	0.00351905
	333	0.23507	0.230703	0.126433	0.126332	0.0523067	0.0539831	0.00379655
	333.2	0.233899	0.230849	0.125919	0.126462	0.0523559	0.0540474	0.00380466
	333.4	0.234299	0.230995	0.12617	0.126592	0.0526242	0.0541116	0.00361936
	333.6	0.23393	0.23114	0.126041	0.126721	0.052819	0.0541759	0.00278952
	333.8	0.233308	0.231286	0.125269	0.126851	0.0526834	0.0542401	0.00284162
	334	0.233501	0.231431	0.125371	0.12698	0.0520545	0.0543043	0.00229846
	334.2	0.233178	0.231576	0.125196	0.127109	0.0521705	0.0543685	0.00227706
	334.4	0.233029	0.23172	0.125022	0.127239	0.0520263	0.0544327	0.0023682
	334.6	0.233152	0.231865	0.124642	0.127368	0.0519402	0.0544969	0.00268341
	334.8	0.232417	0.232009	0.124576	0.127497	0.05176	0.054561	0.00252036
	335	0.232544	0.232153	0.125111	0.127626	0.0515483	0.0546252	0.00285296
	335.2	0.232771	0.232297	0.125731	0.127755	0.0517166	0.0546893	0.00324202
	335.4	0.233009	0.23244	0.126035	0.127884	0.0516544	0.0547535	0.00285838
	335.6	0.233522	0.232583	0.126552	0.128013	0.0521322	0.0548176	0.00299283
	335.8	0.233778	0.232726	0.127203	0.128141	0.0521407	0.0548817	0.0035492
	336	0.233511	0.232869	0.127295	0.12827	0.0521026	0.0549458	0.00433839
	336.2	0.234638	0.233012	0.127889	0.128399	0.0523884	0.0550099	0.00450357
	336.4	0.234749	0.233154	0.127825	0.128527	0.0527688	0.0550739	0.00437265
	336.6	0.234452	0.233296	0.127414	0.128656	0.0525689	0.055138	0.00465282
	336.8	0.235698	0.233438	0.127932	0.128784	0.0533181	0.055202	0.00468767
	337	0.234503	0.23358	0.127098	0.128913	0.052888	0.0552661	0.00458143
	337.2	0.234601	0.233721	0.127076	0.129041	0.0524264	0.0553301	0.00412857
	337.4	0.234785	0.233862	0.127003	0.129169	0.0521083	0.0553941	0.00430597
	337.6	0.234667	0.234003	0.127215	0.129297	0.0518656	0.0554581	0.00410341
	337.8	0.235604	0.234144	0.127318	0.129425	0.0521166	0.0555221	0.00381565
	338	0.234671	0.234284	0.126864	0.129553	0.0508623	0.055586	0.00410418
	338.2	0.234199	0.234424	0.126528	0.129681	0.0505128	0.05565	0.00440957
	338.4	0.23486	0.234564	0.126841	0.129809	0.0503045	0.0557139	0.00436312
	338.6	0.234138	0.234704	0.126444	0.129937	0.0500936	0.0557779	0.00353143
	338.8	0.235016	0.234844	0.127083	0.130064	0.0506248	0.0558418	0.00320348
	339	0.235649	0.234983	0.127565	0.130192	0.0506491	0.0559057	0.00325246
	339.2	0.23599	0.235122	0.127826	0.13032	0.051084	0.0559696	0.00331121
	339.4	0.237198	0.235261	0.128437	0.130447	0.0514356	0.0560335	0.00317851
	339.6	0.237235	0.235399	0.128577	0.130575	0.0517023	0.0560974	0.0028645
	339.8	0.237623	0.235538	0.129054	0.130702	0.0522602	0.0561612	0.00304192
	340	0.238759	0.235676	0.130004	0.130829	0.0526115	0.0562251	0.00266242
	340.2	0.239373	0.235814	0.130501	0.130956	0.0530907	0.0562889	0.00226674
	340.4	0.23936	0.235952	0.129698	0.131083	0.0528952	0.0563527	0.00250048
	340.6	0.240513	0.236089	0.130522	0.131211	0.053008	0.0564165	0.00245257
	340.8	0.241174	0.236226	0.130512	0.131338	0.0533555	0.0564803	0.0026149
	341	0.240761	0.236363	0.130535	0.131464	0.0529316	0.0565441	0.00280634
	341.2	0.240841	0.2365	0.130906	0.131591	0.0524098	0.0566079	0.00324126
	341.4	0.239936	0.236637	0.130664	0.131718	0.0519978	0.0566717	0.00312405
	341.6	0.239919	0.236773	0.130648	0.131845	0.0516383	0.0567354	0.00342526
	341.8	0.238845	0.236909	0.129764	0.131971	0.0510347	0.0567991	0.00377642
	342	0.237261	0.237045	0.129141	0.132098	0.0499887	0.0568629	0.00479467
	342.2	0.23749	0.237181	0.129071	0.132225	0.0501034	0.0569266	0.00539591
	342.4	0.237065	0.237316	0.128537	0.132351	0.0501069	0.0569903	0.00520253
	342.6	0.236232	0.237452	0.128189	0.132477	0.0502217	0.057054	0.00501376
	342.8	0.236925	0.237587	0.129153	0.132604	0.0510369	0.0571177	0.00577376
	343	0.236852	0.237721	0.128732	0.13273	0.0510435	0.0571813	0.00604027
	343.2	0.237305	0.237856	0.129797	0.132856	0.0517582	0.057245	0.00596013
	343.4	0.237881	0.23799	0.129889	0.132982	0.0521412	0.0573086	0.00591755
	343.6	0.237457	0.238125	0.129332	0.133108	0.0527845	0.0573722	0.00525589
	343.8	0.238428	0.238258	0.13016	0.133234	0.0534578	0.0574359	0.00476658
	344	0.238894	0.238392	0.130033	0.13336	0.0534965	0.0574995	0.00397346
	344.2	0.239485	0.238526	0.130277	0.133486	0.053887	0.0575631	0.00375062
	344.4	0.240466	0.238659	0.130067	0.133611	0.0537021	0.0576267	0.00322369
	344.6	0.240144	0.238792	0.130333	0.133737	0.0538201	0.0576902	0.00295859
	344.8	0.239989	0.238925	0.130207	0.133863	0.0541319	0.0577538	0.00271632
	345	0.239902	0.239057	0.130765	0.133988	0.0539564	0.0578173	0.00231685
	345.2	0.239289	0.23919	0.130226	0.134114	0.0535714	0.0578808	0.00211762
	345.4	0.239465	0.239322	0.130811	0.134239	0.0534278	0.0579444	0.00178716
	345.6	0.23938	0.239454	0.130868	0.134364	0.0527389	0.0580079	0.00230311
	345.8	0.238233	0.239586	0.130607	0.13449	0.052163	0.0580714	0.00280262
	346	0.239033	0.239717	0.131014	0.134615	0.0526856	0.0581349	0.00333866
	346.2	0.23867	0.239849	0.131337	0.13474	0.0530375	0.0581983	0.00361831
	346.4	0.238653	0.23998	0.131503	0.134865	0.0531656	0.0582618	0.0038938
	346.6	0.239079	0.240111	0.132324	0.13499	0.0533924	0.0583252	0.00484156
	346.8	0.239378	0.240241	0.132451	0.135115	0.0538702	0.0583887	0.00572354
	347	0.239966	0.240372	0.132502	0.13524	0.054128	0.0584521	0.00569446
	347.2	0.240659	0.240502	0.133504	0.135364	0.0547852	0.0585155	0.00589023
	347.4	0.241085	0.240632	0.13267	0.135489	0.0552581	0.0585789	0.0059749
	347.6	0.242026	0.240762	0.133071	0.135614	0.0557039	0.0586423	0.00532917
	347.8	0.242082	0.240891	0.133361	0.135738	0.0555542	0.0587056	0.00529707
	348	0.242393	0.241021	0.133355	0.135863	0.0558269	0.058769	0.00554722
	348.2	0.24316	0.24115	0.13398	0.135987	0.0564074	0.0588324	0.00521939
	348.4	0.242397	0.241279	0.133524	0.136112	0.0560013	0.0588957	0.00460524
	348.6	0.24236	0.241408	0.133886	0.136236	0.0562179	0.058959	0.0048639
	348.8	0.243252	0.241536	0.134573	0.13636	0.0564844	0.0590223	0.00444764
	349	0.243439	0.241665	0.134912	0.136484	0.0566045	0.0590856	0.00404054
	349.2	0.244382	0.241793	0.135386	0.136608	0.0567597	0.0591489	0.00435219
	349.4	0.244621	0.241921	0.13605	0.136732	0.0563459	0.0592122	0.00449044
	349.6	0.244387	0.242048	0.13567	0.136856	0.0556197	0.0592755	0.00462891
	349.8	0.244267	0.242176	0.135784	0.13698	0.0558653	0.0593387	0.00487755
	350	0.245015	0.242303	0.136108	0.137104	0.0563362	0.059402	0.00517618
	350.2	0.244033	0.24243	0.136036	0.137228	0.0553499	0.0594652	0.00577068
	350.4	0.245495	0.242557	0.135661	0.137351	0.0548118	0.0595284	0.00634472
	350.6	0.245212	0.242684	0.135143	0.137475	0.05437	0.0595916	0.00656044
	350.8	0.245216	0.24281	0.135122	0.137599	0.0545264	0.0596548	0.00583052
	351	0.245575	0.242936	0.135459	0.137722	0.0546944	0.059718	0.00583717
	351.2	0.245384	0.243062	0.135209	0.137845	0.0546687	0.0597812	0.00602643
	351.4	0.245717	0.243188	0.135415	0.137969	0.0552484	0.0598443	0.00581755
	351.6	0.24581	0.243314	0.135134	0.138092	0.0555606	0.0599075	0.00569291
	351.8	0.244571	0.243439	0.134159	0.138215	0.0553954	0.0599706	0.00573564
	352	0.245382	0.243565	0.134743	0.138338	0.0561321	0.0600337	0.00551292
	352.2	0.245059	0.24369	0.134542	0.138461	0.056058	0.0600968	0.00558992
	352.4	0.244604	0.243814	0.134828	0.138584	0.0556033	0.0601599	0.00571176
	352.6	0.246166	0.243939	0.136504	0.138707	0.0562513	0.060223	0.00590525
	352.8	0.245382	0.244063	0.136295	0.13883	0.0561652	0.0602861	0.00535868
	353	0.246124	0.244188	0.136794	0.138953	0.0568195	0.0603491	0.00533618
	353.2	0.246781	0.244312	0.137385	0.139076	0.0567805	0.0604122	0.00533144
	353.4	0.246225	0.244435	0.137604	0.139198	0.0566619	0.0604752	0.0054755
	353.6	0.24628	0.244559	0.137943	0.139321	0.056684	0.0605383	0.00547415
	353.8	0.245995	0.244682	0.138362	0.139443	0.0567982	0.0606013	0.00582906
	354	0.245648	0.244805	0.138417	0.139566	0.0565842	0.0606643	0.00594457
	354.2	0.245773	0.244928	0.138548	0.139688	0.0564549	0.0607273	0.00597366
	354.4	0.245977	0.245051	0.137979	0.13981	0.0565385	0.0607902	0.00584818
	354.6	0.245353	0.245174	0.138328	0.139933	0.0570827	0.0608532	0.0060018
	354.8	0.245791	0.245296	0.139134	0.140055	0.0577224	0.0609161	0.00486151
	355	0.245753	0.245418	0.139108	0.140177	0.0578487	0.0609791	0.00524285
	355.2	0.246122	0.24554	0.139038	0.140299	0.0583038	0.061042	0.00516985
	355.4	0.246716	0.245662	0.139634	0.140421	0.0589397	0.0611049	0.00500363
	355.6	0.24607	0.245784	0.138617	0.140543	0.0589193	0.0611678	0.00518872
	355.8	0.245937	0.245905	0.138831	0.140665	0.0587678	0.0612307	0.00556051
	356	0.246246	0.246026	0.138672	0.140786	0.0589271	0.0612936	0.00596205
	356.2	0.246221	0.246147	0.138567	0.140908	0.0584731	0.0613565	0.00660876
	356.4	0.247286	0.246268	0.139343	0.14103	0.0586847	0.0614193	0.00641052
	356.6	0.247479	0.246389	0.139902	0.141151	0.0586008	0.0614822	0.00581553
	356.8	0.247235	0.246509	0.139109	0.141273	0.0582462	0.061545	0.00580642
	357	0.24938	0.246629	0.140097	0.141394	0.0591894	0.0616078	0.00569991
	357.2	0.24884	0.246749	0.140056	0.141516	0.0584399	0.0616706	0.00531375
	357.4	0.248607	0.246869	0.140212	0.141637	0.0583409	0.0617334	0.00581425
	357.6	0.249305	0.246989	0.140866	0.141758	0.0591318	0.0617962	0.00522574
	357.8	0.248864	0.247108	0.140117	0.141879	0.0593116	0.061859	0.00520482
	358	0.249297	0.247227	0.139926	0.142	0.0598297	0.0619217	0.00506781
	358.2	0.249436	0.247346	0.140246	0.142121	0.0604928	0.0619845	0.00511945
	358.4	0.249024	0.247465	0.139611	0.142242	0.0601875	0.0620472	0.00527293
	358.6	0.250152	0.247584	0.140413	0.142363	0.0603332	0.0621099	0.00420116
	358.8	0.249621	0.247702	0.139996	0.142484	0.0600036	0.0621727	0.00321882
	359	0.249076	0.24782	0.139654	0.142605	0.0596327	0.0622354	0.0040194
	359.2	0.249403	0.247938	0.140271	0.142726	0.0601205	0.062298	0.0046844
	359.4	0.24845	0.248056	0.140191	0.142846	0.0598577	0.0623607	0.00476655
	359.6	0.248349	0.248174	0.140011	0.142967	0.0596234	0.0624234	0.00507997
	359.8	0.24842	0.248291	0.140498	0.143087	0.0597028	0.062486	0.00458871
	360	0.248403	0.248409	0.139758	0.143208	0.0594482	0.0625487	0.00493488
	360.2	0.249148	0.248526	0.140589	0.143328	0.0593457	0.0626113	0.00511834
	360.4	0.250041	0.248642	0.140864	0.143448	0.0596159	0.0626739	0.00489053
	360.6	0.250034	0.248759	0.1413	0.143569	0.0595017	0.0627365	0.00503065
	360.8	0.251401	0.248876	0.142048	0.143689	0.060099	0.0627991	0.0053244
	361	0.251787	0.248992	0.142625	0.143809	0.0600344	0.0628617	0.00493468
	361.2	0.251179	0.249108	0.142883	0.143929	0.0597734	0.0629243	0.0048152
	361.4	0.252399	0.249224	0.143849	0.144049	0.0606382	0.0629868	0.00472583
	361.6	0.252957	0.24934	0.144238	0.144169	0.0612733	0.0630494	0.00403967
	361.8	0.252182	0.249455	0.143915	0.144288	0.0609791	0.0631119	0.00456616
	362	0.252309	0.249571	0.14409	0.144408	0.06089	0.0631744	0.00439843
	362.2	0.251534	0.249686	0.143741	0.144528	0.0604194	0.0632369	0.00444601
	362.4	0.251242	0.249801	0.143636	0.144648	0.0598202	0.0632994	0.00450143
	362.6	0.251252	0.249916	0.143755	0.144767	0.0598844	0.0633619	0.00411928
	362.8	0.249817	0.25003	0.143099	0.144887	0.0598492	0.0634244	0.00467742
	363	0.250253	0.250145	0.143166	0.145006	0.0601144	0.0634868	0.00514474
	363.2	0.249906	0.250259	0.143331	0.145125	0.06053	0.0635493	0.00498055
	363.4	0.250131	0.250373	0.143336	0.145245	0.0603493	0.0636117	0.00536881
	363.6	0.251253	0.250487	0.144253	0.145364	0.0603659	0.0636741	0.00561892
	363.8	0.25051	0.2506	0.143522	0.145483	0.0603766	0.0637366	0.00556396
	364	0.251125	0.250714	0.143262	0.145602	0.0604195	0.063799	0.00665713
	364.2	0.251634	0.250827	0.143625	0.145721	0.0606937	0.0638613	0.00670761
	364.4	0.251715	0.25094	0.143153	0.14584	0.061019	0.0639237	0.00705303
	364.6	0.252951	0.251053	0.14439	0.145959	0.0620038	0.0639861	0.00695069
	364.8	0.253003	0.251166	0.144602	0.146078	0.0617872	0.0640485	0.00627665
	365	0.252504	0.251279	0.144377	0.146197	0.0611406	0.0641108	0.00571524
	365.2	0.253283	0.251391	0.144867	0.146315	0.0614654	0.0641731	0.00553032
	365.4	0.253167	0.251503	0.144825	0.146434	0.0612984	0.0642354	0.0055287
	365.6	0.252706	0.251615	0.145056	0.146553	0.0605639	0.0642977	0.00556607
	365.8	0.252588	0.251727	0.145394	0.146671	0.0603139	0.06436	0.00528804
	366	0.25237	0.251839	0.144672	0.14679	0.0599819	0.0644223	0.00478215
	366.2	0.252946	0.25195	0.14492	0.146908	0.0603481	0.0644846	0.00531588
	366.4	0.25311	0.252061	0.145138	0.147026	0.0600615	0.0645469	0.00501635
	366.6	0.252971	0.252172	0.145022	0.147145	0.0602708	0.0646091	0.0050845
	366.8	0.252949	0.252283	0.144927	0.147263	0.0602644	0.0646713	0.00447625
	367	0.25366	0.252394	0.145123	0.147381	0.060607	0.0647336	0.00455666
	367.2	0.254611	0.252505	0.146253	0.147499	0.061678	0.0647958	0.00453936
	367.4	0.256064	0.252615	0.147194	0.147617	0.0620113	0.064858	0.0046998
	367.6	0.256444	0.252725	0.147591	0.147735	0.0622321	0.0649201	0.00422518
	367.8	0.256193	0.252835	0.147291	0.147853	0.0628316	0.0649823	0.00429942
	368	0.257189	0.252945	0.148523	0.14797	0.0636999	0.0650445	0.00492531
	368.2	0.256725	0.253055	0.148385	0.148088	0.0634237	0.0651066	0.00451644
	368.4	0.256674	0.253164	0.148731	0.148206	0.0635095	0.0651688	0.00451487
	368.6	0.257011	0.253273	0.149481	0.148323	0.0642601	0.0652309	0.00377412
	368.8	0.255997	0.253382	0.14886	0.148441	0.0633666	0.065293	0.00334001
	369	0.256834	0.253491	0.149428	0.148558	0.063637	0.0653551	0.00335898
	369.2	0.256949	0.2536	0.149389	0.148676	0.0638684	0.0654172	0.00312555
	369.4	0.256104	0.253709	0.148995	0.148793	0.06329	0.0654793	0.00331974
	369.6	0.256838	0.253817	0.149633	0.14891	0.0633414	0.0655414	0.00322705
	369.8	0.25658	0.253925	0.14951	0.149028	0.0634941	0.0656034	0.00254274
	370	0.256867	0.254033	0.149026	0.149145	0.0636929	0.0656655	0.00306426
	370.2	0.257091	0.254141	0.149431	0.149262	0.0642436	0.0657275	0.00356011
	370.4	0.25602	0.254249	0.148427	0.149379	0.0632595	0.0657895	0.00380304
	370.6	0.256276	0.254356	0.14874	0.149496	0.0640143	0.0658515	0.00398176
	370.8	0.256513	0.254464	0.148758	0.149613	0.0642667	0.0659135	0.00369296
	371	0.256722	0.254571	0.14866	0.14973	0.0647336	0.0659755	0.00360216
	371.2	0.257648	0.254678	0.148925	0.149846	0.0648452	0.0660375	0.00340599
	371.4	0.256986	0.254785	0.148151	0.149963	0.0642953	0.0660995	0.00347833
	371.6	0.256794	0.254891	0.14831	0.15008	0.0647177	0.0661614	0.00351488
	371.8	0.256894	0.254998	0.14881	0.150196	0.064919	0.0662233	0.00449562
	372	0.256395	0.255104	0.148873	0.150313	0.0646723	0.0662853	0.00478369
	372.2	0.256636	0.25521	0.148922	0.150429	0.0642612	0.0663472	0.00404944
	372.4	0.256414	0.255316	0.148801	0.150545	0.06419	0.0664091	0.00364071
	372.6	0.256004	0.255422	0.148015	0.150662	0.0637391	0.066471	0.00335103
	372.8	0.256918	0.255527	0.148504	0.150778	0.0637228	0.0665329	0.00285918
	373	0.257473	0.255633	0.148608	0.150894	0.0638224	0.0665947	0.00204013
	373.2	0.257106	0.255738	0.148282	0.15101	0.0637636	0.0666566	0.00205221
	373.4	0.257345	0.255843	0.148733	0.151126	0.0634698	0.0667184	0.00216524
	373.6	0.25707	0.255948	0.149455	0.151242	0.064043	0.0667802	0.00203685
	373.8	0.257056	0.256053	0.150472	0.151358	0.0646797	0.0668421	0.00276936
	374	0.257871	0.256157	0.150954	0.151474	0.0647246	0.0669039	0.00364698
	374.2	0.257867	0.256262	0.151786	0.15159	0.0652649	0.0669657	0.00419538
	374.4	0.258115	0.256366	0.152106	0.151706	0.0646104	0.0670275	0.00486581
	374.6	0.25864	0.25647	0.153336	0.151821	0.0651943	0.0670892	0.00515585
	374.8	0.258553	0.256574	0.152954	0.151937	0.0650615	0.067151	0.00555889
	375	0.259323	0.256677	0.153023	0.152052	0.0652238	0.0672127	0.00629755
	375.2	0.259311	0.256781	0.153021	0.152168	0.0650279	0.0672745	0.00745047
	375.4	0.258646	0.256884	0.153073	0.152283	0.0654102	0.0673362	0.00780419
	375.6	0.259337	0.256987	0.153807	0.152399	0.0658285	0.0673979	0.0075494
	375.8	0.259124	0.25709	0.153546	0.152514	0.065749	0.0674596	0.00809801
	376	0.25905	0.257193	0.153304	0.152629	0.0658801	0.0675213	0.00734675
	376.2	0.259219	0.257296	0.152773	0.152744	0.0655421	0.067583	0.0064357
	376.4	0.257572	0.257398	0.151179	0.152859	0.0649139	0.0676447	0.0060587
	376.6	0.257724	0.257501	0.150923	0.152974	0.0647567	0.0677063	0.0059705
	376.8	0.257451	0.257603	0.15041	0.153089	0.0651199	0.0677679	0.00518925
	377	0.256852	0.257705	0.150005	0.153204	0.0646393	0.0678296	0.00496336
	377.2	0.257069	0.257807	0.150211	0.153319	0.0653538	0.0678912	0.00517534
	377.4	0.25651	0.257909	0.150118	0.153434	0.0654092	0.0679528	0.00417262
	377.6	0.255845	0.25801	0.150352	0.153548	0.0657672	0.0680144	0.00432167
	377.8	0.256709	0.258111	0.150899	0.153663	0.0655872	0.068076	0.00474425
	378	0.256919	0.258213	0.15105	0.153778	0.0653318	0.0681376	0.00426337
	378.2	0.257306	0.258314	0.151276	0.153892	0.0657949	0.0681991	0.00454138
	378.4	0.257973	0.258414	0.151781	0.154007	0.0653843	0.0682607	0.00510379
	378.6	0.25816	0.258515	0.152094	0.154121	0.0656815	0.0683222	0.00560512
	378.8	0.259704	0.258616	0.152395	0.154235	0.0661221	0.0683837	0.00594702
	379	0.260036	0.258716	0.15261	0.15435	0.0660549	0.0684452	0.00628231
	379.2	0.259448	0.258816	0.152418	0.154464	0.0650595	0.0685068	0.00671909
	379.4	0.259486	0.258916	0.152473	0.154578	0.0650156	0.0685682	0.00695964
	379.6	0.259135	0.259016	0.152371	0.154692	0.0646722	0.0686297	0.00713439
	379.8	0.258735	0.259116	0.152437	0.154806	0.0646267	0.0686912	0.00745366
	380	0.259262	0.259215	0.153019	0.15492	0.0646309	0.0687526	0.00680248
	380.2	0.258817	0.259315	0.152247	0.155034	0.0640625	0.0688141	0.00686447
	380.4	0.258436	0.259414	0.152275	0.155148	0.0641126	0.0688755	0.00707913
	380.6	0.259125	0.259513	0.15371	0.155261	0.0643902	0.0689369	0.00699394
	380.8	0.258807	0.259612	0.153995	0.155375	0.0642062	0.0689983	0.00674837
	381	0.259719	0.25971	0.155092	0.155489	0.0645017	0.0690597	0.00664289
	381.2	0.26025	0.259809	0.155204	0.155602	0.0655051	0.0691211	0.0062245
	381.4	0.259461	0.259907	0.154974	0.155716	0.0649079	0.0691825	0.0055022
	381.6	0.260118	0.260006	0.156128	0.155829	0.0652589	0.0692438	0.00599273
	381.8	0.260127	0.260104	0.155887	0.155943	0.0651009	0.0693052	0.0053511
	382	0.260433	0.260202	0.156504	0.156056	0.065663	0.0693665	0.00513508
	382.2	0.261654	0.260299	0.157134	0.156169	0.0666864	0.0694279	0.00523696
	382.4	0.261399	0.260397	0.156813	0.156282	0.0662523	0.0694892	0.00513713
	382.6	0.262065	0.260494	0.157166	0.156395	0.0664255	0.0695505	0.00515552
	382.8	0.263696	0.260592	0.157684	0.156509	0.0671017	0.0696118	0.00510468
	383	0.263052	0.260689	0.156969	0.156622	0.0664707	0.0696731	0.00525041
	383.2	0.26358	0.260786	0.157001	0.156735	0.0665892	0.0697343	0.00607033
	383.4	0.263406	0.260882	0.156678	0.156847	0.0672733	0.0697956	0.00665615
	383.6	0.263311	0.260979	0.156433	0.15696	0.067245	0.0698568	0.00722427
	383.8	0.264343	0.261076	0.156765	0.157073	0.0672801	0.069918	0.00763195
	384	0.26415	0.261172	0.156309	0.157186	0.06742	0.0699793	0.00722333
	384.2	0.263644	0.261268	0.155846	0.157298	0.0671854	0.0700405	0.00804025
	384.4	0.263467	0.261364	0.156031	0.157411	0.0670276	0.0701017	0.00819197
	384.6	0.262806	0.26146	0.156243	0.157523	0.0671385	0.0701629	0.00798418
	384.8	0.262734	0.261556	0.156096	0.157636	0.0667147	0.070224	0.00840771
	385	0.262485	0.261651	0.155619	0.157748	0.0666888	0.0702852	0.00885172
	385.2	0.261699	0.261747	0.154904	0.15786	0.0657974	0.0703464	0.00872221
	385.4	0.261377	0.261842	0.154927	0.157973	0.065426	0.0704075	0.00825879
	385.6	0.261268	0.261937	0.155495	0.158085	0.0653764	0.0704686	0.00815728
	385.8	0.26086	0.262032	0.154951	0.158197	0.0649692	0.0705297	0.00726161
	386	0.26199	0.262126	0.156169	0.158309	0.0656873	0.0705908	0.00658079
	386.2	0.26232	0.262221	0.15659	0.158421	0.0661086	0.0706519	0.00581082
	386.4	0.262333	0.262315	0.156748	0.158533	0.0661168	0.070713	0.00561609
	386.6	0.264249	0.26241	0.158629	0.158645	0.0672264	0.0707741	0.00549799
	386.8	0.265082	0.262504	0.159498	0.158757	0.0682079	0.0708351	0.00550991
	387	0.265501	0.262598	0.160522	0.158869	0.0685355	0.0708962	0.00539884
	387.2	0.266662	0.262692	0.161072	0.15898	0.0695115	0.0709572	0.00543798
	387.4	0.266542	0.262785	0.161069	0.159092	0.0695645	0.0710182	0.00561678
	387.6	0.26727	0.262879	0.161693	0.159203	0.0700038	0.0710792	0.00575496
	387.8	0.266991	0.262972	0.161543	0.159315	0.0699672	0.0711402	0.00540343
	388	0.266577	0.263065	0.161286	0.159426	0.0701966	0.0712012	0.0052933
	388.2	0.267336	0.263159	0.161453	0.159538	0.0703808	0.0712622	0.00548823
	388.4	0.266084	0.263251	0.160748	0.159649	0.0698034	0.0713232	0.0051828
	388.6	0.265544	0.263344	0.160726	0.15976	0.069552	0.0713841	0.00499173
	388.8	0.265664	0.263437	0.16034	0.159872	0.0686995	0.0714451	0.00587972
	389	0.264488	0.263529	0.1588	0.159983	0.0675855	0.071506	0.0064867
	389.2	0.264482	0.263622	0.158191	0.160094	0.0669047	0.0715669	0.00675702
	389.4	0.264057	0.263714	0.157348	0.160205	0.0666029	0.0716278	0.00722046
	389.6	0.26309	0.263806	0.156524	0.160316	0.065881	0.0716887	0.00747171
	389.8	0.263744	0.263898	0.156551	0.160427	0.0662233	0.0717496	0.00708002
	390	0.263678	0.263989	0.156508	0.160538	0.0665546	0.0718105	0.00653523
	390.2	0.263699	0.264081	0.156747	0.160648	0.0665509	0.0718713	0.00721637
	390.4	0.264491	0.264172	0.157249	0.160759	0.0669638	0.0719322	0.007204
	390.6	0.264719	0.264263	0.157812	0.16087	0.0671608	0.071993	0.00711602
	390.8	0.265141	0.264355	0.158068	0.16098	0.0673421	0.0720538	0.00743828
	391	0.265981	0.264445	0.159284	0.161091	0.0678339	0.0721146	0.00705484
	391.2	0.266232	0.264536	0.159616	0.161201	0.0683552	0.0721754	0.00650043
	391.4	0.266301	0.264627	0.160598	0.161312	0.0683405	0.0722362	0.00588478
	391.6	0.266985	0.264717	0.161684	0.161422	0.0694789	0.072297	0.0050918
	391.8	0.266864	0.264808	0.16217	0.161532	0.0697631	0.0723578	0.00427069
	392	0.268342	0.264898	0.163719	0.161643	0.0704417	0.0724185	0.00350517
	392.2	0.268067	0.264988	0.164376	0.161753	0.0703904	0.0724793	0.00279966
	392.4	0.267046	0.265078	0.164789	0.161863	0.0699034	0.07254	0.00245618
	392.6	0.26805	0.265168	0.16553	0.161973	0.0697822	0.0726007	0.00242314
	392.8	0.267934	0.265257	0.164972	0.162083	0.0699347	0.0726614	0.00267147
	393	0.267937	0.265347	0.164866	0.162193	0.0697776	0.0727221	0.00329573
	393.2	0.267875	0.265436	0.164195	0.162303	0.0698322	0.0727828	0.00404149
	393.4	0.266672	0.265525	0.162772	0.162412	0.0695486	0.0728435	0.00496907
	393.6	0.266741	0.265614	0.163029	0.162522	0.0697726	0.0729042	0.00505127
	393.8	0.266405	0.265703	0.162161	0.162632	0.0698597	0.0729648	0.00495921
	394	0.26572	0.265792	0.161083	0.162741	0.0694405	0.0730254	0.00537071
	394.2	0.266589	0.26588	0.161317	0.162851	0.069865	0.0730861	0.00625315
	394.4	0.266029	0.265969	0.16046	0.16296	0.0689861	0.0731467	0.00606809
	394.6	0.265735	0.266057	0.160346	0.16307	0.06883	0.0732073	0.00658712
	394.8	0.266555	0.266145	0.16053	0.163179	0.0689027	0.0732679	0.0060951
	395	0.26594	0.266233	0.160969	0.163289	0.0686071	0.0733285	0.00618997
	395.2	0.266032	0.266321	0.161881	0.163398	0.0686416	0.073389	0.00611673
	395.4	0.266539	0.266409	0.162463	0.163507	0.0689387	0.0734496	0.00632069
	395.6	0.26618	0.266497	0.162344	0.163616	0.0692577	0.0735101	0.00651586
	395.8	0.266243	0.266584	0.163282	0.163725	0.0692528	0.0735707	0.00590432
	396	0.266223	0.266671	0.163504	0.163834	0.0692485	0.0736312	0.00541153
	396.2	0.265472	0.266758	0.163592	0.163943	0.0686618	0.0736917	0.00558633
	396.4	0.266655	0.266845	0.164251	0.164052	0.0689133	0.0737522	0.00539128
	396.6	0.266528	0.266932	0.16396	0.164161	0.0686794	0.0738127	0.00520849
	396.8	0.267218	0.267019	0.163899	0.16427	0.0693735	0.0738732	0.00541057
	397	0.267588	0.267106	0.164505	0.164378	0.0695264	0.0739336	0.00607355
	397.2	0.26634	0.267192	0.163178	0.164487	0.0694074	0.0739941	0.00630322
	397.4	0.266539	0.267278	0.163479	0.164596	0.0694409	0.0740545	0.0067398
	397.6	0.266441	0.267364	0.163468	0.164704	0.0692368	0.0741149	0.00655593
	397.8	0.265638	0.267451	0.162781	0.164813	0.0693675	0.0741754	0.00649223
	398	0.266689	0.267536	0.163152	0.164921	0.0694545	0.0742358	0.00690744
	398.2	0.266697	0.267622	0.163307	0.165029	0.069596	0.0742962	0.00718223
	398.4	0.266511	0.267708	0.162897	0.165138	0.0691851	0.0743566	0.00698202
	398.6	0.267694	0.267793	0.164073	0.165246	0.0698846	0.0744169	0.00664663
	398.8	0.268036	0.267878	0.164261	0.165354	0.0703401	0.0744773	0.00622618
	399	0.267811	0.267964	0.164106	0.165462	0.0698865	0.0745376	0.00686815
	399.2	0.269053	0.268049	0.164693	0.16557	0.0707115	0.074598	0.00695144
	399.4	0.268903	0.268134	0.164162	0.165678	0.0713008	0.0746583	0.00719503
	399.6	0.268889	0.268218	0.164398	0.165786	0.071362	0.0747186	0.00656104
	399.8	0.269406	0.268303	0.165071	0.165894	0.07253	0.0747789	0.00566239
	400	0.269466	0.268387	0.164952	0.166002	0.072494	0.0748392	0.00576114
	400.2	0.270606	0.268472	0.166424	0.16611	0.0731217	0.0748995	0.00617887
	400.4	0.270759	0.268556	0.16643	0.166217	0.0728333	0.0749598	0.00590707
	400.6	0.270585	0.26864	0.166345	0.166325	0.0731755	0.07502	0.00547495
	400.8	0.272023	0.268724	0.167228	0.166433	0.0740286	0.0750803	0.00494403
	401	0.271422	0.268808	0.167639	0.16654	0.073916	0.0751405	0.00513062
	401.2	0.271038	0.268891	0.167494	0.166647	0.0736278	0.0752007	0.00580888
	401.4	0.271482	0.268975	0.168327	0.166755	0.0732452	0.0752609	0.006386
	401.6	0.270528	0.269058	0.167338	0.166862	0.0727165	0.0753211	0.00649894
	401.8	0.270632	0.269141	0.167856	0.166969	0.0728202	0.0753813	0.00666334
	402	0.27129	0.269225	0.16778	0.167077	0.0724084	0.0754415	0.00681181
	402.2	0.270566	0.269308	0.167204	0.167184	0.0722747	0.0755017	0.00693477
	402.4	0.271708	0.26939	0.16783	0.167291	0.0727999	0.0755618	0.00709307
	402.6	0.271646	0.269473	0.167954	0.167398	0.0726558	0.075622	0.00696515
	402.8	0.271737	0.269556	0.167292	0.167505	0.0724351	0.0756821	0.00719997
	403	0.272348	0.269638	0.167522	0.167612	0.07219	0.0757422	0.00736127
	403.2	0.272658	0.26972	0.167588	0.167719	0.0726284	0.0758023	0.00718452
	403.4	0.272462	0.269802	0.167793	0.167826	0.0731341	0.0758624	0.00713469
	403.6	0.272769	0.269885	0.168108	0.167932	0.0728528	0.0759225	0.00696101
	403.8	0.272461	0.269966	0.168462	0.168039	0.0735827	0.0759826	0.00716163
	404	0.272648	0.270048	0.16893	0.168146	0.0735057	0.0760427	0.00790896
	404.2	0.272798	0.27013	0.169175	0.168252	0.0741138	0.0761027	0.00768356
	404.4	0.272114	0.270211	0.167955	0.168359	0.0736337	0.0761627	0.007134
	404.6	0.272588	0.270293	0.168433	0.168465	0.0744461	0.0762228	0.00651458
	404.8	0.272714	0.270374	0.16849	0.168572	0.0749796	0.0762828	0.00628735
	405	0.272314	0.270455	0.168909	0.168678	0.0752526	0.0763428	0.00727035
	405.2	0.272486	0.270536	0.169547	0.168784	0.0757653	0.0764028	0.00749182
	405.4	0.271777	0.270617	0.169435	0.16889	0.0753788	0.0764628	0.00712376
	405.6	0.271082	0.270697	0.169207	0.168996	0.0752407	0.0765227	0.0066598
	405.8	0.271585	0.270778	0.17014	0.169103	0.0756701	0.0765827	0.00656822
	406	0.271259	0.270858	0.16963	0.169209	0.0748414	0.0766426	0.0061214
	406.2	0.271275	0.270939	0.169747	0.169315	0.0747498	0.0767026	0.00598889
	406.4	0.271895	0.271019	0.170306	0.169421	0.0750717	0.0767625	0.00568007
	406.6	0.271944	0.271099	0.170271	0.169526	0.0746958	0.0768224	0.00544656
	406.8	0.272758	0.271179	0.170786	0.169632	0.0745981	0.0768823	0.00546478
	407	0.27317	0.271258	0.171054	0.169738	0.0744502	0.0769422	0.00537453
	407.2	0.273176	0.271338	0.171297	0.169844	0.0741499	0.0770021	0.00532082
	407.4	0.273686	0.271418	0.171796	0.169949	0.0743127	0.077062	0.0059456
	407.6	0.273277	0.271497	0.171823	0.170055	0.0735055	0.0771218	0.00645714
	407.8	0.273643	0.271576	0.172208	0.17016	0.0739084	0.0771817	0.00707661
	408	0.274729	0.271655	0.172458	0.170266	0.0741056	0.0772415	0.00758152
	408.2	0.274643	0.271734	0.172173	0.170371	0.0740662	0.0773013	0.00757937
	408.4	0.275212	0.271813	0.17239	0.170477	0.0741988	0.0773611	0.0076564
	408.6	0.275167	0.271892	0.172473	0.170582	0.0744025	0.0774209	0.00740809
	408.8	0.275176	0.27197	0.172868	0.170687	0.0753598	0.0774807	0.00776598
	409	0.275339	0.272049	0.173362	0.170792	0.0756879	0.0775405	0.00879272
	409.2	0.274436	0.272127	0.172699	0.170897	0.0756516	0.0776002	0.00889958
	409.4	0.273938	0.272205	0.17232	0.171002	0.0753184	0.07766	0.00902731
	409.6	0.27373	0.272284	0.17251	0.171107	0.0751233	0.0777197	0.00898222
	409.8	0.273153	0.272361	0.172171	0.171212	0.074762	0.0777795	0.00915081
	410	0.27307	0.272439	0.171677	0.171317	0.0740552	0.0778392	0.00888478
	410.2	0.272887	0.272517	0.171375	0.171422	0.0741196	0.0778989	0.00817869
	410.4	0.272837	0.272595	0.170863	0.171527	0.074065	0.0779586	0.00777664
	410.6	0.27339	0.272672	0.171023	0.171631	0.0741099	0.0780183	0.00773868
	410.8	0.273219	0.272749	0.170935	0.171736	0.0739954	0.0780779	0.00772297
	411	0.273723	0.272827	0.171277	0.171841	0.0739477	0.0781376	0.00755713
	411.2	0.273926	0.272904	0.171689	0.171945	0.0739665	0.0781973	0.0073988
	411.4	0.274206	0.272981	0.172131	0.17205	0.0742142	0.0782569	0.00696614
	411.6	0.27406	0.273057	0.172407	0.172154	0.0739216	0.0783165	0.00646862
	411.8	0.275456	0.273134	0.173012	0.172258	0.0742971	0.0783762	0.0059496
	412	0.275297	0.273211	0.172989	0.172363	0.0747826	0.0784358	0.00535505
	412.2	0.275751	0.273287	0.173488	0.172467	0.0752212	0.0784954	0.0050028
	412.4	0.276529	0.273363	0.173817	0.172571	0.0759046	0.0785549	0.00440529
	412.6	0.275238	0.27344	0.172734	0.172675	0.0752333	0.0786145	0.00497991
	412.8	0.27599	0.273516	0.173793	0.172779	0.0761099	0.0786741	0.00564361
	413	0.275941	0.273592	0.173457	0.172883	0.076232	0.0787336	0.00628312
	413.2	0.275438	0.273667	0.173117	0.172987	0.0760342	0.0787932	0.00642566
	413.4	0.276833	0.273743	0.174119	0.173091	0.0770363	0.0788527	0.00665176
	413.6	0.275712	0.273819	0.173702	0.173195	0.0766476	0.0789122	0.00696936
	413.8	0.276207	0.273894	0.174279	0.173299	0.0772253	0.0789717	0.00732795
	414	0.277175	0.273969	0.174642	0.173402	0.0780268	0.0790312	0.00743148
	414.2	0.276279	0.274045	0.173801	0.173506	0.0781457	0.0790907	0.00717848
	414.4	0.276718	0.27412	0.173447	0.17361	0.0783517	0.0791501	0.00782821
	414.6	0.276586	0.274195	0.173425	0.173713	0.0784258	0.0792096	0.00806868
	414.8	0.275778	0.274269	0.173023	0.173817	0.0777475	0.079269	0.00837101
	415	0.276168	0.274344	0.172989	0.17392	0.0778094	0.0793285	0.00778363
	415.2	0.275626	0.274419	0.172434	0.174023	0.0773744	0.0793879	0.0074782
	415.4	0.2758	0.274493	0.173516	0.174127	0.0774327	0.0794473	0.00712067
	415.6	0.275992	0.274567	0.173982	0.17423	0.0774278	0.0795067	0.00686134
	415.8	0.275857	0.274642	0.17392	0.174333	0.0774966	0.0795661	0.00658322
	416	0.275513	0.274716	0.173902	0.174436	0.0773343	0.0796255	0.00693098
	416.2	0.276516	0.27479	0.174743	0.174539	0.0774076	0.0796848	0.00739054
	416.4	0.275749	0.274864	0.175045	0.174643	0.0772665	0.0797442	0.00816068
	416.6	0.275861	0.274937	0.175791	0.174745	0.0770703	0.0798035	0.00854855
	416.8	0.276904	0.275011	0.177506	0.174848	0.0780656	0.0798629	0.00847332
	417	0.276569	0.275084	0.177282	0.174951	0.0781896	0.0799222	0.00864503
	417.2	0.277555	0.275158	0.178546	0.175054	0.0785765	0.0799815	0.00909768
	417.4	0.278059	0.275231	0.179368	0.175157	0.0794529	0.0800408	0.00945557
	417.6	0.277492	0.275304	0.179822	0.175259	0.0793763	0.0801001	0.00969904
	417.8	0.279365	0.275377	0.180817	0.175362	0.0807066	0.0801594	0.00973557
	418	0.279035	0.27545	0.18014	0.175465	0.0809376	0.0802186	0.0100232
	418.2	0.278168	0.275523	0.179325	0.175567	0.0804582	0.0802779	0.00991609
	418.4	0.278327	0.275595	0.179251	0.17567	0.0803427	0.0803371	0.0103518
	418.6	0.277076	0.275668	0.177954	0.175772	0.0796946	0.0803964	0.0100901
	418.8	0.277104	0.27574	0.177512	0.175874	0.079552	0.0804556	0.00989133
	419	0.276903	0.275813	0.176384	0.175977	0.0791483	0.0805148	0.0095693
	419.2	0.276178	0.275885	0.175474	0.176079	0.0783988	0.080574	0.00945661
	419.4	0.276888	0.275957	0.176005	0.176181	0.0785743	0.0806332	0.00926259
	419.6	0.276598	0.276029	0.174985	0.176283	0.0783799	0.0806923	0.00851947
	419.8	0.276456	0.276101	0.174241	0.176385	0.0783083	0.0807515	0.00830255
	420	0.277126	0.276172	0.175067	0.176487	0.0784911	0.0808106	0.00857015
	420.2	0.276227	0.276244	0.174703	0.176589	0.0783617	0.0808698	0.00884925
	420.4	0.276113	0.276315	0.175048	0.176691	0.0783233	0.0809289	0.00852559
	420.6	0.277207	0.276387	0.176014	0.176793	0.0788131	0.080988	0.00805743
	420.8	0.276274	0.276458	0.176049	0.176895	0.0787089	0.0810471	0.00830578
	421	0.276867	0.276529	0.176576	0.176997	0.0789019	0.0811062	0.00828783
	421.2	0.277122	0.2766	0.177657	0.177098	0.0789388	0.0811653	0.00808222
	421.4	0.276791	0.276671	0.17836	0.1772	0.0791026	0.0812244	0.00759204
	421.6	0.277464	0.276742	0.17888	0.177301	0.0792364	0.0812834	0.00717429
	421.8	0.277906	0.276812	0.178935	0.177403	0.0796207	0.0813425	0.00737129
	422	0.27776	0.276883	0.178853	0.177504	0.0795133	0.0814015	0.00764064
	422.2	0.278358	0.276953	0.17964	0.177606	0.0802119	0.0814606	0.00751908
	422.4	0.278657	0.277024	0.179766	0.177707	0.0807586	0.0815196	0.00798525
	422.6	0.278599	0.277094	0.179377	0.177808	0.0806898	0.0815786	0.00802275
	422.8	0.279012	0.277164	0.179946	0.17791	0.0811684	0.0816376	0.00863912
	423	0.278546	0.277234	0.179123	0.178011	0.0807494	0.0816966	0.00899413
	423.2	0.278722	0.277304	0.178886	0.178112	0.0804026	0.0817555	0.00909453
	423.4	0.27898	0.277373	0.179189	0.178213	0.0809339	0.0818145	0.00942408
	423.6	0.278272	0.277443	0.178316	0.178314	0.0809051	0.0818735	0.00941056
	423.8	0.278901	0.277512	0.179226	0.178415	0.0819026	0.0819324	0.00988813
	424	0.278895	0.277582	0.179743	0.178516	0.0818278	0.0819913	0.0100532
	424.2	0.278941	0.277651	0.179603	0.178617	0.0815171	0.0820502	0.00988817
	424.4	0.279862	0.27772	0.18022	0.178717	0.0815094	0.0821091	0.00929326
	424.6	0.278844	0.277789	0.180114	0.178818	0.0812633	0.082168	0.00926783
	424.8	0.27854	0.277858	0.180274	0.178919	0.0805048	0.0822269	0.0089808
	425	0.27928	0.277927	0.180374	0.179019	0.0801894	0.0822858	0.00838894
	425.2	0.278755	0.277996	0.180521	0.17912	0.0800864	0.0823446	0.00815634
	425.4	0.279619	0.278064	0.181431	0.17922	0.0802557	0.0824035	0.00743859
	425.6	0.280005	0.278133	0.181374	0.179321	0.080107	0.0824623	0.00742145
	425.8	0.28073	0.278201	0.181882	0.179421	0.0807092	0.0825211	0.00786178
	426	0.282085	0.278269	0.18309	0.179522	0.0815959	0.0825799	0.00747887
	426.2	0.281922	0.278338	0.183706	0.179622	0.0820004	0.0826387	0.00692355
	426.4	0.281429	0.278406	0.184198	0.179722	0.0816675	0.0826975	0.00737221
	426.6	0.281332	0.278474	0.184335	0.179822	0.0813442	0.0827563	0.0072957
	426.8	0.280932	0.278541	0.183412	0.179922	0.0810816	0.0828151	0.00729968
	427	0.280757	0.278609	0.18269	0.180022	0.0806288	0.0828738	0.00733924
	427.2	0.280052	0.278677	0.182132	0.180122	0.080296	0.0829326	0.00760726
	427.4	0.279407	0.278744	0.181369	0.180222	0.080482	0.0829913	0.00770112
	427.6	0.279886	0.278811	0.18179	0.180322	0.0810138	0.0830501	0.00740393
	427.8	0.280434	0.278879	0.182191	0.180422	0.081839	0.0831088	0.00731908
	428	0.280713	0.278946	0.18202	0.180522	0.0817008	0.0831675	0.0075437
	428.2	0.281715	0.279013	0.182472	0.180621	0.081924	0.0832262	0.00756269
	428.4	0.280733	0.27908	0.181004	0.180721	0.0808559	0.0832848	0.00767159
	428.6	0.280312	0.279147	0.180475	0.180821	0.0806528	0.0833435	0.00833609
	428.8	0.281184	0.279213	0.18104	0.18092	0.0810657	0.0834022	0.00860503
	429	0.281673	0.27928	0.180872	0.18102	0.0817556	0.0834608	0.00953598
	429.2	0.282352	0.279346	0.181831	0.181119	0.0822943	0.0835194	0.00950258
	429.4	0.283087	0.279413	0.182542	0.181219	0.0828305	0.0835781	0.00940252
	429.6	0.283146	0.279479	0.182428	0.181318	0.0829925	0.0836367	0.00926939
	429.8	0.283696	0.279545	0.18289	0.181417	0.083418	0.0836953	0.00955472
	430	0.283172	0.279611	0.183414	0.181516	0.0831278	0.0837539	0.00919808
	430.2	0.282141	0.279677	0.183567	0.181616	0.0828694	0.0838124	0.00891065
	430.4	0.2819	0.279743	0.183756	0.181715	0.0823365	0.083871	0.00908083
	430.6	0.281276	0.279809	0.183158	0.181814	0.0819183	0.0839296	0.00802432
	430.8	0.281169	0.279874	0.182824	0.181913	0.0816002	0.0839881	0.00816214
	431	0.280597	0.27994	0.182829	0.182012	0.0812028	0.0840466	0.0078437
	431.2	0.279518	0.280005	0.18239	0.182111	0.0806146	0.0841052	0.00769726
	431.4	0.279665	0.280071	0.182882	0.18221	0.0805768	0.0841637	0.00737225
	431.6	0.279884	0.280136	0.183537	0.182308	0.0809215	0.0842222	0.00717701
	431.8	0.279715	0.280201	0.183223	0.182407	0.080959	0.0842807	0.0069824
	432	0.280636	0.280266	0.183864	0.182506	0.0812311	0.0843391	0.00736505
	432.2	0.280898	0.280331	0.183562	0.182604	0.0811126	0.0843976	0.00717394
	432.4	0.280495	0.280396	0.182668	0.182703	0.0807481	0.0844561	0.00774437
	432.6	0.28171	0.28046	0.18416	0.182801	0.0820709	0.0845145	0.00811829
	432.8	0.281916	0.280525	0.184701	0.1829	0.0829218	0.0845729	0.00800391
	433	0.283206	0.280589	0.185346	0.182998	0.0837616	0.0846314	0.00816493
	433.2	0.283938	0.280654	0.185721	0.183097	0.0842603	0.0846898	0.00787255
	433.4	0.283426	0.280718	0.185215	0.183195	0.0838963	0.0847482	0.0081768
	433.6	0.283554	0.280782	0.184759	0.183293	0.0834953	0.0848066	0.0079814
	433.8	0.283562	0.280846	0.184713	0.183391	0.083679	0.0848649	0.00920017
	434	0.283178	0.28091	0.185327	0.18349	0.0832753	0.0849233	0.00939011
	434.2	0.283972	0.280974	0.185949	0.183588	0.0840188	0.0849817	0.00890417
	434.4	0.283528	0.281037	0.185185	0.183686	0.0838402	0.08504	0.00892679
	434.6	0.283572	0.281101	0.185534	0.183784	0.0841702	0.0850983	0.00890064
	434.8	0.284201	0.281165	0.185511	0.183882	0.0841489	0.0851567	0.00907191
	435	0.283211	0.281228	0.18506	0.183979	0.083975	0.085215	0.00839832
	435.2	0.283257	0.281291	0.185636	0.184077	0.0840566	0.0852733	0.00866447
	435.4	0.283816	0.281354	0.186148	0.184175	0.0844844	0.0853316	0.00834406
	435.6	0.283234	0.281418	0.18529	0.184273	0.0842758	0.0853898	0.00783451
	435.8	0.283211	0.281481	0.185351	0.18437	0.0839464	0.0854481	0.00762023
	436	0.283736	0.281543	0.18553	0.184468	0.0841198	0.0855063	0.00768792
	436.2	0.283964	0.281606	0.185223	0.184565	0.0839734	0.0855646	0.00786516
	436.4	0.284552	0.281669	0.185761	0.184663	0.084439	0.0856228	0.00828184
	436.6	0.284897	0.281731	0.186796	0.18476	0.0852883	0.085681	0.00786728
	436.8	0.284233	0.281794	0.186523	0.184858	0.0847253	0.0857393	0.00786267
	437	0.284597	0.281856	0.186806	0.184955	0.0846486	0.0857974	0.00843265
	437.2	0.283733	0.281919	0.185871	0.185052	0.0833817	0.0858556	0.00880041
	437.4	0.283659	0.281981	0.186045	0.18515	0.0822324	0.0859138	0.00892363
	437.6	0.283942	0.282043	0.185773	0.185247	0.0822307	0.085972	0.00878648
	437.8	0.284518	0.282105	0.18579	0.185344	0.0823822	0.0860301	0.00916897
	438	0.285234	0.282167	0.18641	0.185441	0.0831398	0.0860883	0.00862616
	438.2	0.285256	0.282228	0.186013	0.185538	0.083607	0.0861464	0.00851637
	438.4	0.285166	0.28229	0.185994	0.185635	0.0837059	0.0862045	0.0083302
	438.6	0.286186	0.282352	0.187173	0.185732	0.0839345	0.0862626	0.00753699
	438.8	0.285707	0.282413	0.186376	0.185829	0.0838942	0.0863207	0.00715694
	439	0.285359	0.282474	0.186494	0.185925	0.0841181	0.0863788	0.00700726
	439.2	0.285709	0.282536	0.187333	0.186022	0.084598	0.0864369	0.00695354
	439.4	0.284379	0.282597	0.186289	0.186119	0.0843319	0.086495	0.00643972
	439.6	0.28373	0.282658	0.185804	0.186215	0.0841579	0.086553	0.00610069
	439.8	0.283497	0.282719	0.186389	0.186312	0.0839346	0.0866111	0.00634141
	440	0.283434	0.28278	0.186448	0.186408	0.0844135	0.0866691	0.00616885
	440.2	0.283851	0.28284	0.187059	0.186505	0.0848478	0.0867271	0.0066767
	440.4	0.283591	0.282901	0.186993	0.186601	0.0854196	0.0867851	0.00658756
	440.6	0.282773	0.282962	0.187368	0.186698	0.0847821	0.0868431	0.00674798
	440.8	0.282349	0.283022	0.187882	0.186794	0.0844036	0.0869011	0.00711269
	441	0.281911	0.283082	0.187514	0.18689	0.0840235	0.0869591	0.00706634
	441.2	0.281835	0.283143	0.1872	0.186986	0.0836105	0.0870171	0.00749758
	441.4	0.281954	0.283203	0.187648	0.187083	0.0837143	0.087075	0.00803532
	441.6	0.281495	0.283263	0.186945	0.187179	0.0834665	0.087133	0.00803646
	441.8	0.282593	0.283323	0.187491	0.187275	0.0841106	0.0871909	0.00829785
	442	0.282965	0.283383	0.187661	0.187371	0.0845199	0.0872488	0.00860008
	442.2	0.282746	0.283442	0.187472	0.187467	0.0837099	0.0873067	0.0090801
	442.4	0.28381	0.283502	0.187537	0.187563	0.0838441	0.0873646	0.0089654
	442.6	0.283782	0.283562	0.187119	0.187658	0.083507	0.0874225	0.00900557
	442.8	0.283799	0.283621	0.186421	0.187754	0.0836862	0.0874804	0.00986438
	443	0.284606	0.283681	0.187192	0.18785	0.0838027	0.0875383	0.0096547
	443.2	0.284147	0.28374	0.186966	0.187946	0.0838454	0.0875961	0.00993674
	443.4	0.283583	0.283799	0.186313	0.188041	0.0832591	0.0876539	0.00986625
	443.6	0.284848	0.283858	0.187551	0.188137	0.0835038	0.0877118	0.00963359
	443.8	0.284823	0.283917	0.187673	0.188232	0.0836814	0.0877696	0.00933502
	444	0.28575	0.283976	0.18831	0.188328	0.0847187	0.0878274	0.00875222
	444.2	0.286517	0.284035	0.189175	0.188423	0.085352	0.0878852	0.00852194
	444.4	0.28605	0.284093	0.189281	0.188518	0.0853458	0.087943	0.00795367
	444.6	0.286505	0.284152	0.191024	0.188614	0.0857896	0.0880008	0.00757222
	444.8	0.286266	0.284211	0.191387	0.188709	0.086572	0.0880585	0.0071139
	445	0.285744	0.284269	0.19143	0.188804	0.0865218	0.0881163	0.00660896
	445.2	0.286233	0.284327	0.19205	0.188899	0.0869651	0.0881741	0.00674877
	445.4	0.284932	0.284386	0.191964	0.188994	0.0868486	0.0882318	0.00641752
	445.6	0.285436	0.284444	0.192299	0.189089	0.0865799	0.0882895	0.00644824
	445.8	0.286034	0.284502	0.192539	0.189184	0.0870563	0.0883472	0.00619223
	446	0.285526	0.28456	0.191889	0.189279	0.08641	0.0884049	0.00643693
	446.2	0.285722	0.284617	0.191892	0.189374	0.0861996	0.0884626	0.0069214
	446.4	0.285462	0.284675	0.191272	0.189469	0.0858879	0.0885203	0.00705012
	446.6	0.284994	0.284733	0.191419	0.189564	0.0853359	0.088578	0.00771267
	446.8	0.285771	0.28479	0.192105	0.189659	0.0853603	0.0886356	0.00845311
	447	0.28533	0.284848	0.192086	0.189753	0.0844606	0.0886933	0.00857577
	447.2	0.285348	0.284905	0.192357	0.189848	0.0841299	0.0887509	0.00936038
	447.4	0.285622	0.284963	0.192549	0.189942	0.0835263	0.0888085	0.00926856
	447.6	0.286002	0.28502	0.192469	0.190037	0.0835716	0.0888661	0.0090172
	447.8	0.28601	0.285077	0.192207	0.190131	0.0841534	0.0889237	0.00892479
	448	0.286912	0.285134	0.192741	0.190226	0.0847646	0.0889813	0.00918971
	448.2	0.28641	0.285191	0.192505	0.19032	0.0846206	0.0890389	0.00955156
	448.4	0.287013	0.285247	0.193237	0.190414	0.0851912	0.0890965	0.00981835
	448.6	0.287564	0.285304	0.193934	0.190509	0.0861181	0.089154	0.00959083
	448.8	0.287753	0.285361	0.19411	0.190603	0.086651	0.0892116	0.00980457
	449	0.288301	0.285417	0.194773	0.190697	0.0872047	0.0892691	0.00973497
	449.2	0.287973	0.285474	0.194639	0.190791	0.0874301	0.0893266	0.00956207
	449.4	0.287473	0.28553	0.194986	0.190885	0.0880849	0.0893841	0.0101718
	449.6	0.288446	0.285586	0.195577	0.190979	0.0885135	0.0894417	0.00997169
	449.8	0.288166	0.285642	0.194956	0.191073	0.0887774	0.0894991	0.00946889
	450	0.287828	0.285699	0.195033	0.191167	0.0888636	0.0895566	0.00891413
	450.2	0.288097	0.285755	0.195313	0.191261	0.0893664	0.0896141	0.00874136
	450.4	0.287257	0.28581	0.194839	0.191355	0.0894351	0.0896716	0.00864119
	450.6	0.287488	0.285866	0.19544	0.191448	0.0894484	0.089729	0.00899151
	450.8	0.287805	0.285922	0.195324	0.191542	0.0893617	0.0897864	0.00867433
	451	0.287732	0.285977	0.194757	0.191636	0.0889402	0.0898439	0.00845058
	451.2	0.28849	0.286033	0.19501	0.191729	0.0890769	0.0899013	0.00815803
	451.4	0.28777	0.286088	0.193365	0.191823	0.0882761	0.0899587	0.00759377
	451.6	0.287796	0.286144	0.192665	0.191916	0.0879877	0.0900161	0.00747392
	451.8	0.28799	0.286199	0.192549	0.19201	0.0878399	0.0900735	0.00740023
	452	0.288124	0.286254	0.191556	0.192103	0.0876408	0.0901308	0.0083598
	452.2	0.288604	0.286309	0.191731	0.192196	0.0874822	0.0901882	0.00879199
	452.4	0.289089	0.286364	0.191641	0.19229	0.0876445	0.0902455	0.00917502
	452.6	0.288713	0.286419	0.19135	0.192383	0.0870852	0.0903029	0.00901832
	452.8	0.289244	0.286474	0.191465	0.192476	0.0871197	0.0903602	0.00940509
	453	0.288427	0.286529	0.191399	0.192569	0.0868975	0.0904175	0.00959326
	453.2	0.288034	0.286583	0.192142	0.192662	0.0868927	0.0904748	0.00961327
	453.4	0.288656	0.286638	0.192805	0.192755	0.0869913	0.0905321	0.00979339
	453.6	0.288446	0.286692	0.193299	0.192848	0.0873743	0.0905894	0.00918458
	453.8	0.288438	0.286746	0.193927	0.192941	0.0877012	0.0906467	0.00879102
	454	0.287949	0.286801	0.194838	0.193034	0.0885993	0.0907039	0.00775934
	454.2	0.287262	0.286855	0.1948	0.193127	0.0891124	0.0907612	0.00772673
	454.4	0.286694	0.286909	0.195093	0.193219	0.0888471	0.0908184	0.00750967
	454.6	0.286913	0.286963	0.195823	0.193312	0.0891914	0.0908757	0.00758533
	454.8	0.286782	0.287017	0.195851	0.193405	0.089575	0.0909329	0.00807918
	455	0.287021	0.287071	0.195848	0.193497	0.089458	0.0909901	0.00822723
	455.2	0.286698	0.287124	0.196292	0.19359	0.0892028	0.0910473	0.00807335
	455.4	0.286369	0.287178	0.195958	0.193682	0.0885449	0.0911045	0.00803845
	455.6	0.287485	0.287232	0.196903	0.193775	0.0887785	0.0911616	0.00804009
	455.8	0.287561	0.287285	0.196682	0.193867	0.0892578	0.0912188	0.00775731
	456	0.28809	0.287338	0.196764	0.193959	0.0896892	0.0912759	0.0084859
	456.2	0.288805	0.287392	0.197558	0.194052	0.089927	0.0913331	0.00895061
	456.4	0.288259	0.287445	0.196886	0.194144	0.0894158	0.0913902	0.00916783
	456.6	0.289	0.287498	0.197119	0.194236	0.0896274	0.0914473	0.0090775
	456.8	0.289231	0.287551	0.196804	0.194328	0.0894753	0.0915045	0.00931947
	457	0.288605	0.287604	0.196847	0.19442	0.0890161	0.0915616	0.00930861
	457.2	0.290058	0.287657	0.197297	0.194512	0.0890151	0.0916186	0.00924479
	457.4	0.290501	0.28771	0.196967	0.194604	0.0891927	0.0916757	0.00930183
	457.6	0.290464	0.287762	0.197363	0.194696	0.0900729	0.0917328	0.00899066
	457.8	0.290782	0.287815	0.198085	0.194788	0.0906184	0.0917898	0.00857168
	458	0.28957	0.287867	0.197943	0.19488	0.0908884	0.0918469	0.00825825
	458.2	0.289302	0.28792	0.197832	0.194972	0.091048	0.0919039	0.008303
	458.4	0.2889	0.287972	0.19796	0.195064	0.0908105	0.0919609	0.00817239
	458.6	0.28892	0.288024	0.197926	0.195155	0.0913368	0.0920179	0.00830275
	458.8	0.289152	0.288076	0.198019	0.195247	0.0917895	0.0920749	0.00890672
	459	0.288991	0.288129	0.197655	0.195338	0.0913691	0.0921319	0.00813133
	459.2	0.288629	0.288181	0.197591	0.19543	0.0912076	0.0921889	0.00838353
	459.4	0.2895	0.288232	0.197697	0.195521	0.0915844	0.0922459	0.00785324
	459.6	0.289286	0.288284	0.197488	0.195613	0.0916068	0.0923028	0.00747862
	459.8	0.289245	0.288336	0.197615	0.195704	0.0919495	0.0923598	0.00747676
	460	0.289961	0.288388	0.198035	0.195796	0.092065	0.0924167	0.00811968
	460.2	0.289323	0.288439	0.197933	0.195887	0.0918112	0.0924736	0.00813732
	460.4	0.289687	0.288491	0.197939	0.195978	0.0913546	0.0925306	0.00768919
	460.6	0.290778	0.288542	0.198407	0.196069	0.0917215	0.0925875	0.00764755
	460.8	0.29012	0.288593	0.19728	0.19616	0.0904793	0.0926443	0.00746447
	461	0.290388	0.288645	0.197355	0.196251	0.0901338	0.0927012	0.00766009
	461.2	0.291014	0.288696	0.197314	0.196342	0.0901078	0.0927581	0.00787879
	461.4	0.290149	0.288747	0.197144	0.196433	0.0897344	0.0928149	0.00816354
	461.6	0.290634	0.288798	0.197562	0.196524	0.0899096	0.0928718	0.00786594
	461.8	0.290463	0.288849	0.198278	0.196615	0.0901417	0.0929286	0.00813414
	462	0.28986	0.2889	0.1983	0.196706	0.0901223	0.0929855	0.00821179
	462.2	0.290543	0.28895	0.199189	0.196797	0.0907456	0.0930423	0.00833067
	462.4	0.290565	0.289001	0.199133	0.196888	0.0906786	0.0930991	0.00830778
	462.6	0.29105	0.289051	0.198812	0.196978	0.0906849	0.0931559	0.00883194
	462.8	0.291251	0.289102	0.19859	0.197069	0.0909615	0.0932126	0.0091688
	463	0.290878	0.289152	0.197759	0.197159	0.0903763	0.0932694	0.00886904
	463.2	0.291209	0.289203	0.197361	0.19725	0.0902595	0.0933262	0.00934811
	463.4	0.290943	0.289253	0.197215	0.19734	0.0902827	0.0933829	0.0089797
	463.6	0.290439	0.289303	0.196928	0.197431	0.0898655	0.0934397	0.0090866
	463.8	0.291816	0.289353	0.197903	0.197521	0.0908847	0.0934964	0.00929249
	464	0.29133	0.289403	0.197972	0.197612	0.090919	0.0935531	0.00883102
	464.2	0.290698	0.289453	0.198033	0.197702	0.0903583	0.0936098	0.00855683
	464.4	0.291477	0.289503	0.199264	0.197792	0.0905395	0.0936665	0.00835195
	464.6	0.291146	0.289553	0.199037	0.197882	0.0907475	0.0937232	0.00811869
	464.8	0.290653	0.289602	0.19883	0.197972	0.0905708	0.0937799	0.00837073
	465	0.290485	0.289652	0.199163	0.198062	0.0905294	0.0938365	0.00845724
	465.2	0.289655	0.289701	0.198729	0.198152	0.090334	0.0938932	0.00818001
	465.4	0.289341	0.289751	0.198922	0.198242	0.0903067	0.0939498	0.00824305
	465.6	0.289797	0.2898	0.19922	0.198332	0.0904358	0.0940065	0.0082159
	465.8	0.289491	0.289849	0.199833	0.198422	0.0907881	0.0940631	0.00864788
	466	0.290464	0.289898	0.200632	0.198512	0.0915643	0.0941197	0.00830702
	466.2	0.290742	0.289947	0.200555	0.198602	0.0917841	0.0941763	0.0085061
	466.4	0.291011	0.289996	0.20005	0.198691	0.0915457	0.0942329	0.00881129
	466.6	0.291286	0.290045	0.200155	0.198781	0.0916241	0.0942895	0.00958038
	466.8	0.291452	0.290094	0.200059	0.198871	0.091865	0.094346	0.00937854
	467	0.291762	0.290143	0.200096	0.19896	0.0919031	0.0944026	0.00965256
	467.2	0.292121	0.290192	0.200468	0.19905	0.092168	0.0944591	0.0104531
	467.4	0.29184	0.29024	0.200691	0.199139	0.0924659	0.0945157	0.0105798
	467.6	0.292972	0.290289	0.201438	0.199229	0.0926227	0.0945722	0.010773
	467.8	0.293266	0.290337	0.201508	0.199318	0.0929269	0.0946287	0.0110858
	468	0.292396	0.290386	0.201581	0.199407	0.0922894	0.0946852	0.0102464
	468.2	0.292913	0.290434	0.20165	0.199497	0.0921707	0.0947417	0.0103687
	468.4	0.292637	0.290482	0.20153	0.199586	0.0924797	0.0947982	0.0103888
	468.6	0.292584	0.29053	0.201439	0.199675	0.0923123	0.0948546	0.0104687
	468.8	0.29252	0.290578	0.201782	0.199764	0.0920572	0.0949111	0.010416
	469	0.291735	0.290626	0.201013	0.199853	0.0916117	0.0949675	0.0100555
	469.2	0.291942	0.290674	0.200384	0.199942	0.0916376	0.095024	0.010398
	469.4	0.291809	0.290722	0.200575	0.200031	0.0911813	0.0950804	0.0106076
	469.6	0.292077	0.29077	0.200523	0.20012	0.0911382	0.0951368	0.0102323
	469.8	0.292974	0.290817	0.201126	0.200209	0.0918661	0.0951932	0.0101264
	470	0.293244	0.290865	0.201054	0.200298	0.0919135	0.0952496	0.0097919
	470.2	0.292814	0.290913	0.20055	0.200387	0.0916717	0.095306	0.0101764
	470.4	0.293732	0.29096	0.201799	0.200476	0.092401	0.0953624	0.0104267
	470.6	0.293737	0.291007	0.202111	0.200564	0.0927428	0.0954187	0.0105913
	470.8	0.294209	0.291055	0.202102	0.200653	0.0928672	0.0954751	0.0106027
	471	0.294208	0.291102	0.202377	0.200741	0.0928284	0.0955314	0.0109608
	471.2	0.293964	0.291149	0.202404	0.20083	0.0930788	0.0955877	0.010935
	471.4	0.293315	0.291196	0.2026	0.200918	0.0925407	0.0956441	0.0105418
	471.6	0.293224	0.291243	0.202264	0.201007	0.0923228	0.0957004	0.0102356
	471.8	0.292741	0.29129	0.202011	0.201095	0.0927672	0.0957567	0.0099177
	472	0.292824	0.291337	0.202783	0.201184	0.0927484	0.0958129	0.00927817
	472.2	0.292644	0.291383	0.202534	0.201272	0.0928979	0.0958692	0.00982361
	472.4	0.292062	0.29143	0.202451	0.20136	0.0927227	0.0959255	0.00966878
	472.6	0.292721	0.291477	0.203316	0.201448	0.0930322	0.0959817	0.00905324
	472.8	0.292018	0.291523	0.203114	0.201536	0.0930485	0.096038	0.00886307
	473	0.292137	0.29157	0.203519	0.201625	0.0930927	0.0960942	0.00921027
	473.2	0.29258	0.291616	0.204264	0.201713	0.093921	0.0961504	0.00929057
	473.4	0.291742	0.291662	0.20482	0.201801	0.0938473	0.0962066	0.00922968
	473.6	0.292656	0.291708	0.205293	0.201889	0.0947801	0.0962628	0.00944943
	473.8	0.292201	0.291754	0.205479	0.201976	0.0950745	0.096319	0.0100811
	474	0.291769	0.291801	0.205545	0.202064	0.0948825	0.0963752	0.0108849
	474.2	0.292911	0.291847	0.205987	0.202152	0.0956633	0.0964314	0.0110854
	474.4	0.293297	0.291892	0.206445	0.20224	0.0963186	0.0964875	0.010754
	474.6	0.293247	0.291938	0.20608	0.202328	0.0961281	0.0965437	0.010874
	474.8	0.293913	0.291984	0.206079	0.202415	0.0963322	0.0965998	0.0116413
	475	0.292493	0.29203	0.204913	0.202503	0.0955049	0.0966559	0.011649
	475.2	0.292497	0.292075	0.204882	0.20259	0.095373	0.0967121	0.0119005
	475.4	0.292432	0.292121	0.204933	0.202678	0.0951479	0.0967682	0.0125034
	475.6	0.292575	0.292166	0.203915	0.202765	0.0952435	0.0968243	0.0124887
	475.8	0.293726	0.292212	0.20418	0.202853	0.0955466	0.0968803	0.013152
	476	0.29344	0.292257	0.20333	0.20294	0.0948505	0.0969364	0.0133519
	476.2	0.293244	0.292302	0.202476	0.203028	0.0947352	0.0969925	0.013087
	476.4	0.294295	0.292347	0.202664	0.203115	0.0948017	0.0970485	0.0125193
	476.6	0.294158	0.292392	0.20271	0.203202	0.094845	0.0971045	0.0124306
	476.8	0.293545	0.292437	0.202484	0.203289	0.094171	0.0971606	0.0122106
	477	0.293917	0.292482	0.203106	0.203376	0.0942446	0.0972166	0.0116458
	477.2	0.293377	0.292527	0.202788	0.203463	0.094317	0.0972726	0.01136
	477.4	0.293334	0.292572	0.202578	0.20355	0.0942086	0.0973286	0.0112703
	477.6	0.293835	0.292617	0.203277	0.203637	0.0948713	0.0973846	0.0109105
	477.8	0.293253	0.292661	0.203501	0.203724	0.0953543	0.0974406	0.0101207
	478	0.294535	0.292706	0.204306	0.203811	0.0957242	0.0974965	0.00938256
	478.2	0.295126	0.29275	0.204916	0.203898	0.0966962	0.0975525	0.00813495
	478.4	0.294915	0.292795	0.205806	0.203985	0.097027	0.0976084	0.00786667
	478.6	0.29556	0.292839	0.206735	0.204072	0.0971879	0.0976643	0.00801655
	478.8	0.295487	0.292883	0.206767	0.204158	0.0972611	0.0977203	0.00791672
	479	0.294574	0.292928	0.206268	0.204245	0.0963903	0.0977762	0.00785038
	479.2	0.295418	0.292972	0.206786	0.204332	0.0969407	0.0978321	0.00800977
	479.4	0.295375	0.293016	0.206509	0.204418	0.0968679	0.097888	0.00770736
	479.6	0.295905	0.29306	0.206363	0.204505	0.0967304	0.0979438	0.00772998
	479.8	0.295946	0.293104	0.206322	0.204591	0.0968007	0.0979997	0.00741804
	480	0.295815	0.293147	0.2062	0.204678	0.0964922	0.0980556	0.00764292
	480.2	0.296788	0.293191	0.206906	0.204764	0.0967637	0.0981114	0.00766371
	480.4	0.296748	0.293235	0.206428	0.20485	0.0961472	0.0981673	0.00756662
	480.6	0.295945	0.293279	0.206552	0.204936	0.0960307	0.0982231	0.00814235
	480.8	0.296814	0.293322	0.206855	0.205023	0.0955472	0.0982789	0.00864106
	481	0.296638	0.293366	0.206468	0.205109	0.0958683	0.0983347	0.00946041
	481.2	0.296876	0.293409	0.206865	0.205195	0.096157	0.0983905	0.00989008
	481.4	0.297428	0.293452	0.207629	0.205281	0.0971462	0.0984463	0.00985437
	481.6	0.296427	0.293496	0.207864	0.205367	0.0973793	0.098502	0.00978845
	481.8	0.296708	0.293539	0.208411	0.205453	0.0977319	0.0985578	0.00953792
	482	0.295981	0.293582	0.208411	0.205539	0.0974477	0.0986136	0.0100485
	482.2	0.29562	0.293625	0.208875	0.205625	0.0976617	0.0986693	0.0104059
	482.4	0.296265	0.293668	0.209843	0.205711	0.0976658	0.098725	0.0100426
	482.6	0.295846	0.293711	0.209686	0.205796	0.0973743	0.0987808	0.00944206
	482.8	0.294956	0.293754	0.209106	0.205882	0.0968607	0.0988365	0.00957729
	483	0.295124	0.293796	0.209166	0.205968	0.0965354	0.0988922	0.00937552
	483.2	0.29498	0.293839	0.209179	0.206054	0.0968829	0.0989478	0.00845241
	483.4	0.295884	0.293882	0.209842	0.206139	0.0968026	0.0990035	0.00783588
	483.6	0.296066	0.293924	0.209717	0.206225	0.0967802	0.0990592	0.00742479
	483.8	0.295554	0.293967	0.209182	0.20631	0.0968676	0.0991148	0.00726356
	484	0.29689	0.294009	0.209819	0.206396	0.0973847	0.0991705	0.00778431
	484.2	0.296724	0.294052	0.209424	0.206481	0.0973006	0.0992261	0.00762193
	484.4	0.296776	0.294094	0.209391	0.206566	0.0973891	0.0992817	0.00777568
	484.6	0.297763	0.294136	0.210663	0.206652	0.0982423	0.0993374	0.00826341
	484.8	0.298063	0.294178	0.210579	0.206737	0.098107	0.0993929	0.00869519
	485	0.297459	0.29422	0.209872	0.206822	0.0983892	0.0994485	0.0095092
	485.2	0.298195	0.294262	0.210638	0.206907	0.098541	0.0995041	0.00914319
	485.4	0.297032	0.294304	0.210109	0.206993	0.0979802	0.0995597	0.00919028
	485.6	0.296378	0.294346	0.209857	0.207078	0.0978552	0.0996153	0.00900559
	485.8	0.29684	0.294388	0.210334	0.207163	0.0980135	0.0996708	0.00905519
	486	0.295747	0.29443	0.209593	0.207248	0.0978669	0.0997263	0.00929911
	486.2	0.296497	0.294471	0.209849	0.207333	0.0982216	0.0997819	0.00886213
	486.4	0.296124	0.294513	0.209832	0.207418	0.0984657	0.0998374	0.00847608
	486.6	0.294632	0.294554	0.208866	0.207502	0.0979444	0.0998929	0.00887753
	486.8	0.294712	0.294596	0.208678	0.207587	0.0974968	0.0999484	0.0089877
	487	0.295019	0.294637	0.208666	0.207672	0.0972708	0.100004	0.00859668
	487.2	0.294699	0.294679	0.208897	0.207757	0.0976245	0.100059	0.00892769
	487.4	0.29563	0.29472	0.208753	0.207841	0.0975936	0.100115	0.00899272
	487.6	0.294711	0.294761	0.208176	0.207926	0.0976559	0.10017	0.00920157
	487.8	0.295187	0.294802	0.208865	0.20801	0.0980201	0.100226	0.0104219
	488	0.295749	0.294843	0.209265	0.208095	0.0977608	0.100281	0.0107087
	488.2	0.295885	0.294884	0.209465	0.208179	0.0975637	0.100337	0.0107681
	488.4	0.297591	0.294925	0.211407	0.208264	0.0989048	0.100392	0.0111999
	488.6	0.297351	0.294966	0.211591	0.208348	0.0986078	0.100447	0.0104495
	488.8	0.297114	0.295007	0.211443	0.208433	0.0984158	0.100503	0.0112389
	489	0.298163	0.295048	0.21245	0.208517	0.0986697	0.100558	0.0118339
	489.2	0.298687	0.295088	0.212903	0.208601	0.0989033	0.100614	0.0114101
	489.4	0.298657	0.295129	0.213486	0.208685	0.0996114	0.100669	0.0118728
	489.6	0.300001	0.295169	0.214114	0.208769	0.100611	0.100724	0.01161
	489.8	0.299874	0.29521	0.214562	0.208854	0.100788	0.10078	0.0115228
	490	0.299176	0.29525	0.21404	0.208938	0.100627	0.100835	0.0116472
	490.2	0.298655	0.29529	0.213136	0.209022	0.100909	0.10089	0.011529
	490.4	0.297748	0.295331	0.212001	0.209106	0.100537	0.100945	0.0107781
	490.6	0.297766	0.295371	0.211803	0.209189	0.100205	0.101001	0.0108197
	490.8	0.297937	0.295411	0.211306	0.209273	0.0999203	0.101056	0.0111638
	491	0.297863	0.295451	0.210902	0.209357	0.0999307	0.101111	0.0118085
	491.2	0.298525	0.295491	0.210805	0.209441	0.100567	0.101167	0.0116371
	491.4	0.298012	0.295531	0.209344	0.209525	0.0999832	0.101222	0.0115737
	491.6	0.297643	0.295571	0.209584	0.209608	0.100017	0.101277	0.0118411
	491.8	0.297964	0.295611	0.209698	0.209692	0.099409	0.101332	0.011536
	492	0.297682	0.29565	0.209283	0.209776	0.0991758	0.101388	0.0113119
	492.2	0.298265	0.29569	0.210163	0.209859	0.0998159	0.101443	0.0107945
	492.4	0.298737	0.29573	0.210988	0.209943	0.100562	0.101498	0.0105246
	492.6	0.297691	0.295769	0.209975	0.210026	0.0996171	0.101553	0.00945111
	492.8	0.298423	0.295809	0.211491	0.210109	0.100262	0.101608	0.00995016
	493	0.298555	0.295848	0.212685	0.210193	0.100299	0.101664	0.00929343
	493.2	0.298268	0.295887	0.213028	0.210276	0.100107	0.101719	0.00917381
	493.4	0.299219	0.295927	0.214521	0.210359	0.100931	0.101774	0.00907437
	493.6	0.299033	0.295966	0.214891	0.210443	0.100496	0.101829	0.00833697
	493.8	0.298521	0.296005	0.215452	0.210526	0.100422	0.101884	0.00849083
	494	0.298646	0.296044	0.21522	0.210609	0.100508	0.101939	0.00911197
	494.2	0.297849	0.296083	0.213977	0.210692	0.0999812	0.101994	0.00922324
	494.4	0.298781	0.296122	0.214586	0.210775	0.0998872	0.102049	0.00958982
	494.6	0.29888	0.296161	0.215197	0.210858	0.100392	0.102104	0.0107331
	494.8	0.298501	0.2962	0.214264	0.210941	0.100608	0.10216	0.011148
	495	0.29879	0.296239	0.213694	0.211024	0.100536	0.102215	0.0109887
	495.2	0.299158	0.296277	0.213588	0.211107	0.100919	0.10227	0.0108833
	495.4	0.298659	0.296316	0.212992	0.211189	0.100246	0.102325	0.011621
	495.6	0.299712	0.296354	0.214076	0.211272	0.1008	0.10238	0.0114712
	495.8	0.299319	0.296393	0.213389	0.211355	0.100419	0.102435	0.0107978
	496	0.299738	0.296431	0.213754	0.211438	0.100743	0.10249	0.0108396
	496.2	0.3001	0.29647	0.213907	0.21152	0.101026	0.102545	0.0110954
	496.4	0.299709	0.296508	0.213544	0.211603	0.101074	0.1026	0.0105675
	496.6	0.299022	0.296546	0.212972	0.211685	0.100268	0.102655	0.0101182
	496.8	0.299125	0.296585	0.214052	0.211768	0.100503	0.10271	0.0101638
	497	0.298939	0.296623	0.213982	0.21185	0.100082	0.102765	0.00969424
	497.2	0.299698	0.296661	0.214867	0.211933	0.100625	0.10282	0.00955096
	497.4	0.299835	0.296699	0.215243	0.212015	0.101046	0.102875	0.00879877
	497.6	0.29833	0.296737	0.214723	0.212097	0.099755	0.102929	0.00889117
	497.8	0.299479	0.296775	0.216039	0.21218	0.100261	0.102984	0.00933043
	498	0.298892	0.296812	0.21549	0.212262	0.0998217	0.103039	0.00949992
	498.2	0.298386	0.29685	0.215599	0.212344	0.0994742	0.103094	0.00942601
	498.4	0.29918	0.296888	0.216747	0.212426	0.100731	0.103149	0.00929103
	498.6	0.297196	0.296926	0.21617	0.212508	0.100156	0.103204	0.00909364
	498.8	0.297477	0.296963	0.215945	0.21259	0.100494	0.103259	0.00947273
	499	0.297403	0.297001	0.215827	0.212672	0.100411	0.103314	0.00916501
	499.2	0.297907	0.297038	0.216374	0.212754	0.100947	0.103368	0.00985162
	499.4	0.298435	0.297075	0.216562	0.212836	0.101204	0.103423	0.0101914
	499.6	0.298051	0.297113	0.216462	0.212918	0.10145	0.103478	0.0102837
	499.8	0.297657	0.29715	0.216008	0.213	0.101569	0.103533	0.0103177
	500	0.298785	0.297187	0.21663	0.213081	0.102133	0.103588	0.0105652
	500.2	0.298212	0.297224	0.215681	0.213163	0.102201	0.103643	0.0109215
	500.4	0.298401	0.297262	0.215696	0.213245	0.102684	0.103697	0.0104126
	500.6	0.298301	0.297299	0.215275	0.213326	0.102701	0.103752	0.0107009
	500.8	0.298974	0.297335	0.215327	0.213408	0.103238	0.103807	0.0107224
	501	0.299611	0.297372	0.215675	0.21349	0.103702	0.103862	0.0104582
	501.2	0.299493	0.297409	0.215245	0.213571	0.103891	0.103916	0.00968343
	501.4	0.299272	0.297446	0.214938	0.213652	0.103011	0.103971	0.00924217
	501.6	0.29945	0.297483	0.215374	0.213734	0.102812	0.104026	0.00957496
	501.8	0.300742	0.297519	0.21646	0.213815	0.103323	0.10408	0.00930518
	502	0.300131	0.297556	0.216185	0.213896	0.102671	0.104135	0.00926449
	502.2	0.300819	0.297593	0.217433	0.213978	0.102709	0.10419	0.00888012
	502.4	0.300166	0.297629	0.216955	0.214059	0.102675	0.104245	0.00859712
	502.6	0.299872	0.297665	0.216869	0.21414	0.101921	0.104299	0.00882283
	502.8	0.301327	0.297702	0.217368	0.214221	0.102559	0.104354	0.00931542
	503	0.300745	0.297738	0.217181	0.214302	0.10236	0.104409	0.00895279
	503.2	0.301122	0.297774	0.217613	0.214383	0.102083	0.104463	0.0094138
	503.4	0.301161	0.297811	0.217815	0.214464	0.102718	0.104518	0.00980436
	503.6	0.300492	0.297847	0.217877	0.214545	0.102436	0.104572	0.0100335
	503.8	0.301396	0.297883	0.218898	0.214626	0.103412	0.104627	0.00962486
	504	0.301184	0.297919	0.219239	0.214707	0.10355	0.104682	0.00946761
	504.2	0.300407	0.297955	0.219322	0.214788	0.10389	0.104736	0.00977542
	504.4	0.300878	0.297991	0.22022	0.214869	0.104815	0.104791	0.0101268
	504.6	0.299314	0.298026	0.219167	0.214949	0.104174	0.104845	0.0106326
	504.8	0.29999	0.298062	0.219302	0.21503	0.104182	0.1049	0.0103855
	505	0.29951	0.298098	0.219233	0.215111	0.104204	0.104954	0.0105966
	505.2	0.299421	0.298134	0.218696	0.215191	0.104123	0.105009	0.010329
	505.4	0.29995	0.298169	0.219182	0.215272	0.104159	0.105063	0.0105725
	505.6	0.299911	0.298205	0.218945	0.215352	0.104026	0.105118	0.0107383
	505.8	0.300234	0.29824	0.218921	0.215433	0.103572	0.105172	0.0107541
	506	0.301082	0.298276	0.2194	0.215513	0.104122	0.105227	0.0107495
	506.2	0.301425	0.298311	0.219002	0.215594	0.10431	0.105281	0.00984881
	506.4	0.301487	0.298346	0.218506	0.215674	0.104738	0.105336	0.00947992
	506.6	0.302318	0.298382	0.219247	0.215754	0.104991	0.10539	0.00949407
	506.8	0.302213	0.298417	0.218866	0.215834	0.105181	0.105445	0.00907393
	507	0.302422	0.298452	0.219252	0.215915	0.105766	0.105499	0.0086876
	507.2	0.302826	0.298487	0.2194	0.215995	0.106034	0.105554	0.00844407
	507.4	0.303066	0.298522	0.219399	0.216075	0.106579	0.105608	0.00874231
	507.6	0.302679	0.298557	0.219433	0.216155	0.106064	0.105662	0.00875105
	507.8	0.302303	0.298592	0.219449	0.216235	0.106212	0.105717	0.00835472
	508	0.301367	0.298627	0.219472	0.216315	0.105707	0.105771	0.00935403
	508.2	0.301208	0.298661	0.219705	0.216395	0.105438	0.105826	0.0100019
	508.4	0.30044	0.298696	0.21914	0.216475	0.105019	0.10588	0.0102061
	508.6	0.299172	0.298731	0.218817	0.216555	0.103989	0.105934	0.0110212
	508.8	0.300181	0.298765	0.219281	0.216634	0.104469	0.105989	0.0112359
	509	0.299294	0.2988	0.218805	0.216714	0.104241	0.106043	0.0116088
	509.2	0.299588	0.298834	0.218719	0.216794	0.104143	0.106097	0.01136
	509.4	0.299575	0.298869	0.218458	0.216873	0.104	0.106152	0.0114316
	509.6	0.298926	0.298903	0.217574	0.216953	0.103699	0.106206	0.0116761
	509.8	0.299878	0.298938	0.218057	0.217033	0.104193	0.10626	0.0120913
	510	0.29943	0.298972	0.217525	0.217112	0.104384	0.106314	0.0115285
	510.2	0.299143	0.299006	0.217407	0.217192	0.104151	0.106369	0.0110672
	510.4	0.299843	0.29904	0.218417	0.217271	0.104551	0.106423	0.0111623
	510.6	0.299368	0.299074	0.2185	0.217351	0.104295	0.106477	0.0113493
	510.8	0.300441	0.299108	0.219182	0.21743	0.105302	0.106531	0.0108722
	511	0.30098	0.299142	0.219826	0.217509	0.105305	0.106586	0.0105066
	511.2	0.300654	0.299176	0.21965	0.217588	0.104748	0.10664	0.0102344
	511.4	0.30132	0.29921	0.219601	0.217668	0.104492	0.106694	0.0107581
	511.6	0.300921	0.299244	0.219607	0.217747	0.104192	0.106748	0.0105263
	511.8	0.301417	0.299278	0.219774	0.217826	0.104478	0.106803	0.010718
	512	0.302109	0.299312	0.220321	0.217905	0.104954	0.106857	0.0116551
	512.2	0.301811	0.299345	0.220138	0.217984	0.104623	0.106911	0.0114535
	512.4	0.30197	0.299379	0.220479	0.218063	0.105366	0.106965	0.0111261
	512.6	0.302911	0.299412	0.221724	0.218142	0.105567	0.107019	0.0110543
	512.8	0.303266	0.299446	0.221413	0.218221	0.106534	0.107073	0.0106615
	513	0.303418	0.299479	0.221675	0.2183	0.106237	0.107127	0.00994266
	513.2	0.303683	0.299513	0.221493	0.218379	0.106301	0.107182	0.0096493
	513.4	0.302772	0.299546	0.221205	0.218457	0.106258	0.107236	0.0101067
	513.6	0.302398	0.299579	0.220508	0.218536	0.1061	0.10729	0.0103949
	513.8	0.301909	0.299613	0.220279	0.218615	0.10535	0.107344	0.010655
	514	0.300869	0.299646	0.219592	0.218694	0.104847	0.107398	0.010064
	514.2	0.30152	0.299679	0.219963	0.218772	0.104925	0.107452	0.010359
	514.4	0.301764	0.299712	0.22014	0.218851	0.10505	0.107506	0.01065
	514.6	0.300943	0.299745	0.219769	0.218929	0.104399	0.10756	0.0104969
	514.8	0.302238	0.299778	0.220614	0.219008	0.10511	0.107614	0.010655
	515	0.300907	0.299811	0.219858	0.219086	0.104189	0.107668	0.0106779
	515.2	0.301417	0.299844	0.220587	0.219165	0.10458	0.107722	0.0111545
	515.4	0.301998	0.299877	0.220381	0.219243	0.104873	0.107776	0.0115032
	515.6	0.30166	0.299909	0.22042	0.219321	0.104634	0.10783	0.0118426
	515.8	0.302518	0.299942	0.220841	0.219399	0.105301	0.107884	0.012497
	516	0.302339	0.299975	0.221013	0.219478	0.105385	0.107938	0.0125916
	516.2	0.301995	0.300007	0.221484	0.219556	0.105341	0.107992	0.0125384
	516.4	0.303784	0.30004	0.223075	0.219634	0.106648	0.108046	0.011904
	516.6	0.304094	0.300072	0.223365	0.219712	0.106555	0.1081	0.0119139
	516.8	0.304009	0.300105	0.223303	0.21979	0.106937	0.108154	0.0116952
	517	0.304186	0.300137	0.223612	0.219868	0.106839	0.108208	0.011339
	517.2	0.303103	0.300169	0.22327	0.219946	0.106849	0.108262	0.0115558
	517.4	0.303171	0.300202	0.223893	0.220024	0.107267	0.108316	0.0116455
	517.6	0.302989	0.300234	0.223617	0.220102	0.107655	0.108369	0.0110792
	517.8	0.301798	0.300266	0.22293	0.22018	0.1074	0.108423	0.0106856
	518	0.302305	0.300298	0.223004	0.220257	0.108007	0.108477	0.0104606
	518.2	0.301987	0.30033	0.222666	0.220335	0.108119	0.108531	0.0104266
	518.4	0.302127	0.300362	0.222656	0.220413	0.108041	0.108585	0.0106289
	518.6	0.302658	0.300394	0.223159	0.220491	0.107873	0.108639	0.0104157
	518.8	0.302989	0.300426	0.223026	0.220568	0.108108	0.108693	0.0105497
	519	0.302559	0.300458	0.223403	0.220646	0.107859	0.108746	0.0106739
	519.2	0.303852	0.300489	0.224268	0.220723	0.108436	0.1088	0.0107312
	519.4	0.303615	0.300521	0.223641	0.220801	0.108427	0.108854	0.0110571
	519.6	0.304224	0.300553	0.224046	0.220878	0.108644	0.108908	0.0118456
	519.8	0.304025	0.300585	0.22402	0.220956	0.108331	0.108962	0.0118541
	520	0.303154	0.300616	0.223214	0.221033	0.107615	0.109015	0.0122396
	520.2	0.303627	0.300648	0.223836	0.22111	0.10793	0.109069	0.0119029
	520.4	0.303905	0.300679	0.223848	0.221188	0.107992	0.109123	0.0116828
	520.6	0.30355	0.300711	0.223464	0.221265	0.107405	0.109176	0.0120096
	520.8	0.304464	0.300742	0.224052	0.221342	0.107813	0.10923	0.0112984
	521	0.303651	0.300773	0.2237	0.221419	0.108127	0.109284	0.0111815
	521.2	0.303598	0.300804	0.224794	0.221496	0.108619	0.109338	0.0107514
	521.4	0.304604	0.300836	0.225324	0.221573	0.109618	0.109391	0.0098242
	521.6	0.303388	0.300867	0.224338	0.22165	0.109298	0.109445	0.00951833
	521.8	0.303665	0.300898	0.224421	0.221727	0.109489	0.109499	0.00911449
	522	0.303757	0.300929	0.224462	0.221804	0.109666	0.109552	0.00856608
	522.2	0.303279	0.30096	0.224531	0.221881	0.109417	0.109606	0.00766322
	522.4	0.304688	0.300991	0.225577	0.221958	0.109642	0.10966	0.00734274
	522.6	0.304499	0.301022	0.225984	0.222035	0.109691	0.109713	0.0067123
	522.8	0.304147	0.301053	0.225642	0.222112	0.109653	0.109767	0.00678481
	523	0.305253	0.301084	0.22685	0.222188	0.110185	0.10982	0.00736598
	523.2	0.305192	0.301114	0.225987	0.222265	0.109979	0.109874	0.00714994
	523.4	0.304759	0.301145	0.225623	0.222342	0.109317	0.109928	0.0082987
	523.6	0.305155	0.301176	0.22549	0.222418	0.108786	0.109981	0.00844592
	523.8	0.303614	0.301206	0.22421	0.222495	0.107571	0.110035	0.00866204
	524	0.303588	0.301237	0.224159	0.222571	0.107256	0.110088	0.00931391
	524.2	0.30349	0.301267	0.224837	0.222648	0.107257	0.110142	0.0095409
	524.4	0.303128	0.301298	0.2244	0.222724	0.106985	0.110195	0.0104407
	524.6	0.303982	0.301328	0.225032	0.2228	0.106988	0.110249	0.0111599
	524.8	0.303831	0.301359	0.224775	0.222877	0.106875	0.110303	0.0111911
	525	0.303052	0.301389	0.224614	0.222953	0.106842	0.110356	0.0120111
	525.2	0.304109	0.301419	0.225629	0.223029	0.107296	0.11041	0.0116238
	525.4	0.303933	0.301449	0.225077	0.223106	0.10747	0.110463	0.0115225
	525.6	0.303819	0.30148	0.22539	0.223182	0.107866	0.110516	0.0112653
	525.8	0.303717	0.30151	0.225489	0.223258	0.108267	0.11057	0.0105208
	526	0.302903	0.30154	0.224813	0.223334	0.10815	0.110623	0.0100305
	526.2	0.303403	0.30157	0.225328	0.22341	0.108425	0.110677	0.00999634
	526.4	0.303004	0.3016	0.225474	0.223486	0.108509	0.11073	0.00944239
	526.6	0.302702	0.30163	0.225207	0.223562	0.10903	0.110784	0.00917137
	526.8	0.303357	0.30166	0.225307	0.223638	0.109422	0.110837	0.00902243
	527	0.304434	0.301689	0.225548	0.223714	0.109989	0.110891	0.00920492
	527.2	0.30396	0.301719	0.224997	0.22379	0.109568	0.110944	0.00902514
	527.4	0.304237	0.301749	0.225866	0.223865	0.109775	0.110997	0.00940903
	527.6	0.304079	0.301779	0.226091	0.223941	0.110021	0.111051	0.00872991
	527.8	0.304099	0.301808	0.226193	0.224017	0.110054	0.111104	0.00922635
	528	0.305123	0.301838	0.227178	0.224092	0.110588	0.111157	0.00986553
	528.2	0.304407	0.301867	0.226991	0.224168	0.110896	0.111211	0.0107706
	528.4	0.305119	0.301897	0.22711	0.224244	0.111463	0.111264	0.0113851
	528.6	0.305422	0.301926	0.227878	0.224319	0.111752	0.111317	0.012376
	528.8	0.305096	0.301956	0.227541	0.224395	0.112165	0.111371	0.0123513
	529	0.306165	0.301985	0.228165	0.22447	0.112732	0.111424	0.0122797
	529.2	0.305737	0.302014	0.228542	0.224546	0.112972	0.111477	0.0119193
	529.4	0.305508	0.302043	0.229148	0.224621	0.113393	0.111531	0.0118799
	529.6	0.305639	0.302073	0.229483	0.224696	0.113715	0.111584	0.0111025
	529.8	0.304789	0.302102	0.228489	0.224772	0.112914	0.111637	0.0112481
	530	0.305243	0.302131	0.22859	0.224847	0.112828	0.11169	0.0110419
	530.2	0.305365	0.30216	0.228415	0.224922	0.11248	0.111744	0.0105277
	530.4	0.30451	0.302189	0.228652	0.224997	0.111918	0.111797	0.00936756
	530.6	0.305502	0.302218	0.228999	0.225072	0.111939	0.11185	0.00920931
	530.8	0.305592	0.302247	0.229226	0.225147	0.111925	0.111903	0.00877582
	531	0.305568	0.302276	0.229146	0.225222	0.111801	0.111957	0.00903096
	531.2	0.305936	0.302304	0.229719	0.225297	0.110837	0.11201	0.00860141
	531.4	0.305608	0.302333	0.229281	0.225372	0.11002	0.112063	0.00822621
	531.6	0.305306	0.302362	0.228938	0.225447	0.10947	0.112116	0.00836463
	531.8	0.30634	0.302391	0.228852	0.225522	0.109358	0.112169	0.0084279
	532	0.306421	0.302419	0.228355	0.225597	0.109816	0.112222	0.00899173
	532.2	0.306233	0.302448	0.22827	0.225672	0.110322	0.112276	0.00983463
	532.4	0.30597	0.302476	0.227883	0.225747	0.110129	0.112329	0.00987621
	532.6	0.306214	0.302505	0.227849	0.225821	0.110576	0.112382	0.010524
	532.8	0.306221	0.302533	0.227453	0.225896	0.110913	0.112435	0.0101593
	533	0.306472	0.302562	0.227768	0.225971	0.111385	0.112488	0.0100164
	533.2	0.305888	0.30259	0.228091	0.226045	0.111363	0.112541	0.0105443
	533.4	0.306324	0.302618	0.228569	0.22612	0.112039	0.112594	0.0103731
	533.6	0.30544	0.302646	0.228079	0.226194	0.112158	0.112647	0.00983277
	533.8	0.305719	0.302675	0.228261	0.226269	0.112437	0.1127	0.010208
	534	0.305973	0.302703	0.228761	0.226343	0.112553	0.112753	0.0099308
	534.2	0.305193	0.302731	0.228214	0.226417	0.112143	0.112806	0.0101479
	534.4	0.304709	0.302759	0.228945	0.226492	0.111956	0.112859	0.0101683
	534.6	0.304626	0.302787	0.229089	0.226566	0.111824	0.112912	0.0105388
	534.8	0.304149	0.302815	0.229076	0.22664	0.112037	0.112965	0.0105925
	535	0.30447	0.302843	0.229232	0.226715	0.111599	0.113018	0.0112687
	535.2	0.304782	0.302871	0.229306	0.226789	0.111174	0.113071	0.0113177
	535.4	0.304215	0.302899	0.229338	0.226863	0.111055	0.113124	0.0116577
	535.6	0.305043	0.302926	0.230305	0.226937	0.111634	0.113177	0.0116594
	535.8	0.30531	0.302954	0.230272	0.227011	0.111633	0.11323	0.0116351
	536	0.305428	0.302982	0.230413	0.227085	0.111918	0.113283	0.0127868
	536.2	0.305914	0.303009	0.230993	0.227159	0.112277	0.113336	0.0127025
	536.4	0.305349	0.303037	0.230393	0.227233	0.111722	0.113389	0.0128101
	536.6	0.306614	0.303065	0.231396	0.227307	0.112343	0.113442	0.0131028
	536.8	0.306439	0.303092	0.231565	0.227381	0.112123	0.113495	0.0127947
	537	0.30643	0.30312	0.232209	0.227454	0.112473	0.113548	0.0130403
	537.2	0.306964	0.303147	0.232386	0.227528	0.112164	0.113601	0.0127627
	537.4	0.306236	0.303174	0.23184	0.227602	0.112263	0.113654	0.0121603
	537.6	0.306167	0.303202	0.231804	0.227676	0.112476	0.113706	0.0118842
	537.8	0.30695	0.303229	0.231712	0.227749	0.11227	0.113759	0.0115406
	538	0.30629	0.303256	0.231048	0.227823	0.111723	0.113812	0.0111424
	538.2	0.306598	0.303283	0.231035	0.227896	0.111661	0.113865	0.0108686
	538.4	0.306319	0.303311	0.231201	0.22797	0.111459	0.113918	0.0103519
	538.6	0.305934	0.303338	0.230303	0.228043	0.111219	0.113971	0.0102208
	538.8	0.306059	0.303365	0.230199	0.228117	0.111786	0.114023	0.0100415
	539	0.306235	0.303392	0.23053	0.22819	0.112363	0.114076	0.00994012
	539.2	0.30593	0.303419	0.230408	0.228264	0.112723	0.114129	0.0100831
	539.4	0.306902	0.303446	0.231044	0.228337	0.113312	0.114182	0.00982345
	539.6	0.307778	0.303473	0.230949	0.22841	0.114028	0.114235	0.00946414
	539.8	0.307302	0.303499	0.230864	0.228483	0.113729	0.114287	0.00982738
	540	0.307926	0.303526	0.231681	0.228557	0.114303	0.11434	0.00993553
	540.2	0.307178	0.303553	0.231997	0.22863	0.114611	0.114393	0.00959608
	540.4	0.306521	0.30358	0.23199	0.228703	0.114391	0.114446	0.0102145
	540.6	0.307079	0.303606	0.232878	0.228776	0.114801	0.114498	0.0101888
	540.8	0.306176	0.303633	0.23227	0.228849	0.114661	0.114551	0.00984448
	541	0.306564	0.30366	0.233294	0.228922	0.114997	0.114604	0.0100328
	541.2	0.306509	0.303686	0.233657	0.228995	0.115153	0.114656	0.00996738
	541.4	0.305046	0.303713	0.233178	0.229068	0.114573	0.114709	0.010487
	541.6	0.306156	0.303739	0.233924	0.229141	0.114763	0.114762	0.0102707
	541.8	0.305284	0.303766	0.23339	0.229214	0.113861	0.114814	0.0102635
	542	0.305267	0.303792	0.233954	0.229286	0.113824	0.114867	0.0103171
	542.2	0.305951	0.303818	0.234413	0.229359	0.113814	0.11492	0.0106319
	542.4	0.304636	0.303845	0.233419	0.229432	0.112984	0.114972	0.0105107
	542.6	0.304368	0.303871	0.232788	0.229504	0.112547	0.115025	0.0109038
	542.8	0.304561	0.303897	0.232748	0.229577	0.113129	0.115077	0.0113976
	543	0.304253	0.303923	0.2325	0.22965	0.1133	0.11513	0.0115915
	543.2	0.30541	0.303949	0.232393	0.229722	0.113308	0.115183	0.0121034
	543.4	0.306199	0.303975	0.231994	0.229795	0.113535	0.115235	0.0119971
	543.6	0.306609	0.304001	0.232025	0.229867	0.113503	0.115288	0.0121499
	543.8	0.30686	0.304027	0.232729	0.22994	0.113366	0.11534	0.0121151
	544	0.3071	0.304053	0.23287	0.230012	0.11379	0.115393	0.0120109
	544.2	0.306845	0.304079	0.232585	0.230084	0.114042	0.115445	0.0119311
	544.4	0.308128	0.304105	0.233099	0.230157	0.114798	0.115498	0.011157
	544.6	0.308797	0.304131	0.233209	0.230229	0.116015	0.11555	0.0109864
	544.8	0.308833	0.304157	0.233181	0.230301	0.116347	0.115603	0.011089
	545	0.309217	0.304182	0.234554	0.230373	0.117103	0.115655	0.0116541
	545.2	0.308216	0.304208	0.23446	0.230445	0.11698	0.115708	0.0124041
	545.4	0.308337	0.304234	0.234166	0.230518	0.116722	0.11576	0.0126067
	545.6	0.30933	0.304259	0.234497	0.23059	0.117234	0.115813	0.012382
	545.8	0.307866	0.304285	0.234175	0.230662	0.116419	0.115865	0.0128605
	546	0.308548	0.30431	0.235032	0.230734	0.116881	0.115918	0.0126825
	546.2	0.307052	0.304336	0.233609	0.230806	0.115817	0.11597	0.012903
	546.4	0.305551	0.304361	0.232437	0.230878	0.114853	0.116023	0.0130776
	546.6	0.305832	0.304387	0.232348	0.230949	0.114842	0.116075	0.0130802
	546.8	0.305065	0.304412	0.231808	0.231021	0.114728	0.116127	0.0134783
	547	0.304506	0.304437	0.232145	0.231093	0.114416	0.11618	0.0131547
	547.2	0.305095	0.304463	0.232061	0.231165	0.114172	0.116232	0.0132897
	547.4	0.304464	0.304488	0.231625	0.231237	0.113845	0.116285	0.0134967
	547.6	0.305534	0.304513	0.232895	0.231308	0.114064	0.116337	0.0129715
	547.8	0.305543	0.304538	0.233377	0.23138	0.114152	0.116389	0.0125469
	548	0.305996	0.304563	0.233758	0.231451	0.114663	0.116442	0.0128302
	548.2	0.306624	0.304588	0.234681	0.231523	0.115021	0.116494	0.0125116
	548.4	0.307404	0.304613	0.235565	0.231594	0.116023	0.116546	0.0122769
	548.6	0.308092	0.304638	0.235816	0.231666	0.116646	0.116599	0.0131002
	548.8	0.308453	0.304663	0.236313	0.231737	0.116591	0.116651	0.0133811
	549	0.308207	0.304688	0.23624	0.231809	0.116784	0.116703	0.0130818
	549.2	0.308737	0.304713	0.236088	0.23188	0.116914	0.116756	0.0129422
	549.4	0.309344	0.304738	0.236145	0.231951	0.117642	0.116808	0.0124303
	549.6	0.309599	0.304762	0.236035	0.232023	0.118193	0.11686	0.0122346
	549.8	0.309046	0.304787	0.235696	0.232094	0.118056	0.116912	0.0123731
	550	0.309069	0.304812	0.235757	0.232165	0.118421	0.116965	0.0124146
	550.2	0.308341	0.304837	0.235256	0.232236	0.117742	0.117017	0.0119992
	550.4	0.308179	0.304861	0.235525	0.232307	0.117575	0.117069	0.0113643
	550.6	0.308004	0.304886	0.235998	0.232378	0.117743	0.117121	0.0105683
	550.8	0.307299	0.30491	0.236081	0.23245	0.117606	0.117173	0.0109432
	551	0.307588	0.304935	0.23668	0.232521	0.117635	0.117226	0.0109379
	551.2	0.30697	0.304959	0.236196	0.232592	0.11724	0.117278	0.0111333
	551.4	0.307249	0.304984	0.236747	0.232662	0.117412	0.11733	0.0112084
	551.6	0.30745	0.305008	0.237472	0.232733	0.117562	0.117382	0.0107475
	551.8	0.307014	0.305032	0.237204	0.232804	0.117138	0.117434	0.0108764
	552	0.307859	0.305057	0.238316	0.232875	0.117313	0.117487	0.0113369
	552.2	0.307834	0.305081	0.238423	0.232946	0.116991	0.117539	0.0108886
	552.4	0.30834	0.305105	0.238836	0.233016	0.11726	0.117591	0.011045
	552.6	0.310106	0.305129	0.239738	0.233087	0.11783	0.117643	0.0111174
	552.8	0.309526	0.305153	0.239492	0.233158	0.117417	0.117695	0.0109812
	553	0.30959	0.305177	0.239282	0.233228	0.117972	0.117747	0.0104798
	553.2	0.309827	0.305202	0.239164	0.233299	0.117927	0.117799	0.010318
	553.4	0.309491	0.305226	0.238496	0.23337	0.118032	0.117851	0.0108546
	553.6	0.310068	0.30525	0.238907	0.23344	0.118634	0.117903	0.0112082
	553.8	0.309549	0.305273	0.238741	0.23351	0.118043	0.117955	0.0114618
	554	0.309156	0.305297	0.238782	0.233581	0.117738	0.118007	0.0115218
	554.2	0.309494	0.305321	0.23919	0.233651	0.117882	0.118059	0.0108317
	554.4	0.30786	0.305345	0.238355	0.233722	0.116958	0.118111	0.0108783
	554.6	0.307843	0.305369	0.23829	0.233792	0.117052	0.118164	0.011423
	554.8	0.308053	0.305393	0.238498	0.233862	0.117195	0.118216	0.0115458
	555	0.306935	0.305416	0.238086	0.233932	0.116882	0.118267	0.0115914
	555.2	0.306415	0.30544	0.237887	0.234003	0.117311	0.118319	0.0117776
	555.4	0.307186	0.305464	0.238067	0.234073	0.117757	0.118371	0.0118611
	555.6	0.306429	0.305487	0.237668	0.234143	0.117655	0.118423	0.0115953
	555.8	0.306926	0.305511	0.237729	0.234213	0.117931	0.118475	0.0120162
	556	0.307074	0.305534	0.238308	0.234283	0.117984	0.118527	0.0116936
	556.2	0.307124	0.305558	0.238396	0.234353	0.117815	0.118579	0.0118897
	556.4	0.307779	0.305581	0.239272	0.234423	0.118657	0.118631	0.0119297
	556.6	0.308405	0.305604	0.238749	0.234493	0.119439	0.118683	0.0114689
	556.8	0.307202	0.305628	0.237911	0.234563	0.118543	0.118735	0.0115891
	557	0.307941	0.305651	0.237766	0.234632	0.118718	0.118787	0.0117462
	557.2	0.307633	0.305674	0.237027	0.234702	0.117817	0.118839	0.0122588
	557.4	0.308193	0.305698	0.237294	0.234772	0.117994	0.118891	0.0128843
	557.6	0.308447	0.305721	0.237446	0.234842	0.118248	0.118943	0.0130338
	557.8	0.308545	0.305744	0.23725	0.234911	0.117774	0.118994	0.0130329
	558	0.309577	0.305767	0.237738	0.234981	0.118497	0.119046	0.0130836
	558.2	0.309265	0.30579	0.2377	0.235051	0.118576	0.119098	0.0126475
	558.4	0.308812	0.305813	0.237272	0.23512	0.117925	0.11915	0.0125191
	558.6	0.309451	0.305836	0.237208	0.23519	0.117922	0.119202	0.0120455
	558.8	0.308285	0.305859	0.236512	0.235259	0.117776	0.119254	0.0115985
	559	0.308183	0.305882	0.236761	0.235329	0.117892	0.119305	0.0113191
	559.2	0.309149	0.305905	0.237588	0.235398	0.118404	0.119357	0.0113063
	559.4	0.308828	0.305928	0.237088	0.235467	0.118224	0.119409	0.0112294
	559.6	0.308876	0.305951	0.237229	0.235537	0.118669	0.119461	0.0110818
	559.8	0.308794	0.305974	0.236967	0.235606	0.1187	0.119512	0.0109657
	560	0.308457	0.305996	0.236989	0.235675	0.118462	0.119564	0.0107938
	560.2	0.309253	0.306019	0.237214	0.235744	0.119065	0.119616	0.0111989
	560.4	0.308969	0.306042	0.23668	0.235814	0.119433	0.119668	0.0108438
	560.6	0.309334	0.306064	0.23693	0.235883	0.119686	0.119719	0.0113604
	560.8	0.309928	0.306087	0.237794	0.235952	0.119669	0.119771	0.0120568
	561	0.309993	0.306109	0.237762	0.236021	0.119772	0.119823	0.0122329
	561.2	0.310285	0.306132	0.238366	0.23609	0.119911	0.119874	0.0128939
	561.4	0.311177	0.306155	0.23957	0.236159	0.120726	0.119926	0.012767
	561.6	0.311185	0.306177	0.239887	0.236228	0.121242	0.119978	0.0130607
	561.8	0.311995	0.306199	0.241036	0.236297	0.121641	0.120029	0.0130969
	562	0.312	0.306222	0.240939	0.236366	0.121637	0.120081	0.0132214
	562.2	0.310569	0.306244	0.24042	0.236435	0.120816	0.120133	0.0125106
	562.4	0.310552	0.306266	0.240521	0.236503	0.120241	0.120184	0.0119591
	562.6	0.309417	0.306289	0.240311	0.236572	0.11981	0.120236	0.0118281
	562.8	0.308572	0.306311	0.240564	0.236641	0.119627	0.120288	0.0117405
	563	0.309236	0.306333	0.241496	0.236709	0.11987	0.120339	0.0112581
	563.2	0.308579	0.306355	0.241261	0.236778	0.119417	0.120391	0.0110371
	563.4	0.308549	0.306377	0.240746	0.236847	0.11983	0.120442	0.0115295
	563.6	0.308782	0.306399	0.240413	0.236915	0.120081	0.120494	0.011121
	563.8	0.307746	0.306422	0.239171	0.236984	0.118884	0.120546	0.0109543
	564	0.308555	0.306444	0.23967	0.237052	0.11884	0.120597	0.0115784
	564.2	0.308979	0.306466	0.23991	0.237121	0.11916	0.120649	0.0114167
	564.4	0.309005	0.306487	0.239795	0.237189	0.118916	0.1207	0.0113881
	564.6	0.310111	0.306509	0.240847	0.237258	0.119797	0.120752	0.0114423
	564.8	0.309991	0.306531	0.240128	0.237326	0.119892	0.120803	0.0110549
	565	0.309932	0.306553	0.239934	0.237394	0.120322	0.120855	0.0114588
	565.2	0.311713	0.306575	0.241288	0.237462	0.121396	0.120906	0.0121383
	565.4	0.311324	0.306597	0.240875	0.237531	0.121307	0.120958	0.0121683
	565.6	0.31181	0.306618	0.241696	0.237599	0.122067	0.121009	0.0127089
	565.8	0.312133	0.30664	0.241693	0.237667	0.121812	0.121061	0.0129638
	566	0.3119	0.306662	0.240979	0.237735	0.121274	0.121112	0.0132779
	566.2	0.312115	0.306683	0.24188	0.237803	0.12171	0.121163	0.0131539
	566.4	0.311982	0.306705	0.241813	0.237871	0.12174	0.121215	0.0129188
	566.6	0.311672	0.306726	0.242046	0.237939	0.12173	0.121266	0.0134174
	566.8	0.312166	0.306748	0.242428	0.238007	0.121853	0.121318	0.0135985
	567	0.312198	0.306769	0.241917	0.238075	0.121627	0.121369	0.0134944
	567.2	0.31174	0.306791	0.241592	0.238143	0.121054	0.121421	0.0135593
	567.4	0.311534	0.306812	0.241629	0.238211	0.121051	0.121472	0.0136892
	567.6	0.310583	0.306834	0.241143	0.238279	0.119933	0.121523	0.0131112
	567.8	0.310207	0.306855	0.241199	0.238347	0.118472	0.121575	0.0128217
	568	0.310679	0.306876	0.241929	0.238414	0.118975	0.121626	0.012118
	568.2	0.309922	0.306898	0.241444	0.238482	0.118348	0.121677	0.0108821
	568.4	0.310417	0.306919	0.241541	0.23855	0.118508	0.121729	0.0104958
	568.6	0.310141	0.30694	0.241685	0.238617	0.119308	0.12178	0.0105512
	568.8	0.309351	0.306961	0.240473	0.238685	0.119158	0.121831	0.0106086
	569	0.310372	0.306982	0.241298	0.238752	0.120137	0.121883	0.0107032
	569.2	0.310994	0.307003	0.242018	0.23882	0.121157	0.121934	0.0105144
	569.4	0.310114	0.307024	0.241822	0.238887	0.120918	0.121985	0.0105802
	569.6	0.311001	0.307046	0.243553	0.238955	0.12219	0.122037	0.0108508
	569.8	0.310877	0.307067	0.243108	0.239022	0.121972	0.122088	0.011179
	570	0.311213	0.307087	0.243363	0.23909	0.122291	0.122139	0.0113858
	570.2	0.311454	0.307108	0.243612	0.239157	0.123071	0.12219	0.0112529
	570.4	0.311012	0.307129	0.243619	0.239224	0.123043	0.122242	0.0114364
	570.6	0.311201	0.30715	0.244121	0.239291	0.123301	0.122293	0.012574
	570.8	0.310513	0.307171	0.243924	0.239359	0.123481	0.122344	0.0131749
	571	0.309907	0.307192	0.243827	0.239426	0.123037	0.122395	0.0132047
	571.2	0.309864	0.307213	0.244373	0.239493	0.123071	0.122446	0.013383
	571.4	0.30914	0.307233	0.244158	0.23956	0.122631	0.122498	0.0134513
	571.6	0.309274	0.307254	0.244225	0.239627	0.122142	0.122549	0.0139265
	571.8	0.309393	0.307275	0.243763	0.239694	0.121885	0.1226	0.0134604
	572	0.308558	0.307295	0.242754	0.239761	0.121474	0.122651	0.0131401
	572.2	0.308468	0.307316	0.242624	0.239828	0.121193	0.122702	0.0131472
	572.4	0.308741	0.307336	0.242403	0.239895	0.121916	0.122753	0.013844
	572.6	0.308242	0.307357	0.242025	0.239962	0.121638	0.122804	0.0138061
	572.8	0.30892	0.307377	0.241917	0.240029	0.121298	0.122856	0.0130331
	573	0.309488	0.307398	0.242757	0.240096	0.122285	0.122907	0.0124158
	573.2	0.308923	0.307418	0.242621	0.240162	0.122144	0.122958	0.0126198
	573.4	0.309471	0.307439	0.243159	0.240229	0.121749	0.123009	0.012412
	573.6	0.309812	0.307459	0.243575	0.240296	0.122174	0.12306	0.0116744
	573.8	0.310635	0.307479	0.244227	0.240362	0.122221	0.123111	0.0116938
	574	0.310892	0.307499	0.244442	0.240429	0.122024	0.123162	0.0118266
	574.2	0.310588	0.30752	0.244116	0.240496	0.121389	0.123213	0.0119338
	574.4	0.311167	0.30754	0.245617	0.240562	0.121764	0.123264	0.0125357
	574.6	0.311327	0.30756	0.245508	0.240629	0.121446	0.123315	0.0126134
	574.8	0.311002	0.30758	0.245302	0.240695	0.121433	0.123366	0.0131994
	575	0.312194	0.3076	0.24591	0.240762	0.121489	0.123417	0.0137467
	575.2	0.311954	0.307621	0.245505	0.240828	0.121859	0.123468	0.0145496
	575.4	0.311766	0.307641	0.244795	0.240894	0.121649	0.123519	0.0150459
	575.6	0.312728	0.307661	0.245199	0.240961	0.121781	0.12357	0.0153045
	575.8	0.311996	0.307681	0.24447	0.241027	0.121457	0.123621	0.0146833
	576	0.310914	0.3077	0.244381	0.241093	0.120956	0.123672	0.0155219
	576.2	0.311103	0.30772	0.244887	0.24116	0.121614	0.123723	0.0157425
	576.4	0.309803	0.30774	0.244125	0.241226	0.121819	0.123774	0.0158231
	576.6	0.310492	0.30776	0.244379	0.241292	0.122248	0.123825	0.0152297
	576.8	0.30969	0.30778	0.243221	0.241358	0.122394	0.123876	0.0147294
[truncated: 5,501 more rows]

## Sheet: Fig 3E
Luminescent signal (AMP)
Bipara uM	Donor 1				Donor 2				Donor 3
3			0.240234	0.378659			0.266187	0.409253			0.205645	0.262868
1.5	0.400428	0.373444	0.439453	0.538244	0.382749	0.463087	0.417266	0.430605	0.331839	0.522562	0.379032	0.378676
0.75	0.603854	0.44139			0.498652	0.55481			0.58296	0.69869
0.375	0.864026	0.630187			0.587601	0.818792			0.639013	0.935953
0.1875	0.940043	0.979772			0.74124	0.774049			0.82287	0.928675
0.093	1.01285	0.999481			0.687332	0.713647			0.94843	0.981077
0.046	0.901499	1.04409			0.752022	0.90604			1.04933	0.935953
isotype 1.5uM	1.00964	1.11929			0.884097	0.914989			0.878924	1.03493
isotype 3uM			0.972656	1.09254			1.00719	0.957295			0.834677	1.07721
PBS	1	1	1	1	1	1	1	1	1	1	1	1
no cGAMP	0	0	0	0	0	0		0	0	0		0

## Sheet: Fig 3F
OS384		REP1			REP2			REP3			REP4			REP5			REP6
		MFI	Norm ProtA	SG/KO	MFI	Norm ProtA	SG/KO	MFI	Norm ProtA	SG/KO	MFI	Norm ProtA	SG/KO	MFI	Norm ProtA	SG/KO	MFI	Norm ProtA	SG/KO
SG	Secondary	2230	1	1	364	1	1	396	1	1	1554	1	1	1554	1	1	1342	1	1
	VH24-Fc	3071	1.37713	1.31789							4012	2.58172	1.07907				6552	4.88227	1.64694
	VH27-Fc	2691	1.20673	1.31416	7369	20.2445	1.29366	9627			55430	35.6692	1.23523				38284	28.5276	2.20934
	VH31-Fc	40126	17.9937	10.2087	5775	15.8654	13.7477				33056	21.2716	3.9876				6363	4.74143	2.0653
	VH38-Fc	9627	4.31704	3.55641							14104	9.07593	2.5818				3181	2.37034	1.26815
	VH27.2-Fc	2159	0.968161	1.43536	900	2.47253	1.26338	1193	3.01263	1.48707	8972	5.77349	1.79367				13182	9.82265	2.12044
	Bispec	139813	62.6964	1.74205	62340	171.264	2.26053	40363	101.927	1.46091	155863	100.298	1.30227	8386	5.3964	1.5351	217850	162.332	1.69613
	Bipara	11584	5.19462	1.9766	5030	13.8187	3.22463	7348	18.5556	3.77326	21028	13.5315	2.02312				7219	5.37928	2.70602
KO	Secondary	3315	1		396	1		425	1		1531	1		1531	1		1322	1
	VH24-Fc	3464	1.04495								3663	2.39255					3919	2.96445
	VH27-Fc	3044	0.91825		6197	15.649		2407	5.66353		44210	28.8766					17070	12.9123
	VH31-Fc	5843	1.76259		457	1.15404					8167	5.33442					3035	2.29576
	VH38-Fc	4024	1.21388								5382	3.51535					2471	1.86914
	VH27.2-Fc	2236	0.67451		775	1.95707		861	2.02588		4928	3.21881					6124	4.63238
	Bispec	119307	35.99		30002	75.7626		29652	69.7694		117914	77.0176		5382	3.51535		126525	95.7073
	Bipara	8712	2.62805		1697	4.28535		2090	4.91765		10240	6.68844					2628	1.9879

## Sheet: Fig 3G,H
Bispecific	Time (sec)	50nM	50nM Fit	16.7nM	16.7nM Fit	5.6nM	5.6nM Fit	50nM/FC-Biotin		Bispecific	Time (sec)	50nM	50nM Fit	16.7nM	16.7nM Fit	5.6nM	5.6nM Fit	1.9nM	1.9nM Fit	50nM/FC-Biotin
ENPP1-Fc	177.2	-0.0026781	0	-0.0082582	0	-0.0023859	0	0.00306305		PD-L1-Fc	135	0.00275182	0	-0.0036252	0	0.00874799	0	0.00280407	0	-0.0006149
	177.4	-0.0028465	0.00169804	-0.0086426	0.00051887	-0.0029541	0.00020725	0.00068603			135.2	0.0030873	0.00301842	-0.0033808	0.00100882	0.00895835	0.00033836	0.00233367	0.00011481	-0.0009328
	177.6	-0.0026992	0.00338576	-0.0091393	0.00103669	-0.0036247	0.00041436	-0.0011068			135.4	0.00257341	0.00603083	-0.0036251	0.00201697	0.00822585	0.00067665	0.00133511	0.00022961	-0.0013094
	177.8	-0.002436	0.0050632	-0.0094294	0.00155344	-0.0040774	0.00062133	-0.0025565			135.6	0.00353024	0.00903724	-0.0026653	0.00302445	0.00867278	0.00101486	0.00114727	0.0003444	-0.0012877
	178	-0.0019051	0.00673044	-0.0095263	0.00206914	-0.0040796	0.00082815	-0.0039105			135.8	0.00418061	0.0120377	-0.0026309	0.00403126	0.00854696	0.001353	0.00062376	0.00045919	-0.0012165
	178.2	-0.0011974	0.00838755	-0.0098786	0.00258378	-0.0050192	0.00103483	-0.0051702			136	0.00486973	0.0150321	-0.0023341	0.0050374	0.00838437	0.00169106	-2.496e-05	0.00057396	-0.0014157
	178.4	-2.214e-05	0.0100346	-0.0096876	0.00309737	-0.0050471	0.00124136	-0.0061485			136.2	0.0064136	0.0180206	-0.0011781	0.00604287	0.00874538	0.00202904	-0.0003018	0.00068873	-0.0013391
	178.6	0.00148719	0.0116716	-0.00961	0.00360991	-0.0050795	0.00144775	-0.0069196			136.4	0.00745007	0.0210031	-0.0008798	0.00704767	0.00862756	0.00236695	-0.0009329	0.00080349	-0.001495
	178.8	0.00295579	0.0132986	-0.0090416	0.0041214	-0.0054239	0.001654	-0.0075607			136.6	0.00886339	0.0239797	-0.0002011	0.0080518	0.00882657	0.00270479	-0.0006716	0.00091824	-0.0019659
	179	0.00468198	0.0149158	-0.0083136	0.00463185	-0.0053791	0.0018601	-0.0080554			136.8	0.0106021	0.0269503	0.00049889	0.00905526	0.00907442	0.00304255	-0.0006196	0.00103298	-0.0020007
	179.2	0.00709902	0.0165231	-0.007395	0.00514125	-0.0053812	0.00206606	-0.0084054			137	0.0121194	0.0299151	0.00026534	0.0100581	0.00876926	0.00338023	-0.0008469	0.00114771	-0.0018754
	179.4	0.0101475	0.0181206	-0.0063766	0.00564961	-0.0050917	0.00227188	-0.008315			137.2	0.0143383	0.0328739	0.00070047	0.0110602	0.008651	0.00371784	-0.0004014	0.00126243	-0.0020373
	179.6	0.0130044	0.0197084	-0.0053606	0.00615693	-0.0044469	0.00247756	-0.0082137			137.4	0.0162575	0.0358268	0.0010956	0.0120616	0.00886082	0.00405537	-0.0001791	0.00137715	-0.0019251
	179.8	0.0155391	0.0212866	-0.0044986	0.00666322	-0.0036819	0.00268309	-0.00853			137.6	0.0168253	0.0387739	0.00084404	0.0130624	0.00881266	0.00439283	3.931e-05	0.00149185	-0.0017487
	180	0.0177466	0.0228551	-0.0035072	0.00716847	-0.0038147	0.00288848	-0.0080967			137.8	0.0190376	0.041715	0.00083217	0.0140626	0.00895467	0.00473021	0.00064125	0.00160655	-0.0010878
	180.2	0.020175	0.0244141	-0.0024445	0.00767268	-0.003599	0.00309372	-0.0077571			138	0.0207616	0.0446503	0.00110614	0.015062	0.00916098	0.00506752	0.00068541	0.00172124	-0.0012055
	180.4	0.0226174	0.0259636	-0.001462	0.00817587	-0.0029814	0.00329883	-0.0078766			138.2	0.0216038	0.0475798	0.00054047	0.0160608	0.00882402	0.00540475	0.00090647	0.00183592	-0.001463
	180.6	0.0251193	0.0275037	-4.594e-05	0.00867803	-0.0023427	0.00350379	-0.0080221			138.4	0.0244298	0.0505034	0.00195602	0.0170589	0.00976443	0.0057419	0.00189034	0.00195059	-0.0007929
	180.8	0.0273887	0.0290345	0.00078595	0.00917916	-0.0021046	0.00370861	-0.0073939			138.6	0.0263454	0.0534213	0.00249018	0.0180564	0.0103998	0.00607898	0.0021958	0.00206525	-0.001157
	181	0.0294338	0.0305559	0.00125752	0.00967926	-0.0022787	0.00391328	-0.0069086			138.8	0.0288226	0.0563333	0.00283308	0.0190532	0.0103157	0.00641599	0.00337894	0.00217991	-0.0016005
	181.2	0.0325455	0.0320681	0.00275461	0.0101783	-0.0006454	0.00411782	-0.0076789			139	0.031525	0.0592394	0.00441561	0.0200493	0.0106406	0.00675292	0.00417938	0.00229455	-0.0017177
	181.4	0.0348526	0.033571	0.00394329	0.0106764	0.00022053	0.00432221	-0.008131			139.2	0.0325245	0.0621399	0.00449977	0.0210448	0.0104347	0.00708977	0.00413819	0.00240919	-0.0020972
	181.6	0.0370993	0.0350649	0.00471179	0.0111734	0.00096098	0.00452646	-0.0076158			139.4	0.0342493	0.0650345	0.00533927	0.0220396	0.0101288	0.00742655	0.00403948	0.00252381	-0.0018937
	181.8	0.0392542	0.0365496	0.00589184	0.0116695	0.00171934	0.00473057	-0.0071008			139.6	0.0368105	0.0679233	0.00697778	0.0230338	0.0112407	0.00776326	0.00472635	0.00263843	-0.0021176
	182	0.0414065	0.0380253	0.00661821	0.0121645	0.00276365	0.00493453	-0.006596			139.8	0.0379647	0.0708064	0.00625033	0.0240272	0.0102296	0.00809988	0.00400789	0.00275304	-0.0021761
	182.2	0.0435487	0.039492	0.00749454	0.0126585	0.00242503	0.00513836	-0.0060543			140	0.0398425	0.0736838	0.00755386	0.0250201	0.0107894	0.00843644	0.00371422	0.00286764	-0.002271
	182.4	0.0459187	0.0409498	0.0086785	0.0131515	0.00329816	0.00534204	-0.0054778			140.2	0.0416646	0.0765554	0.00879515	0.0260122	0.0116768	0.00877292	0.00337471	0.00298224	-0.001766
	182.6	0.0480974	0.0423988	0.00960505	0.0136435	0.00332562	0.00554558	-0.0049675			140.4	0.0426764	0.0794213	0.00877571	0.0270037	0.0113934	0.00910932	0.00297517	0.00309682	-0.0017287
	182.8	0.0500803	0.0438389	0.0108104	0.0141344	0.0033817	0.00574898	-0.0050482			140.6	0.0448271	0.0822815	0.0101062	0.0279946	0.0121778	0.00944565	0.00339408	0.0032114	-0.0017178
	183	0.0522211	0.0452702	0.011265	0.0146244	0.00364934	0.00595224	-0.0051343			140.8	0.0460964	0.085136	0.00995907	0.0289848	0.0122546	0.0097819	0.00237673	0.00332596	-0.0012643
	183.2	0.0543601	0.0466929	0.0117998	0.0151134	0.00359065	0.00615535	-0.0053496			141	0.0473751	0.0879848	0.00990356	0.0299743	0.0119496	0.0101181	0.00208139	0.00344052	-0.0008057
	183.4	0.0566886	0.0481069	0.0126958	0.0156013	0.00411404	0.00635833	-0.0055585			141.2	0.049246	0.090828	0.0110051	0.0309632	0.0122721	0.0104542	0.0020599	0.00355507	-0.0005994
	183.6	0.0587276	0.0495123	0.0133595	0.0160883	0.00469708	0.00656116	-0.0047391			141.4	0.0509251	0.0936654	0.0114597	0.0319514	0.0123386	0.0107902	0.00183629	0.00366961	-6.421e-05
	183.8	0.0607559	0.0509091	0.0146623	0.0165743	0.00527848	0.00676386	-0.0041853			141.6	0.0531216	0.0964972	0.0123411	0.0329389	0.0126135	0.0111262	0.00263373	0.00378414	0.00042576
	184	0.0626055	0.0522975	0.0157882	0.0170593	0.00543658	0.00696641	-0.0038294			141.8	0.0554731	0.0993234	0.0124023	0.0339258	0.0127632	0.011462	0.00209397	0.00389867	0.00014666
	184.2	0.0640393	0.0536774	0.0164123	0.0175433	0.00554156	0.00716882	-0.0039174			142	0.0566091	0.102144	0.0122551	0.034912	0.0123688	0.0117979	0.00206498	0.00401318	-0.0003236
	184.4	0.0661729	0.0550489	0.0178155	0.0180263	0.00603179	0.0073711	-0.0033041			142.2	0.0594833	0.104959	0.0136424	0.0358976	0.0130273	0.0121336	0.00277666	0.00412769	-0.0005304
	184.6	0.0676441	0.0564121	0.0180701	0.0185083	0.00595143	0.00757323	-0.0036577			142.4	0.0613863	0.107768	0.0147574	0.0368825	0.0136139	0.0124692	0.0028357	0.00424219	-0.000262
	184.8	0.0689915	0.057767	0.0186308	0.0189893	0.00609727	0.00777522	-0.0036267			142.6	0.0635379	0.110572	0.0151366	0.0378668	0.0132812	0.0128048	0.00349446	0.00435667	-0.0016729
	185	0.070556	0.0591136	0.0198256	0.0194694	0.00700901	0.00797707	-0.0043132			142.8	0.0662355	0.11337	0.016715	0.0388504	0.0134687	0.0131403	0.00422372	0.00447115	-0.0013444
	185.2	0.0719342	0.060452	0.0202152	0.0199484	0.0079308	0.00817878	-0.0051785			143	0.0676544	0.116163	0.017514	0.0398334	0.0131018	0.0134757	0.00419148	0.00458563	-0.0010973
	185.4	0.0727228	0.0617823	0.0210126	0.0204265	0.00779352	0.00838035	-0.0053313			143.2	0.0704128	0.11895	0.0186529	0.0408157	0.0133386	0.0138111	0.00514633	0.00470009	-0.0018333
	185.6	0.0740088	0.0631045	0.0215939	0.0209036	0.00813904	0.00858178	-0.0056801			143.4	0.0731207	0.121731	0.0197181	0.0417973	0.0136487	0.0141464	0.00539378	0.00481454	-0.0021296
	185.8	0.0754149	0.0644187	0.0222634	0.0213798	0.00862062	0.00878307	-0.0053921			143.6	0.0743903	0.124507	0.0199829	0.0427783	0.0133777	0.0144816	0.00556124	0.00492899	-0.0031699
	186	0.0769956	0.0657249	0.0231558	0.0218549	0.00936727	0.00898422	-0.0054759			143.8	0.0768045	0.127277	0.0204722	0.0437586	0.0134344	0.0148167	0.00573121	0.00504342	-0.0032014
	186.2	0.0784118	0.0670231	0.0238391	0.0223291	0.0093863	0.00918523	-0.0054411			144	0.0786543	0.130042	0.021498	0.0447383	0.0142819	0.0151518	0.00574241	0.00515785	-0.003472
	186.4	0.0801157	0.0683134	0.0249832	0.0228023	0.0102338	0.0093861	-0.0053524			144.2	0.0797757	0.132802	0.0216712	0.0457173	0.0145214	0.0154867	0.00552876	0.00527227	-0.0033062
	186.6	0.0820514	0.0695959	0.0258024	0.0232746	0.0108194	0.00958683	-0.0057138			144.4	0.0818983	0.135555	0.0221965	0.0466957	0.0149294	0.0158216	0.00582386	0.00538668	-0.0031542
	186.8	0.083273	0.0708706	0.026464	0.0237458	0.0113327	0.00978742	-0.0061649			144.6	0.0832949	0.138304	0.0225169	0.0476735	0.0152474	0.0161565	0.00524041	0.00550108	-0.0036218
	187	0.084163	0.0721375	0.0270118	0.0242162	0.0115171	0.00998787	-0.0060107			144.8	0.0846281	0.141047	0.0224224	0.0486505	0.0152173	0.0164912	0.00492377	0.00561548	-0.0038413
	187.2	0.0852262	0.0733967	0.0279512	0.0246855	0.0117527	0.0101882	-0.006266			145	0.0864448	0.143784	0.0232324	0.049627	0.0161265	0.0168259	0.00513548	0.00572986	-0.0029321
	187.4	0.0866155	0.0746483	0.029047	0.0251539	0.0122825	0.0103884	-0.0059439			145.2	0.0876232	0.146516	0.023515	0.0506028	0.0162841	0.0171605	0.00495398	0.00584424	-0.0026623
	187.6	0.087969	0.0758922	0.0299945	0.0256214	0.0128903	0.0105884	-0.0055995			145.4	0.0897645	0.149243	0.02389	0.0515779	0.0160862	0.017495	0.00529307	0.00595861	-0.0024819
	187.8	0.08948	0.0771286	0.0308997	0.0260878	0.013398	0.0107883	-0.0069628			145.6	0.0918466	0.151964	0.0245344	0.0525524	0.0165022	0.0178295	0.00562933	0.00607296	-0.0022707
	188	0.0904089	0.0783574	0.0309174	0.0265534	0.0135701	0.010988	-0.0072799			145.8	0.0931278	0.154679	0.0242671	0.0535262	0.016491	0.0181639	0.00497602	0.00618731	-0.002834
	188.2	0.0921544	0.0795788	0.0322112	0.027018	0.0139659	0.0111877	-0.0074153			146	0.0949355	0.15739	0.0252413	0.0544994	0.0164738	0.0184982	0.00522754	0.00630166	-0.001872
	188.4	0.0942724	0.0807928	0.0340626	0.0274816	0.0152533	0.0113871	-0.0071932			146.2	0.0970021	0.160094	0.0261433	0.0554719	0.0171244	0.0188324	0.00536747	0.00641599	-0.0017759
	188.6	0.0955089	0.0819993	0.035048	0.0279443	0.0156753	0.0115865	-0.0075164			146.4	0.098539	0.162794	0.0264341	0.0564438	0.0171991	0.0191666	0.00555092	0.00653031	-0.0014426
	188.8	0.0966654	0.0831985	0.0363604	0.028406	0.0160516	0.0117857	-0.0074122			146.6	0.101087	0.165488	0.0273953	0.057415	0.0177215	0.0195007	0.00607555	0.00664463	-0.0015312
	189	0.0970159	0.0843905	0.0367686	0.0288668	0.0160151	0.0119847	-0.0072638			146.8	0.102816	0.168177	0.0280527	0.0583856	0.0184657	0.0198347	0.00569631	0.00675893	-0.0010415
	189.2	0.0984618	0.0855752	0.037897	0.0293266	0.0162017	0.0121837	-0.0070502			147	0.105503	0.17086	0.0291372	0.0593556	0.0185689	0.0201686	0.00650323	0.00687323	-0.0014163
	189.4	0.0990751	0.0867526	0.0390691	0.0297856	0.0164844	0.0123825	-0.0068526			147.2	0.108364	0.173538	0.0300627	0.0603249	0.0193216	0.0205024	0.00713766	0.00698752	-0.0015112
	189.6	0.100404	0.0879229	0.0400043	0.0302435	0.017247	0.0125811	-0.0064845			147.4	0.109841	0.176211	0.0302241	0.0612935	0.0193581	0.0208362	0.00686912	0.0071018	-0.0019177
	189.8	0.101426	0.0890861	0.0407344	0.0307006	0.0176355	0.0127796	-0.0058105			147.6	0.111344	0.178878	0.0305425	0.0622615	0.0187284	0.0211699	0.00675945	0.00721607	-0.0022768
	190	0.102474	0.0902422	0.0418284	0.0311567	0.017972	0.012978	-0.0058605			147.8	0.11356	0.18154	0.0309715	0.0632289	0.0192402	0.0215036	0.00669177	0.00733034	-0.00237
	190.2	0.103015	0.0913913	0.0420662	0.0316118	0.0180705	0.0131762	-0.0051181			148	0.114749	0.184197	0.0303483	0.0641956	0.0183939	0.0218371	0.00594565	0.00744459	-0.0027974
	190.4	0.103702	0.0925334	0.0429322	0.0320661	0.0181409	0.0133743	-0.0040786			148.2	0.116821	0.186848	0.0308644	0.0651617	0.0188849	0.0221706	0.0058152	0.00755884	-0.0031865
	190.6	0.103936	0.0936686	0.0430367	0.0325194	0.0177555	0.0135723	-0.004022			148.4	0.118347	0.189495	0.0305985	0.0661271	0.0181751	0.022504	0.00498772	0.00767307	-0.0033959
[truncated: 7,432 more rows]

## Sheet: Fig 3I
Luminescent signal (AMP)
Bispec (uM	Donor 1		Donor 2		Donor 3
6	0.077181	0.208163	0.360714	0.234875	0.263366	0.151142
[truncated: 10 more rows]
