# Supplementary material for: Discovery of VH domains that allosterically inhibit ENPP1
Source: Nat Chem Biol. 2023 Jul 3;20(1):30–41. doi: 10.1038/s41589-023-01368-5 (PMC10746542; doi:10.1038/s41589-023-01368-5)
Supplement: Supplementary file 6 — Statistical source data. [file 41589_2023_1368_MOESM6_ESM.xlsx]

## Sheet: Fig4A
	Median Fluor Intensity
nM	VH27.2-Fc			VH31-Fc			Bipara			Bispec			Fc-Env
16000		85359	105152		77702	119658
4000	34646	21528	35574	68887	69293			126154	65148
1000	9321	8998	13299	53668	51506		25904	32574	23237
250	3071	3172	4193	32099	28457		9132	9158
62.5	1261	1638	1457	20300	16144		2598	2683		48997	27311	46474	43566	53353	55756
15.625	900	916	800	13105	10120		1112	1125		27633	20844	30446	33446	35574	36634
3.90625	777	655	571	5724	4205		848	766		19771	16674	23929	30357	30715	30806
0.976563		612	497		1629	1677	848	579			7884	15585	24788	21465	22631
0.244141		586	499		788	829		530	496		3364	6344	11315	9105	9051
0.061035											1527	2523	4382	3210	3276
0.015259											846	1155	1897	1406	1444
0.003815											618	679	1089	858	866
0.000954											533	579	766	683	701
0	689	642	530	689	642	530	689	642	530	889	642	530	735	679	649

## Sheet: Fig4B,C
Binder uM		VH27.2-Fc					Bispec					Bipara
3	3	0.285379	0.767881	1.45248	1.11122	0.373035	1.01838	0.895173	0.485368			0.476594	0.32312	-0.08208
1.5	1.5	0.446085	0.50552	1.12632	0.99161	0.535205	1.35752	0.504138	0.869337			0.812978	0.778443	0.813414
0.75	0.75	0.08292	-0.17113	0.19377	0.462052	0.614218	1.60413	0.340419	0.50552			0.609089	0.63612	0.369954
0.375	0.375	0.292145	-0.01122	0.728442	0.84849	0.306674	0.94276	0.182568	0.370437			0.748427	0.336346	0.345555
0.1875	0.188	-0.00796	0.275397	0.377758	0.080289	0.879515	0.508694	0.908303	0.945602			0.442314	0.621501	0.445239
0.09375	0.094	0.175386	-0.29376	0.084475	0.414166	0.482482	0.617592	0.559339	0.465349			0.358131	0.083182	0.821825
3 uM isotype	0	0	0	0	0	0	0	0	0			0	0	0
PBS		-0.03147	0.232111	-0.17273	-0.20029	0.053163	0.089652	0.661912	-0.20029			-0.03147	0.053163	0.550666
Media (no cells)		1	1	1	1	1	1	1	1			1	1	1

## Sheet: Fig4D,E
Binder (uM)		27.2-Fc				Bispec				Bipara
3	3	0.83125	0.765138	0.756228	0.752334	0.658333	0.645907	0.763466	0.693767	0.840786	0.948148	1.02439
1.5	1.5	0.66875	0.79633	0.845196	0.747912	0.697917	0.766904	0.892272	0.769647	0.76855	0.807407	0.899729
0.75	0.75	0.81875	0.814679	0.895018	0.901228	0.816667	0.816726	0.807962	0.666667	0.79656		0.878049
0.375	0.375	0.825	0.910092	1.03025	0.89828	0.708333	0.848754	0.962529	0.726287	0.792138	0.861728	0.840108
0.1875	0.188	0.885417	0.970642	1.09431	0.89828	0.6375	0.980427	0.868852	0.737127	0.770025	0.891358	0.894309
0.09375	0.094	0.9625	0.968807	1.00178	0.936609	0.74375	0.86299	0.929742	0.802168	0.821622	1.09383	0.834688
0.046875	0.047		0.924771	1.0089	0.932187		0.884342	0.920375	0.791328	0.849631	1.04938	0.95393
0.0234375	0.0235			0.919929	0.958722		0.923488	0.894614	0.888889	0.885012	1.09383	0.99187
3 uM isotype		0.8625	0.966973	1.02847	0.895332	0.8625	1.02847	0.997658	0.905149	0.895332	0.992593	1.01355
PBS	0	1	1	1	1	1	1	1	1	1	1	1
