# Supplementary material for: Discovery of VH domains that allosterically inhibit ENPP1
Source: Nat Chem Biol. 2023 Jul 3;20(1):30–41. doi: 10.1038/s41589-023-01368-5 (PMC10746542; doi:10.1038/s41589-023-01368-5)
Supplement: Supplementary file 7 — Statistical source data. [file 41589_2023_1368_MOESM7_ESM.xlsx]

## Sheet: Fig 4A
CD16-Fc	Time (sec)	VH27.2-Fc 50nM	Bispec 50nM	single domain VH27.2 50nM	VH27.2-Fc 50nM/Fc-Biotin	Bispec 50nM/Fc-Biotin	single domain VH27.2 50nM/Fc-Biotin
or Fc-Biotin	155	-0.0013863	0.0138824	0.00229023	-0.0043483	0.00269669	-0.0070837
	155.2	0.00014329	0.0147197	0.00267087	-0.0037722	0.00248237	-0.0069661
	155.4	0.00112505	0.0154314	0.00271702	-0.0032407	0.00245649	-0.0065133
	155.6	0.00201933	0.0167634	0.00277407	-0.0025076	0.00309721	-0.0063283
	155.8	0.00341225	0.0181316	0.00302578	-0.0015915	0.00352602	-0.0059318
	156	0.00400348	0.0189113	0.00299295	-0.0007588	0.00353425	-0.0053526
	156.2	0.00548942	0.0206492	0.00305325	-0.0003642	0.00326531	-0.0051292
	156.4	0.00688383	0.0221882	0.00328314	0.00033318	0.00329627	-0.0053484
	156.6	0.00850012	0.0240871	0.00344065	0.00071571	0.00331953	-0.0050108
	156.8	0.00992943	0.0259086	0.00352007	0.00083973	0.00330498	-0.0055181
	157	0.0119503	0.0280617	0.00381965	0.00152263	0.0032019	-0.0056297
	157.2	0.0132674	0.0298553	0.0039	0.00167551	0.00325989	-0.0054699
	157.4	0.0142558	0.0309212	0.0033973	0.00156265	0.00381969	-0.0056674
	157.6	0.0155531	0.032101	0.00302727	0.00202068	0.00398965	-0.0053618
	157.8	0.0174746	0.033919	0.00321913	0.00278763	0.00384924	-0.0049164
	158	0.0195842	0.0356337	0.00343096	0.00293388	0.00399721	-0.0047902
	158.2	0.0215861	0.037788	0.00396996	0.00234132	0.00391386	-0.0052516
	158.4	0.0234195	0.0400155	0.00411412	0.0021318	0.00437634	-0.005371
	158.6	0.0249064	0.0414951	0.00368001	0.00230586	0.00502753	-0.005011
	158.8	0.026302	0.0431312	0.0037526	0.00255218	0.00588777	-0.0047891
	159	0.027533	0.0447674	0.00360423	0.00293558	0.00659429	-0.004507
	159.2	0.028623	0.046165	0.00349288	0.00239391	0.00677717	-0.0050963
	159.4	0.0295669	0.0478391	0.00376565	0.00210486	0.00766191	-0.0054512
	159.6	0.0303222	0.0494584	0.00387898	0.00227298	0.00833456	-0.0051974
	159.8	0.0313216	0.0507346	0.00432757	0.00219087	0.00830667	-0.0051547
	160	0.0320375	0.0520465	0.00444312	0.0021178	0.00827423	-0.0054643
	160.2	0.0333089	0.0538901	0.00482188	0.0019479	0.00813622	-0.0056507
	160.4	0.0342272	0.0553399	0.00535166	0.002366	0.00859219	-0.0051424
	160.6	0.0356773	0.0570051	0.00553442	0.0020197	0.00877719	-0.0054074
	160.8	0.0362982	0.058435	0.00565103	0.00243101	0.00812534	-0.0056206
	161	0.0373425	0.0595909	0.00570965	0.00262767	0.00791429	-0.0051536
	161.2	0.0378193	0.0606755	0.00538478	0.00253129	0.00819945	-0.0048493
	161.4	0.0385421	0.0615132	0.00490395	0.00256718	0.00802599	-0.005502
	161.6	0.0402589	0.0636929	0.00490334	0.00235214	0.00738692	-0.0053231
	161.8	0.0418216	0.0652634	0.0050197	0.00207064	0.00641286	-0.0059658
	162	0.0437586	0.0669954	0.00522043	0.00157795	0.00601878	-0.0065397
	162.2	0.0451099	0.068918	0.00486694	0.0012111	0.00552544	-0.0066827
	162.4	0.0465833	0.0707627	0.00509702	0.00121571	0.00617072	-0.0067604
	162.6	0.0474307	0.0722366	0.0046764	0.00126084	0.00601643	-0.0068083
	162.8	0.0482767	0.0732099	0.00411252	0.00081866	0.00571659	-0.0067416
	163	0.0488064	0.0741862	0.00347981	0.00069151	0.0054278	-0.007532
	163.2	0.0498818	0.0750918	0.00343457	0.00027468	0.0052785	-0.0085765
	163.4	0.0513453	0.07662	0.00397748	0.00072855	0.00546822	-0.0083532
	163.6	0.0522358	0.0776822	0.00424717	0.00069335	0.00528621	-0.0087181
	163.8	0.0536666	0.0792944	0.00486299	0.00075885	0.00540848	-0.0092873
	164	0.0538525	0.0805841	0.00436698	0.00056229	0.00559967	-0.0090889
	164.2	0.0542165	0.081329	0.00443968	0.00025155	0.0052966	-0.0088207
	164.4	0.054687	0.0823205	0.00489891	0.0009208	0.00530816	-0.0082183
	164.6	0.0547546	0.0832459	0.00431046	0.00074122	0.0049133	-0.0083035
	164.8	0.0545812	0.0842409	0.00404448	0.00068891	0.00436649	-0.0076829
	165	0.0552882	0.085471	0.00447526	0.00051832	0.00450147	-0.0075006
	165.2	0.0556319	0.0866914	0.00444514	0.00071496	0.00435195	-0.0073378
	165.4	0.0569622	0.0881779	0.00477684	0.00053906	0.00423529	-0.0071447
	165.6	0.0586965	0.0901897	0.00485092	0.00013159	0.00410882	-0.0071736
	165.8	0.0600203	0.091694	0.00522527	0.00031127	0.00365928	-0.0075271
	166	0.0611036	0.0930295	0.00516526	0.00036521	0.00443095	-0.0065947
	166.2	0.0619971	0.0941986	0.00539681	0.00065744	0.00486656	-0.0066358
	166.4	0.0626529	0.0955462	0.00595374	0.0003374	0.00496939	-0.0068137
	166.6	0.0634394	0.0964829	0.00549091	0.00032433	0.00487203	-0.0068999
	166.8	0.0645378	0.0969637	0.00516604	-0.0004402	0.00498536	-0.007723
	167	0.0657086	0.0985271	0.00568361	5.235e-05	0.00561833	-0.0083421
	167.2	0.0673637	0.100118	0.00653476	0.00031632	0.0063396	-0.0083127
	167.4	0.0686319	0.101559	0.00734986	0.00056417	0.00688851	-0.0084213
	167.6	0.0697637	0.102758	0.0079631	5.748e-05	0.00693191	-0.0092735
	167.8	0.070296	0.103992	0.0078103	0.00022992	0.0073279	-0.0089487
	168	0.0706469	0.105037	0.00741908	0.00040337	0.00761019	-0.0086139
	168.2	0.0714189	0.105199	0.00742773	0.00057364	0.00740163	-0.0085191
	168.4	0.0719309	0.106742	0.00722542	0.00084297	0.00717066	-0.008282
	168.6	0.0729043	0.107753	0.00655922	0.00052472	0.00683631	-0.0082131
	168.8	0.0738676	0.10909	0.00711915	-0.0001197	0.00649344	-0.0083356
	169	0.0745112	0.110181	0.00733124	-0.0002752	0.00603502	-0.0090025
	169.2	0.0750766	0.111167	0.00706974	-0.0004204	0.0058189	-0.0092895
	169.4	0.0762469	0.112273	0.00676981	-0.000484	0.00617513	-0.0091478
	169.6	0.0760907	0.113116	0.00638079	-0.000696	0.00548439	-0.009374
	169.8	0.0759076	0.114088	0.00611839	-0.0006696	0.00492798	-0.0091394
	170	0.0757284	0.114445	0.0049879	-0.0006733	0.00476339	-0.0087165
	170.2	0.0759181	0.114735	0.00453568	-0.0007942	0.00417779	-0.009322
	170.4	0.0760063	0.115598	0.00418066	-0.0014353	0.0034143	-0.0097292
	170.6	0.0768457	0.115889	0.00348952	-0.0013157	0.0035728	-0.0098169
	170.8	0.0770488	0.116367	0.00310372	-0.0011355	0.00362451	-0.0100774
	171	0.0778179	0.117731	0.0036546	-0.0005452	0.00407698	-0.0101364
	171.2	0.0785681	0.11791	0.00329181	-0.0003415	0.00442045	-0.0094502
	171.4	0.0793139	0.118345	0.00289518	0.00014387	0.00514867	-0.0091337
	171.6	0.0801408	0.119128	0.00323809	0.00073361	0.00506641	-0.0090403
	171.8	0.0805846	0.119662	0.00247873	0.00164997	0.00566946	-0.0082778
	172	0.0809011	0.120126	0.00223401	0.00196708	0.00580453	-0.0075329
	172.2	0.0819474	0.120788	0.00233245	0.00173208	0.00555386	-0.0080099
	172.4	0.0831073	0.122109	0.0028432	0.00194871	0.00537409	-0.0076582
	172.6	0.0836368	0.122176	0.00287152	0.00173524	0.00519231	-0.0076464
	172.8	0.0843132	0.122753	0.00309707	0.00109489	0.00491743	-0.007938
	173	0.0843416	0.12333	0.00307733	0.00082451	0.00456851	-0.0080204
	173.2	0.0841175	0.123891	0.00313646	0.00067504	0.00513899	-0.0072831
	173.4	0.0848969	0.124637	0.00343087	0.00038241	0.00511033	-0.0073043
	173.6	0.0850095	0.125904	0.0036099	0.00069316	0.00493143	-0.006598
	173.8	0.0854344	0.126504	0.00346757	0.00045372	0.00546917	-0.0063927
	174	0.0858728	0.126451	0.00326667	0.00022699	0.00522163	-0.0067338
	174.2	0.0872494	0.127248	0.00386582	0.00059144	0.00563185	-0.0066108
	174.4	0.0876453	0.128216	0.00396379	0.0008279	0.00591101	-0.0065105
	174.6	0.0885324	0.128925	0.00378841	0.001112	0.00651305	-0.0063488
	174.8	0.0893747	0.129929	0.00373239	0.00135101	0.00660399	-0.0063455
	175	0.0891438	0.13057	0.00343625	0.00146486	0.00684502	-0.006401
	175.2	0.0899786	0.131123	0.0031428	0.00146591	0.00715313	-0.0062607
	175.4	0.0903264	0.132198	0.00330669	0.00159144	0.00730469	-0.0067853
	175.6	0.0908354	0.133401	0.00380807	0.00212295	0.00752055	-0.006325
	175.8	0.0913591	0.133886	0.00346247	0.00220623	0.00778694	-0.0065896
	176	0.0918858	0.135073	0.00428204	0.00165457	0.00700835	-0.0069553
	176.2	0.092766	0.136069	0.00464059	0.00211059	0.00701719	-0.0072423
	176.4	0.0931398	0.136966	0.00479517	0.00195978	0.00723262	-0.0071691
	176.6	0.0936281	0.13762	0.00492449	0.00104229	0.00643007	-0.0076393
	176.8	0.0944945	0.138493	0.00523753	0.00051432	0.00596801	-0.0076305
	177	0.0940036	0.139231	0.00516234	0.00046494	0.00624008	-0.0075582
	177.2	0.0947685	0.14014	0.00527301	0.00027207	0.00706954	-0.0080839
	177.4	0.095806	0.141382	0.00583865	0.00040221	0.00699456	-0.0081938
	177.6	0.0960252	0.142608	0.00567524	0.00049014	0.00747583	-0.0081392
	177.8	0.0965358	0.142755	0.00558093	-0.0003666	0.00747014	-0.0093303
	178	0.0963873	0.143074	0.00527465	-2.55e-05	0.00713274	-0.0092348
	178.2	0.0970255	0.14393	0.00500758	9.139e-05	0.00762962	-0.0089955
	178.4	0.0974257	0.144467	0.00441726	-0.0008208	0.00695049	-0.0101197
	178.6	0.0982504	0.145507	0.0044526	-0.0011478	0.00651144	-0.0100588
	178.8	0.0981222	0.145793	0.00390172	-0.0008262	0.00625194	-0.0101197
	179	0.098253	0.146117	0.00314256	-0.0009333	0.00603893	-0.0105502
	179.2	0.0994879	0.146982	0.00332011	-0.0011671	0.00610995	-0.0100853
	179.4	0.0998778	0.147124	0.00289434	-0.0007167	0.00649959	-0.009755
	179.6	0.101017	0.147836	0.00305107	-0.0006897	0.00617572	-0.0096813
	179.8	0.102146	0.148358	0.00320361	-0.0006077	0.00557748	-0.0099621
	180	0.103188	0.149828	0.00364967	-0.0010263	0.0050838	-0.0096574
	180.2	0.103515	0.149852	0.00323505	-0.0005936	0.00603966	-0.0091399
	180.4	0.10481	0.150946	0.00373813	-0.000754	0.00591798	-0.0091442
	180.6	0.105917	0.152021	0.00424865	-0.0004025	0.00525859	-0.0086398
	180.8	0.106992	0.152687	0.00440675	0.00014227	0.00576394	-0.0080378
	181	0.107665	0.153423	0.00441925	0.00076526	0.0060213	-0.0077795
	181.2	0.108646	0.154331	0.00455596	0.00091325	0.00601283	-0.0080728
	181.4	0.109019	0.154895	0.00486823	0.00137666	0.00587678	-0.0076859
	181.6	0.109315	0.155489	0.00491785	0.00129892	0.005734	-0.0081262
	181.8	0.10924	0.155715	0.00487272	0.00129733	0.00598117	-0.0087896
	182	0.109555	0.156601	0.00492173	0.0016742	0.00560188	-0.0083513
	182.2	0.110271	0.15743	0.00533959	0.0013741	0.00502782	-0.0083048
	182.4	0.110768	0.158379	0.00544762	0.00107699	0.00420966	-0.0085134
	182.6	0.111274	0.15978	0.00535243	0.00140852	0.00431358	-0.0083482
	182.8	0.111286	0.160353	0.00451449	0.00163592	0.00393701	-0.0082776
	183	0.112065	0.161072	0.00428858	0.0013283	0.00406621	-0.0080997
	183.2	0.112565	0.161756	0.00432789	0.00122971	0.00441107	-0.0078198
	183.4	0.112346	0.161705	0.00354843	0.00087927	0.00422442	-0.0082092
	183.6	0.112533	0.16241	0.00333984	0.00019838	0.00383529	-0.0087194
	183.8	0.113185	0.162982	0.00300192	0.00037109	0.00441964	-0.0087895
	184	0.113301	0.163576	0.00261525	-0.0001836	0.00467826	-0.0087849
	184.2	0.11311	0.163756	0.0023993	5.951e-05	0.0052352	-0.0088069
	184.4	0.113883	0.165056	0.00253354	0.00051106	0.00537486	-0.0089677
	184.6	0.114137	0.165599	0.00258868	0.00068785	0.00572967	-0.0080099
	184.8	0.114436	0.165492	0.0027117	0.0003689	0.00595626	-0.0074884
	185	0.114725	0.166204	0.00266946	0.00062603	0.00601857	-0.0075225
	185.2	0.114444	0.165966	0.00249907	0.00107302	0.00632155	-0.0073611
	185.4	0.114498	0.166048	0.00258015	0.00094827	0.00621108	-0.0067562
	185.6	0.114584	0.166411	0.00224951	0.00043101	0.00552944	-0.0075542
	185.8	0.115582	0.16678	0.00227773	0.00086053	0.00524358	-0.0074988
	186	0.116224	0.167392	0.00210134	0.00103097	0.00408636	-0.007134
	186.2	0.116479	0.167349	0.00168363	0.0010514	0.00348283	-0.0072295
	186.4	0.117192	0.167891	0.00161208	0.00133905	0.00330637	-0.0072412
	186.6	0.117817	0.168482	0.00147707	0.00123525	0.00300938	-0.0077435
	186.8	0.118204	0.168382	0.00178446	0.00121426	0.00230755	-0.0078069
	187	0.118941	0.168579	0.00246524	0.00152304	0.00241348	-0.0080185
	187.2	0.119367	0.169043	0.00216667	0.00182658	0.00236109	-0.0079102
	187.4	0.119535	0.169489	0.00184891	0.00173779	0.00218247	-0.0087441
	187.6	0.120689	0.170545	0.00236169	0.0021131	0.00226389	-0.0090351
	187.8	0.121633	0.170861	0.00263398	0.00226618	0.00266035	-0.0093079
	188	0.121995	0.171931	0.00321419	0.00191019	0.00260171	-0.0097904
	188.2	0.122683	0.173213	0.00358677	0.00204454	0.00362995	-0.0099032
	188.4	0.122876	0.173623	0.00354813	0.00194918	0.0042016	-0.0093899
	188.6	0.123126	0.174054	0.00411273	0.00153504	0.00438435	-0.0088319
	188.8	0.123949	0.174815	0.0043408	0.00102776	0.00453443	-0.0088493
	189	0.124057	0.17547	0.00429646	0.00091141	0.00522885	-0.0086109
	189.2	0.124164	0.175406	0.00394593	0.0003057	0.00534221	-0.0086305
	189.4	0.125183	0.175598	0.0037305	-0.0004674	0.00444473	-0.008696
	189.6	0.125467	0.175846	0.00375052	-0.0007541	0.00401233	-0.0089635
	189.8	0.126351	0.17605	0.00418133	-0.0005235	0.00393341	-0.0085982
	190	0.1268	0.176249	0.00363188	-0.0007583	0.00352282	-0.008993
	190.2	0.127212	0.176287	0.00337492	-0.0002375	0.00390543	-0.0086997
	190.4	0.127608	0.176557	0.00392353	0.00026874	0.00462638	-0.0080522
	190.6	0.128158	0.17715	0.00438587	0.00054373	0.00474192	-0.0086444
	190.8	0.128105	0.177346	0.00426084	0.00146881	0.00473203	-0.0079057
	191	0.128053	0.177684	0.00407764	0.00227124	0.00497553	-0.0074729
	191.2	0.128628	0.178293	0.00381244	0.0030445	0.00560548	-0.0070502
	191.4	0.128969	0.179149	0.0036449	0.00312034	0.00555749	-0.0072102
	191.6	0.129602	0.180144	0.00423721	0.00344289	0.00604323	-0.0069523
	191.8	0.130018	0.180193	0.00409815	0.00345058	0.00627537	-0.007227
	192	0.12994	0.181149	0.00423261	0.00294479	0.00603831	-0.0075105
	192.2	0.129911	0.18208	0.00422685	0.00320522	0.0064548	-0.0071761
	192.4	0.129805	0.182401	0.00411837	0.0032731	0.00638041	-0.0071659
	192.6	0.130024	0.182694	0.00394627	0.00290289	0.0063198	-0.0074875
	192.8	0.129981	0.182951	0.00344703	0.00236036	0.00684269	-0.0076274
	193	0.130119	0.182937	0.00362267	0.00203955	0.00649283	-0.0077632
	193.2	0.130374	0.18321	0.00356546	0.00178404	0.00581716	-0.0079498
	193.4	0.130981	0.183964	0.00438553	0.00181336	0.00524078	-0.0078179
	193.6	0.130812	0.184294	0.0047158	0.00192554	0.00517071	-0.0080524
	193.8	0.131274	0.184492	0.00448104	0.00104633	0.00438847	-0.0085149
	194	0.131545	0.185149	0.0040221	0.0010118	0.00482533	-0.0084716
	194.2	0.132321	0.185716	0.00449565	0.00154802	0.00500431	-0.0077569
	194.4	0.132853	0.185872	0.0045359	0.00132852	0.00505708	-0.0075037
	194.6	0.133169	0.186441	0.00454557	0.00142468	0.00488782	-0.0079902
	194.8	0.133124	0.186611	0.00423161	0.00171221	0.00493072	-0.0076613
	195	0.13367	0.187378	0.00405515	0.00142236	0.00520046	-0.0078136
	195.2	0.134318	0.188183	0.00404417	0.00166862	0.00579132	-0.0075397
	195.4	0.134834	0.188919	0.00339973	0.0015513	0.00587109	-0.0078242
	195.6	0.135291	0.189439	0.00346832	0.00178559	0.0062911	-0.0072479
	195.8	0.135552	0.189637	0.00292013	0.0013349	0.0057545	-0.0075698
	196	0.135697	0.190647	0.00336651	0.00161211	0.0059391	-0.0079446
	196.2	0.136291	0.191082	0.00313371	0.0018465	0.00608265	-0.0080215
	196.4	0.13677	0.191506	0.00288063	0.00144	0.00611914	-0.0089677
	196.6	0.137746	0.192066	0.00313256	0.00103176	0.00605624	-0.0098185
	196.8	0.138469	0.192533	0.00329352	0.00046551	0.00635577	-0.0098473
	197	0.139243	0.192993	0.00389436	8.06e-06	0.0058117	-0.0104702
	197.2	0.14006	0.194004	0.00423208	0.00014042	0.00620832	-0.0109318
	197.4	0.140435	0.194767	0.00433938	-0.0002307	0.00561267	-0.0108278
	197.6	0.140762	0.194863	0.00476401	-0.0005546	0.00553093	-0.0108247
	197.8	0.141187	0.195479	0.00481262	-0.0012863	0.00509744	-0.0113172
	198	0.141721	0.196654	0.0054852	-0.001566	0.00471852	-0.0107859
	198.2	0.141912	0.196569	0.00560164	-0.002124	0.00410225	-0.0107754
	198.4	0.142097	0.196976	0.00517243	-0.0021961	0.00470897	-0.0106175
	198.6	0.142668	0.19778	0.00566487	-0.0023414	0.00444139	-0.0109026
	198.8	0.142891	0.198303	0.00561561	-0.0025815	0.00454027	-0.0106807
	199	0.143582	0.198699	0.00550408	-0.0031033	0.00469157	-0.0104055
	199.2	0.144503	0.199466	0.00616848	-0.0025312	0.00499145	-0.009613
	199.4	0.144784	0.200416	0.00567782	-0.0022673	0.00529832	-0.0094281
	199.6	0.145163	0.200526	0.00572138	-0.0020798	0.0050396	-0.0093276
	199.8	0.145277	0.20065	0.00560448	-0.0021355	0.00493163	-0.0097921
	200	0.144908	0.200482	0.00559472	-0.0018709	0.0050398	-0.0098602
	200.2	0.145634	0.200345	0.0053244	-0.0022124	0.00453676	-0.0102114
	200.4	0.145926	0.200782	0.00554503	-0.0018667	0.00410777	-0.0108162
	200.6	0.145968	0.201073	0.00534	-0.001726	0.00422784	-0.0105291
	200.8	0.145906	0.200808	0.0045372	-0.0016187	0.00397591	-0.0105898
	201	0.146024	0.201173	0.00482605	-0.0009753	0.00422837	-0.0106075
	201.2	0.146214	0.20196	0.00440476	-0.0005182	0.00464646	-0.0099017
	201.4	0.146098	0.201923	0.00397242	-0.000878	0.00465626	-0.0097999
	201.6	0.146877	0.202182	0.00483339	-0.0009376	0.00441237	-0.0101813
	201.8	0.147004	0.202687	0.00464173	-0.0014461	0.00371357	-0.010906
	202	0.147561	0.20354	0.00469173	-0.0019828	0.00328065	-0.0106997
	202.2	0.148187	0.203738	0.00447099	-0.0020909	0.00346771	-0.0111523
	202.4	0.148767	0.204805	0.00440573	-0.001786	0.00344695	-0.0111808
	202.6	0.149278	0.205462	0.00498926	-0.0025695	0.00316984	-0.0121323
	202.8	0.1499	0.205668	0.00463488	-0.0027329	0.00367313	-0.0122437
	203	0.15062	0.206571	0.00509519	-0.002504	0.0044768	-0.0121734
	203.2	0.151271	0.207746	0.00529505	-0.00204	0.00507739	-0.0122894
	203.4	0.151241	0.207777	0.00464417	-0.0020548	0.00507612	-0.0128059
	203.6	0.151296	0.207663	0.00445471	-0.0020843	0.00512824	-0.013124
	203.8	0.150605	0.207932	0.00415938	-0.0019326	0.00518865	-0.0128683
	204	0.150988	0.207964	0.0041116	-0.0016202	0.00522821	-0.012487
	204.2	0.151562	0.208815	0.00436887	-0.0011407	0.00511785	-0.0121459
	204.4	0.151289	0.209204	0.00422413	-0.0007281	0.0054361	-0.0117968
	204.6	0.150958	0.209059	0.00343679	0.00012302	0.00567687	-0.0109154
	204.8	0.150389	0.208818	0.0032787	0.00023451	0.00553232	-0.0104386
	205	0.150703	0.209395	0.00353716	0.000827	0.00681321	-0.0092001
	205.2	0.151417	0.209676	0.00301595	0.00097027	0.00703895	-0.0091209
	205.4	0.152071	0.209248	0.00352816	0.00051145	0.006694	-0.0094117
	205.6	0.152693	0.209757	0.00405666	0.00074304	0.00609577	-0.0094136
	205.8	0.15312	0.210137	0.00401551	0.00070196	0.00594957	-0.0094612
	206	0.153731	0.21046	0.00373349	0.0003024	0.00552315	-0.0094616
	206.2	0.154425	0.21098	0.00409529	-0.0003152	0.00519486	-0.010475
	206.4	0.154274	0.211357	0.00406255	-0.000194	0.0050074	-0.0109707
	206.6	0.154821	0.211404	0.00432278	-0.0009722	0.00481257	-0.0118478
	206.8	0.155188	0.211924	0.00417182	-0.0010084	0.00461361	-0.0121898
	207	0.15535	0.212863	0.00441022	-0.00082	0.00454958	-0.0127307
	207.2	0.155159	0.213163	0.00446639	-0.0012972	0.00392863	-0.0130536
	207.4	0.155328	0.213804	0.0046189	-0.0015201	0.00415416	-0.0135692
	207.6	0.155459	0.214615	0.00486861	-0.0018723	0.00410978	-0.0137792
	207.8	0.155992	0.215229	0.00476374	-0.0020672	0.00387976	-0.0135072
	208	0.157296	0.215932	0.00496831	-0.0018697	0.00469392	-0.0134639
	208.2	0.157936	0.21688	0.00521872	-0.0013639	0.00494832	-0.0137099
	208.4	0.157955	0.217204	0.00507562	-0.0011199	0.00490314	-0.0132805
	208.6	0.158068	0.21704	0.00447813	-0.0004771	0.00501742	-0.01269
	208.8	0.158214	0.216959	0.00442615	-0.0005864	0.00522252	-0.012463
	209	0.1589	0.217588	0.00429696	0.00017862	0.00609846	-0.0117384
	209.2	0.159738	0.217441	0.00402806	1.548e-05	0.00616661	-0.0116987
	209.4	0.160431	0.21791	0.00473298	-0.0004567	0.00619585	-0.012072
	209.6	0.160813	0.218611	0.00491944	-0.0005179	0.00627158	-0.0114804
	209.8	0.161393	0.218797	0.00464563	-0.0008413	0.00638614	-0.0115126
	210	0.162094	0.219058	0.00456037	-0.0011697	0.00621744	-0.0119276
	210.2	0.162638	0.219496	0.00478864	-0.001108	0.00595073	-0.0120604
	210.4	0.162676	0.219811	0.00495329	-0.0008183	0.0059959	-0.0119086
	210.6	0.163053	0.219852	0.00505692	-0.0019175	0.0053828	-0.0126745
	210.8	0.162944	0.220707	0.00506171	-0.0016273	0.00545613	-0.0118821
	211	0.163017	0.221005	0.00513243	-0.0012789	0.00605379	-0.0113089
	211.2	0.163105	0.221516	0.00519725	-0.0017386	0.00601147	-0.0111289
	211.4	0.163846	0.222395	0.00530803	-0.001873	0.00583884	-0.011156
	211.6	0.163979	0.222992	0.00535299	-0.0024263	0.00588019	-0.0109827
	211.8	0.164324	0.223626	0.00518978	-0.0031549	0.0054714	-0.0119114
	212	0.165075	0.224952	0.00564171	-0.0021877	0.00622837	-0.0114751
	212.2	0.165	0.225779	0.0057916	-0.002058	0.00589164	-0.0111359
	212.4	0.165149	0.226203	0.00571905	-0.0024919	0.00536806	-0.011596
	212.6	0.164773	0.226548	0.00569239	-0.0025522	0.00545933	-0.0114837
	212.8	0.165354	0.226819	0.0061703	-0.002809	0.00534423	-0.011521
	213	0.166244	0.227685	0.00672454	-0.003226	0.00522507	-0.0118612
	213.2	0.16718	0.227944	0.00718915	-0.0040766	0.0047812	-0.0121655
	213.4	0.167553	0.228593	0.00780276	-0.0041914	0.00483169	-0.0127178
	213.6	0.168015	0.228549	0.0075575	-0.0046847	0.0046267	-0.0128111
	213.8	0.168901	0.228598	0.00746628	-0.0043207	0.00464339	-0.0128006
	214	0.168824	0.228424	0.00719062	-0.004272	0.00416636	-0.0131173
	214.2	0.168674	0.228519	0.00692526	-0.0044486	0.00414185	-0.0131492
	214.4	0.169086	0.228326	0.00708843	-0.0044479	0.00390806	-0.0127897
	214.6	0.169121	0.227926	0.00662759	-0.0048634	0.00329643	-0.012382
	214.8	0.169547	0.228259	0.00661081	-0.0037853	0.0036413	-0.0117328
	215	0.170481	0.22873	0.0066565	-0.0033742	0.00383707	-0.0116229
	215.2	0.170671	0.229221	0.00622706	-0.0033068	0.0033528	-0.0113566
	215.4	0.170694	0.229588	0.00642682	-0.003268	0.0029647	-0.0116805
	215.6	0.170766	0.229564	0.00641453	-0.0033055	0.0034667	-0.0114117
	215.8	0.170892	0.229944	0.00661158	-0.0030705	0.00309725	-0.0109858
	216	0.171345	0.230114	0.00587883	-0.0022521	0.00379766	-0.0102295
	216.2	0.171716	0.229879	0.00587265	-0.002377	0.00329686	-0.010643
	216.4	0.171644	0.22998	0.00551941	-0.0023272	0.0036408	-0.0112024
	216.6	0.172143	0.230265	0.00573557	-0.0018936	0.00406735	-0.011462
	216.8	0.173214	0.229912	0.00591205	-0.001761	0.00440117	-0.0117036
	217	0.172844	0.230082	0.00557086	-0.001753	0.00461756	-0.0118291
	217.2	0.17282	0.230107	0.00549035	-0.001756	0.00536295	-0.0118851
	217.4	0.172976	0.23016	0.00483922	-0.0015292	0.00566271	-0.0124832
	217.6	0.173081	0.2302	0.00412172	-0.0020901	0.00533509	-0.01296
	217.8	0.173512	0.230922	0.00470623	-0.0017424	0.00524831	-0.0129003
	218	0.173223	0.231085	0.00453289	-0.0021821	0.00516479	-0.0135597
	218.2	0.173306	0.231689	0.00520233	-0.0023391	0.00494439	-0.0136062
	218.4	0.17406	0.232266	0.00537755	-0.0020792	0.00470509	-0.0133148
	218.6	0.174778	0.233678	0.00563616	-0.00202	0.00481955	-0.0131055
	218.8	0.17531	0.234571	0.00601645	-0.0016117	0.00536956	-0.0131218
	219	0.175795	0.235628	0.00624278	-0.0018679	0.00505024	-0.0129807
	219.2	0.175613	0.236027	0.00699748	-0.0016106	0.00477068	-0.0125818
	219.4	0.176115	0.237052	0.0075836	-0.0022396	0.00396363	-0.013189
	219.6	0.176928	0.23774	0.00761143	-0.0020669	0.00413009	-0.0127897
	219.8	0.177356	0.238189	0.00741024	-0.0020541	0.00403927	-0.0122186
	220	0.17771	0.238143	0.00704944	-0.0024459	0.00414897	-0.0122185
	220.2	0.178188	0.239195	0.00749128	-0.002478	0.0042376	-0.0125482
	220.4	0.178244	0.239755	0.0071534	-0.0021342	0.00458448	-0.0127988
	220.6	0.178448	0.239647	0.0069168	-0.0023972	0.00443029	-0.0131069
	220.8	0.178281	0.240141	0.00687542	-0.0024161	0.00458397	-0.0127763
	221	0.177963	0.240758	0.00659477	-0.0026179	0.00498305	-0.0125633
	221.2	0.178446	0.240788	0.00632233	-0.0027036	0.00525898	-0.012212
	221.4	0.17901	0.24054	0.00599743	-0.0025079	0.00503432	-0.0127438
	221.6	0.179663	0.240752	0.00638581	-0.002697	0.00457962	-0.0129107
	221.8	0.180899	0.241239	0.0075207	-0.003076	0.00438557	-0.0126707
	222	0.181146	0.241164	0.00746404	-0.0032142	0.00410981	-0.0131672
	222.2	0.182014	0.241693	0.0078521	-0.0025108	0.00427638	-0.0128302
	222.4	0.182867	0.241855	0.00756523	-0.0024338	0.00415103	-0.0124089
	222.6	0.183314	0.241978	0.00796215	-0.0024131	0.00389752	-0.0125542
	222.8	0.183666	0.242128	0.00819773	-0.0023332	0.00411928	-0.0129038
	223	0.183478	0.242241	0.00819684	-0.0020299	0.00345987	-0.0130878
	223.2	0.183148	0.242107	0.00818617	-0.0018648	0.00359363	-0.0135001
	223.4	0.183993	0.243058	0.00790237	-0.0020165	0.00300092	-0.014543
	223.6	0.184143	0.243099	0.00736953	-0.001623	0.00261123	-0.0143773
	223.8	0.18376	0.24302	0.00699272	-0.0014675	0.00228904	-0.014256
	224	0.184221	0.243168	0.00699784	-0.0020367	0.00203327	-0.0147643
	224.2	0.184212	0.244079	0.00662474	-0.0023123	0.00134489	-0.015465
	224.4	0.184041	0.244488	0.0061147	-0.002738	0.00121049	-0.0154488
	224.6	0.183678	0.244778	0.00611705	-0.0033333	0.00095334	-0.0156839
	224.8	0.184357	0.245681	0.00640698	-0.0031953	0.00095785	-0.0154722
	225	0.184156	0.245218	0.00593284	-0.0036642	0.0012059	-0.0151469
	225.2	0.184821	0.24509	0.00599565	-0.0037094	0.00159106	-0.0150427
	225.4	0.1852	0.244981	0.00605765	-0.003948	0.0011973	-0.0158205
	225.6	0.185333	0.245458	0.00596783	-0.0041606	0.00076606	-0.0155252
	225.8	0.185755	0.24551	0.00582007	-0.004143	0.00113777	-0.0151844
	226	0.18622	0.245203	0.00536952	-0.0036473	0.00117308	-0.0150651
	226.2	0.186639	0.245499	0.0053828	-0.0032223	0.0019969	-0.0143047
	226.4	0.187292	0.245654	0.00568753	-0.0033907	0.00226465	-0.0140957
	226.6	0.187481	0.245932	0.00561689	-0.0032808	0.00291705	-0.01413
	226.8	0.187981	0.246486	0.00545378	-0.0031043	0.00396707	-0.0135869
	227	0.188033	0.246697	0.00527757	-0.0031781	0.00403672	-0.0135029
	227.2	0.188611	0.24684	0.0048366	-0.0032901	0.00430799	-0.0132886
	227.4	0.188965	0.247481	0.00470742	-0.0034417	0.00427337	-0.0129346
	227.6	0.188975	0.247502	0.00420073	-0.0035383	0.00422682	-0.0126687
	227.8	0.188932	0.247416	0.00387347	-0.0035089	0.00436508	-0.0126613
	228	0.189222	0.247619	0.00369478	-0.0040221	0.00422547	-0.0123214
	228.2	0.188927	0.248884	0.0038158	-0.0038741	0.00405667	-0.0123
	228.4	0.189309	0.248883	0.00409072	-0.0039759	0.00424039	-0.0119404
	228.6	0.189607	0.24939	0.00473809	-0.0038392	0.00392309	-0.0120651
	228.8	0.189733	0.249919	0.00470367	-0.0035863	0.00424629	-0.0113278
	229	0.189552	0.249323	0.00423186	-0.0040787	0.00354363	-0.0116324
	229.2	0.189702	0.249943	0.0044588	-0.0043224	0.00320488	-0.0122246
	229.4	0.189853	0.250339	0.00387907	-0.0040677	0.00230379	-0.0129783
	229.6	0.190717	0.250485	0.00350832	-0.0031588	0.00253937	-0.01244
	229.8	0.190834	0.250227	0.00348692	-0.0030705	0.00263204	-0.012321
	230	0.19169	0.250199	0.00338841	-0.0031368	0.0024256	-0.0132487
	230.2	0.192406	0.250448	0.00374228	-0.0029409	0.00284512	-0.0132032
	230.4	0.193804	0.251477	0.00451337	-0.0030228	0.00273413	-0.0132125
	230.6	0.194575	0.252158	0.00478536	-0.0028983	0.00306959	-0.0132738
	230.8	0.195865	0.252774	0.0053505	-0.0028752	0.00313551	-0.012847
	231	0.196189	0.25308	0.00555848	-0.0029263	0.00322058	-0.0121964
	231.2	0.196527	0.253242	0.00519166	-0.002403	0.00395187	-0.0118679
	231.4	0.197399	0.253217	0.00557899	-0.0025945	0.00432244	-0.0115862
	231.6	0.197572	0.253017	0.00523442	-0.0024166	0.00431017	-0.011146
	231.8	0.198149	0.253334	0.005057	-0.0021532	0.00449734	-0.0111837
	232	0.198087	0.253615	0.00544312	-0.0020605	0.00428606	-0.0107712
	232.2	0.198141	0.254113	0.00559792	-0.0016563	0.00448042	-0.0101685
	232.4	0.198725	0.254349	0.00594309	-0.00158	0.00500178	-0.0100062
	232.6	0.198852	0.255447	0.00596408	-0.0010192	0.00518467	-0.0096199
	232.8	0.198381	0.255087	0.00574954	-0.0007279	0.0051035	-0.0089167
	233	0.198864	0.254994	0.00588904	-0.0009666	0.00478093	-0.0096658
	233.2	0.199012	0.255482	0.00571496	-0.0007882	0.0043878	-0.0100651
	233.4	0.199414	0.255668	0.00519045	-0.000838	0.00378755	-0.010122
	233.6	0.200035	0.255721	0.00546292	-0.0012497	0.0035616	-0.0105714
	233.8	0.199397	0.255461	0.00508389	-0.0020561	0.00281551	-0.0112235
	234	0.199823	0.25574	0.00498342	-0.0022978	0.00253083	-0.0116695
	234.2	0.200049	0.255839	0.00506571	-0.0024446	0.00266272	-0.0117017
	234.4	0.200465	0.256977	0.00503906	-0.0023987	0.00217768	-0.0115622
	234.6	0.20027	0.257012	0.0046495	-0.0026631	0.00237834	-0.0118133
	234.8	0.200685	0.257102	0.00437995	-0.0031412	0.00204977	-0.0119608
	235	0.201001	0.257036	0.00471727	-0.003305	0.00219751	-0.0122972
	235.2	0.201849	0.257436	0.00525577	-0.0034481	0.00246288	-0.0122794
	235.4	0.202485	0.257006	0.00523565	-0.003703	0.00270392	-0.012394
	235.6	0.202572	0.25706	0.00472787	-0.0039275	0.00241883	-0.0128247
	235.8	0.202918	0.257679	0.0050488	-0.0039654	0.00218256	-0.0129659
	236	0.202888	0.258192	0.00538016	-0.0037946	0.00236251	-0.0126052
	236.2	0.203674	0.258466	0.0049609	-0.0032411	0.0030468	-0.0124299
	236.4	0.204281	0.25875	0.00544935	-0.0027551	0.00370609	-0.0124443
	236.6	0.204552	0.258943	0.00563456	-0.0023421	0.00415532	-0.0120194
	236.8	0.204819	0.25897	0.00605622	-0.0024011	0.0040531	-0.0121273
	237	0.204886	0.259801	0.00646223	-0.0025114	0.00376305	-0.0123011
	237.2	0.204813	0.260104	0.00613858	-0.0028782	0.00340305	-0.0121566
	237.4	0.205359	0.260494	0.00638595	-0.0028634	0.0035637	-0.0123587
	237.6	0.205017	0.26102	0.00681286	-0.0027479	0.00348231	-0.0126782
	237.8	0.204302	0.261444	0.00649245	-0.0025176	0.00363686	-0.0125931
	238	0.20491	0.26223	0.0062459	-0.001814	0.00443061	-0.0125371
	238.2	0.204867	0.262358	0.00567279	-0.0016781	0.00451933	-0.0127486
	238.4	0.204435	0.262902	0.00516515	-0.0013926	0.00416964	-0.0123563
	238.6	0.204368	0.262297	0.00504595	-0.0021225	0.00420461	-0.013156
	238.8	0.20446	0.261901	0.00498711	-0.0025691	0.00350898	-0.0134627
	239	0.204543	0.262457	0.00569156	-0.0025333	0.00312705	-0.0136544
	239.2	0.204727	0.26249	0.00582852	-0.0025303	0.00337066	-0.013437
	239.4	0.204468	0.262375	0.00533102	-0.0029693	0.00289116	-0.0141495
	239.6	0.205111	0.262937	0.00572224	-0.003527	0.00211435	-0.0145465
	239.8	0.205392	0.263309	0.00548687	-0.0035419	0.00255742	-0.0144498
	240	0.206033	0.263428	0.00514314	-0.0035592	0.00270872	-0.0143292
	240.2	0.206327	0.263206	0.00470597	-0.0040218	0.00242125	-0.0146213
	240.4	0.206408	0.263236	0.00462648	-0.0046142	0.00220964	-0.0148035
	240.6	0.206651	0.263249	0.00452735	-0.0048882	0.00181592	-0.0144625
	240.8	0.206848	0.2637	0.0045388	-0.0053235	0.00107564	-0.0145985
	241	0.207324	0.264546	0.00463805	-0.005497	0.00075732	-0.0146862
	241.2	0.207986	0.265005	0.0044416	-0.0056767	0.00109719	-0.0145457
	241.4	0.208402	0.265459	0.0043936	-0.0057214	0.00104198	-0.0149015
	241.6	0.208819	0.267383	0.00470736	-0.0059354	0.00078081	-0.0154463
	241.8	0.209576	0.267773	0.00436818	-0.0055896	0.00087185	-0.0152394
	242	0.210483	0.268269	0.00397672	-0.0060719	0.00090853	-0.0150962
	242.2	0.21068	0.268477	0.00383771	-0.0061089	0.00101722	-0.0147927
	242.4	0.21098	0.268179	0.003511	-0.0059685	0.0010066	-0.014594
	242.6	0.21169	0.268078	0.00390048	-0.0067094	0.00085787	-0.0151669
	242.8	0.212261	0.268396	0.00367092	-0.0066562	0.00076163	-0.0149589
	243	0.212839	0.268819	0.00406886	-0.006072	0.00061716	-0.014571
	243.2	0.213453	0.269033	0.00438701	-0.006008	0.00109003	-0.01449
	243.4	0.214124	0.269727	0.00460501	-0.0061366	0.00085413	-0.0155144
	243.6	0.21501	0.269874	0.00482326	-0.0051721	0.00114732	-0.0155644
	243.8	0.214865	0.269952	0.00452788	-0.0044834	0.00237386	-0.0149724
	244	0.215015	0.269776	0.00440348	-0.0048396	0.00228539	-0.0154396
	244.2	0.214416	0.269744	0.00391125	-0.004791	0.00189201	-0.0155467
	244.4	0.213894	0.269136	0.00377671	-0.0040514	0.00228053	-0.0147459
	244.6	0.214176	0.269141	0.00391223	-0.0034327	0.00223319	-0.0144801
	244.8	0.214776	0.269656	0.00403841	-0.0032202	0.00232605	-0.014291
	245	0.214438	0.270455	0.00437432	-0.0030183	0.00240419	-0.0139902
	245.2	0.214454	0.270473	0.00398251	-0.0035278	0.00256712	-0.0139943
	245.4	0.214521	0.271084	0.00387469	-0.0035485	0.00251172	-0.0137675
	245.6	0.214475	0.272292	0.00429478	-0.0037028	0.00222011	-0.0135026
	245.8	0.214219	0.272056	0.00425904	-0.0035755	0.00217195	-0.0129807
	246	0.214263	0.272628	0.00405472	-0.0041923	0.0024058	-0.0127123
	246.2	0.214357	0.273313	0.00477722	-0.004122	0.00255459	-0.0122658
	246.4	0.214811	0.273409	0.00499906	-0.0045565	0.00221253	-0.0125803
	246.6	0.215	0.273644	0.00508261	-0.0050566	0.00177364	-0.0127486
	246.8	0.215271	0.273875	0.00514565	-0.0051504	0.00214872	-0.0123599
	247	0.215537	0.274137	0.00519429	-0.0052188	0.00200577	-0.0125075
	247.2	0.215932	0.274788	0.00546735	-0.0054889	0.00157162	-0.0132885
	247.4	0.216311	0.275485	0.0061438	-0.0060272	0.00125328	-0.01436
	247.6	0.2168	0.275949	0.0064805	-0.0052203	0.00194593	-0.0142144
	247.8	0.217552	0.276472	0.00680499	-0.0052165	0.00269034	-0.0145253
	248	0.217971	0.276131	0.00633225	-0.0055598	0.00272593	-0.0152348
	248.2	0.218164	0.275833	0.00606282	-0.0047293	0.00256887	-0.0150665
	248.4	0.218889	0.275157	0.00593551	-0.0042954	0.00312911	-0.0152
	248.6	0.219146	0.275015	0.00563411	-0.0040742	0.00269771	-0.0153293
	248.8	0.219514	0.275264	0.00551684	-0.0033732	0.00364609	-0.0146585
	249	0.219265	0.275197	0.00511303	-0.0030438	0.00364208	-0.0150055
	249.2	0.219891	0.275467	0.00507845	-0.003267	0.00341105	-0.0151802
	249.4	0.220125	0.276547	0.00555112	-0.0021963	0.00396143	-0.0140478
	249.6	0.220461	0.277068	0.00524956	-0.0016767	0.00422626	-0.0134714
	249.8	0.219957	0.277444	0.00500258	-0.001971	0.00408323	-0.0133661
	250	0.219566	0.278161	0.00492232	-0.002017	0.0043748	-0.0125409
	250.2	0.219939	0.278609	0.00509291	-0.0024114	0.00411178	-0.0126595
	250.4	0.219749	0.278574	0.00478676	-0.0024064	0.00397019	-0.0127291
	250.6	0.219754	0.279346	0.00487046	-0.0023074	0.00450263	-0.0124004
	250.8	0.220285	0.28047	0.00521918	-0.0021263	0.00519716	-0.0120089
	251	0.220158	0.281115	0.00523436	-0.0026666	0.00415125	-0.011947
	251.2	0.220466	0.282527	0.00612172	-0.0024191	0.00434845	-0.0120893
	251.4	0.221653	0.284007	0.00703955	-0.0023336	0.00489467	-0.0123265
	251.6	0.222701	0.284595	0.00717792	-0.0013594	0.00549649	-0.011698
	251.8	0.223414	0.284792	0.00756183	-0.0016211	0.00542243	-0.0120805
	252	0.223945	0.284868	0.00775273	-0.0017842	0.00544396	-0.01219
	252.2	0.224496	0.284556	0.00794483	-0.0020029	0.00462967	-0.0125323
	252.4	0.224817	0.284099	0.00761169	-0.0025349	0.00466395	-0.013127
	252.6	0.225202	0.284443	0.00797215	-0.0026407	0.0042162	-0.0135822
	252.8	0.225771	0.284184	0.00789817	-0.0025479	0.00404103	-0.0137042
	253	0.226175	0.284318	0.00855941	-0.0030589	0.00328711	-0.0145351
	253.2	0.226213	0.284802	0.00903553	-0.0032236	0.0030849	-0.0146279
	253.4	0.226389	0.284789	0.00851924	-0.0031806	0.00326477	-0.0139262
	253.6	0.225726	0.284318	0.00777495	-0.0041495	0.00310859	-0.0141477
	253.8	0.22577	0.284619	0.00794668	-0.005025	0.00260137	-0.0144053
	254	0.22632	0.284957	0.00792386	-0.0054195	0.00282681	-0.0139749
	254.2	0.226686	0.285048	0.00783245	-0.006001	0.00258373	-0.0146584
	254.4	0.226851	0.285685	0.00797629	-0.0056717	0.0029003	-0.0145382
	254.6	0.227569	0.28682	0.00800398	-0.0053155	0.00308264	-0.0141468
	254.8	0.227586	0.287145	0.00747087	-0.0054027	0.00290925	-0.0138035
	255	0.228195	0.288089	0.00776167	-0.0059051	0.0020754	-0.0143325
	255.2	0.228614	0.288918	0.00782266	-0.0050885	0.00273564	-0.0134954
	255.4	0.228944	0.289116	0.00770452	-0.0052082	0.00252004	-0.0134279
	255.6	0.230012	0.289629	0.00804869	-0.0051169	0.00237236	-0.0133872
	255.8	0.230444	0.289999	0.00886648	-0.0050932	0.00191883	-0.0134855
	256	0.231173	0.290275	0.00900323	-0.0054	0.00172131	-0.013861
	256.2	0.231842	0.290015	0.00874734	-0.0055785	0.00183906	-0.0143965
	256.4	0.23233	0.290582	0.00860473	-0.0049723	0.00202711	-0.0141286
	256.6	0.232008	0.290933	0.00863482	-0.0050559	0.00114784	-0.0147929
	256.8	0.232188	0.290507	0.00860735	-0.005124	0.0008969	-0.0150289
	257	0.232216	0.291266	0.00940451	-0.005315	0.00102303	-0.0152375
	257.2	0.231649	0.291131	0.00885044	-0.0051465	0.00146072	-0.0147766
	257.4	0.231701	0.290944	0.00890288	-0.0054432	0.00179127	-0.014727
	257.6	0.232027	0.29151	0.00920563	-0.0054613	0.00212811	-0.0146846
	257.8	0.232553	0.291767	0.00908381	-0.0057824	0.00193449	-0.0142457
	258	0.233229	0.291554	0.00904366	-0.0060244	0.00209978	-0.014837
	258.2	0.233308	0.291477	0.00871698	-0.005704	0.00163087	-0.0150895
	258.4	0.233205	0.291423	0.00807611	-0.0055229	0.00160664	-0.01457
	258.6	0.233779	0.291463	0.00813335	-0.0058673	0.00121138	-0.0151088
	258.8	0.233899	0.291396	0.00796663	-0.0061681	0.00131382	-0.0150145
	259	0.234258	0.291752	0.00794058	-0.0065801	0.0012475	-0.0149357
	259.2	0.234389	0.291966	0.00769116	-0.0062392	0.00175282	-0.0141183
	259.4	0.23455	0.291875	0.00755121	-0.0064865	0.00183872	-0.0145714
	259.6	0.234805	0.292219	0.00788051	-0.0065216	0.0022037	-0.0146812
	259.8	0.234799	0.292323	0.00818695	-0.0063935	0.00230808	-0.0148675
	260	0.234717	0.29237	0.00773715	-0.006765	0.0020922	-0.0156826
	260.2	0.234628	0.292998	0.00766892	-0.0068072	0.00227735	-0.0157839
	260.4	0.234794	0.293845	0.00773233	-0.0065366	0.00199333	-0.016065
	260.6	0.234872	0.294028	0.00778115	-0.0070948	0.00139872	-0.0173256
	260.8	0.23522	0.294879	0.00890791	-0.0073533	0.00167131	-0.0174143
	261	0.235261	0.295807	0.00956701	-0.0071913	0.00241539	-0.0169699
	261.2	0.235538	0.29621	0.010132	-0.0064101	0.00269068	-0.0167092
	261.4	0.235961	0.296557	0.0108032	-0.0062711	0.0024822	-0.0167952
	261.6	0.236238	0.29676	0.0105665	-0.0058959	0.00197119	-0.0164145
	261.8	0.236429	0.296463	0.0102341	-0.0060304	0.00118937	-0.0162956
	262	0.236834	0.296437	0.0103483	-0.0054391	0.00057216	-0.0165192
	262.2	0.236309	0.296768	0.0102956	-0.0049109	0.00062658	-0.0157874
	262.4	0.236395	0.296881	0.0104568	-0.0046745	0.00123399	-0.0154152
	262.6	0.237081	0.29711	0.010657	-0.0049789	0.00130889	-0.0151143
	262.8	0.236855	0.297455	0.0101976	-0.0043428	0.00206004	-0.0146085
	263	0.237755	0.29772	0.00983051	-0.0044543	0.00282192	-0.0140134
	263.2	0.23777	0.298014	0.00946586	-0.0044617	0.00260278	-0.013832
	263.4	0.237388	0.298273	0.00943707	-0.0045779	0.00317816	-0.0137506
	263.6	0.237698	0.298759	0.00952641	-0.0047301	0.00284972	-0.0140248
	263.8	0.238306	0.299148	0.0100716	-0.0046025	0.00222513	-0.0143729
	264	0.237964	0.299654	0.0101154	-0.0052173	0.00213441	-0.0147661
	264.2	0.238663	0.300333	0.0101631	-0.0052574	0.00288192	-0.0148984
	264.4	0.238694	0.300615	0.0100409	-0.0052573	0.00247743	-0.0149357
	264.6	0.238673	0.301256	0.0104192	-0.0058484	0.00244278	-0.015075
	264.8	0.239052	0.301741	0.0109941	-0.0056311	0.00304011	-0.0151762
	265	0.239118	0.301272	0.0107505	-0.0056305	0.00283109	-0.0149922
	265.2	0.239072	0.301345	0.010788	-0.005915	0.00246863	-0.0158359
	265.4	0.239429	0.301377	0.0102193	-0.0061572	0.00218764	-0.0162936
	265.6	0.23914	0.300815	0.00956061	-0.0062768	0.0018938	-0.0160838
	265.8	0.239366	0.300839	0.00890484	-0.0064637	0.00173655	-0.0166307
	266	0.239708	0.301239	0.00888626	-0.0065364	0.00156149	-0.0169244
	266.2	0.239668	0.301437	0.00827334	-0.0067282	0.00150648	-0.016971
	266.4	0.240308	0.301342	0.00808221	-0.0066638	0.00166389	-0.0171478
	266.6	0.24078	0.301745	0.00789163	-0.0069222	0.00135457	-0.0174904
	266.8	0.241369	0.302145	0.00773657	-0.0065283	0.00172136	-0.0180326
	267	0.241599	0.301802	0.00740556	-0.0068921	0.00191597	-0.0180747
	267.2	0.241494	0.301725	0.0071918	-0.0075687	0.00134103	-0.018507
	267.4	0.241761	0.302328	0.00763517	-0.0072194	0.00153837	-0.0178978
	267.6	0.241738	0.301836	0.00751145	-0.0074994	0.00114059	-0.0180668
	267.8	0.241957	0.302206	0.00832391	-0.0074049	0.00127513	-0.0181292
	268	0.241575	0.302212	0.00837695	-0.0069029	0.00156915	-0.0170495
	268.2	0.241827	0.302274	0.00808509	-0.0064477	0.00153974	-0.0159373
	268.4	0.242033	0.302175	0.00828455	-0.0067457	0.00112927	-0.015844
	268.6	0.24325	0.302739	0.00876796	-0.0068821	0.00136515	-0.0157844
	268.8	0.243593	0.302335	0.00877408	-0.0067961	0.00138499	-0.0159512
	269	0.244508	0.30236	0.00877864	-0.0071905	0.00124481	-0.01598
	269.2	0.245356	0.302976	0.00863687	-0.0074446	0.00165478	-0.0159428
	269.4	0.245799	0.30309	0.00882901	-0.0075924	0.00129593	-0.0155626
	269.6	0.245522	0.302659	0.00823567	-0.007652	0.00123326	-0.0153779
	269.8	0.246104	0.303369	0.00795641	-0.0072664	0.00101021	-0.0154095
	270	0.24617	0.303678	0.00791219	-0.0071769	0.00084191	-0.0151095
	270.2	0.24597	0.303807	0.00765723	-0.006957	0.00070746	-0.0153674
	270.4	0.246546	0.303883	0.0079584	-0.006621	0.00108764	-0.0155426
	270.6	0.246669	0.304774	0.00810374	-0.006934	0.00110651	-0.0161075
	270.8	0.247158	0.304958	0.00819596	-0.0071353	0.00145451	-0.016708
	271	0.24717	0.304974	0.00790304	-0.0075758	0.00162466	-0.0168821
	271.2	0.247035	0.305624	0.00813255	-0.0081405	0.00114922	-0.017014
	271.4	0.247139	0.306643	0.00879532	-0.0078251	0.00146474	-0.0164509
	271.6	0.247514	0.306694	0.00891513	-0.0082458	0.00150104	-0.0169129
	271.8	0.24775	0.307903	0.00961789	-0.0077424	0.00119995	-0.0162931
	272	0.247715	0.308086	0.00985833	-0.0073548	0.00102412	-0.0153429
	272.2	0.248751	0.308448	0.0100268	-0.0071979	0.00121935	-0.0150165
	272.4	0.249717	0.308968	0.0107611	-0.0072472	0.00147874	-0.0156829
	272.6	0.250507	0.309401	0.0111104	-0.0068329	0.00185652	-0.0157024
	272.8	0.250835	0.308663	0.0106117	-0.0070901	0.00179139	-0.0160545
	273	0.251785	0.309524	0.0111297	-0.0070968	0.00193144	-0.0156338
	273.2	0.251783	0.309481	0.0106754	-0.0070608	0.00189221	-0.0152214
	273.4	0.25143	0.309086	0.0100881	-0.0068852	0.00142309	-0.0148493
	273.6	0.251592	0.309159	0.00926162	-0.0064021	0.00136401	-0.0145574
	273.8	0.252175	0.30942	0.0094082	-0.0061622	0.00149887	-0.0144097
	274	0.252433	0.308895	0.00913797	-0.0061741	0.00121658	-0.0140486
	274.2	0.252905	0.308973	0.00898462	-0.0065331	0.00055294	-0.0143408
	274.4	0.253704	0.309289	0.00909168	-0.0068304	0.0004711	-0.0145109
	274.6	0.254186	0.309531	0.00903034	-0.0068791	0.00060714	-0.0143309
	274.8	0.254182	0.30902	0.0085828	-0.0072103	0.00031223	-0.014404
	275	0.253857	0.309279	0.00806977	-0.0075177	-0.0001953	-0.0148748
	275.2	0.254019	0.309564	0.00817544	-0.0071908	-0.0003798	-0.0148944
	275.4	0.253976	0.309389	0.00795506	-0.0071467	5.681e-05	-0.0147202
	275.6	0.25398	0.309794	0.00830365	-0.00696	7.177e-05	-0.0151854
	275.8	0.253566	0.310204	0.00789304	-0.0058149	0.00039714	-0.0143198
	276	0.253301	0.309648	0.00745862	-0.0053683	0.00064796	-0.0141352
	276.2	0.253997	0.31025	0.00786593	-0.0046379	0.00200093	-0.0143097
	276.4	0.254025	0.310461	0.00750727	-0.0042596	0.00260337	-0.014894
	276.6	0.25409	0.310423	0.00757723	-0.0041332	0.00277128	-0.0151423
	276.8	0.254303	0.310683	0.00795095	-0.005155	0.00211592	-0.0158142
	277	0.254438	0.311846	0.00802118	-0.0048315	0.00271548	-0.015759
	277.2	0.254639	0.312182	0.00744376	-0.0043599	0.00261651	-0.0151704
	277.4	0.25458	0.313023	0.00778651	-0.0045317	0.0025025	-0.0151992
	277.6	0.255719	0.313639	0.0084723	-0.0046632	0.00242311	-0.0154627
	277.8	0.255709	0.313589	0.00854841	-0.0050524	0.00216186	-0.015184
	278	0.256129	0.313464	0.00865768	-0.0052734	0.00151138	-0.0149359
	278.2	0.256541	0.31324	0.00867407	-0.0054513	0.00102026	-0.0155297
	278.4	0.256957	0.312899	0.00866561	-0.0056828	0.00065804	-0.0154865
	278.6	0.257073	0.312244	0.00829575	-0.0057109	0.00038554	-0.0152093
	278.8	0.257248	0.311908	0.00752431	-0.0062349	-0.0002187	-0.0158924
	279	0.25745	0.312038	0.00779171	-0.0065849	-0.0008799	-0.0159501
	279.2	0.257843	0.312187	0.0082308	-0.0063496	-0.0006431	-0.0155697
	279.4	0.257337	0.311601	0.0078853	-0.0067846	-0.0007111	-0.0160545
	279.6	0.257801	0.312493	0.00860245	-0.0063099	-0.0007257	-0.0154868
	279.8	0.257568	0.312966	0.00795196	-0.0060213	-0.0005339	-0.0151301
	280	0.258321	0.312977	0.00778882	-0.0063496	-0.0005013	-0.0153548
	280.2	0.258752	0.313636	0.00804411	-0.0066516	0.00017003	-0.0153362
	280.4	0.258601	0.313849	0.00809748	-0.0068507	-0.0002916	-0.0153069
	280.6	0.258718	0.314082	0.00828675	-0.0079079	-0.0008835	-0.0157769
	280.8	0.258688	0.314406	0.00853908	-0.0083003	-0.0006011	-0.0156101
	281	0.25825	0.315184	0.008159	-0.0079261	-7.9e-07	-0.0152581
	281.2	0.258541	0.316034	0.00881366	-0.0077482	0.00027899	-0.0148437
	281.4	0.25852	0.315929	0.00892041	-0.0081846	0.00020203	-0.0148793
	281.6	0.258919	0.315793	0.00877714	-0.0079234	0.00064399	-0.0146016
	281.8	0.258676	0.31592	0.00845482	-0.0076192	0.00111711	-0.0141697
	282	0.259212	0.315642	0.00815598	-0.0076301	0.00100816	-0.0142986
	282.2	0.259717	0.315527	0.0081738	-0.0075472	0.00125356	-0.0146358
	282.4	0.26017	0.315466	0.00796898	-0.0076658	0.00110494	-0.0148103
	282.6	0.26086	0.315478	0.00751239	-0.007366	0.00093431	-0.0145527
	282.8	0.26133	0.315296	0.00759324	-0.0079154	0.00043175	-0.0153087
	283	0.261802	0.315742	0.00836718	-0.0078436	0.00059653	-0.0154351
	283.2	0.262113	0.316204	0.00837724	-0.007146	0.00090853	-0.0155022
	283.4	0.262333	0.316118	0.00810919	-0.0071124	0.00104145	-0.0157413
	283.6	0.262867	0.317525	0.0080767	-0.0065193	0.0015368	-0.0154275
	283.8	0.263333	0.317946	0.00787311	-0.0062379	0.00166301	-0.0150719
	284	0.263424	0.317945	0.00721412	-0.0063682	0.00176419	-0.0144503
	284.2	0.263176	0.318682	0.00710093	-0.0065976	0.00176173	-0.0145848
	284.4	0.263122	0.318799	0.00681895	-0.006587	0.00102013	-0.0145852
	284.6	0.262484	0.318606	0.00641775	-0.0068959	0.00083797	-0.0146958
	284.8	0.262265	0.318947	0.00642254	-0.0064992	0.0014693	-0.0145556
	285	0.261907	0.319415	0.00636856	-0.0061707	0.00073983	-0.014337
	285.2	0.261802	0.319415	0.00641563	-0.0056458	0.00113318	-0.0138509
	285.4	0.262093	0.319197	0.00609938	-0.0061519	0.00088912	-0.014198
	285.6	0.262387	0.319643	0.00603444	-0.0055951	0.00125387	-0.0138308
	285.8	0.26214	0.319876	0.00579778	-0.0058908	0.00081341	-0.0136151
	286	0.262839	0.319995	0.00601783	-0.0068636	0.00023814	-0.0146403
	286.2	0.263202	0.319713	0.00586059	-0.0067117	4.952e-05	-0.0149874
	286.4	0.262686	0.319137	0.00538002	-0.0067569	-0.0008568	-0.0153029
	286.6	0.263105	0.318935	0.00528589	-0.0068324	-0.0013125	-0.015448
	286.8	0.26413	0.319207	0.0061058	-0.0069508	-0.0010646	-0.0163747
	287	0.264813	0.319995	0.00632749	-0.0065769	-0.0005611	-0.0159352
	287.2	0.266316	0.32048	0.0066645	-0.0061205	-0.0001991	-0.016047
	287.4	0.267201	0.320734	0.00700916	-0.0061311	0.00021271	-0.0162427
	287.6	0.26746	0.321722	0.0073825	-0.0061325	-1.159e-05	-0.0159333
	287.8	0.268424	0.322001	0.00799577	-0.0064589	6.462e-05	-0.0158743
	288	0.269103	0.322594	0.00844359	-0.0067558	3.829e-05	-0.0165073
	288.2	0.269044	0.323218	0.00875913	-0.006869	-0.0005492	-0.0165446
	288.4	0.269237	0.323302	0.00905732	-0.0072421	-0.0003191	-0.0166965
	288.6	0.269529	0.32378	0.00960126	-0.0072507	-0.000109	-0.0168893
	288.8	0.269668	0.324292	0.0101474	-0.0072703	0.00035494	-0.0167867
	289	0.269739	0.324429	0.0104761	-0.0074113	0.00038915	-0.0161067
	289.2	0.269862	0.324276	0.0103437	-0.0077395	0.00079623	-0.0161571
	289.4	0.270184	0.324571	0.0101446	-0.0083298	0.00065369	-0.0164096
	289.6	0.270176	0.325042	0.0101914	-0.0082489	0.00062556	-0.016352
	289.8	0.269932	0.325291	0.0101731	-0.0088223	0.00045511	-0.0167401
	290	0.270005	0.325488	0.0102467	-0.0087491	0.00027217	-0.0173076
	290.2	0.269406	0.325051	0.00930668	-0.0082891	0.00044517	-0.0171173
	290.4	0.269074	0.325054	0.00876861	-0.0085183	-0.0002037	-0.0174605
	290.6	0.269684	0.325808	0.00892174	-0.0083184	-0.0002604	-0.0175745
	290.8	0.270152	0.327102	0.00937941	-0.0076971	0.00011652	-0.0176751
	291	0.270263	0.3274	0.00910746	-0.0073057	-2.16e-06	-0.0170867
	291.2	0.2712	0.327898	0.00918325	-0.0072069	0.00012031	-0.0173235
	291.4	0.270463	0.328251	0.00907756	-0.0071461	-0.000132	-0.0173157
	291.6	0.270934	0.32876	0.00922813	-0.0076052	-0.0004721	-0.0170208
	291.8	0.271772	0.328932	0.00967769	-0.0080984	-0.0004993	-0.0174148
	292	0.272047	0.329673	0.00989546	-0.0078759	-0.0004088	-0.017239
	292.2	0.271499	0.32989	0.00955077	-0.0079792	-0.0003045	-0.016615
	292.4	0.271972	0.329336	0.00937403	-0.0083647	2.285e-05	-0.0173044
	292.6	0.271933	0.329969	0.00924219	-0.0085355	0.0002373	-0.017184
	292.8	0.272397	0.330324	0.00992294	-0.0085215	0.00050076	-0.0169915
	293	0.272442	0.330082	0.00918828	-0.0088637	0.00017789	-0.0163326
	293.2	0.272103	0.329979	0.00866373	-0.0089351	2e-07	-0.0167067
	293.4	0.272237	0.330507	0.00872584	-0.008717	0.00022653	-0.0168368
	293.6	0.272156	0.330529	0.00849221	-0.0089508	-0.0001422	-0.0171266
	293.8	0.272141	0.330686	0.00857579	-0.009276	-0.0001595	-0.0171589
	294	0.272328	0.330996	0.00862914	-0.0093427	-0.0002702	-0.0174694
	294.2	0.272482	0.330882	0.00820488	-0.0098414	-0.0004189	-0.0174876
	294.4	0.272265	0.331261	0.00808722	-0.010184	-0.0009704	-0.0175873
	294.6	0.272401	0.332059	0.00846847	-0.0095541	-0.0006631	-0.0174733
	294.8	0.272726	0.332507	0.00870556	-0.0092077	-0.0008806	-0.0166869
	295	0.273171	0.332649	0.00884989	-0.0095661	-0.0010351	-0.0165076
	295.2	0.273913	0.333131	0.00860092	-0.0098557	-0.0012207	-0.0171512
	295.4	0.274412	0.333174	0.00848227	-0.0098681	-0.0011761	-0.0169456
	295.6	0.274927	0.332952	0.00901514	-0.0104307	-0.0008618	-0.0169761
	295.8	0.27534	0.333115	0.00919192	-0.0102533	-0.0004022	-0.0169314
	296	0.27619	0.33355	0.00891867	-0.0097473	-0.000399	-0.016451
	296.2	0.276193	0.332823	0.0087805	-0.0098553	-0.000225	-0.0165184
	296.4	0.276805	0.332726	0.00880413	-0.0097644	-0.000471	-0.0170672
	296.6	0.276997	0.333294	0.00887887	-0.0098256	-0.0005102	-0.0163911
	296.8	0.277756	0.333548	0.00926968	-0.0092044	-0.0010494	-0.0160298
	297	0.277517	0.333044	0.00860324	-0.0093823	-0.0012898	-0.0164067
	297.2	0.27734	0.33307	0.00858266	-0.008891	-0.0013069	-0.016673
	297.4	0.277323	0.33319	0.00895562	-0.0091695	-0.0019342	-0.0169522
	297.6	0.277379	0.332736	0.00871472	-0.0093559	-0.0019702	-0.01756
	297.8	0.278057	0.333473	0.0090321	-0.009563	-0.0019785	-0.0176222
	298	0.277839	0.333833	0.00936124	-0.0096857	-0.0022862	-0.0177975
	298.2	0.277857	0.333419	0.00903528	-0.00982	-0.0025616	-0.0180342
	298.4	0.27779	0.333877	0.00957785	-0.0094581	-0.0028596	-0.0182653
	298.6	0.278044	0.334825	0.00960079	-0.0093378	-0.0026934	-0.0181471
	298.8	0.278725	0.335409	0.010136	-0.0095653	-0.0029186	-0.0184659
	299	0.279362	0.335903	0.010516	-0.0101454	-0.0030335	-0.019486
	299.2	0.279872	0.336473	0.0106488	-0.0098361	-0.0022789	-0.0196954
	299.4	0.280164	0.336488	0.0108034	-0.0100648	-0.0015735	-0.0197867
	299.6	0.280354	0.33671	0.0114207	-0.0101908	-0.0013552	-0.0201922
	299.8	0.280148	0.337137	0.0112339	-0.0099639	-0.0006355	-0.0195561
	300	0.280494	0.337564	0.0112247	-0.0098234	-0.0003394	-0.0193226
	300.2	0.279822	0.337317	0.0110488	-0.0095102	0.00037503	-0.0191121
	300.4	0.279229	0.337567	0.0109145	-0.0090129	0.0007619	-0.0184078
	300.6	0.27936	0.337659	0.0105192	-0.0087253	0.00108126	-0.0179263
	300.8	0.279801	0.337645	0.0102511	-0.0082544	0.00090841	-0.0184034
	301	0.279382	0.338184	0.0100803	-0.0079609	0.00113253	-0.0185028
	301.2	0.279044	0.338398	0.00994503	-0.0078874	0.00081215	-0.0180737
	301.4	0.279745	0.338362	0.01008	-0.0077428	0.00103713	-0.0182888
	301.6	0.279794	0.33858	0.00971265	-0.0074845	0.0008743	-0.0183539
	301.8	0.279704	0.339351	0.00949993	-0.0078127	0.00050746	-0.0181724
	302	0.27996	0.33943	0.0100597	-0.007575	0.00065478	-0.018147
	302.2	0.280049	0.339973	0.0101309	-0.0078577	0.00012309	-0.0181511
	302.4	0.280073	0.340914	0.0102869	-0.0074682	0.00043144	-0.0180503
	302.6	0.280801	0.341704	0.0101322	-0.0076193	0.00012467	-0.0174581
	302.8	0.280952	0.341548	0.0100636	-0.0080665	-0.0008531	-0.0179649
	303	0.281572	0.341848	0.0105281	-0.0084668	-0.0009608	-0.0178889
	303.2	0.281979	0.342225	0.0109665	-0.0083143	-0.0004078	-0.0174616
	303.4	0.281862	0.342283	0.0109684	-0.0092888	-0.0009889	-0.0179488
	303.6	0.281748	0.342664	0.0113316	-0.0094486	-0.0006445	-0.0180655
	303.8	0.280821	0.342384	0.0108313	-0.0093437	-7.106e-05	-0.0173888
	304	0.280945	0.341946	0.0112206	-0.0095731	-0.0002028	-0.0173334
	304.2	0.280436	0.341704	0.0106408	-0.0093148	-0.0003367	-0.0172582
	304.4	0.280468	0.34164	0.0105623	-0.0085778	4.595e-05	-0.0165067
	304.6	0.280475	0.341077	0.00987443	-0.0088134	-0.0006246	-0.0169259
	304.8	0.280428	0.341083	0.00967102	-0.0092827	-0.0007096	-0.0175487
	305	0.28062	0.341638	0.00960328	-0.0091232	-0.0002643	-0.0175731
	305.2	0.281218	0.341057	0.00932129	-0.0094417	-8.408e-05	-0.0179021
	305.4	0.282144	0.341513	0.00951516	-0.0091301	0.0007901	-0.0181043
	305.6	0.282578	0.342302	0.00956802	-0.0092025	0.00045538	-0.0185486
	305.8	0.282406	0.342442	0.00936526	-0.0091686	0.00116326	-0.0182283
	306	0.283714	0.34317	0.0101726	-0.0089529	0.00142055	-0.0182471
	306.2	0.283804	0.34414	0.0102503	-0.0088771	0.00119491	-0.0183913
	306.4	0.284212	0.344267	0.0101204	-0.0079454	0.0015403	-0.0175146
	306.6	0.284411	0.344403	0.0100721	-0.0083195	0.00087438	-0.0174112
	306.8	0.283804	0.344612	0.010226	-0.0088933	0.00071777	-0.0179328
	307	0.284103	0.345183	0.0107852	-0.008744	0.00135387	-0.0171659
	307.2	0.284325	0.345665	0.0111012	-0.0087662	0.00182806	-0.0176133
	307.4	0.284408	0.345948	0.0114314	-0.0089456	0.00149123	-0.0181128
	307.6	0.284505	0.34637	0.011865	-0.0088775	0.0015526	-0.0175954
	307.8	0.284168	0.346064	0.0118249	-0.0089203	0.0008927	-0.0172988
	308	0.284793	0.346194	0.0120788	-0.0092983	0.00032423	-0.0176672
	308.2	0.284397	0.346506	0.0115952	-0.0087429	0.00020313	-0.0169532
	308.4	0.283908	0.346269	0.0116054	-0.0087385	0.00056721	-0.0165504
	308.6	0.284205	0.345903	0.0109283	-0.0097838	0.00011703	-0.0176131
	308.8	0.285347	0.346562	0.0112657	-0.0098966	0.00010359	-0.0175064
	309	0.285781	0.346391	0.0109327	-0.0102034	-0.0002794	-0.0178574
	309.2	0.286548	0.346602	0.0109491	-0.010312	-0.0003524	-0.0184224
	309.4	0.287664	0.34762	0.0114707	-0.0102846	-0.0003517	-0.0180514
	309.6	0.288037	0.347952	0.0116833	-0.0100813	-0.0006793	-0.0180621
	309.8	0.288088	0.347396	0.0117291	-0.0101127	-0.0004836	-0.0180636
	310	0.288964	0.34759	0.0117469	-0.0097951	-0.0010153	-0.0181223
	310.2	0.288456	0.347939	0.0116479	-0.0098514	-0.0012152	-0.0180076
	310.4	0.2886	0.347767	0.0118121	-0.0095857	-0.001189	-0.017632
	310.6	0.288152	0.347315	0.0111971	-0.0098725	-0.0014224	-0.0180648
	310.8	0.287779	0.347936	0.0116537	-0.0098714	-0.0009528	-0.0177925
	311	0.288571	0.348254	0.0115544	-0.0095597	-0.0007563	-0.0178027
	311.2	0.289707	0.348525	0.0120626	-0.0091496	-0.0005889	-0.0183322
	311.4	0.289696	0.349126	0.012574	-0.0093161	-0.0008443	-0.0180272
	311.6	0.289962	0.34984	0.0123953	-0.0091408	-0.0006921	-0.017885
	311.8	0.289938	0.349561	0.0120693	-0.0085391	-0.0006251	-0.0176711
	312	0.289728	0.349719	0.0119053	-0.0086381	-0.0004708	-0.0175611
	312.2	0.289539	0.349955	0.012152	-0.0082035	0.00033812	-0.0166594
	312.4	0.289971	0.349755	0.0119413	-0.0078747	0.00048525	-0.016626
	312.6	0.29015	0.350035	0.0119716	-0.0085452	-0.0001035	-0.0170755
	312.8	0.290674	0.351158	0.0125263	-0.0083897	-0.0003069	-0.0167603
	313	0.290721	0.350902	0.0121091	-0.0087018	-0.0008059	-0.0172609
	313.2	0.291326	0.351822	0.0127035	-0.0088219	-0.000407	-0.0171454
	313.4	0.292021	0.352473	0.013299	-0.0085947	0.00061972	-0.0164044
	313.6	0.291945	0.351982	0.0129821	-0.0078279	0.00059897	-0.016033
	313.8	0.291968	0.351668	0.0128851	-0.0078588	0.00097476	-0.01598
	314	0.2918	0.351894	0.0126961	-0.0078187	0.00081705	-0.0160732
	314.2	0.292137	0.352102	0.0127238	-0.0073226	0.00103855	-0.0158726
	314.4	0.291958	0.351232	0.0122827	-0.0074425	0.00102298	-0.0160636
	314.6	0.292115	0.351462	0.0117765	-0.0074649	0.00104586	-0.0166157
	314.8	0.293017	0.352351	0.0118699	-0.0075596	0.00146276	-0.0167248
	315	0.294226	0.351891	0.0119709	-0.0076111	0.00122636	-0.0170942
	315.2	0.294427	0.352208	0.0119873	-0.007652	0.00105519	-0.0180766
	315.4	0.29465	0.352716	0.0111813	-0.0079404	0.00100459	-0.018449
	315.6	0.29518	0.352209	0.0105537	-0.007969	0.00081292	-0.0181368
	315.8	0.295157	0.352346	0.0104902	-0.0079745	0.00067603	-0.0184338
	316	0.295694	0.35266	0.010349	-0.0080804	0.00019973	-0.0186778
	316.2	0.29601	0.352867	0.0101777	-0.0080706	-0.0002557	-0.018155
	316.4	0.295706	0.352802	0.00988093	-0.008085	-0.0005421	-0.0185897
	316.6	0.295069	0.353232	0.00986762	-0.0089513	-0.0004603	-0.0183407
	316.8	0.295188	0.353226	0.00975844	-0.0093149	-0.0013178	-0.0177978
	317	0.294725	0.35271	0.00976148	-0.0095231	-0.0010034	-0.0178291
	317.2	0.294687	0.352713	0.0104434	-0.009367	-0.0007142	-0.0172379
	317.4	0.294768	0.352814	0.0106885	-0.0086054	-0.0003806	-0.0161652
	317.6	0.294425	0.352955	0.0109324	-0.0082628	-0.0007035	-0.0165788
	317.8	0.294317	0.353169	0.0114441	-0.0082366	-0.0005057	-0.016479
	318	0.294229	0.353392	0.0121212	-0.0080387	-0.0008014	-0.016156
	318.2	0.294505	0.353393	0.0121932	-0.0077213	-0.0005618	-0.0157235
	318.4	0.294561	0.353169	0.0117114	-0.0079852	-0.0003925	-0.016166
	318.6	0.294937	0.354115	0.0119052	-0.0074015	-9.533e-05	-0.0157267
	318.8	0.29559	0.354591	0.0119591	-0.0073537	0.00011977	-0.0153442
	319	0.296762	0.354531	0.0122853	-0.0071979	0.00042364	-0.0157137
	319.2	0.296631	0.355009	0.011717	-0.007486	-0.0001158	-0.0163637
	319.4	0.297199	0.355676	0.0113982	-0.0074315	2.001e-05	-0.0162107
	319.6	0.29813	0.355964	0.0119284	-0.0084341	-0.0005716	-0.0165903
	319.8	0.298049	0.35634	0.0114715	-0.0082929	-0.0009759	-0.0171639
	320	0.298731	0.356506	0.0111777	-0.0087442	-0.0017211	-0.0175223
	320.2	0.298794	0.356508	0.0109991	-0.0099873	-0.0024336	-0.0183979
	320.4	0.298432	0.356596	0.0106725	-0.010987	-0.0030892	-0.0192249
	320.6	0.298075	0.356236	0.0107017	-0.0116172	-0.003533	-0.0193099
	320.8	0.298277	0.355929	0.0104643	-0.0129715	-0.0048733	-0.0204352
	321	0.298586	0.35638	0.0107913	-0.0127423	-0.0045907	-0.0208677
	321.2	0.298606	0.356935	0.010972	-0.0132481	-0.0053049	-0.0208879
	321.4	0.299116	0.358132	0.011115	-0.0136191	-0.0053727	-0.0212944
	321.6	0.298636	0.357814	0.0109577	-0.0138013	-0.0053004	-0.0217394
	321.8	0.297766	0.357959	0.0110337	-0.0139235	-0.0052062	-0.020736
	322	0.297844	0.358256	0.0112552	-0.0139882	-0.004486	-0.0204869
	322.2	0.297733	0.357737	0.0106157	-0.0138339	-0.0043693	-0.0201559
	322.4	0.297203	0.35775	0.0102126	-0.0131043	-0.0038561	-0.0193533
	322.6	0.296934	0.358302	0.0103173	-0.012631	-0.0033263	-0.0183868
	322.8	0.297566	0.358122	0.0102452	-0.0120439	-0.0029801	-0.0175803
	323	0.298038	0.358012	0.0101602	-0.0114408	-0.0022423	-0.0168957
	323.2	0.297559	0.358209	0.0101356	-0.0109198	-0.0019687	-0.0166403
	323.4	0.297873	0.358222	0.00984287	-0.0103047	-0.0017488	-0.0160752
	323.6	0.297944	0.357758	0.00996229	-0.0103871	-0.0021632	-0.0159332
	323.8	0.298132	0.357545	0.00954369	-0.0091314	-0.0018022	-0.0155671
	324	0.298953	0.357115	0.00939758	-0.0092668	-0.0024393	-0.0158594
	324.2	0.299705	0.356838	0.00884908	-0.0099202	-0.0027998	-0.0165225
	324.4	0.299966	0.357303	0.00876872	-0.0095015	-0.0033274	-0.0172581
	324.6	0.300976	0.357313	0.00866241	-0.0089581	-0.0032458	-0.0167812
	324.8	0.301666	0.357798	0.00852903	-0.0090045	-0.0038621	-0.0172738
	325	0.30233	0.358296	0.00852535	-0.0084554	-0.0039074	-0.017533
	325.2	0.30192	0.358381	0.0078655	-0.0087347	-0.0042761	-0.0174577
	325.4	0.301539	0.357911	0.00738475	-0.0088083	-0.0048694	-0.0171648
	325.6	0.301234	0.358141	0.00734133	-0.0088747	-0.0044127	-0.0174197
	325.8	0.30136	0.358307	0.00777668	-0.0092276	-0.0043981	-0.0174708
	326	0.301597	0.358078	0.00780304	-0.009023	-0.0042885	-0.0169478
	326.2	0.301407	0.357707	0.00811269	-0.0097012	-0.0049147	-0.0173609
	326.4	0.302086	0.358707	0.00904544	-0.0095656	-0.0044406	-0.0169427
	326.6	0.3027	0.359123	0.00966012	-0.0094109	-0.0037471	-0.0162475
	326.8	0.303102	0.359116	0.0104438	-0.0097644	-0.0036655	-0.0160079
	327	0.303535	0.359842	0.0106747	-0.0095793	-0.0031952	-0.0158163
	327.2	0.303318	0.360494	0.0110322	-0.0092185	-0.0027702	-0.0157839
	327.4	0.303212	0.360548	0.0115039	-0.0089393	-0.0020249	-0.0153766
	327.6	0.303804	0.361075	0.0119932	-0.0083709	-0.0011784	-0.0154452
	327.8	0.304092	0.361011	0.0118256	-0.0082235	-0.0004151	-0.0151392
	328	0.304571	0.360959	0.01191	-0.0084501	4.339e-05	-0.0156367
	328.2	0.30497	0.361356	0.0119058	-0.0081603	0.00082291	-0.0159561
	328.4	0.304155	0.361675	0.0119692	-0.0074247	0.00088204	-0.0155714
	328.6	0.304136	0.362188	0.0119675	-0.0074446	0.00136861	-0.015058
	328.8	0.304125	0.362525	0.0120967	-0.0070086	0.00106156	-0.015766
	329	0.303517	0.362316	0.0113091	-0.007069	0.00071893	-0.0156625
	329.2	0.303029	0.362625	0.0112427	-0.0073134	0.00063648	-0.0156637
	329.4	0.303311	0.362287	0.0113501	-0.0074134	0.00062476	-0.0162114
	329.6	0.303875	0.362821	0.0111826	-0.0077191	0.00078054	-0.0165609
	329.8	0.303706	0.36224	0.0110395	-0.007852	0.00063568	-0.015973
	330	0.30383	0.361907	0.0106675	-0.0078401	0.0006071	-0.0158503
	330.2	0.304233	0.361789	0.0108617	-0.0092042	7.185e-05	-0.0167917
	330.4	0.304895	0.362624	0.0111201	-0.0093856	0.00036359	-0.0165131
	330.6	0.304953	0.362982	0.0113298	-0.0098646	0.00012915	-0.0163235
	330.8	0.305249	0.363695	0.0117289	-0.0107128	-0.0007708	-0.0164344
	331	0.305418	0.364337	0.0116515	-0.0100853	-0.000259	-0.0160117
	331.2	0.305919	0.364791	0.0119723	-0.0099654	0.00027328	-0.0157992
	331.4	0.30648	0.36467	0.0118961	-0.0095472	0.00096625	-0.0153994
	331.6	0.307225	0.365115	0.0115544	-0.0094744	0.0014127	-0.0153358
	331.8	0.30718	0.364842	0.0113239	-0.0096924	0.00101205	-0.0151372
	332	0.307777	0.36519	0.0116912	-0.0099678	0.0007266	-0.0156834
	332.2	0.307399	0.365706	0.0122737	-0.0099834	0.00033152	-0.0158681
	332.4	0.307653	0.366391	0.0125962	-0.010521	-0.0004832	-0.0161072
	332.6	0.308591	0.367334	0.0130767	-0.0109166	-0.0011045	-0.0167468
	332.8	0.308987	0.367819	0.0131685	-0.0110798	-0.0024332	-0.0177237
	333	0.308796	0.367934	0.012674	-0.0111433	-0.0027369	-0.0182817
	333.2	0.309142	0.36818	0.0129209	-0.0115889	-0.002906	-0.0190588
	333.4	0.309001	0.367747	0.0123155	-0.0120129	-0.0028335	-0.0199576
	333.6	0.309255	0.36799	0.0118922	-0.0123986	-0.0031574	-0.0199359
	333.8	0.308807	0.367594	0.0116512	-0.0119563	-0.0030515	-0.0197548
	334	0.308635	0.367252	0.0112223	-0.0124066	-0.0027763	-0.0206752
	334.2	0.308277	0.367987	0.0115894	-0.012585	-0.0023713	-0.0207575
	334.4	0.308589	0.368461	0.01189	-0.0124565	-0.0025911	-0.0203491
	334.6	0.308353	0.368847	0.0118784	-0.0123943	-0.0026986	-0.0200146
	334.8	0.308974	0.369146	0.0120169	-0.0115968	-0.0027319	-0.01964
	335	0.309052	0.369033	0.0113043	-0.01104	-0.0027576	-0.0190177
	335.2	0.309561	0.369198	0.0105644	-0.0109228	-0.0026178	-0.0187487
	335.4	0.309676	0.369333	0.0101243	-0.0100669	-0.0025254	-0.0182289
	335.6	0.309916	0.36972	0.0103567	-0.0101825	-0.0028869	-0.0174829
	335.8	0.310434	0.369891	0.0105516	-0.0103868	-0.0033908	-0.0172822
	336	0.310968	0.370542	0.0111062	-0.0110276	-0.0033208	-0.0175841
	336.2	0.311408	0.371682	0.0119093	-0.0107131	-0.0034933	-0.0170808
	336.4	0.311932	0.372082	0.0115917	-0.0110495	-0.0036692	-0.0167235
	336.6	0.312276	0.372531	0.0115606	-0.0109891	-0.0039614	-0.017037
	336.8	0.312171	0.37293	0.0115373	-0.0109131	-0.0044866	-0.0169228
	337	0.311597	0.372727	0.0106637	-0.0111403	-0.0046345	-0.0168182
	337.2	0.311527	0.372148	0.0104736	-0.0113762	-0.0042606	-0.0167616
	337.4	0.311682	0.371929	0.0100392	-0.0111337	-0.0039192	-0.0162417
	337.6	0.312047	0.371736	0.00996713	-0.0105861	-0.0037295	-0.0155788
	337.8	0.31196	0.371236	0.00972883	-0.0102894	-0.0035288	-0.0160252
	338	0.312051	0.370739	0.0100572	-0.0103032	-0.0030948	-0.0165596
	338.2	0.311772	0.370806	0.0101234	-0.0096471	-0.0028234	-0.0162364
	338.4	0.312249	0.370235	0.0104373	-0.009845	-0.0031794	-0.0170039
	338.6	0.311983	0.370048	0.0103147	-0.0096802	-0.0029404	-0.0175861
	338.8	0.312156	0.370309	0.0102688	-0.0088342	-0.0031765	-0.0176634
	339	0.312	0.36991	0.0101033	-0.0091441	-0.0033721	-0.0177789
	339.2	0.312056	0.369511	0.0103072	-0.0092204	-0.0027323	-0.0176511
	339.4	0.311856	0.369467	0.0113255	-0.0089827	-0.0028573	-0.017273
	339.6	0.312419	0.3694	0.011932	-0.009786	-0.0032014	-0.0177108
	339.8	0.313143	0.369511	0.0125162	-0.0101822	-0.0027814	-0.0179095
	340	0.313114	0.369706	0.0126002	-0.0104571	-0.0023008	-0.0177419
	340.2	0.312736	0.370448	0.0129069	-0.0103591	-0.0023	-0.017962
	340.4	0.31292	0.370371	0.0125668	-0.0104211	-0.0023789	-0.0180024
	340.6	0.312803	0.370737	0.0125882	-0.0104898	-0.0024918	-0.0183929
	340.8	0.312671	0.371242	0.0123993	-0.0105952	-0.0025324	-0.018053
	341	0.313141	0.371522	0.0118132	-0.0104161	-0.0024347	-0.0181034
	341.2	0.31366	0.371831	0.0115071	-0.0102223	-0.0023176	-0.0177719
	341.4	0.314226	0.372575	0.0110768	-0.0098471	-0.0022208	-0.0177724
	341.6	0.31535	0.373105	0.011445	-0.0095551	-0.0019907	-0.0180803
	341.8	0.315743	0.373246	0.0111694	-0.0097843	-0.0021171	-0.0183469
	342	0.31622	0.374289	0.0117013	-0.0093862	-0.0019207	-0.0183057
	342.2	0.317089	0.375185	0.0116014	-0.0088401	-0.0014724	-0.0180236
	342.4	0.317544	0.375337	0.0122566	-0.0094069	-0.0017777	-0.0178333
	342.6	0.317892	0.376282	0.0125981	-0.0098331	-0.0017409	-0.0177104
	342.8	0.318336	0.377157	0.0128062	-0.0091959	-0.0017559	-0.0169111
	343	0.318283	0.376934	0.0133016	-0.0100046	-0.0022743	-0.0165406
	343.2	0.318349	0.377243	0.0135066	-0.0110384	-0.0026437	-0.0165015
	343.4	0.319065	0.377877	0.0143442	-0.0113567	-0.003031	-0.0166941
	343.6	0.319398	0.377515	0.0143722	-0.0122291	-0.0040239	-0.0169295
	343.8	0.319043	0.377085	0.0140324	-0.0126074	-0.0038048	-0.0170367
	344	0.318793	0.377102	0.013327	-0.0120825	-0.003576	-0.0174241
	344.2	0.318047	0.377256	0.0132078	-0.0119654	-0.0041155	-0.0171924
	344.4	0.318084	0.377043	0.0129648	-0.0123085	-0.0046448	-0.0173066
	344.6	0.317892	0.37749	0.0128372	-0.0122061	-0.004281	-0.017331
	344.8	0.317472	0.377743	0.0124999	-0.0120064	-0.0044473	-0.0170672
	345	0.317113	0.377684	0.0118104	-0.0119003	-0.0042929	-0.0171867
	345.2	0.317044	0.377928	0.0114528	-0.0121419	-0.0043052	-0.0177428
	345.4	0.31719	0.378563	0.0112348	-0.0120071	-0.0043054	-0.0179803
	345.6	0.317458	0.378653	0.0112472	-0.011917	-0.0040074	-0.017693
	345.8	0.317589	0.379073	0.0110946	-0.011945	-0.0040499	-0.0181866
	346	0.317411	0.379136	0.0111144	-0.0114177	-0.0040539	-0.0178332
	346.2	0.317409	0.378993	0.0110921	-0.0114638	-0.0037762	-0.0176504
	346.4	0.317281	0.3787	0.0117422	-0.0117513	-0.0039479	-0.0180939
	346.6	0.317559	0.379569	0.0120359	-0.0114357	-0.0036449	-0.0181443
	346.8	0.317528	0.379908	0.0119573	-0.0109319	-0.0036389	-0.0177484
	347	0.317239	0.379732	0.0122726	-0.0120528	-0.0041079	-0.0187298
	347.2	0.317746	0.380036	0.0122477	-0.0123033	-0.0039891	-0.0186581
	347.4	0.318245	0.379948	0.012869	-0.012073	-0.0034859	-0.0186553
	347.6	0.317806	0.379647	0.0128619	-0.012359	-0.0036815	-0.0193518
	347.8	0.318253	0.379338	0.0126228	-0.0117322	-0.0026523	-0.0193294
	348	0.318542	0.379805	0.0132405	-0.011384	-0.0023316	-0.0190559
	348.2	0.318668	0.379819	0.0133119	-0.0120161	-0.0026228	-0.0189477
	348.4	0.319268	0.379961	0.0135661	-0.0123706	-0.0025395	-0.0190775
	348.6	0.318778	0.380375	0.0136814	-0.0125271	-0.001815	-0.0188282
	348.8	0.318559	0.380745	0.0136852	-0.0124699	-0.0021663	-0.0190625
	349	0.318831	0.380674	0.0134857	-0.0124761	-0.0017642	-0.018872
	349.2	0.318695	0.381185	0.0136468	-0.0130685	-0.001759	-0.019089
	349.4	0.31874	0.381416	0.0135137	-0.013292	-0.0020457	-0.0187332
	349.6	0.318714	0.380923	0.013131	-0.0133681	-0.0017472	-0.0183844
	349.8	0.318665	0.381504	0.0133769	-0.0133268	-0.0022372	-0.0184576
	350	0.318442	0.381393	0.0133004	-0.0131311	-0.0022115	-0.018202
	350.2	0.319224	0.38139	0.0134518	-0.0126685	-0.0026399	-0.0180684
	350.4	0.319766	0.382087	0.0140487	-0.012153	-0.0032719	-0.0180078
	350.6	0.320386	0.383518	0.0139627	-0.0117374	-0.003741	-0.018091
	350.8	0.32073	0.383952	0.0134656	-0.0112178	-0.0037385	-0.0173063
	351	0.32075	0.38408	0.0136861	-0.0111574	-0.0039249	-0.0173542
	351.2	0.320946	0.384734	0.01321	-0.0104304	-0.0035412	-0.016888
	351.4	0.321273	0.384735	0.0133972	-0.0104202	-0.0036922	-0.0168128
	351.6	0.321208	0.384806	0.0130211	-0.010541	-0.0038935	-0.0172804
	351.8	0.322139	0.385654	0.0132887	-0.010242	-0.0034383	-0.017088
	352	0.322545	0.385935	0.0133696	-0.0100958	-0.0037251	-0.016894
	352.2	0.322401	0.385522	0.0126825	-0.0101072	-0.0036612	-0.0170917
	352.4	0.322752	0.38563	0.0128283	-0.0096942	-0.0035971	-0.0171122
	352.6	0.322291	0.385717	0.0126686	-0.0093546	-0.0034216	-0.0168809
	352.8	0.322353	0.385698	0.0126755	-0.0091495	-0.0036956	-0.0167895
	353	0.322175	0.385283	0.0120157	-0.0095325	-0.0033183	-0.0172674
	353.2	0.321609	0.384766	0.0119954	-0.010087	-0.0030994	-0.0170165
	353.4	0.322236	0.384097	0.0122496	-0.0100318	-0.0031294	-0.0169024
	353.6	0.321755	0.383727	0.011955	-0.0103867	-0.0031672	-0.0174658
	353.8	0.32198	0.384239	0.0128435	-0.0099248	-0.0030873	-0.0170626
	354	0.321668	0.383614	0.0127828	-0.0099279	-0.0029841	-0.0173743
	354.2	0.322202	0.38408	0.0128238	-0.0096944	-0.0027911	-0.0172252
	354.4	0.322668	0.384937	0.0134342	-0.0096148	-0.0026745	-0.0171984
	354.6	0.322562	0.38479	0.0131703	-0.0096565	-0.0026832	-0.0170392
	354.8	0.322695	0.38491	0.0132923	-0.0096534	-0.0027342	-0.0170338
	355	0.322578	0.385161	0.0134586	-0.0096453	-0.0028831	-0.0174263
	355.2	0.322903	0.38556	0.0135204	-0.0100913	-0.0031439	-0.0172464
	355.4	0.323119	0.385505	0.0137402	-0.0109308	-0.0037697	-0.0180758
	355.6	0.323937	0.386445	0.0139324	-0.0109086	-0.0042366	-0.0182373
	355.8	0.324967	0.387592	0.0144242	-0.011365	-0.0047965	-0.0182694
	356	0.325338	0.387099	0.0142406	-0.0114576	-0.0049431	-0.0184606
	356.2	0.325558	0.387379	0.013948	-0.011732	-0.0044207	-0.0189354
	356.4	0.326042	0.387928	0.0133783	-0.0118889	-0.0049039	-0.0189031
	356.6	0.325941	0.388015	0.0129327	-0.0124744	-0.0051789	-0.0193461
	356.8	0.325978	0.388081	0.0127856	-0.0127829	-0.0047362	-0.0199548
	357	0.326059	0.388293	0.0124337	-0.0128054	-0.0051815	-0.0201484
	357.2	0.325817	0.388302	0.0127452	-0.0134785	-0.0049583	-0.0197907
	357.4	0.325798	0.3878	0.0125983	-0.0132198	-0.0053301	-0.0200444
	357.6	0.324528	0.387679	0.0118717	-0.0129912	-0.0051575	-0.0195927
	357.8	0.324477	0.38804	0.0119886	-0.0129629	-0.0050803	-0.019419
	358	0.324335	0.387783	0.0116378	-0.0125738	-0.0045936	-0.0194129
	358.2	0.324376	0.388366	0.0116876	-0.0119479	-0.0040504	-0.018555
	358.4	0.32398	0.388253	0.0123148	-0.0113967	-0.0040497	-0.0181144
	358.6	0.323604	0.388397	0.0127466	-0.0112135	-0.0044832	-0.0185845
	358.8	0.323819	0.389372	0.0133225	-0.0107893	-0.0045047	-0.0188785
	359	0.323398	0.389539	0.0132479	-0.0102313	-0.0039147	-0.0179664
	359.2	0.324475	0.389737	0.0136941	-0.0102879	-0.0039632	-0.01785
	359.4	0.324109	0.389583	0.0136449	-0.0100251	-0.0044578	-0.0179263
	359.6	0.324729	0.390047	0.0137981	-0.0099337	-0.0048518	-0.0173333
	359.8	0.325288	0.390345	0.0138635	-0.0105979	-0.0049372	-0.0180748
	360	0.325636	0.38998	0.013869	-0.0107611	-0.0043883	-0.0181852
	360.2	0.325844	0.390338	0.0136531	-0.0112938	-0.0040392	-0.0179855
	360.4	0.325932	0.389885	0.0128705	-0.0115798	-0.0043738	-0.0179058
	360.6	0.326348	0.389511	0.0129473	-0.0117685	-0.0044742	-0.0178919
	360.8	0.326501	0.38972	0.0132738	-0.0119976	-0.0041607	-0.0177336
	361	0.327188	0.389697	0.013289	-0.012721	-0.004714	-0.0178677
	361.2	0.327443	0.389123	0.0134323	-0.0133909	-0.0047043	-0.0180527
	361.4	0.327671	0.388441	0.0131705	-0.0131933	-0.0049711	-0.0181908
	361.6	0.327811	0.388793	0.0129671	-0.0137075	-0.0052198	-0.0188315
	361.8	0.327874	0.388027	0.0121186	-0.0138226	-0.005831	-0.0190017
	362	0.328172	0.388175	0.0121327	-0.0136926	-0.0055314	-0.018792
	362.2	0.327873	0.388445	0.0117907	-0.0139171	-0.0055709	-0.0190786
	362.4	0.32767	0.388387	0.0119783	-0.0135789	-0.0061153	-0.0192684
	362.6	0.327108	0.388606	0.0113954	-0.0142161	-0.0064644	-0.0203746
	362.8	0.327348	0.388844	0.0106839	-0.0139076	-0.0059793	-0.0200074
	363	0.327802	0.388524	0.0100063	-0.0130459	-0.0055242	-0.019218
	363.2	0.327978	0.388045	0.00956254	-0.0131063	-0.0056108	-0.0187145
	363.4	0.32702	0.387891	0.00914322	-0.0129123	-0.0061437	-0.0192255
	363.6	0.327346	0.388279	0.00886155	-0.0133294	-0.006553	-0.0195486
	363.8	0.327547	0.388372	0.00933935	-0.0130315	-0.0060938	-0.0193833
	364	0.327996	0.388551	0.00978694	-0.0127707	-0.0057536	-0.0191185
	364.2	0.328415	0.388893	0.00969042	-0.0120328	-0.0054929	-0.0180813
	364.4	0.327836	0.388568	0.00921754	-0.0111308	-0.0051241	-0.0165663
	364.6	0.328294	0.38889	0.00964796	-0.0111038	-0.005131	-0.0163642
	364.8	0.328829	0.389224	0.0101829	-0.0112281	-0.0049614	-0.016414
	365	0.329293	0.389573	0.0106022	-0.0110678	-0.004662	-0.016184
	365.2	0.329257	0.389363	0.0104812	-0.0112544	-0.0045218	-0.016871
	365.4	0.329833	0.389547	0.0102423	-0.0113624	-0.0045858	-0.0174101
	365.6	0.329573	0.389733	0.0100911	-0.0114893	-0.0046303	-0.0173491
	365.8	0.329208	0.388854	0.0090795	-0.011361	-0.0043098	-0.0172929
	366	0.329547	0.389751	0.00969741	-0.0121998	-0.0040539	-0.0183074
	366.2	0.328637	0.389856	0.00945294	-0.0123167	-0.003915	-0.0183812
	366.4	0.328095	0.389139	0.00925168	-0.012329	-0.0039309	-0.0185544
	366.6	0.328648	0.389805	0.0090595	-0.0133855	-0.0038301	-0.0195673
	366.8	0.329817	0.390047	0.00909386	-0.0133978	-0.0037956	-0.0189778
	367	0.329925	0.390114	0.00936536	-0.0139084	-0.0037612	-0.0191209
	367.2	0.329888	0.390011	0.00994473	-0.0146377	-0.0042587	-0.0195369
	367.4	0.329834	0.3904	0.0103159	-0.0152576	-0.0045484	-0.0203675
	367.6	0.33048	0.391288	0.0113445	-0.0150938	-0.003888	-0.019753
	367.8	0.330983	0.391502	0.012363	-0.0147737	-0.0032399	-0.0193915
	368	0.331626	0.392251	0.0133376	-0.0143941	-0.0030521	-0.0189506
	368.2	0.331559	0.392677	0.0132654	-0.0135286	-0.0025481	-0.0179408
	368.4	0.331428	0.392571	0.0137473	-0.0132949	-0.0024641	-0.0173437
	368.6	0.331969	0.392749	0.0141174	-0.0131378	-0.002793	-0.0170805
	368.8	0.331888	0.393354	0.0144344	-0.0127059	-0.00214	-0.0165692
	369	0.331423	0.393163	0.0139656	-0.0124587	-0.0020509	-0.0164149
	369.2	0.331694	0.392951	0.0134655	-0.0127657	-0.0013552	-0.0164808
	369.4	0.331536	0.393432	0.0135345	-0.012397	-0.0013464	-0.0161563
	369.6	0.330815	0.393781	0.0133038	-0.0118746	-0.0006655	-0.0154335
	369.8	0.330448	0.393477	0.0128771	-0.0119028	-0.0009286	-0.0158741
	370	0.330243	0.394401	0.0130448	-0.0115937	-0.0007785	-0.016104
	370.2	0.329771	0.394151	0.0124054	-0.0110329	-0.0005412	-0.0156909
	370.4	0.330587	0.393622	0.0120696	-0.0114087	-0.0013377	-0.0157635
	370.6	0.331059	0.394728	0.0120291	-0.0120016	-0.0018651	-0.0164071
	370.8	0.331359	0.394833	0.0116502	-0.0118561	-0.0022443	-0.0166985
	371	0.331198	0.394543	0.0109804	-0.0122984	-0.0028416	-0.0168622
	371.2	0.331534	0.394552	0.011302	-0.0127158	-0.0029882	-0.0174024
	371.4	0.332246	0.39486	0.011406	-0.0133068	-0.0031349	-0.017435
	371.6	0.33284	0.395034	0.0117601	-0.0126008	-0.0029324	-0.0163504
	371.8	0.333022	0.394684	0.0120266	-0.0130891	-0.0028124	-0.0166857
	372	0.333451	0.395106	0.0120399	-0.0128665	-0.0027543	-0.0168209
	372.2	0.33337	0.394858	0.0113345	-0.0124497	-0.0031998	-0.0161119
	372.4	0.33324	0.394307	0.0115078	-0.0132031	-0.0042315	-0.0163098
	372.6	0.333379	0.39479	0.0112348	-0.013065	-0.0041138	-0.0164562
	372.8	0.333361	0.394464	0.0110185	-0.0131905	-0.0043322	-0.0163191
	373	0.333108	0.393677	0.0101204	-0.0136214	-0.0043054	-0.0163414
	373.2	0.333465	0.393793	0.0101171	-0.0140747	-0.0040331	-0.0166814
	373.4	0.332927	0.393525	0.00978599	-0.0133562	-0.0045169	-0.0165077
	373.6	0.333021	0.393705	0.0100121	-0.013297	-0.0045392	-0.0168007
	373.8	0.333821	0.394	0.0105659	-0.0131552	-0.0047466	-0.0171864
	374	0.334167	0.3947	0.0107069	-0.0126647	-0.0046383	-0.0167411
	374.2	0.333613	0.394524	0.0104355	-0.0128666	-0.0050168	-0.0168025
	374.4	0.334266	0.394937	0.0110454	-0.0134778	-0.0053974	-0.0173321
	374.6	0.33487	0.396061	0.0115191	-0.0135416	-0.0056352	-0.0180744
	374.8	0.33564	0.396503	0.0120103	-0.0135972	-0.0054155	-0.0177613
	375	0.336227	0.396875	0.0118805	-0.0142691	-0.0055609	-0.017873
	375.2	0.337216	0.397523	0.0129788	-0.0141953	-0.0052669	-0.0180191
	375.4	0.337276	0.39813	0.0131227	-0.0139961	-0.004785	-0.0170274
	375.6	0.33753	0.398523	0.013393	-0.0136553	-0.004262	-0.0167938
	375.8	0.338036	0.398756	0.0134175	-0.0136061	-0.0039251	-0.0171087
	376	0.33765	0.399286	0.0131959	-0.0134512	-0.0043579	-0.0167524
	376.2	0.337621	0.399438	0.0129468	-0.0133986	-0.0045438	-0.0166112
	376.4	0.338043	0.398915	0.0126227	-0.0138199	-0.0050336	-0.0176695
	376.6	0.338239	0.39895	0.0121827	-0.0133004	-0.0046925	-0.017471
	376.8	0.33765	0.398078	0.0113589	-0.01304	-0.0044973	-0.0170728
	377	0.337866	0.397672	0.0109903	-0.0132203	-0.0042345	-0.0176057
	377.2	0.337527	0.397493	0.0108139	-0.0129975	-0.0046699	-0.0177228
	377.4	0.337052	0.397208	0.0102779	-0.0123963	-0.004806	-0.0181816
	377.6	0.337503	0.397231	0.0107027	-0.0127333	-0.0050673	-0.0187518
	377.8	0.337486	0.397231	0.0109922	-0.0121993	-0.0047956	-0.0182951
	378	0.337397	0.397589	0.0109805	-0.0124324	-0.0050525	-0.0183927
	378.2	0.337628	0.397569	0.0112634	-0.0121198	-0.0049392	-0.0182922
	378.4	0.338343	0.397305	0.0121739	-0.0125042	-0.0050028	-0.0185356
	378.6	0.338929	0.397939	0.0124489	-0.0122733	-0.0052405	-0.018753
	378.8	0.338928	0.397945	0.0126257	-0.0122302	-0.0047708	-0.0181144
	379	0.338918	0.398051	0.012551	-0.0129811	-0.0052957	-0.0185412
	379.2	0.339133	0.399014	0.0132191	-0.013012	-0.0049218	-0.018715
	379.4	0.338899	0.399664	0.0125056	-0.012721	-0.0042486	-0.0182731
	379.6	0.339259	0.399957	0.0128966	-0.0133261	-0.0047692	-0.0181408
	379.8	0.339579	0.400473	0.013424	-0.0134371	-0.0046494	-0.0185001
	380	0.338755	0.4005	0.0131129	-0.0138541	-0.0049442	-0.0186528
	380.2	0.339817	0.400909	0.0131991	-0.0142318	-0.0050834	-0.0184985
	380.4	0.339749	0.400294	0.0129838	-0.0145008	-0.0052076	-0.0190311
	380.6	0.339685	0.400848	0.0131902	-0.0140652	-0.0045852	-0.0187739
	380.8	0.339427	0.4011	0.0130871	-0.0140743	-0.0047577	-0.018679
	381	0.339704	0.400958	0.0132919	-0.0143383	-0.0052133	-0.0193143
	381.2	0.339909	0.40107	0.0134018	-0.0135261	-0.0047998	-0.0192184
	381.4	0.339678	0.400648	0.0130507	-0.0133981	-0.0049713	-0.0192717
	381.6	0.340058	0.40044	0.0132962	-0.0134898	-0.0048418	-0.0195421
	381.8	0.340545	0.400757	0.0137069	-0.0128155	-0.0043379	-0.019566
	382	0.340471	0.40065	0.0130641	-0.0126472	-0.0044266	-0.019038
	382.2	0.340018	0.400444	0.0135134	-0.0127068	-0.0042658	-0.0187755
	382.4	0.340458	0.400626	0.0134775	-0.0127069	-0.0040692	-0.0185486
	382.6	0.3401	0.401319	0.0126778	-0.0120199	-0.0039677	-0.0178645
	382.8	0.339934	0.401719	0.0127319	-0.0129466	-0.004174	-0.0181089
	383	0.340289	0.402195	0.0129605	-0.0132434	-0.0042431	-0.0182754
	383.2	0.339981	0.402648	0.0123036	-0.0132382	-0.0039874	-0.0176393
	383.4	0.339622	0.402975	0.0121278	-0.0136617	-0.0039504	-0.0174778
	383.6	0.339978	0.403547	0.0128637	-0.0147795	-0.0047346	-0.0179161
	383.8	0.340172	0.404388	0.0128573	-0.0146074	-0.0046507	-0.0178551
	384	0.339935	0.404477	0.0124696	-0.0151203	-0.0055492	-0.0182595
	384.2	0.340969	0.404902	0.012885	-0.0155409	-0.0058497	-0.0183501
	384.4	0.340619	0.403947	0.0129365	-0.0152786	-0.0058261	-0.0184163
	384.6	0.340665	0.404135	0.0134093	-0.0154692	-0.0062449	-0.0187801
	384.8	0.340912	0.40437	0.0139582	-0.0160417	-0.0066427	-0.0190688
	385	0.341324	0.404154	0.0142635	-0.0155675	-0.0060273	-0.0192338
	385.2	0.341681	0.404645	0.0145262	-0.0153009	-0.0054614	-0.019073
	385.4	0.341245	0.404577	0.0141178	-0.0156155	-0.0056059	-0.0193111
	385.6	0.341499	0.40405	0.013914	-0.0158611	-0.0050715	-0.0197449
	385.8	0.341606	0.404607	0.0139379	-0.0160225	-0.0047558	-0.0198342
	386	0.341534	0.405011	0.0134426	-0.0164647	-0.0047484	-0.019736
	386.2	0.342006	0.405025	0.0136159	-0.0164857	-0.004365	-0.018996
	386.4	0.341923	0.405653	0.0130978	-0.0153322	-0.0033661	-0.0178411
	386.6	0.341162	0.405475	0.0125337	-0.0150683	-0.0034495	-0.0177017
	386.8	0.341395	0.40543	0.0129493	-0.0154444	-0.0035376	-0.0181522
	387	0.340837	0.404777	0.0128676	-0.0151987	-0.0034617	-0.0175248
	387.2	0.34102	0.405518	0.012934	-0.0154085	-0.0034581	-0.0171418
	387.4	0.341409	0.405695	0.013306	-0.0154228	-0.0034716	-0.0175852
	387.6	0.341803	0.406209	0.0133832	-0.0149905	-0.0040484	-0.017366
	387.8	0.341858	0.406684	0.013515	-0.0139244	-0.0039673	-0.0173093
	388	0.342506	0.406498	0.0136933	-0.0135144	-0.0048876	-0.0174787
	388.2	0.342496	0.405657	0.0137246	-0.0134072	-0.0049904	-0.0169931
	388.4	0.343282	0.405616	0.0141464	-0.0130014	-0.0047584	-0.0171274
	388.6	0.343924	0.406517	0.0143766	-0.0130117	-0.0048012	-0.0174519
	388.8	0.344431	0.406698	0.0143517	-0.0123879	-0.0044391	-0.016791
	389	0.344773	0.407551	0.0143748	-0.0119461	-0.0039878	-0.0173654
	389.2	0.345253	0.407949	0.0143219	-0.0119989	-0.0042711	-0.0175196
	389.4	0.345512	0.407682	0.0138492	-0.0123158	-0.0046944	-0.0177291
	389.6	0.345754	0.407863	0.0135481	-0.0126475	-0.0044574	-0.0176229
	389.8	0.346059	0.409308	0.0136751	-0.0129679	-0.0040975	-0.0178691
	390	0.345931	0.409234	0.0134497	-0.012652	-0.0039796	-0.0173735
	390.2	0.34571	0.409218	0.0131921	-0.0125524	-0.0033608	-0.016747
	390.4	0.345743	0.410323	0.0136559	-0.0119006	-0.0024431	-0.0166535
	390.6	0.345336	0.409556	0.0134548	-0.0127979	-0.0032163	-0.0165175
	390.8	0.345158	0.409781	0.0139342	-0.0130122	-0.0029818	-0.0173047
	391	0.345387	0.409903	0.0143687	-0.0126726	-0.0027424	-0.0167134
	391.2	0.345868	0.410805	0.0149496	-0.012612	-0.0024889	-0.0167297
	391.4	0.34528	0.410133	0.0151473	-0.012513	-0.0023834	-0.0169668
	391.6	0.345214	0.410791	0.0155121	-0.0117628	-0.0022138	-0.0162985
	391.8	0.344652	0.411047	0.0155669	-0.0116911	-0.0020939	-0.0160009
	392	0.34473	0.410978	0.015684	-0.0119642	-0.0022645	-0.0157967
	392.2	0.344329	0.410688	0.0156111	-0.0124319	-0.0022295	-0.0163695
	392.4	0.34521	0.411477	0.0158931	-0.012577	-0.0020879	-0.0161796
	392.6	0.345262	0.411956	0.0160934	-0.0128234	-0.0018996	-0.0163734
	392.8	0.345677	0.412014	0.0163168	-0.012949	-0.0021999	-0.016801
	393	0.345368	0.412165	0.0166751	-0.0133268	-0.0021335	-0.0171181
	393.2	0.34502	0.411804	0.0161727	-0.0133656	-0.0018312	-0.0169267
	393.4	0.345274	0.412065	0.016202	-0.0135707	-0.0016517	-0.0169287
	393.6	0.345776	0.412288	0.0164811	-0.0137006	-0.001035	-0.0164594
	393.8	0.345525	0.412655	0.0166523	-0.013781	-0.0007876	-0.0164822
	394	0.345945	0.412255	0.0169173	-0.0142196	-0.0017841	-0.0167581
	394.2	0.346347	0.412465	0.0168003	-0.0149077	-0.0024112	-0.0170958
	394.4	0.346976	0.41315	0.0171353	-0.0150495	-0.0028666	-0.0178416
	394.6	0.346707	0.412602	0.0164416	-0.0153744	-0.0037737	-0.0182315
	394.8	0.346691	0.412364	0.0162593	-0.0153542	-0.0043062	-0.01875
	395	0.347326	0.413008	0.0168365	-0.0152347	-0.0046303	-0.0185811
	395.2	0.347131	0.413075	0.0164705	-0.0152476	-0.004987	-0.0190738
	395.4	0.347107	0.412902	0.0166094	-0.0154194	-0.0056839	-0.0189572
	395.6	0.347666	0.414008	0.0169287	-0.0151002	-0.005469	-0.0186881
	395.8	0.34771	0.41429	0.0167002	-0.0152555	-0.0057145	-0.0188021
	396	0.348182	0.414385	0.0164904	-0.015171	-0.005876	-0.0186844
	396.2	0.348408	0.41499	0.0163746	-0.0154105	-0.0060654	-0.018808
	396.4	0.349142	0.415685	0.0159863	-0.0152341	-0.0052944	-0.0184049
	396.6	0.348905	0.415512	0.0153709	-0.0148577	-0.0052683	-0.0176614
	396.8	0.348581	0.415382	0.0151772	-0.0148444	-0.0055901	-0.0175619
	397	0.348737	0.415616	0.0157048	-0.0146387	-0.0049616	-0.017226
	397.2	0.349171	0.416065	0.0153035	-0.0145498	-0.0048192	-0.0170094
	397.4	0.349822	0.416073	0.0158836	-0.0147068	-0.00505	-0.0170749
	397.6	0.350291	0.416309	0.0166839	-0.014648	-0.0050322	-0.01686
	397.8	0.34972	0.416053	0.0166584	-0.0148727	-0.0055186	-0.0169939
	398	0.349707	0.415598	0.0165522	-0.0157168	-0.0062434	-0.0177139
	398.2	0.349564	0.415415	0.0160246	-0.0155227	-0.0058306	-0.0182536
	398.4	0.349745	0.415848	0.0158851	-0.0153169	-0.0059789	-0.0187904
	398.6	0.348866	0.415094	0.0156952	-0.0149555	-0.0056849	-0.0184847
	398.8	0.3488	0.414732	0.0156869	-0.015414	-0.005561	-0.0191029
	399	0.349137	0.415417	0.0163715	-0.015307	-0.0054541	-0.0190081
	399.2	0.34884	0.414966	0.0160687	-0.0150012	-0.0051818	-0.0188797
	399.4	0.34909	0.415006	0.0164387	-0.0154211	-0.0052279	-0.0194266
	399.6	0.349491	0.415678	0.0160753	-0.0149768	-0.004459	-0.0193869
	399.8	0.34909	0.415979	0.0150587	-0.0149689	-0.0040316	-0.0188006
	400	0.348921	0.415876	0.0143333	-0.0152919	-0.0042669	-0.0193267
	400.2	0.34939	0.416575	0.0142335	-0.0148777	-0.0040997	-0.0191333
	400.4	0.349529	0.416861	0.0137145	-0.0146808	-0.0036373	-0.0186731
	400.6	0.34986	0.416569	0.0141661	-0.0147406	-0.0044437	-0.0187729
	400.8	0.350339	0.417248	0.0147815	-0.0151346	-0.0047927	-0.0198532
	401	0.350691	0.417754	0.0154724	-0.0154664	-0.0045452	-0.0194404
	401.2	0.350454	0.417206	0.0145034	-0.0153117	-0.0046057	-0.01944
	401.4	0.35117	0.417033	0.0151424	-0.0157172	-0.0050786	-0.0195025
	401.6	0.351038	0.417136	0.0155257	-0.0150745	-0.0046717	-0.0182876
	401.8	0.351043	0.416427	0.0152592	-0.0154244	-0.0049309	-0.0188635
	402	0.350757	0.415747	0.0149476	-0.0157942	-0.0051637	-0.0192662
	402.2	0.350886	0.415759	0.0150372	-0.0154871	-0.0050524	-0.0190324
	402.4	0.350765	0.415225	0.0147315	-0.0156789	-0.0056167	-0.0193901
	402.6	0.35089	0.41463	0.0146245	-0.0157494	-0.0053825	-0.0193412
	402.8	0.351224	0.41502	0.014557	-0.0160316	-0.0056211	-0.019282
	403	0.350797	0.415003	0.0153033	-0.0157366	-0.0057698	-0.0187832
	403.2	0.350443	0.414571	0.0149364	-0.0153908	-0.0056389	-0.0185222
	403.4	0.349691	0.414586	0.0147466	-0.0158257	-0.0056182	-0.019072
	403.6	0.349543	0.415187	0.0147788	-0.0158079	-0.0049946	-0.0189629
	403.8	0.349466	0.415352	0.0145595	-0.0162206	-0.0047222	-0.0186186
	404	0.349603	0.415814	0.014631	-0.0163707	-0.0048906	-0.0187946
	404.2	0.349862	0.417105	0.0152799	-0.0163503	-0.0044347	-0.0187955
	404.4	0.350303	0.417383	0.0151916	-0.0165266	-0.0044059	-0.0186958
	404.6	0.350846	0.417411	0.0152351	-0.0167892	-0.004648	-0.019256
	404.8	0.350581	0.418375	0.0148026	-0.0165622	-0.0042708	-0.0195244
	405	0.350619	0.418635	0.0148365	-0.0161954	-0.003535	-0.018993
	405.2	0.35072	0.418542	0.014375	-0.0163626	-0.0041678	-0.0194392
	405.4	0.351725	0.419542	0.0154563	-0.0165155	-0.0040256	-0.0189085
	405.6	0.351648	0.419683	0.0154693	-0.0153539	-0.0028833	-0.0181842
	405.8	0.352013	0.419418	0.0155186	-0.0159251	-0.0033806	-0.0191579
	406	0.351993	0.419385	0.0152797	-0.0158387	-0.0031948	-0.0188292
	406.2	0.352835	0.419796	0.0152364	-0.0154299	-0.0032257	-0.018566
	406.4	0.35339	0.418983	0.0143839	-0.0153116	-0.0036513	-0.0183571
	406.6	0.354069	0.419268	0.0146896	-0.0147377	-0.0034694	-0.0179994
	406.8	0.354019	0.419299	0.0147165	-0.0135671	-0.0027691	-0.0173757
	407	0.353885	0.418747	0.014813	-0.0132032	-0.0030714	-0.0169311
	407.2	0.353983	0.41845	0.014463	-0.0131973	-0.0028598	-0.0170555
	407.4	0.35415	0.418659	0.0148277	-0.0127413	-0.0020556	-0.0175502
	407.6	0.354524	0.418683	0.0153616	-0.0126046	-0.0019781	-0.0171759
	407.8	0.354131	0.41869	0.0148203	-0.0128946	-0.0020568	-0.0170382
	408	0.353678	0.418939	0.0146511	-0.0127775	-0.0021933	-0.0173752
	408.2	0.353341	0.418674	0.0141053	-0.0132719	-0.0031287	-0.0176267
	408.4	0.352918	0.417769	0.0134571	-0.0134049	-0.0032086	-0.0176802
	408.6	0.353174	0.417909	0.0137196	-0.0141042	-0.0033758	-0.0189448
	408.8	0.353131	0.418467	0.0141317	-0.0137709	-0.0034014	-0.0186436
	409	0.352587	0.418442	0.0144727	-0.0146512	-0.003759	-0.0184088
	409.2	0.352496	0.418473	0.014388	-0.0154242	-0.0045307	-0.0189348
	409.4	0.352547	0.418892	0.0150068	-0.0149607	-0.0041074	-0.0181291
	409.6	0.351711	0.418409	0.0144665	-0.0155511	-0.0041275	-0.0177411
	409.8	0.352046	0.418882	0.0147839	-0.0163959	-0.0047585	-0.0181294
	410	0.352833	0.419059	0.0148675	-0.0164437	-0.0049554	-0.0176318
	410.2	0.353007	0.419405	0.0148294	-0.0167419	-0.0049955	-0.0170547
	410.4	0.352813	0.419168	0.0146225	-0.0170307	-0.0052269	-0.0171353
	410.6	0.353504	0.419812	0.0153769	-0.0163242	-0.0049032	-0.0164287
	410.8	0.353023	0.42	0.01486	-0.0161995	-0.0045982	-0.0156039
	411	0.353354	0.420438	0.015285	-0.0166175	-0.0051343	-0.0159109
	411.2	0.354339	0.420624	0.0155992	-0.0160346	-0.0050599	-0.0164143
	411.4	0.354526	0.420759	0.015051	-0.0156951	-0.0050748	-0.0166905
	411.6	0.355055	0.421425	0.015223	-0.0158296	-0.0050592	-0.0169968
	411.8	0.355246	0.421432	0.0148246	-0.0159662	-0.0053506	-0.0174791
	412	0.355085	0.421227	0.0143874	-0.0156583	-0.0052326	-0.0168667
	412.2	0.355705	0.420729	0.0141938	-0.015564	-0.0048433	-0.0166997
	412.4	0.356221	0.420554	0.0138258	-0.0155882	-0.0044082	-0.0173816
	412.6	0.356914	0.421262	0.0141276	-0.0156949	-0.0042916	-0.0173073
	412.8	0.357316	0.421478	0.0138923	-0.0148545	-0.0040849	-0.0167244
	413	0.357027	0.421149	0.0130326	-0.0152593	-0.0044186	-0.0169771
	413.2	0.356908	0.42133	0.0126584	-0.0151891	-0.0046022	-0.0171895
	413.4	0.356744	0.421734	0.0130134	-0.0155159	-0.0043344	-0.0171359
	413.6	0.35672	0.421157	0.012834	-0.0159521	-0.0046933	-0.0170267
	413.8	0.357203	0.421719	0.0135125	-0.0155844	-0.0045442	-0.0168959
	414	0.357401	0.422188	0.0141984	-0.0153952	-0.0042707	-0.0168474
	414.2	0.356638	0.4223	0.0144189	-0.0150058	-0.0048517	-0.0163723
	414.4	0.356225	0.422344	0.0145585	-0.014884	-0.0055259	-0.016796
	414.6	0.356805	0.422838	0.0150531	-0.014295	-0.006094	-0.0165591
	414.8	0.35686	0.422924	0.0153902	-0.0145102	-0.0065703	-0.0168587
	415	0.357144	0.422653	0.0160162	-0.0141723	-0.006792	-0.0173012
	415.2	0.358011	0.423332	0.0162044	-0.01382	-0.0069253	-0.0176652
	415.4	0.357836	0.422943	0.01556	-0.0136923	-0.0067456	-0.0179637
	415.6	0.358227	0.423008	0.0161785	-0.013432	-0.0066685	-0.017598
	415.8	0.358285	0.423082	0.0164522	-0.0133929	-0.0064746	-0.0172743
	416	0.35787	0.422749	0.0156492	-0.0125795	-0.0062875	-0.0168186
	416.2	0.358494	0.42247	0.0156507	-0.0124081	-0.00555	-0.0171368
	416.4	0.358741	0.423004	0.015562	-0.0127997	-0.0054501	-0.017899
	416.6	0.358541	0.423497	0.015303	-0.0124785	-0.0045951	-0.0173691
	416.8	0.357968	0.422952	0.0146409	-0.0124247	-0.0046149	-0.0172222
	417	0.357783	0.422919	0.0143715	-0.0129652	-0.0040978	-0.017294
	417.2	0.357732	0.423566	0.0142922	-0.0132356	-0.0037667	-0.0173804
	417.4	0.357833	0.423032	0.0144076	-0.0133884	-0.0034425	-0.0168628
	417.6	0.357566	0.421934	0.014102	-0.0137942	-0.0039225	-0.0172131
	417.8	0.358606	0.422428	0.01419	-0.0134212	-0.0032591	-0.0169618
	418	0.359008	0.422891	0.0140977	-0.0139065	-0.0041071	-0.0168129
	418.2	0.358759	0.421935	0.0133597	-0.0142116	-0.0049612	-0.0171937
	418.4	0.359158	0.421893	0.0132722	-0.0139922	-0.0050447	-0.0177679
	418.6	0.360105	0.42192	0.0133279	-0.0139564	-0.0051099	-0.017434
	418.8	0.360445	0.421591	0.0135516	-0.0140923	-0.004703	-0.0172044
	419	0.360734	0.421708	0.013434	-0.0140077	-0.0042347	-0.0167227
	419.2	0.36081	0.422222	0.0134548	-0.0138597	-0.0043906	-0.016425
	419.4	0.360671	0.421238	0.013252	-0.0141979	-0.0049108	-0.0164147
	419.6	0.361535	0.421686	0.01379	-0.014453	-0.0052748	-0.0168839
	419.8	0.361451	0.422385	0.0140773	-0.0141965	-0.0049957	-0.0168495
	420	0.36125	0.422556	0.0138834	-0.0139782	-0.0056013	-0.0172304
	420.2	0.36179	0.423372	0.0147321	-0.0138924	-0.0050728	-0.0174089
	420.4	0.361506	0.423654	0.0143931	-0.014144	-0.0055421	-0.017827
	420.6	0.360691	0.424251	0.0143104	-0.0139077	-0.0050707	-0.0178502
	420.8	0.36017	0.424223	0.0148043	-0.0140113	-0.0051923	-0.0183098
	421	0.35995	0.424388	0.014348	-0.0143665	-0.005471	-0.0185175
	421.2	0.359832	0.424909	0.014479	-0.014416	-0.00597	-0.0185681
	421.4	0.359617	0.424091	0.0146312	-0.0148705	-0.0062549	-0.0188422
	421.6	0.359568	0.42366	0.0143383	-0.0146724	-0.0069032	-0.0191856
	421.8	0.360133	0.424173	0.0140918	-0.0141655	-0.0071099	-0.0187238
	422	0.35985	0.424546	0.0141503	-0.014432	-0.0075442	-0.0188268
	422.2	0.359333	0.423416	0.0133473	-0.0141796	-0.0076502	-0.0195131
	422.4	0.359694	0.423729	0.0134974	-0.0134211	-0.0074313	-0.0189939
	422.6	0.360127	0.424348	0.0136104	-0.0133991	-0.0068708	-0.0184704
	422.8	0.36006	0.424009	0.0130747	-0.0142531	-0.0074467	-0.0184298
	423	0.360538	0.424855	0.0132085	-0.01468	-0.0076743	-0.0179731
	423.2	0.361226	0.425938	0.0140513	-0.0150139	-0.00786	-0.0179257
	423.4	0.361781	0.425506	0.0140488	-0.0159606	-0.0086131	-0.0179787
	423.6	0.362288	0.426047	0.0144506	-0.0165546	-0.0085935	-0.0184509
	423.8	0.362076	0.426792	0.0147354	-0.0168511	-0.0082437	-0.0179972
	424	0.362245	0.427101	0.0146468	-0.016923	-0.0083683	-0.0177689
	424.2	0.361982	0.427247	0.0149459	-0.0169154	-0.0085132	-0.0180198
	424.4	0.361978	0.427748	0.0151425	-0.0173669	-0.008191	-0.0185227
	424.6	0.3621	0.428314	0.015287	-0.0169015	-0.0074366	-0.0181428
	424.8	0.361526	0.427675	0.0149881	-0.0168224	-0.0075208	-0.017471
	425	0.361165	0.427721	0.0147389	-0.0167611	-0.0078638	-0.0175299
	425.2	0.361322	0.427935	0.0153758	-0.0161223	-0.0081382	-0.016815
	425.4	0.360704	0.42723	0.0148352	-0.0160872	-0.0079869	-0.0167436
	425.6	0.361394	0.427502	0.0154294	-0.0149592	-0.0077232	-0.0162358
	425.8	0.361534	0.427735	0.0152405	-0.0145679	-0.0073471	-0.0159057
	426	0.361723	0.427934	0.0155737	-0.0141876	-0.0071425	-0.0160857
	426.2	0.36188	0.427893	0.0154163	-0.0135668	-0.00647	-0.0165325
	426.4	0.362375	0.428416	0.0153361	-0.0131309	-0.0063121	-0.0162591
	426.6	0.362166	0.428552	0.0152446	-0.0131485	-0.0062774	-0.0164613
	426.8	0.362295	0.428374	0.0149987	-0.0139083	-0.0066375	-0.0167057
	427	0.36335	0.42902	0.0156211	-0.013514	-0.0062764	-0.0164289
	427.2	0.363257	0.428784	0.0154574	-0.0142104	-0.0064246	-0.0167093
	427.4	0.363115	0.427897	0.0150437	-0.0153202	-0.0068892	-0.0178604
	427.6	0.363512	0.427966	0.0153525	-0.0158704	-0.0064648	-0.0189673
	427.8	0.362843	0.42792	0.0150561	-0.0164569	-0.0063653	-0.0191986
	428	0.36298	0.42764	0.0150097	-0.0164699	-0.0059053	-0.0200129
	428.2	0.363615	0.427874	0.0155378	-0.0161425	-0.0053727	-0.0198981
	428.4	0.364036	0.428063	0.0155471	-0.0163346	-0.0048244	-0.0196021
	428.6	0.36427	0.427657	0.0149786	-0.0159234	-0.0043142	-0.0190105
	428.8	0.363884	0.427249	0.0146883	-0.0161576	-0.0045132	-0.0190616
	429	0.363553	0.427915	0.0149316	-0.0167358	-0.0046772	-0.019199
	429.2	0.363109	0.427849	0.01475	-0.0171012	-0.0050408	-0.019193
	429.4	0.363396	0.428069	0.0151666	-0.0172296	-0.0042473	-0.0197389
	429.6	0.363965	0.428851	0.0163098	-0.0167361	-0.0039547	-0.0189818
	429.8	0.363916	0.429281	0.0165151	-0.0168855	-0.0038249	-0.018829
	430	0.364551	0.429931	0.0172338	-0.0164959	-0.0039515	-0.0191135
	430.2	0.364522	0.430546	0.0173123	-0.0160448	-0.0038333	-0.0189314
	430.4	0.364358	0.430878	0.0170299	-0.0164034	-0.0043523	-0.0187218
	430.6	0.36443	0.431163	0.0176309	-0.0161596	-0.0048551	-0.0183598
	430.8	0.364346	0.431404	0.0176898	-0.0158341	-0.0047018	-0.017468
	431	0.364477	0.431853	0.017899	-0.0157367	-0.004726	-0.0174601
	431.2	0.364256	0.431527	0.017758	-0.015889	-0.0052258	-0.018193
	431.4	0.364322	0.432215	0.0182066	-0.0161681	-0.0056268	-0.0185102
	431.6	0.364633	0.432469	0.0182648	-0.0161906	-0.0049959	-0.0182255
	431.8	0.364746	0.432967	0.0179435	-0.0160622	-0.0051072	-0.0181421
	432	0.365234	0.433382	0.017979	-0.0152497	-0.0044738	-0.0177556
	432.2	0.36533	0.434121	0.0179857	-0.0147557	-0.0040753	-0.0169048
	432.4	0.36504	0.433813	0.0173528	-0.014383	-0.0042122	-0.0169879
	432.6	0.364924	0.433135	0.0167641	-0.0145249	-0.0044235	-0.0173483
	432.8	0.364383	0.43326	0.0161342	-0.0151655	-0.0046232	-0.0178767
	433	0.364111	0.432934	0.0161818	-0.0160086	-0.0047296	-0.0180926
	433.2	0.363672	0.432322	0.0157233	-0.0164721	-0.0054049	-0.0185935
	433.4	0.364267	0.432801	0.0162855	-0.0162976	-0.0046861	-0.0186758
	433.6	0.364969	0.433143	0.0168584	-0.016123	-0.0045915	-0.0178843
	433.8	0.365201	0.433008	0.0167059	-0.0163286	-0.0051243	-0.0181591
	434	0.365202	0.433242	0.0166061	-0.0166654	-0.0052578	-0.0183777
	434.2	0.365884	0.433771	0.0168969	-0.0169332	-0.0054878	-0.0183703
	434.4	0.366588	0.434425	0.0170033	-0.0172227	-0.005897	-0.0179015
	434.6	0.367037	0.435362	0.0176392	-0.0172902	-0.0064881	-0.0178568
	434.8	0.36707	0.435511	0.0174586	-0.0168488	-0.0055818	-0.0175804
	435	0.367855	0.435679	0.0173409	-0.0172697	-0.0059593	-0.0175449
	435.2	0.368429	0.435476	0.0175462	-0.0178978	-0.0069536	-0.0183809
	435.4	0.368836	0.436246	0.0180154	-0.0179768	-0.0067645	-0.017989
	435.6	0.369146	0.436286	0.0174699	-0.0182716	-0.0066145	-0.0175668
	435.8	0.368974	0.436677	0.0170389	-0.0183462	-0.0072119	-0.0182593
	436	0.369237	0.437773	0.0174134	-0.0184329	-0.0072087	-0.0182985
	436.2	0.368877	0.437887	0.0169256	-0.0180184	-0.0072648	-0.0175792
	436.4	0.368352	0.436794	0.0168485	-0.0181252	-0.0081914	-0.0179489
	436.6	0.368885	0.436856	0.0175091	-0.0188387	-0.0088564	-0.0185443
	436.8	0.368896	0.436757	0.0172663	-0.0190398	-0.0089536	-0.0183444
	437	0.368703	0.436342	0.017067	-0.0191192	-0.0094685	-0.0185858
	437.2	0.368434	0.436496	0.0170254	-0.0186974	-0.0096228	-0.0194414
	437.4	0.369069	0.437352	0.0176111	-0.0176895	-0.009169	-0.0191153
	437.6	0.368787	0.436982	0.0175872	-0.0175368	-0.0095795	-0.0189582
	437.8	0.368447	0.437112	0.0175254	-0.0174234	-0.0095376	-0.0197701
	438	0.368634	0.437785	0.0179663	-0.0174079	-0.0092204	-0.0195538
	438.2	0.368451	0.438059	0.0181056	-0.0170663	-0.0090945	-0.0191722
	438.4	0.368279	0.438504	0.0182588	-0.0168461	-0.0085024	-0.0190465
	438.6	0.367427	0.438254	0.0178359	-0.0164497	-0.0082283	-0.0189193
	438.8	0.367035	0.437519	0.0175743	-0.0160697	-0.0077159	-0.0185309
	439	0.367215	0.437475	0.0175736	-0.0163381	-0.0076076	-0.0185817
	439.2	0.366804	0.437656	0.0181137	-0.0163204	-0.007868	-0.0187386
	439.4	0.366324	0.438206	0.0180753	-0.0155446	-0.0068998	-0.0176989
	439.6	0.365984	0.437871	0.0177068	-0.0161332	-0.0067215	-0.0179432
	439.8	0.366105	0.438305	0.0180301	-0.0155695	-0.0064448	-0.0177125
	440	0.366498	0.439387	0.0182707	-0.0155427	-0.0058749	-0.0164602
	440.2	0.366373	0.438904	0.017905	-0.0151055	-0.005226	-0.0158732
	440.4	0.367098	0.438302	0.0182127	-0.0153213	-0.005391	-0.0163485
	440.6	0.368139	0.438991	0.0187973	-0.0152197	-0.0044279	-0.0155381
	440.8	0.368048	0.43828	0.0179701	-0.0156259	-0.0045775	-0.0159905
	441	0.36835	0.437814	0.0174508	-0.0157232	-0.0051923	-0.0164628
	441.2	0.368502	0.437503	0.017599	-0.0158617	-0.0050365	-0.0162739
	441.4	0.368763	0.437346	0.0169659	-0.0160738	-0.0051135	-0.0160738
	441.6	0.369249	0.43691	0.016859	-0.0161918	-0.0050179	-0.016321
	441.8	0.369354	0.436926	0.0171478	-0.0166111	-0.0046926	-0.0164316
	442	0.369989	0.437503	0.0175258	-0.0168631	-0.0049982	-0.0161633
	442.2	0.369981	0.43702	0.0177396	-0.0168047	-0.0048694	-0.0162631
	442.4	0.370052	0.43704	0.0180075	-0.016955	-0.0054106	-0.0166768
	442.6	0.369868	0.43718	0.0178239	-0.0167925	-0.006271	-0.0171298
	442.8	0.370592	0.437512	0.0183446	-0.0170985	-0.0068466	-0.0176422
	443	0.370622	0.43792	0.0183631	-0.0172306	-0.0078503	-0.0178726
	443.2	0.370518	0.438552	0.0185329	-0.0174265	-0.0088084	-0.0184324
	443.4	0.370862	0.43863	0.0185494	-0.0168202	-0.0081758	-0.0185345
	443.6	0.37037	0.437959	0.0185359	-0.0173865	-0.0087603	-0.0191596
	443.8	0.370445	0.43897	0.0189496	-0.0170051	-0.0085582	-0.0190926
	444	0.370967	0.43962	0.0185992	-0.0168022	-0.0078454	-0.0189749
	444.2	0.370942	0.439386	0.0186347	-0.0168712	-0.0079322	-0.0189786
	444.4	0.371227	0.439798	0.0187077	-0.0172674	-0.0077739	-0.0196266
	444.6	0.371778	0.440271	0.0186766	-0.0177225	-0.0078275	-0.0199149
	444.8	0.37163	0.439678	0.0181972	-0.0178442	-0.0086392	-0.0201188
	445	0.372185	0.439822	0.0179392	-0.0177468	-0.0089139	-0.0200732
	445.2	0.372405	0.439775	0.0181836	-0.0175643	-0.0079124	-0.0197072
	445.4	0.372986	0.440238	0.0178917	-0.0171696	-0.0078959	-0.0198283
	445.6	0.373404	0.440514	0.0184223	-0.017	-0.0074525	-0.0195957
	445.8	0.373187	0.440697	0.0183508	-0.0167371	-0.00666	-0.0192129
	446	0.37361	0.441237	0.0187755	-0.0162439	-0.0065364	-0.0190281
	446.2	0.37277	0.440314	0.0183001	-0.0161807	-0.0065556	-0.0192622
	446.4	0.372897	0.440492	0.0182174	-0.0162609	-0.0065867	-0.019925
	446.6	0.372994	0.440703	0.0182348	-0.0162299	-0.006753	-0.0199154
	446.8	0.372665	0.440011	0.0179086	-0.0167777	-0.007465	-0.0193342
	447	0.372665	0.440224	0.0180299	-0.0171973	-0.0076087	-0.0193187
	447.2	0.372208	0.440333	0.018003	-0.0170898	-0.0073607	-0.0184444
	447.4	0.37171	0.439885	0.0179343	-0.0170272	-0.0070871	-0.0183327
	447.6	0.371524	0.44006	0.0183656	-0.0176913	-0.007211	-0.0184683
	447.8	0.371725	0.440821	0.018628	-0.0171763	-0.0063052	-0.0173812
	448	0.371562	0.440878	0.0184786	-0.0177028	-0.006328	-0.0172258
	448.2	0.371632	0.440801	0.0184457	-0.0180556	-0.0065239	-0.0177388
	448.4	0.372257	0.441132	0.0185855	-0.0179765	-0.0065948	-0.0178489
	448.6	0.372264	0.441124	0.0186011	-0.0179393	-0.0066652	-0.0171373
	448.8	0.372346	0.441402	0.0189669	-0.0175867	-0.006156	-0.0169107
	449	0.372706	0.441084	0.0186805	-0.0174904	-0.0059754	-0.0167787
	449.2	0.372513	0.440548	0.0186947	-0.0171017	-0.0055062	-0.0160905
	449.4	0.37282	0.440814	0.0185375	-0.0168682	-0.0055651	-0.0165675
	449.6	0.373267	0.440995	0.0187881	-0.0163913	-0.00478	-0.0160801
	449.8	0.373051	0.441503	0.0184871	-0.015816	-0.0045108	-0.0153824
	450	0.373574	0.441743	0.0181661	-0.0161291	-0.0048888	-0.016034
	450.2	0.373836	0.44144	0.017862	-0.0166785	-0.0054463	-0.0168038
	450.4	0.374093	0.441838	0.0175962	-0.0165675	-0.0050033	-0.0168488
	450.6	0.374019	0.441958	0.0174274	-0.0166574	-0.0053012	-0.0170153
	450.8	0.373839	0.441537	0.017102	-0.016732	-0.0058923	-0.0163016
	451	0.373901	0.442122	0.0169346	-0.0173031	-0.006231	-0.0166277
	451.2	0.37372	0.442081	0.0167058	-0.0173605	-0.0064133	-0.0165526
	451.4	0.374521	0.442224	0.0171833	-0.0175303	-0.0062862	-0.017378
	451.6	0.37434	0.442063	0.0171467	-0.0177211	-0.0061037	-0.0170324
	451.8	0.374001	0.441685	0.0167229	-0.0179559	-0.0064334	-0.0170928
	452	0.373765	0.440849	0.0165732	-0.0183179	-0.0071736	-0.017751
	452.2	0.373668	0.440367	0.0163147	-0.0174854	-0.0066874	-0.0172391
	452.4	0.373885	0.440674	0.016434	-0.0176895	-0.0064467	-0.0168301
	452.6	0.373408	0.440042	0.015918	-0.0177734	-0.0061599	-0.0166596
	452.8	0.374279	0.440352	0.0161056	-0.0173632	-0.0063389	-0.0165169
	453	0.374003	0.439932	0.0163179	-0.01748	-0.0064962	-0.0160684
	453.2	0.373965	0.439964	0.0162701	-0.0172119	-0.0068204	-0.016174
	453.4	0.374183	0.440528	0.0166706	-0.0170076	-0.0068338	-0.0161225
	453.6	0.37468	0.441775	0.0173733	-0.0164816	-0.006691	-0.0152159
	453.8	0.374086	0.442245	0.0169725	-0.016658	-0.0076606	-0.0151938
	454	0.374178	0.442445	0.0169212	-0.0166812	-0.0082339	-0.015878
	454.2	0.374	0.442938	0.0174504	-0.0164761	-0.0078528	-0.0159427
	454.4	0.373822	0.443447	0.0171116	-0.0159786	-0.0076219	-0.015723
	454.6	0.373746	0.443056	0.0174219	-0.0162245	-0.0079402	-0.0163095
	454.8	0.37379	0.44309	0.0175663	-0.0163385	-0.0079025	-0.0161228
	455	0.373555	0.443001	0.0173067	-0.0161986	-0.0076098	-0.0163883
	455.2	0.373477	0.442437	0.0171828	-0.0160852	-0.0072265	-0.0165803
	455.4	0.373746	0.442757	0.0176443	-0.0158568	-0.0066212	-0.0167808
	455.6	0.372985	0.442725	0.0169738	-0.0155042	-0.0062661	-0.0162584
	455.8	0.373139	0.442489	0.0165052	-0.0156017	-0.0064279	-0.0160497
	456	0.372477	0.441662	0.0158501	-0.0152822	-0.0058906	-0.0161174
	456.2	0.373174	0.442457	0.0156742	-0.0147581	-0.0050543	-0.0158773
	456.4	0.373961	0.442816	0.0153821	-0.0151686	-0.0051425	-0.0158802
	456.6	0.374419	0.442819	0.0154664	-0.0155252	-0.005354	-0.0164015
	456.8	0.375452	0.444	0.0159793	-0.0154676	-0.0057987	-0.0168737
	457	0.375201	0.443872	0.016105	-0.0157076	-0.0057118	-0.017046
	457.2	0.375329	0.443821	0.0159735	-0.0161258	-0.0065437	-0.0175551
	457.4	0.376071	0.444679	0.0168123	-0.016118	-0.0071484	-0.0174192
	457.6	0.375798	0.444941	0.0167129	-0.0163842	-0.0074432	-0.0170114
	457.8	0.375424	0.444928	0.0168864	-0.0171778	-0.0082162	-0.0179496
	458	0.375846	0.444956	0.01694	-0.0170971	-0.0083708	-0.0181385
	458.2	0.376252	0.44547	0.0176056	-0.0168684	-0.0079691	-0.0174746
	458.4	0.376069	0.445282	0.0174802	-0.0172095	-0.0084803	-0.0181038
	458.6	0.376661	0.44483	0.0181525	-0.0173315	-0.0080326	-0.0183548
	458.8	0.376914	0.44506	0.0183707	-0.0170633	-0.0079154	-0.0181436
	459	0.376697	0.444862	0.0181886	-0.0170792	-0.0082878	-0.0183303
	459.2	0.377677	0.444835	0.0181642	-0.017118	-0.0079694	-0.0186375
	459.4	0.377724	0.445093	0.0183243	-0.0167138	-0.0074897	-0.0178327
	459.6	0.377506	0.445243	0.0179643	-0.0167419	-0.0076229	-0.0177682
	459.8	0.37763	0.444385	0.0173843	-0.0174321	-0.0080421	-0.0183174
	460	0.377514	0.444275	0.0170857	-0.0173974	-0.0078068	-0.0186443
	460.2	0.378737	0.445413	0.0174563	-0.0171278	-0.0075511	-0.0186837
	460.4	0.379776	0.445508	0.0179583	-0.0176816	-0.0075184	-0.0191553
	460.6	0.379534	0.44557	0.0178952	-0.0176854	-0.0080033	-0.0199554
	460.8	0.379366	0.446206	0.0179213	-0.0175769	-0.0085886	-0.020022
	461	0.378955	0.445645	0.0174494	-0.0173699	-0.0086138	-0.0197446
	461.2	0.378549	0.445411	0.0170442	-0.0179673	-0.0095331	-0.0200436
	461.4	0.377906	0.445337	0.0166466	-0.0181926	-0.0097236	-0.0198192
	461.6	0.377121	0.445286	0.0160761	-0.0185717	-0.0093136	-0.0197091
	461.8	0.377306	0.445644	0.0161743	-0.0190174	-0.0098104	-0.0194721
	462	0.376841	0.445551	0.016013	-0.0184163	-0.0096434	-0.0181898
	462.2	0.377132	0.446393	0.0167437	-0.0180417	-0.0090105	-0.0177543
	462.4	0.376479	0.445783	0.0164207	-0.0179614	-0.0090938	-0.0178083
	462.6	0.376766	0.445822	0.0165393	-0.0180138	-0.0090144	-0.017072
	462.8	0.376428	0.445743	0.0166134	-0.0177883	-0.009006	-0.0170549
	463	0.376748	0.44567	0.0165586	-0.0177061	-0.0094537	-0.0165287
	463.2	0.376651	0.44524	0.016203	-0.0175056	-0.0087546	-0.0158228
	463.4	0.376565	0.445697	0.016603	-0.0176666	-0.0088362	-0.0157757
	463.6	0.377302	0.445932	0.0167256	-0.0177898	-0.0083694	-0.0156821
	463.8	0.377687	0.445791	0.0169774	-0.0179998	-0.0080214	-0.0158007
	464	0.378199	0.446064	0.0172322	-0.0176839	-0.0075747	-0.0159931
	464.2	0.378827	0.446461	0.0171784	-0.0168999	-0.0070055	-0.015807
	464.4	0.378685	0.445989	0.0170882	-0.0169216	-0.0071895	-0.0155677
	464.6	0.378482	0.445921	0.0164791	-0.016423	-0.0072599	-0.015714
	464.8	0.37868	0.445507	0.0157172	-0.0160378	-0.0067915	-0.0152363
	465	0.378722	0.444751	0.0150245	-0.0157947	-0.0062437	-0.014854
	465.2	0.379	0.444601	0.0150993	-0.0166182	-0.0061	-0.0158477
	465.4	0.379609	0.445097	0.0153874	-0.0166427	-0.0057056	-0.0156652
	465.6	0.380573	0.445589	0.0155118	-0.0166684	-0.0056626	-0.0151452
	465.8	0.380878	0.446326	0.016211	-0.0173642	-0.0058886	-0.0153917
	466	0.38132	0.446454	0.0164592	-0.0173146	-0.0056294	-0.0154381
	466.2	0.381771	0.446901	0.0168085	-0.0172781	-0.0055859	-0.0155528
	466.4	0.381849	0.44661	0.0168083	-0.0170619	-0.006348	-0.0160016
	466.6	0.381922	0.446896	0.0168198	-0.0172098	-0.0067582	-0.0167384
	466.8	0.381727	0.446991	0.0174937	-0.0172135	-0.0069556	-0.0171985
	467	0.381478	0.447474	0.0176127	-0.0177465	-0.0076294	-0.0176111
	467.2	0.381297	0.447474	0.017552	-0.0177702	-0.0076687	-0.0177952
	467.4	0.381529	0.448564	0.0183183	-0.0179736	-0.0080162	-0.0180792
	467.6	0.381412	0.448327	0.0187022	-0.0178186	-0.0076257	-0.0177815
	467.8	0.381431	0.448053	0.018727	-0.018381	-0.0086298	-0.0189684
	468	0.381145	0.448108	0.0183289	-0.018232	-0.0087889	-0.0186995
	468.2	0.380537	0.447844	0.0180296	-0.0181447	-0.0084398	-0.0184816
	468.4	0.380482	0.447352	0.0180744	-0.0179378	-0.0083855	-0.0181247
	468.6	0.380246	0.447093	0.0180521	-0.0176296	-0.007662	-0.0178818
	468.8	0.380058	0.447516	0.0182115	-0.017206	-0.0066821	-0.0176519
	469	0.380144	0.447373	0.0183936	-0.0171511	-0.006248	-0.0178761
	469.2	0.380123	0.447845	0.0186189	-0.0171788	-0.0058121	-0.0176718
	469.4	0.380604	0.44851	0.0188812	-0.016875	-0.0056999	-0.0165095
	469.6	0.380136	0.448578	0.0187325	-0.016651	-0.0060447	-0.0161564
	469.8	0.379973	0.449175	0.0189929	-0.0170624	-0.0059122	-0.0162729
	470	0.380473	0.449882	0.0190024	-0.0165343	-0.0055757	-0.0154291
	470.2	0.380648	0.449926	0.0192698	-0.0160949	-0.0059856	-0.0154204
	470.4	0.38072	0.449851	0.0189787	-0.016019	-0.006359	-0.0157891
	470.6	0.379901	0.450426	0.0189341	-0.0158149	-0.0064405	-0.0157959
	470.8	0.380038	0.45068	0.0189045	-0.0154229	-0.0061337	-0.0155751
	471	0.379525	0.450653	0.0183321	-0.0157062	-0.006877	-0.0157251
	471.2	0.380275	0.4509	0.0186772	-0.0156485	-0.0068643	-0.0154409
	471.4	0.380678	0.451349	0.0188429	-0.0160074	-0.0069757	-0.0157702
	471.6	0.381059	0.450489	0.0188995	-0.0165438	-0.0074799	-0.0158948
	471.8	0.381206	0.450392	0.0183952	-0.0173694	-0.0081065	-0.0163282
	472	0.381227	0.45076	0.0185244	-0.0171978	-0.0074453	-0.0162332
	472.2	0.380525	0.449831	0.0183151	-0.0175283	-0.0074788	-0.0161359
	472.4	0.380748	0.450298	0.0187886	-0.0174862	-0.0076481	-0.0162037
	472.6	0.380811	0.451004	0.018972	-0.0174238	-0.0073891	-0.0167086
	472.8	0.381201	0.451406	0.0191419	-0.0175045	-0.0072862	-0.0167225
	473	0.381515	0.451202	0.0188704	-0.0178741	-0.0078152	-0.0167005
	473.2	0.381876	0.452216	0.0188935	-0.0182445	-0.0080564	-0.0165315
	473.4	0.381734	0.451927	0.0184154	-0.0180569	-0.0085295	-0.0159781
	473.6	0.381332	0.452301	0.0183791	-0.0183487	-0.0090276	-0.0167044
	473.8	0.381606	0.453014	0.0182017	-0.0185539	-0.0087189	-0.0168002
	474	0.381534	0.453419	0.0181203	-0.0181398	-0.008667	-0.0166209
	474.2	0.381091	0.452891	0.0178664	-0.0183809	-0.009463	-0.0170823
	474.4	0.38105	0.453395	0.0178119	-0.0183307	-0.009113	-0.0171455
	474.6	0.3816	0.454394	0.0182793	-0.0178567	-0.0093417	-0.0174943
	474.8	0.381937	0.454395	0.0182284	-0.0182695	-0.0093818	-0.0176767
	475	0.382323	0.454847	0.0185923	-0.0186339	-0.0100001	-0.0181863
	475.2	0.382883	0.455462	0.0193986	-0.0185423	-0.0098999	-0.0181768
	475.4	0.382238	0.45498	0.0189161	-0.0190919	-0.0102524	-0.0181032
	475.6	0.382534	0.454346	0.019057	-0.0194008	-0.0103609	-0.0185298
	475.8	0.382622	0.454288	0.0194388	-0.0191516	-0.0102229	-0.018467
	476	0.382899	0.45422	0.0197294	-0.0193057	-0.0098265	-0.0182727
	476.2	0.382661	0.453473	0.0197614	-0.0197599	-0.0097588	-0.0184077
	476.4	0.383632	0.45377	0.0202005	-0.0193637	-0.0095882	-0.018181
	476.6	0.3837	0.454033	0.0201028	-0.0193887	-0.0091776	-0.0180402
	476.8	0.384513	0.453552	0.020434	-0.0197538	-0.0088469	-0.0182033
	477	0.385296	0.453334	0.0203883	-0.0195891	-0.0085017	-0.0181159
	477.2	0.385178	0.453349	0.0202974	-0.0195134	-0.0081257	-0.0176976
	477.4	0.385387	0.453259	0.0200009	-0.019007	-0.0073194	-0.0175064
	477.6	0.38557	0.453065	0.0198763	-0.0188239	-0.0072358	-0.0177064
	477.8	0.385319	0.453269	0.019789	-0.0181023	-0.0066459	-0.0168822
	478	0.385723	0.453642	0.0201338	-0.0181927	-0.0069381	-0.0174982
	478.2	0.385728	0.45349	0.0196539	-0.0179406	-0.0073583	-0.017385
	478.4	0.38636	0.454838	0.0204126	-0.0178962	-0.0070868	-0.0173262
	478.6	0.386679	0.455908	0.0205898	-0.0177628	-0.0075671	-0.0178166
	478.8	0.385767	0.455953	0.0203844	-0.0177999	-0.0084968	-0.0173165
	479	0.385397	0.456726	0.0206389	-0.0171758	-0.0085088	-0.0167868
	479.2	0.385083	0.4572	0.0207092	-0.017188	-0.0086287	-0.0172895
	479.4	0.384919	0.456427	0.0201949	-0.0170731	-0.0089472	-0.0173175
	479.6	0.384887	0.456015	0.0201585	-0.0171354	-0.0091978	-0.0180752
	479.8	0.384498	0.456435	0.0205314	-0.0173573	-0.0092172	-0.0181239
	480	0.384662	0.456428	0.0202735	-0.0176462	-0.0092388	-0.0182851
	480.2	0.384718	0.456143	0.0200624	-0.0175916	-0.0092437	-0.0185216
	480.4	0.38485	0.456216	0.0198964	-0.017468	-0.0088829	-0.0181569
	480.6	0.385166	0.456402	0.0196514	-0.0173834	-0.0086383	-0.0182755
	480.8	0.384999	0.45596	0.0195337	-0.0174204	-0.0083868	-0.0179914
	481	0.384705	0.456152	0.0194335	-0.0169233	-0.0076772	-0.0178308
	481.2	0.384978	0.456219	0.0195809	-0.0166766	-0.0075956	-0.0171141
	481.4	0.384804	0.456128	0.0191129	-0.0167187	-0.0078875	-0.0169082
	481.6	0.384446	0.455987	0.0189532	-0.01715	-0.0084595	-0.0171073
	481.8	0.384977	0.456629	0.0191522	-0.0174107	-0.008031	-0.0168611
	482	0.385206	0.456533	0.0188398	-0.0181155	-0.0084539	-0.0173481
	482.2	0.385216	0.456386	0.0185224	-0.017514	-0.0080964	-0.016928
	482.4	0.385929	0.45731	0.019455	-0.0173928	-0.0076706	-0.0168703
	482.6	0.386203	0.457505	0.0194021	-0.0173673	-0.0084618	-0.0168052
	482.8	0.385649	0.457565	0.0198006	-0.0174753	-0.0086096	-0.0163355
	483	0.386316	0.4578	0.0200493	-0.0175355	-0.0080371	-0.016411
	483.2	0.386317	0.457786	0.0200875	-0.0179796	-0.0087021	-0.0170606
	483.4	0.386399	0.457666	0.020244	-0.0181222	-0.0089333	-0.0172333
	483.6	0.386895	0.458256	0.0209293	-0.0183564	-0.0085848	-0.0174786
	483.8	0.387159	0.458523	0.0212448	-0.0181914	-0.008995	-0.0172782
	484	0.387428	0.458352	0.021461	-0.0182117	-0.0093591	-0.0175702
	484.2	0.388197	0.458697	0.0216928	-0.0175404	-0.009053	-0.017609
	484.4	0.387807	0.459259	0.0219033	-0.0172208	-0.0089414	-0.0172561
	484.6	0.387952	0.459187	0.0217685	-0.0173474	-0.0089551	-0.017582
	484.8	0.387951	0.459852	0.0223425	-0.0171016	-0.0084423	-0.0176234
	485	0.388261	0.4602	0.02219	-0.0162917	-0.0086226	-0.0175777
	485.2	0.388024	0.459553	0.0219679	-0.016784	-0.0091207	-0.0171641
	485.4	0.38761	0.460093	0.021492	-0.0170952	-0.0095491	-0.0178229
	485.6	0.387702	0.460506	0.0216391	-0.0175222	-0.0095369	-0.017732
	485.8	0.387832	0.459984	0.0211321	-0.0176251	-0.0094006	-0.0175314
	486	0.38781	0.459445	0.020832	-0.0177576	-0.0095396	-0.0177361
	486.2	0.388014	0.459773	0.0209456	-0.0172244	-0.0092659	-0.0172111
	486.4	0.388162	0.46007	0.0208081	-0.017595	-0.0092375	-0.017015
	486.6	0.387823	0.460052	0.020674	-0.0180335	-0.0101838	-0.0173467
	486.8	0.387282	0.459747	0.0205104	-0.0183022	-0.00993	-0.0178405
	487	0.386659	0.459459	0.0204181	-0.0187925	-0.0103815	-0.0177474
	487.2	0.386808	0.46002	0.0204846	-0.0187897	-0.0106515	-0.0174681
	487.4	0.387329	0.459764	0.0203201	-0.0184976	-0.0104168	-0.0171929
	487.6	0.38682	0.459371	0.0200617	-0.0182964	-0.0100357	-0.0170408
	487.8	0.386399	0.458957	0.0201896	-0.0178574	-0.0105062	-0.0171679
	488	0.385968	0.458678	0.0203041	-0.0175283	-0.0104195	-0.0169351
	488.2	0.386253	0.459011	0.0209478	-0.0172438	-0.0097724	-0.0166195
	488.4	0.386131	0.458981	0.0209723	-0.0173662	-0.0096617	-0.0166737
	488.6	0.386546	0.458099	0.0204416	-0.0174341	-0.0092097	-0.016615
	488.8	0.386733	0.458766	0.020752	-0.0166996	-0.0090984	-0.0160897
	489	0.386646	0.458553	0.0200233	-0.0165264	-0.0095701	-0.0158809
	489.2	0.386858	0.458162	0.0198073	-0.0168932	-0.0092784	-0.0156921
	489.4	0.386561	0.458759	0.0198011	-0.0168525	-0.0094353	-0.0155184
	489.6	0.386692	0.458756	0.0201729	-0.0172336	-0.0088265	-0.0153552
	489.8	0.387295	0.457473	0.0194235	-0.017356	-0.0085369	-0.0151812
	490	0.387253	0.457552	0.0193106	-0.0170929	-0.0082577	-0.0144336
	490.2	0.387645	0.458341	0.0197509	-0.0168882	-0.0078058	-0.0141472
	490.4	0.387699	0.458819	0.0192942	-0.0168249	-0.0076752	-0.0144055
	490.6	0.387538	0.459142	0.0193781	-0.016984	-0.0077354	-0.0148604
	490.8	0.387843	0.459704	0.0196085	-0.0168548	-0.006852	-0.0152861
	491	0.387627	0.459652	0.0193525	-0.0170307	-0.0067581	-0.0149956
	491.2	0.388285	0.460042	0.0194518	-0.016922	-0.0069534	-0.0149327
	491.4	0.388289	0.460415	0.0198357	-0.0169724	-0.006464	-0.015791
	491.6	0.387737	0.460438	0.0200255	-0.0166652	-0.0063834	-0.0157323
	491.8	0.387858	0.460175	0.0206586	-0.0163884	-0.0069403	-0.0151063
	492	0.388038	0.460343	0.0209949	-0.0166661	-0.0067681	-0.0155515
	492.2	0.388585	0.460788	0.0214175	-0.0168806	-0.0071568	-0.0155005
	492.4	0.388452	0.460432	0.0206644	-0.0167898	-0.0082227	-0.0159238
	492.6	0.388556	0.460471	0.0204475	-0.0170636	-0.0085148	-0.0163939
	492.8	0.388629	0.461075	0.0205175	-0.0168124	-0.0090149	-0.0163695
	493	0.38839	0.460185	0.0195297	-0.0167058	-0.0093888	-0.0162677
	493.2	0.388535	0.46038	0.0195979	-0.0173046	-0.0091723	-0.0168549
	493.4	0.388179	0.460465	0.0194447	-0.0171595	-0.0094064	-0.0167864
	493.6	0.38878	0.460066	0.0195992	-0.0173374	-0.008918	-0.0172673
	493.8	0.389141	0.459921	0.0190257	-0.0173115	-0.0086612	-0.0169367
	494	0.389469	0.460879	0.0194703	-0.0167861	-0.0084416	-0.0162824
	494.2	0.389893	0.461245	0.0197083	-0.0168647	-0.0082201	-0.0162899
	494.4	0.389345	0.461363	0.019069	-0.017545	-0.0082327	-0.0168909
	494.6	0.390036	0.46216	0.01971	-0.017728	-0.0081159	-0.0171933
	494.8	0.3902	0.462263	0.0197124	-0.0177288	-0.0079579	-0.0174454
	495	0.390463	0.462355	0.0201203	-0.0183714	-0.0080451	-0.0180449
	495.2	0.390916	0.462653	0.020556	-0.0181987	-0.0078504	-0.0178363
	495.4	0.391238	0.463301	0.0207356	-0.0180451	-0.007194	-0.0173075
	495.6	0.391165	0.462809	0.0208464	-0.0181357	-0.0070305	-0.0161782
	495.8	0.391469	0.462493	0.0207814	-0.0184675	-0.0070309	-0.0165254
	496	0.391659	0.462943	0.0208935	-0.018394	-0.0069057	-0.0167309
	496.2	0.391032	0.46272	0.0207863	-0.0186099	-0.0074404	-0.0160877
	496.4	0.390761	0.462471	0.0202373	-0.0185732	-0.0073412	-0.0166556
	496.6	0.390499	0.462455	0.0204249	-0.018373	-0.006873	-0.016418
	496.8	0.390054	0.462094	0.019927	-0.0176877	-0.00653	-0.0160674
	497	0.390008	0.461357	0.0194409	-0.0180504	-0.0067532	-0.0164569
	497.2	0.390477	0.461958	0.0199077	-0.0181624	-0.006152	-0.0163734
	497.4	0.390017	0.461741	0.0199958	-0.0177176	-0.0060377	-0.015526
	497.6	0.390228	0.461746	0.0201114	-0.0176429	-0.0057639	-0.0160563
	497.8	0.390386	0.461922	0.0201479	-0.0171937	-0.0056447	-0.0151513
	498	0.390516	0.462654	0.0210862	-0.0173817	-0.006328	-0.0152543
	498.2	0.39113	0.46253	0.0213193	-0.0179932	-0.0069967	-0.0167634
	498.4	0.390981	0.462634	0.0212632	-0.0181235	-0.0070955	-0.0171896
	498.6	0.391792	0.463386	0.0217836	-0.0176105	-0.0075869	-0.0174978
	498.8	0.392424	0.463263	0.0216684	-0.0177805	-0.0071981	-0.0178253
	499	0.393404	0.463112	0.0213367	-0.0182079	-0.007381	-0.0176659
	499.2	0.393617	0.463406	0.020361	-0.0182553	-0.0077604	-0.017249
	499.4	0.394292	0.464269	0.020453	-0.0182353	-0.0080089	-0.0170563
	499.6	0.394737	0.463504	0.019839	-0.0183373	-0.0086534	-0.0173275
	499.8	0.394417	0.463251	0.0189811	-0.0182478	-0.0092251	-0.0178987
	500	0.394431	0.463624	0.0190529	-0.018162	-0.0092981	-0.0178038
	500.2	0.393624	0.463441	0.0186093	-0.0188381	-0.0100412	-0.0176651
	500.4	0.393293	0.463561	0.0181512	-0.0191829	-0.0104339	-0.0180486
	500.6	0.392922	0.463657	0.0180656	-0.0190431	-0.0099264	-0.0179812
	500.8	0.392639	0.463422	0.0173879	-0.0188425	-0.0102448	-0.0177218
	501	0.391994	0.463089	0.0170006	-0.0194842	-0.0102006	-0.0173463
	501.2	0.391936	0.46338	0.0176093	-0.019279	-0.0095668	-0.0166709
	501.4	0.390727	0.462509	0.0167068	-0.0192744	-0.0100693	-0.0160363
	501.6	0.390233	0.462022	0.016624	-0.0193223	-0.0100378	-0.0162121
	501.8	0.389797	0.461909	0.0170862	-0.0194918	-0.009487	-0.0158437
	502	0.390215	0.462015	0.0174141	-0.0194009	-0.0095814	-0.0157849
	502.2	0.390657	0.461649	0.0178915	-0.0193798	-0.009556	-0.0159576
	502.4	0.391082	0.461404	0.0183201	-0.0188767	-0.0089	-0.0151083
	502.6	0.391736	0.461326	0.0186226	-0.0190145	-0.0092708	-0.0150238
	502.8	0.392153	0.461179	0.0188197	-0.019167	-0.0090042	-0.014559
	503	0.392445	0.46121	0.0189567	-0.0195057	-0.0096181	-0.0149019
	503.2	0.393291	0.461957	0.0196015	-0.0188566	-0.0098481	-0.0149702
	503.4	0.393214	0.461905	0.0197365	-0.0181719	-0.0098306	-0.015056
	503.6	0.394095	0.461862	0.0201452	-0.01793	-0.0102572	-0.0153972
	503.8	0.393831	0.462384	0.0206374	-0.0173269	-0.0101061	-0.0150898
	504	0.393934	0.462806	0.0211756	-0.0174048	-0.0099394	-0.0148791
	504.2	0.393527	0.462807	0.0210079	-0.0178903	-0.0105048	-0.0151015
	504.4	0.393909	0.463119	0.020969	-0.0174687	-0.0098992	-0.0151959
	504.6	0.393335	0.463333	0.0205041	-0.0169397	-0.0091167	-0.014742
	504.8	0.393416	0.463109	0.0201036	-0.0165463	-0.0091904	-0.0149859
	505	0.393802	0.463091	0.0202147	-0.0168849	-0.0090869	-0.0153439
	505.2	0.393609	0.463241	0.0195949	-0.0167471	-0.0087921	-0.0149147
	505.4	0.393509	0.462629	0.0187755	-0.0170572	-0.0089169	-0.0147435
	505.6	0.393694	0.462842	0.0190323	-0.0167781	-0.0084239	-0.0151206
	505.8	0.393374	0.462824	0.0187883	-0.0164717	-0.0080042	-0.0144704
	506	0.394304	0.463196	0.018634	-0.0163734	-0.0080067	-0.0144228
	506.2	0.394675	0.463012	0.0188801	-0.0166291	-0.0081699	-0.014956
	506.4	0.394838	0.462902	0.0186332	-0.0169529	-0.0080214	-0.0147837
	506.6	0.394454	0.463118	0.0183963	-0.0173252	-0.0082502	-0.0150214
	506.8	0.394981	0.4631	0.0188058	-0.0174316	-0.0085072	-0.0155941
	507	0.395174	0.463381	0.0191504	-0.0176471	-0.0087679	-0.0157862
	507.2	0.395287	0.463719	0.0186159	-0.0174608	-0.0083161	-0.015713
	507.4	0.394892	0.463405	0.0182218	-0.0174916	-0.008113	-0.0159225
	507.6	0.39546	0.463766	0.018929	-0.0177118	-0.0080737	-0.0156631
	507.8	0.39522	0.464174	0.0189979	-0.0174412	-0.0076105	-0.0152136
	508	0.395189	0.463939	0.018751	-0.0176277	-0.0073746	-0.0154711
	508.2	0.39463	0.463867	0.0186697	-0.0176301	-0.0075324	-0.015579
	508.4	0.394474	0.464382	0.0186219	-0.0165809	-0.0069972	-0.0149249
	508.6	0.393861	0.464025	0.0187256	-0.016603	-0.0069778	-0.0150526
	508.8	0.394473	0.463992	0.018652	-0.0163877	-0.007273	-0.0151989
	509	0.394944	0.4646	0.0190212	-0.0165828	-0.0075429	-0.0151459
	509.2	0.394719	0.46504	0.0188793	-0.0166565	-0.0070553	-0.0150974
	509.4	0.394987	0.465154	0.0196555	-0.0168442	-0.0077397	-0.0156295
	509.6	0.394966	0.465717	0.0200175	-0.0168867	-0.0080256	-0.0162886
	509.8	0.394946	0.466022	0.0205502	-0.0163294	-0.0074825	-0.0157945
	510	0.395255	0.46661	0.0210074	-0.0166321	-0.0081157	-0.0163382
	510.2	0.395196	0.466635	0.0212431	-0.0166544	-0.0082427	-0.0163996
	510.4	0.395084	0.467548	0.0215446	-0.0171398	-0.0086708	-0.0169575
	510.6	0.395365	0.467149	0.0216921	-0.0175522	-0.009135	-0.0166191
	510.8	0.395612	0.466843	0.0221374	-0.0184193	-0.0098446	-0.017183
	511	0.395671	0.467691	0.0223759	-0.0183738	-0.0094919	-0.0169627
	511.2	0.395528	0.467243	0.0215784	-0.0184511	-0.0091621	-0.0171308
	511.4	0.396141	0.467459	0.0222586	-0.01915	-0.0096063	-0.0176306
	511.6	0.396409	0.468086	0.0230198	-0.0190775	-0.0091892	-0.0170335
	511.8	0.396655	0.468202	0.023228	-0.0189414	-0.0093408	-0.0164706
	512	0.395956	0.467662	0.0230542	-0.0189042	-0.0093311	-0.01621
	512.2	0.395703	0.467919	0.0232999	-0.0186956	-0.0092891	-0.0160621
	512.4	0.395899	0.467637	0.0228311	-0.0177607	-0.0091275	-0.0150071
	512.6	0.39576	0.466938	0.0226704	-0.0181802	-0.0099223	-0.0152099
	512.8	0.396092	0.46707	0.0222605	-0.0180516	-0.009553	-0.0151756
	513	0.396469	0.467258	0.0221988	-0.0182242	-0.0094618	-0.0152827
	513.2	0.395948	0.466875	0.0214824	-0.0190207	-0.009766	-0.0153705
	513.4	0.395682	0.466364	0.0211249	-0.0191583	-0.0104002	-0.0163339
	513.6	0.39619	0.466822	0.0210722	-0.019033	-0.0106641	-0.0165206
	513.8	0.395658	0.467232	0.0207524	-0.01859	-0.0101073	-0.0160599
	514	0.3954	0.467376	0.0202778	-0.0191964	-0.0107041	-0.0171813
	514.2	0.395698	0.467279	0.0199609	-0.0190057	-0.0103759	-0.0173573
	514.4	0.394979	0.467529	0.0194622	-0.0191529	-0.0105964	-0.0179601
	514.6	0.395199	0.467157	0.0194318	-0.0188755	-0.0103616	-0.0174595
	514.8	0.396345	0.467656	0.0195222	-0.0189565	-0.0105085	-0.0179412
	515	0.396216	0.468243	0.0192647	-0.0186032	-0.0095856	-0.0179499
	515.2	0.396518	0.467935	0.0192966	-0.018683	-0.0093429	-0.0181274
	515.4	0.396818	0.468399	0.01993	-0.0189028	-0.0095112	-0.0185678
	515.6	0.39657	0.468513	0.0203303	-0.0184335	-0.008457	-0.017221
	515.8	0.396273	0.468343	0.0204166	-0.0190453	-0.0087236	-0.0174757
	516	0.396413	0.46799	0.0204995	-0.018773	-0.0086927	-0.0178599
	516.2	0.396681	0.468646	0.0205307	-0.0185128	-0.0084653	-0.0173249
	516.4	0.397381	0.468985	0.0212048	-0.0182399	-0.0085761	-0.0171103
	516.6	0.39806	0.468922	0.0215879	-0.0187636	-0.0092714	-0.0174595
	516.8	0.398608	0.469738	0.0223533	-0.0194011	-0.0090494	-0.0175155
	517	0.399323	0.470554	0.0228459	-0.0195567	-0.0092838	-0.0174864
	517.2	0.399189	0.469959	0.0227158	-0.0194969	-0.0101874	-0.017205
	517.4	0.399136	0.470217	0.0229819	-0.0191202	-0.010198	-0.0176097
	517.6	0.399666	0.471018	0.0233709	-0.0189094	-0.00961	-0.0170809
	517.8	0.399743	0.47084	0.022936	-0.018816	-0.0094404	-0.0169125
	518	0.400403	0.470788	0.0229136	-0.0184208	-0.0091151	-0.0166158
	518.2	0.400551	0.471196	0.0232716	-0.0177668	-0.0085276	-0.0161467
	518.4	0.399863	0.470837	0.0225598	-0.0168874	-0.0082167	-0.0156351
	518.6	0.400185	0.470472	0.0229167	-0.0169112	-0.0085461	-0.0150993
	518.8	0.400922	0.470716	0.0226939	-0.0172397	-0.0083734	-0.0148821
	519	0.400109	0.470515	0.0222175	-0.0168213	-0.0072926	-0.014299
	519.2	0.39998	0.470174	0.0223615	-0.0173743	-0.0076473	-0.0143791
	519.4	0.399585	0.470137	0.0220577	-0.0175531	-0.0075832	-0.0144611
	519.6	0.398912	0.469624	0.0213164	-0.0174507	-0.0070426	-0.0136954
	519.8	0.39822	0.469051	0.0208486	-0.0183045	-0.0082337	-0.0139968
	520	0.398423	0.469012	0.0204076	-0.0182028	-0.008074	-0.0142404
	520.2	0.398568	0.469941	0.0206584	-0.0183693	-0.0087282	-0.0145531
	520.4	0.399136	0.470617	0.0216548	-0.0186859	-0.0097612	-0.0153141
	520.6	0.399656	0.471136	0.0220355	-0.0192238	-0.0102292	-0.0161827
	520.8	0.399901	0.472335	0.0229021	-0.0187565	-0.0098443	-0.0164785
	521	0.39962	0.472666	0.0226928	-0.0183953	-0.0100425	-0.0160483
	521.2	0.39917	0.472067	0.0223201	-0.018269	-0.0104634	-0.0163434
	521.4	0.399626	0.473	0.0223511	-0.0179121	-0.0096747	-0.0169193
	521.6	0.400031	0.473418	0.0222167	-0.0180305	-0.0096928	-0.0172355
	521.8	0.400036	0.473285	0.0219072	-0.0183789	-0.0103082	-0.0181935
	522	0.400856	0.473988	0.0227629	-0.0183302	-0.0098024	-0.0181386
	522.2	0.400537	0.474152	0.022815	-0.0180584	-0.0099124	-0.0184187
	522.4	0.400622	0.473846	0.0226674	-0.0180004	-0.010047	-0.0188495
	522.6	0.402299	0.474466	0.0235192	-0.0188555	-0.0101394	-0.0193565
	522.8	0.403068	0.474808	0.0233369	-0.0189465	-0.0103331	-0.0195339
	523	0.403114	0.474694	0.0230295	-0.019318	-0.0103667	-0.0197019
	523.2	0.40363	0.474585	0.0231482	-0.0199913	-0.0110431	-0.0200464
	523.4	0.403573	0.474116	0.0229496	-0.0196529	-0.0107481	-0.0192301
	523.6	0.402957	0.473394	0.0222045	-0.0196123	-0.0106921	-0.018854
	523.8	0.403263	0.473355	0.0222207	-0.0201529	-0.0114046	-0.0190177
	524	0.403574	0.473123	0.0221675	-0.0202318	-0.0110971	-0.0191281
	524.2	0.402836	0.473236	0.0226111	-0.0208258	-0.0114199	-0.0194381
	524.4	0.403182	0.473329	0.0228816	-0.021377	-0.011102	-0.019659
	524.6	0.403038	0.473328	0.022966	-0.0215849	-0.0110716	-0.0196385
	524.8	0.402863	0.473705	0.0228961	-0.0205776	-0.0100144	-0.0185574
	525	0.402219	0.47324	0.0226759	-0.0210346	-0.0102481	-0.0183944
	525.2	0.402065	0.472709	0.0225867	-0.0203857	-0.009795	-0.0184595
	525.4	0.402098	0.473302	0.0229916	-0.0204059	-0.0095304	-0.0183463
	525.6	0.402053	0.473658	0.0233283	-0.0209523	-0.0100077	-0.0184556
	525.8	0.401385	0.473136	0.0232077	-0.0210342	-0.0101561	-0.0180964
	526	0.401857	0.473844	0.0235497	-0.020766	-0.0099251	-0.0175858
	526.2	0.401986	0.474425	0.0235772	-0.0204697	-0.0102227	-0.0177073
	526.4	0.402694	0.474723	0.0235129	-0.0201852	-0.0102749	-0.0178814
	526.6	0.40361	0.475083	0.0235816	-0.0203162	-0.0106959	-0.017967
	526.8	0.402806	0.475481	0.0228654	-0.0199584	-0.0115151	-0.0182232
	527	0.402749	0.475038	0.0228251	-0.0199055	-0.0114562	-0.0178372
	527.2	0.402737	0.475238	0.0227892	-0.0197249	-0.0112124	-0.0175372
	527.4	0.402494	0.475316	0.022542	-0.0199513	-0.0111634	-0.0178138
	527.6	0.402428	0.47503	0.0221561	-0.0200528	-0.011684	-0.0176809
	527.8	0.401994	0.474839	0.022154	-0.020499	-0.0120455	-0.0179368
	528	0.401765	0.474862	0.022692	-0.0207671	-0.0116968	-0.0184774
	528.2	0.400811	0.47405	0.0221195	-0.0208166	-0.0115558	-0.018455
	528.4	0.400463	0.473772	0.0220058	-0.0208453	-0.0121854	-0.0177928
	528.6	0.399879	0.473663	0.0218415	-0.0203537	-0.0123235	-0.0176326
	528.8	0.400209	0.473367	0.0215799	-0.0197199	-0.0121362	-0.0170125
	529	0.399495	0.472442	0.0215999	-0.0200364	-0.0128452	-0.0166164
	529.2	0.399613	0.472517	0.0215463	-0.0193072	-0.0121743	-0.0161833
	529.4	0.399944	0.472958	0.0216241	-0.018854	-0.0116877	-0.0154718
	529.6	0.39961	0.472762	0.0213207	-0.0184326	-0.0112878	-0.0145406
	529.8	0.399712	0.472661	0.021684	-0.017884	-0.0108022	-0.0149619
	530	0.400377	0.473596	0.0219878	-0.0170055	-0.0103029	-0.0149151
	530.2	0.400735	0.47477	0.0222993	-0.0167694	-0.0101992	-0.0147177
	530.4	0.400784	0.475031	0.0220072	-0.0161906	-0.0094334	-0.0150085
	530.6	0.401546	0.475534	0.0218769	-0.0160116	-0.0090919	-0.0153536
	530.8	0.400692	0.475939	0.021715	-0.0159809	-0.009093	-0.0151148
	531	0.401212	0.475878	0.0221983	-0.0163737	-0.0084314	-0.0155469
	531.2	0.401806	0.476326	0.0222482	-0.0163973	-0.0080626	-0.0157702
	531.4	0.401489	0.476353	0.0222455	-0.0169228	-0.0084943	-0.0162992
	531.6	0.401205	0.476089	0.0226969	-0.0174606	-0.0087675	-0.0163317
	531.8	0.401513	0.476136	0.0232044	-0.0177924	-0.0085315	-0.0170609
	532	0.401785	0.475855	0.0237432	-0.0176514	-0.0084133	-0.0168718
	532.2	0.40154	0.474864	0.0233627	-0.0179317	-0.0083897	-0.0162644
	532.4	0.40136	0.474816	0.0235458	-0.0185338	-0.0088092	-0.0158065
	532.6	0.401325	0.474247	0.0230488	-0.0181045	-0.0084848	-0.0155565
	532.8	0.401915	0.474398	0.0230944	-0.0184621	-0.0086995	-0.0153473
	533	0.4021	0.474766	0.0237371	-0.0184555	-0.0088838	-0.0152062
	533.2	0.402138	0.475037	0.0233947	-0.018002	-0.0081263	-0.0149177
	533.4	0.402213	0.475499	0.0239393	-0.0179984	-0.0076746	-0.0145776
	533.6	0.402167	0.475561	0.0238828	-0.0182798	-0.0076258	-0.0147481
	533.8	0.402214	0.475846	0.0242329	-0.0177299	-0.0077731	-0.014946
	534	0.402078	0.476883	0.0240136	-0.0171838	-0.0074484	-0.0145716
	534.2	0.402238	0.47754	0.0234211	-0.0176557	-0.0079548	-0.015247
	534.4	0.402136	0.477446	0.0230415	-0.0170088	-0.007668	-0.0151769
	534.6	0.402905	0.478225	0.0229872	-0.0171437	-0.0072659	-0.0153744
	534.8	0.402521	0.4782	0.0225291	-0.0172572	-0.0081146	-0.0152793
	535	0.402879	0.477748	0.0215716	-0.0173448	-0.0080937	-0.0152852
	535.2	0.402778	0.477783	0.021418	-0.0178668	-0.0085244	-0.0156783
	535.4	0.402653	0.477553	0.0213992	-0.0187256	-0.0091971	-0.0162277
	535.6	0.403025	0.47717	0.0214567	-0.0189732	-0.0094092	-0.0157996
	535.8	0.403227	0.477032	0.0221299	-0.0189402	-0.0087504	-0.0158149
	536	0.40289	0.477027	0.022071	-0.0183832	-0.0086957	-0.0154336
	536.2	0.40264	0.476445	0.0215206	-0.0186715	-0.0087735	-0.0154475
	536.4	0.402319	0.476978	0.0217315	-0.0187705	-0.0083687	-0.0154205
	536.6	0.402687	0.477031	0.0218814	-0.0180892	-0.0079763	-0.0152495
	536.8	0.402982	0.477332	0.021911	-0.018895	-0.0088182	-0.0154186
	537	0.402904	0.477853	0.0224933	-0.0184117	-0.0091389	-0.0152207
	537.2	0.402687	0.477813	0.0220106	-0.0186744	-0.0089117	-0.0154342
	537.4	0.402545	0.478017	0.022272	-0.018627	-0.0092461	-0.0155228
	537.6	0.402588	0.478203	0.0220536	-0.0185546	-0.0100104	-0.015525
	537.8	0.402849	0.478335	0.0219868	-0.0183376	-0.0102993	-0.0157377
	538	0.403291	0.479087	0.021979	-0.0186208	-0.0102136	-0.0156483
	538.2	0.403266	0.4791	0.0213845	-0.0191321	-0.0107559	-0.0157498
	538.4	0.40435	0.479547	0.0221749	-0.019184	-0.0104279	-0.0155676
	538.6	0.404783	0.479834	0.0222859	-0.019727	-0.0109011	-0.0157465
	538.8	0.404724	0.479475	0.0214955	-0.0197972	-0.011975	-0.0156542
	539	0.405117	0.479069	0.0211616	-0.0207753	-0.012131	-0.0161846
	539.2	0.405342	0.478913	0.0218072	-0.0211641	-0.0128053	-0.0163255
	539.4	0.404882	0.478349	0.0216969	-0.0212454	-0.0128582	-0.0157107
	539.6	0.404962	0.478696	0.0221989	-0.0207065	-0.0123046	-0.0150284
	539.8	0.404716	0.478908	0.0222218	-0.0204091	-0.0118076	-0.0150033
	540	0.404438	0.47853	0.0217633	-0.019844	-0.0121245	-0.0149017
	540.2	0.405099	0.477882	0.021561	-0.0203443	-0.0116521	-0.0152147
	540.4	0.405557	0.478146	0.0217238	-0.0200153	-0.0107098	-0.0148437
	540.6	0.405874	0.477575	0.0213071	-0.0198739	-0.0105805	-0.0143193
	540.8	0.405758	0.477427	0.0211091	-0.0201932	-0.0106563	-0.0144347
	541	0.40612	0.477634	0.0215625	-0.0194843	-0.0106071	-0.0144472
	541.2	0.406051	0.477349	0.0211199	-0.0199079	-0.0107319	-0.0146533
	541.4	0.406404	0.477572	0.021078	-0.0199726	-0.0108275	-0.0148033
	541.6	0.406881	0.477362	0.0208895	-0.0201621	-0.0107317	-0.0151026
	541.8	0.406749	0.477435	0.0202668	-0.0203863	-0.0101375	-0.0149855
	542	0.40651	0.477409	0.0198082	-0.0202722	-0.0097168	-0.0148363
	542.2	0.406659	0.476987	0.02013	-0.0201261	-0.0098953	-0.0150565
	542.4	0.407183	0.477747	0.0207542	-0.0201914	-0.010025	-0.0152413
	542.6	0.406293	0.477623	0.0204973	-0.0200404	-0.0102805	-0.0158401
	542.8	0.405672	0.477212	0.0204077	-0.0194797	-0.0098386	-0.0158085
	543	0.405649	0.477481	0.0209024	-0.0196561	-0.0099767	-0.0156498
	543.2	0.404719	0.477523	0.0213198	-0.0193435	-0.0100172	-0.0157481
	543.4	0.4042	0.477514	0.0216684	-0.0189625	-0.0098539	-0.0160751
	543.6	0.404424	0.477781	0.0220243	-0.0189446	-0.0099196	-0.0163275
	543.8	0.404011	0.477907	0.0219143	-0.0187211	-0.0097313	-0.0168111
	544	0.404289	0.477457	0.0220078	-0.0187958	-0.0099985	-0.0171365
	544.2	0.404623	0.478148	0.0226121	-0.0191773	-0.010035	-0.0172323
	544.4	0.404386	0.479061	0.0225469	-0.0190832	-0.0099381	-0.0172325
	544.6	0.404714	0.479592	0.0225613	-0.0190644	-0.0101388	-0.0171574
	544.8	0.40508	0.47978	0.0224611	-0.0193725	-0.0107396	-0.0173075
	545	0.405286	0.480582	0.0226509	-0.0194828	-0.0110601	-0.016943
	545.2	0.4054	0.480592	0.0221376	-0.0199209	-0.010748	-0.01699
	545.4	0.405535	0.479735	0.0215928	-0.0200929	-0.0112015	-0.0170172
	545.6	0.405228	0.479324	0.0209413	-0.0202991	-0.0112255	-0.0175492
	545.8	0.405168	0.479584	0.0202943	-0.0200751	-0.010977	-0.0171977
	546	0.405702	0.479476	0.0198909	-0.0200569	-0.0114245	-0.0171469
	546.2	0.405996	0.479675	0.02054	-0.0197534	-0.011526	-0.0171143
	546.4	0.406263	0.479623	0.0205602	-0.0195696	-0.0113439	-0.017157
	546.6	0.405736	0.478738	0.0201173	-0.0190365	-0.0113781	-0.0168469
	546.8	0.405642	0.4786	0.0205694	-0.0187672	-0.0114806	-0.016261
	547	0.406001	0.478561	0.0204036	-0.0189096	-0.0118146	-0.0165056
	547.2	0.405214	0.477648	0.0199537	-0.0191974	-0.0123691	-0.0166946
	547.4	0.40501	0.477035	0.0199371	-0.019049	-0.0126233	-0.0166029
	547.6	0.405195	0.477115	0.019612	-0.0192271	-0.0122273	-0.0163611
	547.8	0.405282	0.477395	0.0198259	-0.0189221	-0.0123588	-0.0160784
	548	0.405433	0.477061	0.0197839	-0.0190503	-0.0125135	-0.015587
	548.2	0.405206	0.477908	0.0201052	-0.0190988	-0.0126025	-0.0159711
	548.4	0.405089	0.477962	0.0193666	-0.0189858	-0.0127588	-0.0152533
	548.6	0.405089	0.478024	0.0187876	-0.0192473	-0.0128717	-0.0151952
	548.8	0.405837	0.478523	0.0190927	-0.0195243	-0.0127174	-0.0155887
	549	0.405645	0.478795	0.0194147	-0.0195375	-0.0123393	-0.0153064
	549.2	0.405367	0.478738	0.0191953	-0.0199795	-0.0121151	-0.0157446
	549.4	0.405177	0.478385	0.0193082	-0.020354	-0.0126252	-0.016199
	549.6	0.405442	0.479061	0.0190965	-0.0204943	-0.012373	-0.0163799
	549.8	0.405998	0.479793	0.01949	-0.02044	-0.0125269	-0.0161628
	550	0.407161	0.480626	0.0204419	-0.0207666	-0.0125699	-0.0165769
	550.2	0.407813	0.480488	0.0210923	-0.0203348	-0.0126187	-0.0167134
	550.4	0.407936	0.480418	0.0215459	-0.0206231	-0.0127978	-0.0164279
	550.6	0.407835	0.48081	0.0216455	-0.0200626	-0.0131075	-0.0161946
	550.8	0.407876	0.480879	0.0220469	-0.0198167	-0.0129407	-0.0155879
	551	0.407809	0.480753	0.0217269	-0.0200713	-0.0125679	-0.0153751
	551.2	0.407429	0.480689	0.0217732	-0.0200781	-0.0127947	-0.0154175
	551.4	0.407685	0.480432	0.0219409	-0.0193501	-0.0118734	-0.0149375
	551.6	0.408002	0.480956	0.0216778	-0.0188374	-0.0109945	-0.0139359
	551.8	0.407971	0.481284	0.0218949	-0.0187339	-0.0109966	-0.0135284
	552	0.407739	0.480596	0.021574	-0.0186152	-0.0107779	-0.0132567
	552.2	0.407115	0.480905	0.0206491	-0.0185456	-0.0106258	-0.0132726
	552.4	0.406768	0.480754	0.0204833	-0.0185578	-0.0103126	-0.0132158
	552.6	0.406454	0.480247	0.0200534	-0.018352	-0.0099136	-0.0134991
	552.8	0.407036	0.480796	0.0207347	-0.017834	-0.0094102	-0.0134023
	553	0.406494	0.481065	0.0208159	-0.0177838	-0.0092844	-0.0137839
	553.2	0.40619	0.480779	0.0206753	-0.017977	-0.0097128	-0.0135384
	553.4	0.405623	0.480215	0.0207524	-0.0181277	-0.0100799	-0.0133708
	553.6	0.405957	0.480681	0.0205612	-0.0183436	-0.0102315	-0.0133496
	553.8	0.406306	0.480619	0.0206338	-0.0187151	-0.0109494	-0.0135576
	554	0.406327	0.480467	0.0208864	-0.0194275	-0.011409	-0.0138741
	554.2	0.406494	0.480732	0.0209473	-0.0188645	-0.0113719	-0.0138998
	554.4	0.40618	0.480875	0.0210044	-0.0190922	-0.011916	-0.014329
	554.6	0.406381	0.480796	0.0208995	-0.0186425	-0.0120862	-0.0141698
[truncated: 5,501 more rows]

## Sheet: Fig 4C
CONDITION	MFI FITC-A (norm 0nM BiTE/no Beads)
	Rep1	Rep2	Rep3
0nM BitE/ no Beads	1	1	1	ttest	sig	ttest	sig	ttest	sig
0nM BitE/ 0nM ENPP1 Beads	0.721772	0.891844	0.761026	0.0154184	*
0nM BitE/ 10nM ENPP1 Beads	0.732498	0.937441		0.119495	ns	0.0681041	ns	3.56169e-06	***
0nM BitE/ 100nM ENPP1 Beads	0.818963	0.959696	0.776807	0.0552356	ns
10nM BitE/ no Beads	1.27233	2.9734	3.4947	0.078095	ns
10nM BitE/ 0nM ENPP1 Beads	1.12135	3.56738	3.32443	0.098221	ns
10nM BitE/ 10nM ENPP1 Beads	10.9545	29.8247	20.7205	0.0231892	*	0.0309555	*	0.031692	*
10nM BitE/ 100nM ENPP1 Beads	21.4633	23.0316	21.1509	3.59849e-06	***	2.65215e-05	***	3.85861e-05	***

## Sheet: Fig 4E,F
R3	molecule	nM	ENPP1	ACTIN	RATIO	% PBS
Degraders	VH27.2 AbTAC	500	2340	8900	0.262921	0.542136
		100	3030	7640	0.396597	0.817772
		20	2960	7000	0.422857	0.87192
		4	2950	6890	0.428157	0.882847
Controls	VH27.2-Fc	500	3020	5520	0.547101	1.12811
	isotype	500	3220	6360	0.506289	1.04395
	PBS		3550	7320	0.484973	1
R4	molecule	nM	ENPP1	ACTIN	RATIO	%
Degraders	VH27.2 AbTAC	500	1250	4370	0.286041	0.660581
		100	1490	3950	0.377215	0.871138
		20	1390	3320	0.418675	0.966884
		4	1680	3000	0.56	1.29326
Controls	VH27.2-Fc	500	1180	2290	0.515284	1.18999
	isotype	500	1630	3970	0.410579	0.948189
	PBS		1810	4180	0.433014	1
R5	molecule	nM	ENPP1	ACTIN	RATIO	%
Degraders	VH27.2 AbTAC	500	584	8090	0.0721879	0.490878
		100	826	7350	0.112381	0.76419
		20	867	6880	0.126017	0.856919
		4	852	5280	0.161364	1.09727
Controls	VH27.2-Fc	500	896	6840	0.130994	0.89076
	isotype	500	1000	7790	0.12837	0.872914
	PBS		1000	6800	0.147059	1
R1	molecule	nM	ENPP1	ACTIN	RATIO	%
	VH27.2 AbTAC	100	1600	12000	0.133333	0.770667
	PBS		1500	8670	0.17301	1
	VH27.2-Fc	100	1540	9510	0.161935	0.935983
	isotype	100	1500	9760	0.153689	0.88832
R2	molecule		ENPP1	ACTIN	RATIO	%
Degraders	VH27.2 AbTAC	100	2240	4620	0.484848	0.818005
	PBS		3420	5770	0.592721	1
	VH27.2-Fc	100	3100	5700	0.54386	0.917564
	isotype	100	2680	6390	0.419405	0.707593
Processed
ENPP1/ACTIN densitometry (norm PBS)
VH27.2 AbTAC (nM)	Rep1	Rep2	Rep3	Rep4	Rep5
500			0.542136	0.660581	0.490878
100	0.770667	0.818005	0.817772	0.871138	0.76419
20			0.87192	0.966884	0.856919
4			0.882847	1.29326	1.09727
VH27.2-Fc 500nM			1.12811	1.18999	0.89076
isotype 500nM			1.04395	0.948189	0.872914
PBS	1	1	1	1	1

## Sheet: Fig 4G
pre-treat	Abs 405nM relative PBS
VH27.2 AbTAC	0.581549	0.625519	0.731591	0.689963	0.554501
VH27.2-Fc	1.34477	0.961219	1.06136	1.00978	1.17896
Isotype	1.34194	1.04969	0.998412	1.06227	1.45011
PBS	1	1	1	1	1
