# Supplementary material for: Discovery of VH domains that allosterically inhibit ENPP1
Source: Nat Chem Biol. 2023 Jul 3;20(1):30–41. doi: 10.1038/s41589-023-01368-5 (PMC10746542; doi:10.1038/s41589-023-01368-5)
Supplement: Supplementary file 8 — Statistical source data. [file 41589_2023_1368_MOESM8_ESM.xlsx]

## Sheet: Fig 5F
Time (sec)	Y56A	Y30A	Y31A	Y33A	Y102A	Y105A	N78A	D28A	R99A	W104A	WT
160.6	0.00903105	0.00754866	0.00104923	0.00991729	0.0107043	0.0100541	0.00690867	2.498e-05	-0.0026277	-0.0032031	0.00519317
160.8	0.00901317	0.0070005	0.00085588	0.00981231	0.0103856	0.00978949	0.00609222	8.443e-05	-0.0022024	-0.0030053	0.00558698
161	0.00927903	0.00702354	0.00068642	0.0101814	0.01026	0.01072	0.0058595	0.00077621	-0.0015564	-0.0028167	0.00614018
161.2	0.00935032	0.00652124	0.00041966	0.0103139	0.00992645	0.0113533	0.00493057	0.00106365	-0.0012885	-0.0020061	0.00736451
161.4	0.00973625	0.00672183	0.00029565	0.0106331	0.0102815	0.0120335	0.0042657	0.00102571	-0.0008673	-0.0019779	0.00828426
161.6	0.00964316	0.00583646	-0.0002437	0.0109298	0.0100211	0.0124174	0.00399187	0.00122903	0.00022403	-0.0016617	0.00973105
161.8	0.00997017	0.00596239	-0.0005155	0.011459	0.0100323	0.0130934	0.00329833	0.00192188	0.00089341	-0.0017301	0.0111476
162	0.0103201	0.00580635	-0.0005636	0.0126301	0.010402	0.0136017	0.00253551	0.00207095	0.00142262	-0.0020511	0.0120356
162.2	0.0108724	0.00603962	-0.0008758	0.0142611	0.0105494	0.014416	0.00270828	0.00284597	0.00263718	-0.002761	0.0131502
162.4	0.0112744	0.00613539	-0.0011383	0.0154095	0.0106638	0.0149852	0.00212227	0.00334877	0.00300249	-0.0029585	0.0145946
162.6	0.011543	0.00605187	-0.0016579	0.0169898	0.011059	0.0149955	0.00136637	0.00365393	0.00316196	-0.0035437	0.0160596
162.8	0.012278	0.00685815	-0.001159	0.0191995	0.0117146	0.0161485	0.00198279	0.00352896	0.00368151	-0.0041643	0.0179064
163	0.0124841	0.00646259	-0.0020952	0.0197206	0.0111878	0.015927	0.00146536	0.00422788	0.00431784	-0.0044636	0.019795
163.2	0.0126847	0.00652034	-0.0027206	0.0209321	0.0109423	0.0165574	0.00109396	0.00441501	0.00491181	-0.0043987	0.0211969
163.4	0.0129436	0.00699846	-0.0024636	0.0225426	0.0116651	0.0167578	0.0011731	0.0044003	0.00607074	-0.004553	0.0226921
163.6	0.0135295	0.00741215	-0.0029683	0.0241137	0.0120368	0.016633	0.00149466	0.00471704	0.00706069	-0.0051081	0.0242996
163.8	0.0137451	0.00724308	-0.0032714	0.0258313	0.0123651	0.0165114	0.00119893	0.00531918	0.00728638	-0.0049306	0.0262673
164	0.013991	0.00785923	-0.0031836	0.0274354	0.0131088	0.0172457	0.00065564	0.00590673	0.00839824	-0.0044188	0.0276866
164.2	0.0145602	0.00801424	-0.0029478	0.0293015	0.0137328	0.0177501	0.00082293	0.00572359	0.00817277	-0.0035026	0.0298965
164.4	0.0150961	0.00852763	-0.0026999	0.0308716	0.0142415	0.0179955	0.0005405	0.00652131	0.0084969	-0.002853	0.0316368
164.6	0.0158502	0.00894437	-0.0018819	0.0323942	0.0150312	0.0188569	0.00052828	0.0064296	0.00886054	-0.0021467	0.0333594
164.8	0.016556	0.00959105	-0.0015479	0.0339022	0.0156255	0.0195698	0.00075528	0.00671062	0.00925579	-0.0022274	0.0350336
165	0.0175694	0.0104379	-0.0005303	0.0354006	0.01674	0.0204624	0.00060283	0.00734972	0.00882347	-0.0017262	0.0368624
165.2	0.01768	0.0101993	-0.000237	0.0361476	0.017544	0.0207992	9.887e-05	0.00686807	0.00879204	-0.0014452	0.0388071
165.4	0.0184145	0.0105331	2.017e-05	0.0370273	0.0181195	0.0212347	0.0002095	0.00648448	0.00962669	-0.0017318	0.0408994
165.6	0.0189389	0.0101375	-0.0003281	0.0378944	0.0183779	0.0216292	-0.0001773	0.00721128	0.0103974	-0.0017612	0.0420477
165.8	0.0195523	0.0105827	-0.0002405	0.0391307	0.0192372	0.0227458	-0.0003678	0.00771202	0.0105469	-0.0022384	0.0433133
166	0.0205356	0.0107042	4.8e-07	0.0405284	0.0198842	0.0240554	0.00014772	0.00786641	0.0111451	-0.0025882	0.0448911
166.2	0.0215472	0.0108837	4.685e-05	0.0415144	0.0202264	0.0246399	0.00033746	0.008779	0.0115446	-0.0024763	0.046734
166.4	0.0218977	0.0103225	-0.0002833	0.0416564	0.0203044	0.0249823	-0.0005239	0.00881247	0.0116888	-0.0017332	0.0485078
166.6	0.0222744	0.0104386	-0.0006281	0.042659	0.0206469	0.0256873	-0.000654	0.00897094	0.0120353	-0.0016878	0.0506196
166.8	0.0228049	0.0110998	-0.0002974	0.0436378	0.0210761	0.0262379	-0.0001544	0.00901412	0.0122872	-0.0015806	0.0521609
167	0.0222857	0.0105571	-0.0008899	0.0435969	0.0213628	0.0254394	-0.0008456	0.0101849	0.0130818	-0.0014399	0.0536073
167.2	0.022292	0.0105265	-0.0009303	0.0449196	0.0216953	0.0256314	-0.0008043	0.0100983	0.0139379	-0.0012978	0.055376
167.4	0.0230289	0.0110347	-0.000942	0.0461573	0.022096	0.0253469	-0.0007269	0.010116	0.0147903	-0.0011044	0.0568321
167.6	0.0233988	0.0117138	-0.0009349	0.0476218	0.0229665	0.0256561	-0.0003827	0.0108303	0.0156613	-0.0014749	0.0578872
167.8	0.0236378	0.011594	-0.001046	0.0489528	0.0235811	0.0259406	-7.274e-05	0.0115603	0.0163979	-0.0015574	0.0590294
168	0.0240769	0.0115893	-0.0011219	0.0498672	0.0239359	0.0259533	-0.0004096	0.012396	0.0183568	-0.0011748	0.0604186
168.2	0.0247539	0.0114504	-0.0004839	0.0512852	0.0247354	0.0261725	-6.981e-05	0.0129584	0.0180542	-0.0012888	0.061719
168.4	0.0251509	0.011762	-0.0004846	0.0523238	0.0259171	0.0264696	0.00020917	0.0133204	0.0187644	-0.0017079	0.0627772
168.6	0.0259857	0.0126876	-0.0003426	0.0532323	0.0259677	0.0273041	0.00059341	0.0138445	0.0199905	-0.0019313	0.0642042
168.8	0.026715	0.0127429	1.697e-05	0.0546739	0.0269208	0.0272327	0.00061937	0.0142195	0.0204061	-0.002072	0.065954
169	0.0270234	0.0127598	0.00045236	0.0559159	0.0279752	0.0271068	0.00064572	0.0146851	0.0209569	-0.0020779	0.0674717
169.2	0.0271115	0.0128077	-0.000144	0.0566486	0.0278503	0.0271853	0.00072005	0.0146408	0.0216291	-0.0022351	0.0691372
169.4	0.0279798	0.0128625	-0.0002066	0.0579491	0.0279694	0.0271653	0.00083521	0.0150832	0.0223572	-0.0022835	0.070638
169.6	0.0286448	0.0132581	-0.0004263	0.0591421	0.0285303	0.0280469	0.00116565	0.0156374	0.0229363	-0.0026294	0.0710119
169.8	0.0289454	0.0127645	-0.00034	0.0598191	0.028431	0.0284449	0.00156346	0.0155711	0.0224941	-0.0026151	0.0730751
170	0.0301177	0.013257	0.00039162	0.061034	0.0292082	0.0290128	0.00195137	0.0157424	0.0228691	-0.0026466	0.0743345
170.2	0.0304633	0.0135114	0.0002142	0.0618864	0.0295393	0.0285516	0.00141752	0.0161747	0.0235911	-0.0022732	0.075382
170.4	0.0309203	0.0135079	0.00012624	0.0626835	0.0294735	0.0287376	0.00122691	0.0162757	0.0240126	-0.0018774	0.07656
170.6	0.0311247	0.0137012	0.00010566	0.0639733	0.0298008	0.0286874	0.00134112	0.0161612	0.0235585	-0.0021179	0.0781132
170.8	0.0315034	0.0134996	-5.02e-06	0.0649978	0.0301413	0.0282476	0.00138641	0.0161246	0.0239989	-0.0019637	0.079681
171	0.0319484	0.0130773	1.384e-05	0.0657433	0.0304308	0.0283237	0.00109069	0.0168134	0.0246798	-0.0020181	0.0810246
171.2	0.0326712	0.0128621	-0.0004419	0.0666889	0.0305022	0.0286141	0.00094662	0.0166413	0.0250205	-0.0016422	0.0825254
171.4	0.0334612	0.0134921	-0.0001759	0.0683552	0.0310313	0.0288361	0.00162902	0.0164938	0.0256794	-0.0020478	0.0833063
171.6	0.0337556	0.0137134	-0.00046	0.069185	0.0311468	0.0290053	0.00164983	0.0173312	0.0263724	-0.0021731	0.0848371
171.8	0.034233	0.013009	-0.0006929	0.069727	0.0307593	0.0283109	0.00075471	0.0171671	0.0260012	-0.0023337	0.0861243
172	0.0351239	0.0135624	-0.0003142	0.070833	0.0314976	0.0286109	0.00092864	0.0173545	0.0269802	-0.0026629	0.087931
172.2	0.0358511	0.0135757	1.83e-06	0.0718663	0.0318538	0.029257	0.00138268	0.017632	0.0274546	-0.0028425	0.0890801
172.4	0.0363906	0.0140362	-0.0001252	0.0724959	0.0322496	0.0294988	0.00134353	0.0179938	0.0281376	-0.0028177	0.0907143
172.6	0.0371592	0.0144779	9.815e-05	0.0737009	0.0325972	0.0300894	0.00173399	0.0189015	0.0293465	-0.0027246	0.0925357
172.8	0.0376784	0.0146394	0.00082176	0.0752212	0.0331879	0.0308365	0.00234533	0.018875	0.0294879	-0.0020694	0.0948367
173	0.0380971	0.014939	0.00105564	0.0763992	0.0337996	0.0311101	0.0026596	0.0190988	0.0294964	-0.0017703	0.0960472
173.2	0.0380821	0.0150451	0.00130708	0.0771966	0.0339422	0.0314069	0.00287677	0.019626	0.0294895	-0.0018451	0.0972664
173.4	0.0387106	0.014957	0.00204258	0.0783897	0.0343815	0.032216	0.00325078	0.0203103	0.0301363	-0.0020379	0.0986257
173.6	0.0391385	0.0151974	0.00265212	0.0793194	0.0349636	0.0322367	0.00323402	0.0200233	0.0300771	-0.0019591	0.0996378
173.8	0.0393662	0.0145368	0.00271565	0.0801755	0.0354962	0.0322447	0.002977	0.0200015	0.0298826	-0.0021396	0.101118
174	0.0399405	0.0153488	0.00338661	0.0817374	0.0364175	0.0332399	0.00323856	0.0195473	0.0305557	-0.0021602	0.101891
174.2	0.0404715	0.0156555	0.00325261	0.0824201	0.0366953	0.0332033	0.0027653	0.0197765	0.0311094	-0.0017966	0.103464
174.4	0.040745	0.0150123	0.00275336	0.0828688	0.0366319	0.033091	0.00234727	0.0197506	0.0317695	-0.0019278	0.104838
174.6	0.0409398	0.0149031	0.00241259	0.0837243	0.0370598	0.0334867	0.0024684	0.019872	0.032212	-0.0018251	0.106675
174.8	0.0418873	0.0151911	0.0022301	0.0842733	0.0376265	0.0334371	0.00190452	0.0203851	0.0332717	-0.0015632	0.107902
175	0.0421563	0.0150449	0.00181727	0.0843554	0.0379553	0.0329486	0.00138709	0.0211367	0.034177	-0.0013009	0.10865
175.2	0.0424394	0.0146076	0.00084722	0.0850732	0.0375921	0.0328174	0.00130882	0.0211599	0.0353152	-0.001004	0.110322
175.4	0.0427015	0.0149319	0.00060682	0.0858967	0.0372096	0.0322262	0.00106828	0.0208065	0.0353292	-0.0012943	0.111635
175.6	0.0430868	0.0155269	0.00038868	0.08635	0.0376781	0.0319165	0.00046182	0.0213582	0.0357543	-0.0009503	0.112941
175.8	0.0434875	0.015393	-4.6e-06	0.0869894	0.0378515	0.0317439	0.00022196	0.0213636	0.0365826	-0.0012312	0.114299
176	0.0441033	0.0159871	-0.0004084	0.0881264	0.0382729	0.0321095	0.00057536	0.0218059	0.038046	-0.0008383	0.115971
176.2	0.0443786	0.0163511	-0.0005165	0.0889149	0.0383329	0.0317244	0.00041981	0.0224632	0.0394038	-3.678e-05	0.117057
176.4	0.0443367	0.0162346	-0.0009807	0.089573	0.0388086	0.0315631	0.00051822	0.0230765	0.0402753	7.116e-05	0.118326
176.6	0.0450943	0.0163752	-0.000521	0.0909412	0.0397363	0.0324549	0.00128253	0.0237266	0.0405093	0.00047973	0.12021
176.8	0.0451135	0.016353	-0.0006302	0.0916858	0.0400518	0.0324531	0.00134688	0.0242647	0.0405303	0.00075997	0.121454
177	0.0452252	0.0158878	-0.0009096	0.0926238	0.0409156	0.0326533	0.00185997	0.0250349	0.0407677	0.00065855	0.122491
177.2	0.0454155	0.0154034	-0.0009398	0.0933013	0.0412756	0.0327401	0.00187126	0.0258512	0.0409356	0.00079772	0.124189
177.4	0.0459328	0.0151263	-0.001228	0.0941495	0.0419319	0.0323418	0.00172195	0.0261978	0.0406573	0.00059905	0.125876
177.6	0.0458683	0.0148252	-0.001407	0.0949751	0.0421748	0.0321729	0.00207078	0.0262472	0.0407527	0.00028693	0.12668
177.8	0.046147	0.0142853	-0.0015964	0.0955465	0.0422902	0.032685	0.00156579	0.0263834	0.0404803	-0.000187	0.127883
178	0.0472111	0.0146011	-0.0014427	0.096386	0.0431643	0.0330087	0.00216418	0.0262065	0.0403417	-5.671e-05	0.128857
178.2	0.0475833	0.0145774	-0.0020144	0.0968	0.0430689	0.0328997	0.00203496	0.0261549	0.0408212	-0.0006158	0.129673
178.4	0.0479521	0.0147627	-0.0021048	0.097268	0.0429829	0.0329939	0.00184812	0.0267103	0.0408741	-0.0011736	0.130719
178.6	0.0490325	0.0152614	-0.0013449	0.0982254	0.0438356	0.0334689	0.00205133	0.0271229	0.0404959	-0.0011515	0.13144
178.8	0.0494194	0.0151049	-0.0018588	0.0984845	0.0434702	0.0334033	0.00193778	0.0268911	0.0412059	-0.0013675	0.13214
179	0.0494813	0.0149429	-0.0019467	0.0989305	0.0428276	0.033377	0.00204402	0.0266141	0.0407517	-0.0013473	0.132839
179.2	0.0499984	0.0151143	-0.0019074	0.099836	0.0427134	0.0331224	0.00215456	0.0263651	0.0404517	-0.0018046	0.134038
179.4	0.049994	0.0153923	-0.0021192	0.100265	0.0430316	0.0328363	0.00211795	0.0258831	0.040151	-0.0020778	0.13529
179.6	0.0506093	0.0154409	-0.0017136	0.101217	0.0435698	0.033238	0.00231061	0.0258636	0.0407441	-0.0022777	0.136026
179.8	0.0513159	0.0157896	-0.0011948	0.102519	0.0440051	0.0334806	0.00241608	0.0258933	0.0411538	-0.0023649	0.137729
180	0.0514683	0.0157835	-0.0009947	0.103488	0.044388	0.0337903	0.00260748	0.0254818	0.0418512	-0.002718	0.139011
180.2	0.0521293	0.0160791	-0.0003902	0.104337	0.0446232	0.0340116	0.00294497	0.0255378	0.0423975	-0.0026061	0.140182
180.4	0.0526881	0.0161435	-0.0004356	0.105275	0.0451083	0.0340048	0.00315222	0.0255794	0.0423512	-0.0026438	0.141637
180.6	0.0533486	0.0163569	-0.0001018	0.106186	0.0461488	0.034802	0.00378258	0.0258564	0.0426153	-0.002323	0.144092
180.8	0.0535462	0.0163657	-0.0006015	0.10683	0.0457317	0.0346744	0.00366665	0.0262721	0.0436299	-0.0021678	0.145681
181	0.0541585	0.0163152	-0.0001871	0.107792	0.0462695	0.0347742	0.00358969	0.02628	0.0436499	-0.0023641	0.147141
181.2	0.0543143	0.0158996	-0.0005816	0.108604	0.0468487	0.0346085	0.00316271	0.0265713	0.0443259	-0.0025373	0.149134
181.4	0.0544543	0.0159892	-0.0009498	0.10922	0.0471187	0.0348485	0.00331803	0.0273923	0.0453445	-0.0025042	0.150452
181.6	0.0550726	0.0162806	-0.000419	0.11017	0.0471802	0.0349214	0.00350964	0.0279359	0.0463993	-0.002352	0.151428
181.8	0.0559662	0.0167859	-0.0003338	0.1114	0.0483127	0.0350487	0.00308115	0.0283491	0.0470139	-0.0015043	0.152722
182	0.0562549	0.0169449	-0.0008606	0.112252	0.0486945	0.0347262	0.00341091	0.0286027	0.047752	-0.0010413	0.153476
182.2	0.0564079	0.0174787	-0.0005002	0.113203	0.0485315	0.0347425	0.00288106	0.0293455	0.0484126	-0.0010825	0.153761
182.4	0.0570684	0.0177184	-0.0002274	0.114408	0.0491759	0.0347745	0.00278948	0.0306791	0.0487978	-0.0012046	0.15464
182.6	0.0571589	0.0173992	-0.0003927	0.115047	0.0491071	0.0347558	0.0025302	0.0306138	0.0488923	-0.0008919	0.154766
182.8	0.0575634	0.0174625	-0.0010449	0.115504	0.0486426	0.0347736	0.00234399	0.0306584	0.0491863	-0.0011818	0.155099
183	0.0577562	0.0178016	-0.0006319	0.116274	0.0486926	0.034541	0.00224028	0.0308713	0.0492491	-0.0013061	0.155067
183.2	0.0581214	0.0181073	-0.0007686	0.117245	0.0491459	0.0343229	0.00198769	0.0320499	0.0499012	-0.0010793	0.156151
183.4	0.0584525	0.0180289	-0.0005562	0.118161	0.0490449	0.0347323	0.00139682	0.0326821	0.0502086	-0.001093	0.156445
183.6	0.0599085	0.018772	0.00058547	0.119544	0.0498928	0.0357132	0.00197887	0.032996	0.0509361	-0.001187	0.157169
183.8	0.060679	0.0191775	0.00138188	0.120448	0.0498835	0.0366314	0.00251406	0.0336819	0.0516808	-0.001597	0.158394
184	0.0606158	0.0186567	0.00103455	0.120591	0.049842	0.0363983	0.00243365	0.0335208	0.0515825	-0.0019642	0.159202
184.2	0.0613762	0.019105	0.00090915	0.121585	0.0497496	0.0363315	0.00267509	0.034014	0.0520762	-0.001929	0.160601
184.4	0.061814	0.019122	0.0006937	0.122227	0.049511	0.0364143	0.00294952	0.033833	0.052479	-0.0016017	0.162238
184.6	0.0620326	0.0187415	0.00071369	0.12261	0.0496008	0.0365251	0.00252874	0.0337141	0.0530375	-0.0018809	0.163201
184.8	0.0621941	0.0184994	0.00017656	0.123059	0.0493996	0.0361984	0.00222169	0.0335101	0.0535806	-0.0018983	0.164291
185	0.0629841	0.0183724	0.00042502	0.123774	0.0499913	0.0367694	0.00257459	0.0332718	0.0536656	-0.0019208	0.165907
185.2	0.0632564	0.0183431	0.00012899	0.124141	0.0502558	0.0367556	0.00258318	0.033317	0.0539537	-0.0015848	0.16761
185.4	0.0638089	0.0185873	0.00011792	0.124902	0.0507485	0.0363552	0.00289202	0.0330053	0.0548317	-0.0011296	0.168299
185.6	0.0648445	0.0188382	0.00015134	0.126002	0.0512087	0.0366558	0.00342021	0.0325614	0.0552482	-0.0004289	0.169655
185.8	0.0649816	0.0187809	-7.36e-06	0.126734	0.0517265	0.0366325	0.00307755	0.0326301	0.0554814	-0.0003434	0.170325
186	0.0650536	0.0181599	-0.0003185	0.126903	0.0517862	0.0359786	0.00285305	0.0324572	0.0554465	-0.0005841	0.171151
186.2	0.0652697	0.0175056	-0.0006486	0.126977	0.0513089	0.0357007	0.00262919	0.032947	0.0558894	-0.000263	0.172041
186.4	0.0653834	0.0176201	-0.0005642	0.127225	0.0508576	0.0356751	0.00229615	0.0331187	0.0558886	-0.0002068	0.172674
186.6	0.0656438	0.0174715	8.56e-06	0.127341	0.0513209	0.035468	0.0017574	0.0324197	0.0554777	-0.0002041	0.173226
186.8	0.0660535	0.017282	-0.0006952	0.127579	0.0514316	0.0356498	0.00190303	0.0327559	0.0560287	-0.0003738	0.173928
187	0.0660607	0.0171677	1.077e-05	0.128153	0.051581	0.0356832	0.00192259	0.033281	0.0564299	0.00013298	0.174448
187.2	0.0667331	0.0170337	0.00036899	0.128936	0.051867	0.0353601	0.00200306	0.0346469	0.0567479	-0.0002787	0.175302
187.4	0.0668629	0.0167152	0.0010835	0.129601	0.0518326	0.0357771	0.00183185	0.0350326	0.0576556	-1.972e-05	0.17625
187.6	0.0678697	0.0173196	0.00167869	0.13072	0.0528074	0.0367921	0.00270449	0.0350496	0.0580069	-0.0004218	0.177474
187.8	0.0676424	0.0172189	0.00132082	0.130946	0.0526148	0.0364684	0.00277512	0.035279	0.0577715	-0.0001254	0.178593
188	0.0671847	0.0165732	0.00080708	0.131587	0.0528276	0.0365867	0.00241751	0.0351244	0.0574345	-0.000187	0.179681
188.2	0.0680188	0.0169691	0.00046216	0.132326	0.0526029	0.0366803	0.00272795	0.0354197	0.0578913	-0.0004285	0.179986
188.4	0.0685651	0.0169043	0.00038027	0.133185	0.0527243	0.0361161	0.00248931	0.0353933	0.0573151	-0.0004271	0.180694
188.6	0.0689197	0.0168713	0.00047936	0.134162	0.0531216	0.0361954	0.00239195	0.0356039	0.0575111	-0.0010384	0.181584
188.8	0.0693073	0.0171188	0.00026593	0.134434	0.0536631	0.0361446	0.0027396	0.035314	0.0573045	-0.0004456	0.183023
189	0.0704694	0.0177383	0.00060568	0.1355	0.0539531	0.0363269	0.0031157	0.0355287	0.0571855	-0.0007957	0.183682
189.2	0.0709752	0.0182994	0.00036376	0.136626	0.0546862	0.0362019	0.00343545	0.0355346	0.0574601	-0.0010387	0.184496
189.4	0.0716441	0.0181102	0.00031491	0.13772	0.0550165	0.0363286	0.00360636	0.0354715	0.0581622	-0.0005787	0.184747
189.6	0.0722459	0.0179123	0.00019324	0.138219	0.0550755	0.0365769	0.00343399	0.0364568	0.0589059	-0.0003827	0.185547
189.8	0.0721513	0.0175179	-0.0001194	0.13855	0.0548666	0.0361348	0.00299775	0.0372845	0.0594242	-0.0005012	0.186185
190	0.0725923	0.0170732	-0.0005023	0.138522	0.0545211	0.0358986	0.00279205	0.0379738	0.0599863	-0.0001707	0.187641
190.2	0.0723504	0.0166613	-0.0010515	0.138258	0.0536642	0.0347401	0.00224553	0.0382952	0.060713	-0.0001567	0.188333
190.4	0.0731713	0.0174217	-0.0003219	0.13931	0.0542037	0.0347982	0.00261738	0.0381216	0.0608813	-0.0001205	0.189525
190.6	0.0740332	0.0171905	-0.0001402	0.140219	0.0547609	0.0347777	0.00306233	0.0376946	0.0612671	-0.0008912	0.190387
190.8	0.0748167	0.0171017	-0.000278	0.140953	0.0548296	0.0346827	0.00352495	0.0382181	0.0618178	-0.000584	0.191144
191	0.0755948	0.0170982	8.753e-05	0.141603	0.0552507	0.0347714	0.00380187	0.0389428	0.0633547	-0.0008507	0.191948
191.2	0.0764033	0.0170474	3.854e-05	0.142349	0.05537	0.0351728	0.00465004	0.039425	0.0638039	-0.0011841	0.192776
191.4	0.0766027	0.0169713	0.00015995	0.143112	0.0556671	0.035522	0.00461481	0.0396115	0.0642791	-0.000963	0.19306
191.6	0.077249	0.0173827	0.0002657	0.144224	0.0568699	0.0365606	0.0054589	0.0395131	0.0649537	-0.0014471	0.193611
191.8	0.0774672	0.0173927	-0.0003389	0.144232	0.0562737	0.0366111	0.0055036	0.0399533	0.0652647	-0.0009754	0.194338
192	0.078155	0.0176837	0.00017934	0.144918	0.0566426	0.0368129	0.00546107	0.0400161	0.0649187	-0.0019475	0.194736
192.2	0.0782798	0.018053	-0.0002106	0.145283	0.0568069	0.036304	0.00546703	0.0402139	0.0655149	-0.0022854	0.194956
192.4	0.0779866	0.0180938	-0.000215	0.145542	0.056578	0.0363599	0.00541121	0.040534	0.0657626	-0.0022599	0.19604
192.6	0.0783471	0.0182163	-3.289e-05	0.145863	0.0568714	0.0366761	0.00514543	0.0408636	0.0660522	-0.0030291	0.196817
192.8	0.0782527	0.0183045	9.854e-05	0.146224	0.0575071	0.0366719	0.00522187	0.0408262	0.06657	-0.0029972	0.197356
193	0.0786449	0.0182846	7.564e-05	0.147352	0.0575447	0.0371907	0.00560906	0.041415	0.067065	-0.0028506	0.198157
193.2	0.0802355	0.0189556	0.00153093	0.149066	0.0587102	0.0379317	0.00627072	0.0418166	0.067278	-0.0027667	0.199065
193.4	0.0802212	0.0185229	0.00169153	0.149388	0.0584257	0.0376809	0.00575312	0.0426631	0.0686391	-0.0024244	0.199737
193.6	0.0806393	0.0183867	0.00188822	0.150164	0.0584936	0.0380201	0.00589891	0.0436816	0.0693467	-0.0022603	0.20126
193.8	0.0811939	0.0186949	0.00231784	0.15066	0.0582402	0.0381541	0.00606138	0.0439282	0.069305	-0.0021567	0.202227
194	0.0818752	0.018986	0.00264875	0.15129	0.0586849	0.0378823	0.00625175	0.0435132	0.0695328	-0.0023342	0.203839
194.2	0.0821344	0.0189512	0.00232547	0.151423	0.0582626	0.0372547	0.00558158	0.0425881	0.0693369	-0.0027048	0.204591
194.4	0.0826762	0.0189162	0.00236231	0.152128	0.0579013	0.037125	0.00521328	0.0419437	0.0688181	-0.0027116	0.205701
194.6	0.0830855	0.0188843	0.00248955	0.152992	0.0582945	0.0375376	0.00561484	0.0419243	0.0697905	-0.0026494	0.206469
194.8	0.0841193	0.0189724	0.00222832	0.153757	0.0587888	0.0381265	0.00590397	0.0418001	0.069855	-0.0016301	0.208005
195	0.0848452	0.0187215	0.0019489	0.154067	0.0591739	0.0380598	0.00581342	0.0419637	0.0703303	-0.0016126	0.208751
195.2	0.084785	0.0182538	0.00168654	0.154141	0.0592004	0.0375768	0.00578274	0.0417761	0.0701952	-0.001263	0.209355
195.4	0.0846292	0.0178938	0.00104089	0.15386	0.0592317	0.0371479	0.00526933	0.0421989	0.0709971	-0.0010351	0.209945
195.6	0.0850045	0.0177894	0.00104778	0.154249	0.059746	0.0372748	0.00519946	0.0421651	0.0714761	-0.0005312	0.211041
195.8	0.084794	0.0178326	4.1e-05	0.153733	0.0596668	0.0367511	0.00439495	0.0427843	0.0713815	-0.0007528	0.211799
196	0.0846357	0.0177476	0.00021859	0.154033	0.0604621	0.0364736	0.00443913	0.0430022	0.0717335	-0.0007946	0.212457
196.2	0.0839932	0.0166905	-0.0005004	0.154087	0.0600439	0.0360099	0.00355113	0.0437015	0.0726444	-0.001119	0.212594
196.4	0.0840133	0.0164124	-0.0006361	0.154004	0.0597836	0.0358876	0.00314942	0.04377	0.0731585	-0.0017295	0.212599
196.6	0.0845723	0.0164063	-0.0007676	0.154502	0.0601897	0.0359716	0.00302597	0.0447678	0.073866	-0.0019221	0.213312
196.8	0.0845885	0.0159596	-0.0003104	0.155217	0.0604841	0.0359773	0.00287495	0.0449975	0.0744256	-0.0019729	0.21353
197	0.0847705	0.0161831	-0.0001218	0.155892	0.0608833	0.0356038	0.00278925	0.0455317	0.0751353	-0.0018379	0.214168
197.2	0.0858142	0.0164328	0.00072684	0.156856	0.0608446	0.0360247	0.00329617	0.0461513	0.0758321	-0.0025384	0.213929
197.4	0.0856551	0.0164309	0.0003123	0.156925	0.0601062	0.0353551	0.00307439	0.0463344	0.0760235	-0.0022338	0.214509
197.6	0.0866017	0.0169054	0.00114617	0.158128	0.0607658	0.0356999	0.00380978	0.0460161	0.0754521	-0.002778	0.214789
197.8	0.0870238	0.0170957	0.0013251	0.15857	0.060618	0.0356627	0.00369386	0.0462148	0.0755815	-0.0027655	0.215058
198	0.0873696	0.0171641	0.00116526	0.159129	0.0605432	0.0354819	0.00325412	0.0459294	0.0751156	-0.0025195	0.215624
198.2	0.0874488	0.0174509	0.0010529	0.159343	0.0602924	0.0350054	0.00236993	0.0458185	0.0752028	-0.0028081	0.215918
198.4	0.0873596	0.0168323	0.00038199	0.160111	0.0596052	0.0347864	0.00265433	0.0464532	0.0756869	-0.0025435	0.21669
198.6	0.0884581	0.0171812	0.00064365	0.161158	0.0601294	0.0353633	0.00348806	0.047301	0.0758957	-0.0015947	0.217687
198.8	0.0896129	0.0178448	0.00081164	0.162015	0.0607304	0.0354483	0.0038633	0.0475765	0.0756385	-0.0017012	0.218128
199	0.0896441	0.0174353	0.00058331	0.162292	0.0608274	0.034822	0.00330987	0.0478816	0.0760968	-0.0015247	0.21865
199.2	0.0896754	0.0172613	-0.0002362	0.162129	0.0604711	0.0350544	0.00313459	0.0483394	0.0756893	-0.0008727	0.219677
199.4	0.0908301	0.0181085	-2.49e-05	0.162621	0.0610378	0.0354472	0.00332496	0.048955	0.075628	-0.0011667	0.220437
199.6	0.0910131	0.0177627	-6.91e-05	0.16319	0.0614274	0.0358839	0.0032824	0.0491343	0.0752707	-0.0016336	0.220783
199.8	0.091074	0.0171447	-0.0008708	0.163335	0.0615436	0.0362666	0.00274121	0.0500952	0.0749725	-0.001985	0.221749
200	0.0920902	0.0172872	-0.0003798	0.164105	0.0616577	0.0367479	0.00324712	0.0507987	0.075549	-0.0019526	0.222195
200.2	0.0926437	0.0172264	-0.0003073	0.164632	0.0618052	0.0369655	0.00337871	0.0506453	0.075826	-0.0026946	0.222968
200.4	0.0925185	0.0170888	-0.0007957	0.164247	0.0615204	0.0375204	0.00327513	0.0505571	0.0760644	-0.0028478	0.223306
200.6	0.0930952	0.0177841	-0.0008259	0.164771	0.0623052	0.0379131	0.00366145	0.0513333	0.0765149	-0.0030148	0.224074
200.8	0.0930333	0.017558	-0.0005432	0.165704	0.0627004	0.0378372	0.00384955	0.0507411	0.0766483	-0.0036953	0.224651
201	0.0933933	0.0173205	-0.0002587	0.16627	0.0631861	0.0381223	0.00433555	0.0508753	0.0774638	-0.0035768	0.22554
201.2	0.0939365	0.0176374	0.00039908	0.167364	0.0631982	0.0387218	0.0049122	0.0506432	0.0769662	-0.0033657	0.225818
201.4	0.094592	0.0180644	0.00097542	0.16834	0.0641278	0.0387281	0.00562227	0.0499194	0.0767471	-0.0027085	0.22722
201.6	0.0943601	0.0178071	0.00100445	0.168952	0.0646534	0.0390018	0.00560198	0.0495	0.0772014	-0.0027052	0.228153
201.8	0.0944672	0.0176786	0.00092668	0.169471	0.0649051	0.0389326	0.00564298	0.0497935	0.0771826	-0.0018681	0.228718
202	0.0947684	0.0180027	0.00100544	0.169915	0.0650144	0.0386765	0.0061349	0.050309	0.0780179	-0.0016364	0.229267
202.2	0.0948195	0.018017	0.00117089	0.170213	0.0651449	0.0380148	0.0061226	0.050543	0.0788144	-0.0016189	0.230069
202.4	0.0947136	0.0170155	0.00025836	0.170268	0.0644724	0.0370661	0.00608264	0.0513414	0.0792853	-0.0021019	0.23
202.6	0.0950245	0.0171658	0.00022306	0.170791	0.0650211	0.0364753	0.00622603	0.0519732	0.0797487	-0.0020114	0.230343
202.8	0.0948502	0.0171725	-0.0002072	0.170909	0.0648642	0.0355749	0.0059725	0.0521667	0.0802445	-0.0025974	0.230522
203	0.0947267	0.0168131	-0.0007124	0.170736	0.0641204	0.034802	0.0050157	0.0523605	0.0802356	-0.0025839	0.23101
203.2	0.0950578	0.0166538	-0.0008775	0.170542	0.0638468	0.0347967	0.0046264	0.0536025	0.0807526	-0.0023866	0.231755
203.4	0.0950903	0.016282	-0.0012598	0.169919	0.0630351	0.0340574	0.00344859	0.0542735	0.0814541	-0.0023877	0.232491
203.6	0.0951433	0.0153544	-0.0016019	0.169317	0.0619768	0.033548	0.00257718	0.0547786	0.0812491	-0.0025545	0.232786
203.8	0.0954668	0.0148609	-0.0020999	0.169167	0.0616061	0.0332275	0.00210249	0.055368	0.0820823	-0.0025042	0.233859
204	0.0957694	0.0155723	-0.0020932	0.16909	0.0607523	0.033296	0.00204144	0.0555869	0.0827664	-0.0021044	0.234133
204.2	0.0963362	0.0158923	-0.0017931	0.1689	0.0607387	0.0330517	0.00188236	0.0554854	0.0828604	-0.0027712	0.234558
204.4	0.0965575	0.0159338	-0.0022288	0.16867	0.0603889	0.0328547	0.00114147	0.0559513	0.0832726	-0.0037167	0.234392
204.6	0.0974704	0.016462	-0.0021417	0.169436	0.0609033	0.0332529	0.0015203	0.0559726	0.0832818	-0.0036998	0.235003
204.8	0.0981765	0.0167141	-0.0012908	0.170123	0.0611293	0.0336026	0.00182394	0.0552292	0.083163	-0.0036984	0.235446
205	0.0987355	0.0170506	-0.00065	0.170776	0.0622528	0.0339393	0.00213444	0.0553269	0.0831865	-0.0037328	0.236246
205.2	0.0993092	0.017523	-0.0002944	0.17143	0.0623359	0.0346364	0.00215835	0.0550838	0.0826636	-0.0030822	0.236927
205.4	0.1	0.0177826	0.00024768	0.172029	0.0629412	0.0350347	0.00262852	0.0542962	0.0824421	-0.0029736	0.23748
205.6	0.100191	0.0177596	0.00025768	0.172673	0.063747	0.0349483	0.00257873	0.0536966	0.0829389	-0.0029603	0.237933
205.8	0.100893	0.0175942	0.00015158	0.173836	0.0643094	0.03505	0.00355962	0.0537601	0.083605	-0.0024875	0.23836
206	0.101308	0.0181425	0.00059066	0.17465	0.0648153	0.0352184	0.00395101	0.0545482	0.0844265	-0.0025412	0.238994
206.2	0.101438	0.0176397	0.0007681	0.175318	0.0652384	0.0346287	0.00329869	0.0541845	0.0845039	-0.0032605	0.239086
206.4	0.101251	0.017294	0.00034217	0.176096	0.0655457	0.0352086	0.00387096	0.0544811	0.0852903	-0.0036662	0.238978
206.6	0.101973	0.0179807	0.00081347	0.176979	0.0662187	0.0357076	0.00407341	0.0547762	0.0849171	-0.003384	0.239069
206.8	0.102448	0.0182878	0.00116069	0.177475	0.0663504	0.0353386	0.00389302	0.0551049	0.0848935	-0.0038036	0.239803
207	0.102784	0.0180421	0.0010353	0.178023	0.0664736	0.0358624	0.00405724	0.0553169	0.0855536	-0.003629	0.240247
207.2	0.10332	0.0177372	0.00085525	0.178254	0.0661484	0.0364259	0.00373243	0.0559594	0.0856058	-0.0025845	0.241377
207.4	0.103732	0.017514	0.00064547	0.178463	0.0657148	0.0358793	0.00376794	0.05557	0.0854248	-0.0024931	0.242171
207.6	0.104241	0.0175793	0.00063482	0.179159	0.0655641	0.036459	0.00407684	0.0560375	0.0860127	-0.0032972	0.242358
207.8	0.103972	0.0174627	0.00032535	0.179445	0.065735	0.0370754	0.00385359	0.0561835	0.0861033	-0.0034708	0.242436
208	0.104105	0.0181837	0.00061256	0.179678	0.0650643	0.037699	0.00384672	0.0562808	0.0854247	-0.0038774	0.242675
208.2	0.104635	0.0181625	0.00081185	0.18007	0.065212	0.0379798	0.00414953	0.0564454	0.0861386	-0.0044876	0.243072
208.4	0.104299	0.0179332	0.00028091	0.179845	0.0647063	0.0378421	0.003383	0.0565124	0.0854147	-0.0047765	0.243202
208.6	0.104521	0.0179891	0.00020504	0.180046	0.0647209	0.0379492	0.00340765	0.0560929	0.0845873	-0.0039801	0.244191
208.8	0.104961	0.018391	0.00095208	0.180681	0.0651218	0.0384894	0.00404577	0.056425	0.0853197	-0.0043507	0.244626
209	0.105181	0.0180682	0.00071899	0.181014	0.0652292	0.0382893	0.00373764	0.0564593	0.0849828	-0.0045889	0.244926
209.2	0.10558	0.0178681	0.00100498	0.181073	0.0650698	0.0381939	0.0032411	0.0566406	0.0852949	-0.0041518	0.245646
209.4	0.105469	0.0176706	0.00135047	0.181587	0.0652262	0.0374203	0.00354942	0.0560796	0.085836	-0.0040442	0.246274
209.6	0.105791	0.017561	0.00087964	0.181969	0.065252	0.0369843	0.00330361	0.0562837	0.0867859	-0.0032384	0.247625
209.8	0.105598	0.016671	0.00051998	0.182384	0.0650538	0.0365736	0.0033489	0.0567898	0.0874396	-0.00298	0.248173
210	0.105793	0.0169348	0.00070977	0.182442	0.0649509	0.0365885	0.00333915	0.0573434	0.0882158	-0.0028707	0.249322
210.2	0.106465	0.0163493	0.00108632	0.182751	0.0649124	0.0363586	0.00316728	0.0568303	0.0878521	-0.0025786	0.249467
210.4	0.106641	0.0166509	0.00131123	0.182908	0.0655348	0.0366956	0.00336236	0.0571394	0.0880136	-0.0019079	0.249924
210.6	0.107722	0.0172073	0.00117658	0.183024	0.0654295	0.0361865	0.00315837	0.0574154	0.0881265	-0.0016072	0.250488
210.8	0.107995	0.017117	0.00093928	0.183327	0.0653397	0.0357589	0.00325781	0.0576322	0.088358	-0.0013659	0.251452
211	0.108641	0.0167982	0.00059806	0.183731	0.065845	0.0358606	0.00367702	0.0573939	0.0888022	-0.00037	0.252361
211.2	0.109316	0.0173948	0.00064791	0.184459	0.0661304	0.0363015	0.00413889	0.0576218	0.0890795	0.00061548	0.253658
211.4	0.109882	0.0173744	0.00089638	0.18542	0.0667697	0.0366143	0.00518312	0.057713	0.0896649	0.00026712	0.253933
211.6	0.110217	0.017578	0.0009079	0.185353	0.0667775	0.0369018	0.00487317	0.0579232	0.0903918	-0.0002762	0.253875
211.8	0.110215	0.0172827	0.00106119	0.185358	0.0670828	0.0368464	0.00502987	0.0581503	0.0907385	-2.346e-05	0.254759
212	0.110432	0.017334	0.00146755	0.185588	0.066449	0.0376148	0.00516948	0.0578982	0.0909941	-0.0001786	0.255139
212.2	0.110901	0.0174302	0.00188941	0.185976	0.0668441	0.0376118	0.00540858	0.0587539	0.0919299	0.00020729	0.255267
212.4	0.110521	0.0169723	0.00142801	0.185529	0.0667323	0.0371399	0.0049342	0.0593193	0.0919624	-0.0001576	0.255474
212.6	0.110836	0.0165999	0.00152417	0.186007	0.0664339	0.0377022	0.00495984	0.059705	0.0922406	-0.0003718	0.255904
212.8	0.112057	0.0171411	0.00260849	0.186793	0.0673213	0.0382739	0.0054535	0.0604684	0.0928027	-0.0010808	0.255781
213	0.112483	0.017063	0.00263354	0.187109	0.0675551	0.0378358	0.00514602	0.0605291	0.0929188	-0.0015709	0.255816
213.2	0.112366	0.0166597	0.0025513	0.186993	0.0671909	0.0375277	0.0047889	0.061429	0.093259	-0.0012366	0.256033
213.4	0.112749	0.0166664	0.00242753	0.187306	0.0671231	0.0369806	0.00444657	0.0620146	0.0940081	-0.0017518	0.256052
213.6	0.11303	0.016599	0.00196116	0.187764	0.0671786	0.0371154	0.00413425	0.0625671	0.0947067	-0.0020529	0.256381
213.8	0.113088	0.016115	0.00183822	0.187775	0.0676075	0.0369732	0.00397488	0.063285	0.0950009	-0.0021595	0.256573
214	0.113584	0.0162667	0.00158806	0.187636	0.0675852	0.0368321	0.00340457	0.0635234	0.0949277	-0.0020902	0.256932
214.2	0.114435	0.0164842	0.00249187	0.188216	0.068092	0.0372782	0.00355536	0.0638746	0.0946827	-0.0024662	0.256764
214.4	0.114214	0.0166182	0.00202012	0.188334	0.0679956	0.0374382	0.00319278	0.0641107	0.0948007	-0.0027048	0.256515
214.6	0.114881	0.0172526	0.00197574	0.188814	0.0677849	0.0377843	0.00342307	0.0638497	0.094645	-0.0031041	0.256604
214.8	0.114716	0.0172048	0.00131338	0.189088	0.0678592	0.0377824	0.00303658	0.0632162	0.0943308	-0.002677	0.257302
215	0.114796	0.0172748	0.00172691	0.189397	0.0678507	0.0387114	0.00340395	0.0630667	0.0949324	-0.0021529	0.257958
215.2	0.114867	0.0179816	0.00141368	0.189709	0.0680327	0.038962	0.00298456	0.0634372	0.0952699	-0.0025611	0.258295
215.4	0.115272	0.0181634	0.00155333	0.19023	0.0683568	0.039366	0.00368441	0.0632694	0.0959893	-0.0028249	0.25799
215.6	0.115375	0.0180953	0.0014412	0.190279	0.0678731	0.039432	0.00352134	0.0634688	0.0968013	-0.0027283	0.258405
215.8	0.115696	0.0181887	0.00177609	0.19069	0.0677528	0.0397055	0.00377596	0.0636209	0.0971451	-0.0027402	0.258956
216	0.1159	0.0185711	0.0022263	0.191513	0.0676831	0.039817	0.00428699	0.0628264	0.0977002	-0.0030814	0.258884
216.2	0.115986	0.01839	0.00194135	0.191759	0.067691	0.0400989	0.00484644	0.0636805	0.0986389	-0.0033055	0.259876
216.4	0.115808	0.0172842	0.00168043	0.191729	0.0670025	0.0396816	0.00456424	0.0636987	0.0989973	-0.0036581	0.260511
216.6	0.116465	0.0173023	0.00194341	0.192083	0.0669059	0.0396697	0.0041449	0.0641369	0.0990329	-0.003809	0.26146
216.8	0.116754	0.0170874	0.00213404	0.192502	0.0673265	0.0395326	0.00458984	0.0646027	0.0996114	-0.0034873	0.262286
217	0.116386	0.016378	0.00149102	0.19237	0.0668231	0.0388448	0.00403396	0.0653871	0.100057	-0.0029484	0.262686
217.2	0.115996	0.0154779	0.00110876	0.192324	0.0664464	0.0378691	0.00360752	0.0659703	0.100538	-0.0024702	0.263096
217.4	0.116629	0.0151311	0.00107971	0.192891	0.06693	0.0375997	0.00370911	0.0657112	0.101124	-0.0029353	0.263703
217.6	0.116301	0.0142964	0.00097953	0.192713	0.0668418	0.0366848	0.00330077	0.0655152	0.100943	-0.0026457	0.263941
217.8	0.117061	0.0145248	0.00173337	0.192957	0.06767	0.0361762	0.00316847	0.0651881	0.100347	-0.0025386	0.264558
218	0.117376	0.0145428	0.001984	0.193227	0.0676625	0.0364284	0.00363304	0.0654029	0.10051	-0.0026311	0.264891
218.2	0.118048	0.015248	0.00252873	0.193992	0.0680691	0.0370695	0.00439874	0.0654257	0.100465	-0.0030693	0.265011
218.4	0.118438	0.0156305	0.00252373	0.194628	0.0687575	0.0368259	0.00450122	0.064916	0.100123	-0.0031854	0.265535
218.6	0.118566	0.0153606	0.00219756	0.194455	0.0687607	0.0363557	0.00449225	0.0646519	0.100143	-0.0032065	0.266456
218.8	0.118714	0.0149792	0.00181423	0.194228	0.0682897	0.036756	0.00435574	0.0645686	0.100174	-0.0031883	0.266875
219	0.119285	0.0157856	0.00276916	0.194563	0.0691193	0.0369766	0.00463179	0.0646699	0.10056	-0.0035625	0.266625
219.2	0.120045	0.0166391	0.00221088	0.195143	0.0702701	0.0370885	0.00452369	0.0650259	0.100997	-0.0031541	0.267298
219.4	0.120993	0.0168604	0.00260623	0.195734	0.0704028	0.0379405	0.00531258	0.0648737	0.101006	-0.003168	0.266935
219.6	0.122057	0.0170921	0.00314862	0.196294	0.0707783	0.0380915	0.00547782	0.0649779	0.101127	-0.0033423	0.267487
219.8	0.122712	0.0173693	0.00316268	0.196744	0.0710513	0.0381296	0.00632928	0.0648492	0.101639	-0.0028851	0.268167
220	0.122873	0.0168243	0.00266756	0.196954	0.0708659	0.0379823	0.006102	0.065135	0.101858	-0.0034736	0.268231
220.2	0.123171	0.016938	0.00212266	0.196498	0.0707458	0.038466	0.0059523	0.0659126	0.102224	-0.0039171	0.268226
220.4	0.122968	0.016951	0.00227384	0.196588	0.0708347	0.0384336	0.00616346	0.0666297	0.102485	-0.0034403	0.268321
220.6	0.122832	0.0167275	0.00163783	0.196063	0.0704185	0.0379976	0.00547053	0.0670288	0.101736	-0.0032732	0.268549
220.8	0.122225	0.0158428	0.00119385	0.19595	0.0700043	0.0373074	0.00505542	0.0672116	0.101112	-0.0033307	0.268528
221	0.122303	0.0156882	0.00112234	0.195968	0.0698189	0.0371816	0.00529545	0.066836	0.100874	-0.0031868	0.268169
221.2	0.121981	0.0152654	0.00130014	0.196014	0.0690358	0.0370036	0.00538904	0.0666872	0.100079	-0.0030722	0.268247
221.4	0.122333	0.0152994	0.0015268	0.196042	0.0690161	0.0368437	0.00529252	0.0663991	0.0999815	-0.0036509	0.267837
221.6	0.122415	0.0157815	0.00181083	0.196197	0.0693427	0.0370233	0.0056523	0.0667072	0.100301	-0.003635	0.268133
221.8	0.123066	0.016197	0.00226982	0.196811	0.069692	0.0373028	0.00633242	0.066535	0.0999894	-0.0036179	0.268638
222	0.123023	0.0159018	0.00186161	0.196583	0.0696279	0.0369285	0.00629205	0.0669967	0.100405	-0.0035086	0.269308
222.2	0.123059	0.0159193	0.00148973	0.196977	0.0696511	0.0366012	0.00636793	0.0663105	0.100765	-0.0041519	0.269852
222.4	0.123507	0.0158919	0.00192947	0.197434	0.0699123	0.036417	0.00647861	0.0670624	0.100703	-0.003846	0.271111
222.6	0.12344	0.0152473	0.00202032	0.197159	0.0696077	0.0354623	0.00592684	0.0678756	0.10062	-0.0038851	0.271284
222.8	0.124184	0.0154948	0.00223988	0.197716	0.0698554	0.0362227	0.00636987	0.0677958	0.101216	-0.0033804	0.271776
223	0.124466	0.0160758	0.00237558	0.198103	0.070415	0.0359187	0.00580843	0.0684154	0.101842	-0.002178	0.272639
223.2	0.124876	0.0162889	0.00228769	0.198004	0.0704499	0.0360646	0.00554596	0.0692104	0.101974	-0.0014512	0.273371
223.4	0.125598	0.0158938	0.00211622	0.198277	0.0706301	0.0363518	0.00582318	0.0697524	0.102918	-0.0018289	0.273512
223.6	0.126183	0.016262	0.00228416	0.198868	0.0709034	0.0369914	0.00602444	0.0707088	0.104271	-0.0015159	0.27398
223.8	0.126208	0.0164996	0.00178198	0.198923	0.0710396	0.0363276	0.0058808	0.071837	0.104849	-0.001472	0.274178
224	0.126076	0.0164291	0.00152546	0.198988	0.0710116	0.0358199	0.00523093	0.0719069	0.104973	-0.0025928	0.273901
224.2	0.126362	0.0172612	0.00120262	0.198973	0.0713082	0.036238	0.00557167	0.0721232	0.106224	-0.0027702	0.273572
224.4	0.12655	0.0175365	0.00194145	0.19917	0.071428	0.0365602	0.00586135	0.0728299	0.106364	-0.0022734	0.274318
224.6	0.12701	0.0173773	0.00147243	0.199284	0.0710466	0.0358946	0.0050884	0.0724632	0.10599	-0.0027845	0.274146
224.8	0.127187	0.0172117	0.0013071	0.19968	0.0705518	0.0364464	0.00539346	0.0724325	0.106635	-0.0026241	0.274577
225	0.127916	0.0177181	0.00182005	0.200237	0.0705593	0.0372668	0.00599206	0.0719738	0.106899	-0.0024009	0.274422
225.2	0.128043	0.0176564	0.00208827	0.200348	0.0703468	0.0371073	0.00550757	0.0721589	0.106974	-0.0022455	0.274666
225.4	0.128185	0.0176848	0.00166762	0.200887	0.0706772	0.0374506	0.00563541	0.0719186	0.107658	-0.0028021	0.274716
225.6	0.128508	0.0174994	0.00173459	0.201182	0.0703809	0.0375168	0.0058318	0.0715803	0.107976	-0.0025841	0.275061
225.8	0.128452	0.0166181	0.00167425	0.201347	0.0703846	0.0367422	0.00542442	0.0709775	0.107781	-0.0026531	0.275288
226	0.12821	0.0159687	0.0014841	0.201075	0.0702313	0.0365999	0.00492951	0.0710682	0.107968	-0.0029021	0.275673
226.2	0.128257	0.0161796	0.002088	0.201549	0.06996	0.0370969	0.0049645	0.0711555	0.107498	-0.0031708	0.276182
226.4	0.128494	0.0160953	0.00262894	0.201917	0.0701884	0.0372634	0.00493985	0.0724828	0.107332	-0.0028902	0.276628
226.6	0.128622	0.0154102	0.00243398	0.202034	0.0700219	0.0372176	0.00475327	0.0729412	0.107624	-0.0024305	0.277174
226.8	0.128323	0.0149116	0.00214493	0.202011	0.0699835	0.0378605	0.0047798	0.0723978	0.1073	-0.0020304	0.277586
227	0.127968	0.014939	0.00213151	0.202292	0.0703247	0.0375612	0.00439152	0.0727309	0.107648	-0.0019455	0.278062
227.2	0.128027	0.0147849	0.00152073	0.202298	0.0702206	0.0378093	0.00485595	0.0731179	0.107565	-0.0024437	0.278003
227.4	0.128687	0.0149232	0.00116686	0.202783	0.0708283	0.0380965	0.00507692	0.0733033	0.10776	-0.0034013	0.277745
227.6	0.128436	0.0152202	0.00118444	0.202945	0.0709865	0.0377972	0.00459203	0.073297	0.107575	-0.0033585	0.278238
227.8	0.128229	0.0151969	0.00072984	0.202805	0.0715286	0.0368425	0.00457259	0.0730777	0.107287	-0.0035591	0.278611
228	0.128728	0.0153385	0.00079722	0.202959	0.0715575	0.0370762	0.0042781	0.0726393	0.107274	-0.0034616	0.278887
228.2	0.129351	0.0161495	0.00055815	0.203246	0.0716302	0.0373694	0.00437025	0.0727509	0.107936	-0.0034868	0.278957
228.4	0.129646	0.0164387	0.00065853	0.203266	0.0713587	0.0371529	0.00463249	0.0731242	0.108326	-0.002225	0.279817
228.6	0.130156	0.0162858	0.00064527	0.203672	0.0713565	0.0368713	0.00399561	0.0731531	0.108281	-0.0021984	0.279832
228.8	0.130543	0.0159564	7.502e-05	0.203462	0.0707215	0.0368748	0.00355172	0.073126	0.108939	-0.0015081	0.28066
229	0.131063	0.0161049	-0.000105	0.204078	0.0710465	0.0365612	0.00313168	0.0726738	0.109183	-0.0011829	0.280212
229.2	0.131156	0.0156919	-0.0006787	0.203991	0.0707783	0.0361303	0.00253801	0.0730638	0.108979	-0.0011528	0.279882
229.4	0.131246	0.0156059	-0.0007356	0.204635	0.0710784	0.0360805	0.0024285	0.0737153	0.109295	-0.0010811	0.279726
229.6	0.131675	0.0153153	-0.0001531	0.205015	0.0706241	0.0363863	0.00253025	0.0735732	0.10977	-0.0009171	0.279544
229.8	0.132173	0.0155422	0.00045003	0.205608	0.0709355	0.0368528	0.00268016	0.0741121	0.109707	-0.0008991	0.279322
230	0.132456	0.0154461	0.00080201	0.205647	0.0705681	0.0367646	0.00283591	0.0747544	0.109872	-0.0011508	0.279451
230.2	0.132873	0.0155957	0.00112504	0.205704	0.0699634	0.0370125	0.00315934	0.0748187	0.109774	-0.0011733	0.279701
230.4	0.133177	0.0154932	0.00148462	0.205997	0.0700363	0.0375846	0.00393003	0.0756537	0.110295	-0.001418	0.279788
230.6	0.13386	0.0157729	0.00179971	0.206592	0.0703502	0.0378516	0.00413435	0.0754051	0.109926	-0.0014697	0.280061
230.8	0.133893	0.016083	0.00197772	0.207057	0.0707444	0.0383657	0.00482856	0.0751916	0.109942	-0.0020481	0.279908
231	0.134686	0.0165329	0.00181653	0.207314	0.0704009	0.0384611	0.00497109	0.0749938	0.110204	-0.0020696	0.280033
231.2	0.13527	0.0168164	0.00175086	0.207339	0.0701326	0.0380556	0.00527558	0.07538	0.109915	-0.0030011	0.280105
231.4	0.135484	0.0165008	0.00181703	0.207102	0.0702115	0.0372202	0.00501521	0.0751078	0.109929	-0.0033464	0.280387
231.6	0.135195	0.016544	0.00194505	0.20672	0.0700616	0.0377987	0.00501487	0.0749355	0.110142	-0.0028115	0.281085
231.8	0.135197	0.0165698	0.00213139	0.206682	0.07006	0.0376358	0.00494452	0.0750472	0.110318	-0.0029251	0.281201
232	0.135461	0.0164459	0.00210957	0.206782	0.0701791	0.0376958	0.00469936	0.0752731	0.11137	-0.0027549	0.281943
232.2	0.135584	0.0162668	0.00195413	0.20694	0.0697648	0.0375517	0.00479546	0.0758661	0.112004	-0.0030578	0.282062
232.4	0.135912	0.0161168	0.00234291	0.207054	0.0700286	0.0372936	0.0047775	0.0758924	0.112255	-0.0024209	0.282621
232.6	0.136393	0.0160163	0.00244522	0.207735	0.0706236	0.0375123	0.00478679	0.0760904	0.112487	-0.0024613	0.283072
232.8	0.136602	0.015675	0.00117848	0.20753	0.0701511	0.0377491	0.00418241	0.0754612	0.112945	-0.0016946	0.283873
233	0.137469	0.0160695	0.00216383	0.2086	0.0708848	0.0381351	0.00444976	0.0752232	0.113289	-0.0014399	0.283848
233.2	0.137549	0.0162522	0.00221097	0.208975	0.0714958	0.0383057	0.00455892	0.0755618	0.113513	-0.0014398	0.284261
233.4	0.137696	0.0160944	0.00263897	0.209623	0.0720622	0.0388012	0.0046103	0.0756644	0.113816	-0.001398	0.284335
233.6	0.138462	0.0159348	0.00295432	0.209855	0.0716324	0.0391653	0.00488002	0.0753449	0.113057	-0.001674	0.284431
233.8	0.138837	0.0160394	0.00292926	0.209536	0.0718298	0.0385102	0.004606	0.0757888	0.113477	-0.0011602	0.284971
234	0.139682	0.0159786	0.00307315	0.209701	0.072342	0.0388186	0.00511457	0.0757396	0.113002	-0.0012727	0.284942
234.2	0.139743	0.0160902	0.00305265	0.209289	0.0726584	0.0389061	0.00517201	0.0756396	0.112368	-0.0008556	0.285692
234.4	0.140203	0.0165251	0.00360034	0.209616	0.0735612	0.0393128	0.00566834	0.0763665	0.113202	-0.0010926	0.285823
234.6	0.140446	0.0166029	0.00352456	0.209539	0.0733581	0.0388135	0.00527699	0.0765679	0.11283	-0.0010026	0.285707
234.8	0.140523	0.0170386	0.00360562	0.2094	0.0736839	0.0389129	0.00537659	0.0767185	0.113174	-0.0012898	0.285515
235	0.140345	0.0171616	0.0036077	0.208818	0.0734179	0.0386722	0.00511809	0.0771139	0.113669	-0.0014389	0.285483
235.2	0.140364	0.0173317	0.00410466	0.209013	0.0732834	0.0383534	0.00586661	0.0777396	0.11366	-0.0019873	0.285541
235.4	0.140552	0.017013	0.00449313	0.208656	0.073382	0.0384381	0.00571042	0.0783547	0.113589	-0.0019045	0.28542
235.6	0.140193	0.017132	0.00423408	0.208544	0.0732524	0.0388411	0.00571097	0.0786327	0.114367	-0.0017223	0.285077
235.8	0.139915	0.0169257	0.00388778	0.208723	0.0732387	0.0383969	0.00562401	0.0787755	0.114662	-0.0017081	0.284998
236	0.13985	0.0169725	0.00398648	0.208662	0.0732524	0.0387468	0.00552125	0.0792053	0.115284	-0.0023263	0.284691
236.2	0.139659	0.0170873	0.00380046	0.208507	0.0726621	0.0387541	0.0053533	0.0794469	0.115614	-0.002463	0.284
236.4	0.139424	0.0171777	0.00330446	0.208431	0.0725141	0.0389257	0.00557485	0.0787594	0.11576	-0.0021947	0.284343
236.6	0.139556	0.0171549	0.003199	0.208384	0.0719164	0.0388665	0.00547889	0.0790701	0.116669	-0.002078	0.284146
236.8	0.139973	0.0173774	0.00328613	0.208969	0.0716407	0.0392397	0.00510099	0.0779335	0.11718	-0.0016082	0.284968
237	0.140657	0.0177039	0.00381376	0.209749	0.0715342	0.0402142	0.00590587	0.0778512	0.117771	-0.0020708	0.28486
237.2	0.140281	0.0175726	0.00289985	0.209698	0.0713222	0.0398885	0.00535907	0.0773027	0.117716	-0.0026295	0.284844
237.4	0.140617	0.0173153	0.00276294	0.209699	0.0712309	0.0395932	0.0048256	0.0764921	0.117053	-0.0029087	0.284767
237.6	0.141201	0.0170503	0.00248335	0.209955	0.0709942	0.0399988	0.00502628	0.0761236	0.116886	-0.0032893	0.285081
237.8	0.140801	0.0163886	0.0025609	0.209696	0.0709539	0.039482	0.00427414	0.0760581	0.117386	-0.0035258	0.285476
238	0.141355	0.015962	0.00270724	0.210303	0.0717485	0.0393535	0.00518181	0.0761699	0.117052	-0.0036984	0.285394
238.2	0.141263	0.015855	0.00266608	0.210478	0.0720168	0.0396745	0.0054923	0.0762983	0.117397	-0.003721	0.286194
238.4	0.141953	0.0164294	0.00317233	0.210936	0.0719781	0.0399834	0.005956	0.0769836	0.11823	-0.0041113	0.286227
238.6	0.142106	0.0165759	0.00357174	0.211039	0.0722896	0.0396039	0.00626411	0.0774839	0.117982	-0.0037217	0.286618
238.8	0.142172	0.0171132	0.00359782	0.211302	0.0726437	0.0399518	0.00676673	0.0781129	0.118532	-0.0033615	0.286722
239	0.142715	0.0170757	0.00395986	0.211268	0.072225	0.0402533	0.00692556	0.0790895	0.118628	-0.0031643	0.28716
239.2	0.143291	0.0172565	0.00503158	0.211693	0.0725006	0.0396427	0.00735298	0.0796329	0.118329	-0.0031784	0.28731
239.4	0.143654	0.0167747	0.00457676	0.21153	0.0729803	0.0397261	0.00673553	0.080121	0.118786	-0.0028216	0.287604
239.6	0.143544	0.0167358	0.00394956	0.211624	0.0723304	0.0389595	0.00655366	0.0805683	0.119311	-0.0024186	0.287653
239.8	0.144281	0.0174497	0.00471992	0.21253	0.0731849	0.0390289	0.00688086	0.0806932	0.119396	-0.0025754	0.287757
240	0.144185	0.0172695	0.00428855	0.212388	0.0728785	0.0385571	0.00681424	0.0816924	0.120338	-0.0027594	0.287505
240.2	0.144058	0.017195	0.00390855	0.212228	0.0728122	0.0384555	0.00675474	0.0824263	0.12057	-0.0023995	0.287396
240.4	0.144482	0.0169569	0.00367318	0.21211	0.0725016	0.0380663	0.00670716	0.082932	0.121091	-0.0027786	0.287382
240.6	0.145537	0.0170746	0.00394201	0.21276	0.0729434	0.0378287	0.00709873	0.0837831	0.122156	-0.0025318	0.287172
240.8	0.146123	0.0174281	0.00359818	0.213633	0.0729259	0.0383727	0.00719798	0.0837457	0.121964	-0.0023948	0.287331
241	0.146725	0.0177285	0.00361866	0.214019	0.0730291	0.0384891	0.00751635	0.083678	0.121611	-0.0035758	0.287147
241.2	0.14691	0.0175516	0.00357387	0.214411	0.0731149	0.0379234	0.00724441	0.0830836	0.122066	-0.0041154	0.28697
241.4	0.14739	0.0172321	0.00377945	0.214499	0.0734157	0.0382047	0.00741132	0.0826694	0.121164	-0.0043041	0.286957
241.6	0.148133	0.0169424	0.00398097	0.214596	0.073704	0.0384223	0.00787539	0.0823424	0.121167	-0.0050685	0.287151
241.8	0.148083	0.0164918	0.00405776	0.214529	0.0742719	0.0380804	0.00809913	0.0822856	0.121267	-0.0051618	0.287413
242	0.148892	0.0166591	0.00413346	0.214613	0.0747198	0.0387406	0.00912129	0.0821753	0.12051	-0.0052931	0.287192
242.2	0.149301	0.0173961	0.00459975	0.214814	0.0751295	0.0394791	0.00948146	0.0819252	0.119773	-0.0051943	0.287498
242.4	0.149233	0.0175848	0.00440074	0.214939	0.0750689	0.0393218	0.0102011	0.081618	0.119759	-0.0050431	0.287708
242.6	0.149262	0.0172939	0.00414323	0.214887	0.0752084	0.0393159	0.0104406	0.0819004	0.119342	-0.004888	0.287664
242.8	0.149375	0.0171402	0.00399407	0.214524	0.074721	0.0390353	0.00972989	0.0823952	0.119162	-0.00472	0.288136
243	0.149288	0.0167915	0.00371344	0.214225	0.0741408	0.0389301	0.00943312	0.0828341	0.119635	-0.004558	0.288784
243.2	0.149279	0.0172689	0.00392542	0.214911	0.0748216	0.0390581	0.0100651	0.0828753	0.119523	-0.0044492	0.288562
243.4	0.149468	0.0171741	0.00363292	0.214989	0.07467	0.0389415	0.00939029	0.0830536	0.119662	-0.0038463	0.289175
243.6	0.148523	0.0166818	0.00322572	0.215068	0.0740655	0.0380357	0.00900219	0.0831592	0.12005	-0.0039465	0.289219
243.8	0.148088	0.0164812	0.00287026	0.215203	0.0739315	0.038531	0.00864762	0.0836859	0.120564	-0.0038992	0.289512
244	0.147614	0.0161912	0.00208193	0.214487	0.0732756	0.0379051	0.00781305	0.0848501	0.121031	-0.0038456	0.289467
244.2	0.147482	0.016443	0.00228567	0.214691	0.0737186	0.0385921	0.00748476	0.0850377	0.121185	-0.0033228	0.289824
244.4	0.147224	0.015642	0.00198444	0.214674	0.0733891	0.0387482	0.00712846	0.0856386	0.122048	-0.002994	0.290091
244.6	0.147748	0.0163484	0.00232591	0.215038	0.0736979	0.0386048	0.00695006	0.0857499	0.122702	-0.0029133	0.290159
244.8	0.147375	0.016321	0.00222597	0.215439	0.0733776	0.0388271	0.00641008	0.0855899	0.122656	-0.0025181	0.290092
245	0.147944	0.0161752	0.00231576	0.215783	0.0732581	0.0391232	0.00672282	0.08547	0.1229	-0.003133	0.290056
245.2	0.148286	0.0157419	0.00243745	0.215198	0.0726222	0.0386959	0.00589855	0.0850274	0.123273	-0.0030587	0.289929
245.4	0.148319	0.0157719	0.00304342	0.215676	0.0729825	0.0392477	0.00594609	0.0849775	0.122847	-0.0020587	0.290755
245.6	0.149162	0.0159903	0.00344696	0.215877	0.0732248	0.0396644	0.00633174	0.0844577	0.123313	-0.0023691	0.290753
245.8	0.149594	0.0162433	0.00397517	0.21594	0.0734564	0.0401972	0.00628323	0.0847656	0.123508	-0.0023555	0.290672
246	0.149705	0.0158475	0.00407333	0.215601	0.0735352	0.039498	0.00607142	0.0850998	0.123282	-0.002565	0.290352
246.2	0.149925	0.0162639	0.00411521	0.216243	0.0743167	0.0394712	0.00649871	0.0849693	0.12382	-0.0022439	0.291022
246.4	0.150239	0.0166398	0.00386402	0.216712	0.0745258	0.0396885	0.00693169	0.0846771	0.123918	-0.0029066	0.290695
246.6	0.150828	0.0168159	0.00396763	0.216619	0.0749316	0.0396265	0.00672021	0.0856405	0.124316	-0.0036362	0.290653
246.8	0.151396	0.0168575	0.00425685	0.216728	0.0752601	0.0394591	0.00679229	0.0861805	0.124937	-0.0037469	0.290803
247	0.1513	0.0168613	0.00380034	0.216267	0.0748388	0.0394409	0.00694831	0.0869124	0.125493	-0.0041505	0.290231
247.2	0.151642	0.0170488	0.00398931	0.216548	0.0754183	0.0395854	0.00713422	0.087017	0.125588	-0.0040996	0.290102
247.4	0.151336	0.0164109	0.00381474	0.215656	0.0745409	0.039541	0.00659636	0.0876172	0.125909	-0.0039716	0.290248
247.6	0.150911	0.0155403	0.00349066	0.214832	0.07444	0.0394769	0.00602422	0.0880974	0.12589	-0.0044044	0.290447
247.8	0.150812	0.0153427	0.00292584	0.214416	0.0742467	0.0395332	0.00540947	0.088613	0.125662	-0.0042039	0.290807
248	0.151046	0.0154565	0.00324397	0.214423	0.0748301	0.0395888	0.00580541	0.0884754	0.126016	-0.0041344	0.29126
248.2	0.151124	0.0150892	0.00295707	0.214313	0.0751935	0.039956	0.0057059	0.0884656	0.125672	-0.0039	0.291683
248.4	0.150696	0.0140149	0.00252278	0.213803	0.0748009	0.0389595	0.00536757	0.0884134	0.125842	-0.0038538	0.291698
248.6	0.151843	0.0147828	0.0024054	0.214395	0.0747633	0.0389599	0.00552899	0.0884006	0.125836	-0.0038535	0.29146
248.8	0.152147	0.0141808	0.00246641	0.214585	0.0743526	0.0390095	0.00549778	0.0890322	0.125125	-0.0038331	0.291323
249	0.152592	0.0140548	0.00178509	0.214159	0.0737126	0.0382423	0.00505767	0.0896035	0.124685	-0.0033972	0.29194
249.2	0.152598	0.0143673	0.0016149	0.214667	0.0733575	0.0380843	0.00497936	0.0891397	0.124495	-0.0027028	0.292924
249.4	0.15329	0.0145656	0.00233355	0.216128	0.0735654	0.0387553	0.00595392	0.089275	0.124259	-0.0020546	0.293628
249.6	0.154229	0.0145961	0.0021285	0.216146	0.0734436	0.0381127	0.00583988	0.0896118	0.124507	-0.0021966	0.293962
249.8	0.154026	0.0146533	0.00190141	0.216306	0.0731406	0.038231	0.00600483	0.0898356	0.125146	-0.002191	0.294123
250	0.154219	0.0149451	0.00209657	0.217148	0.0735112	0.0377374	0.00639452	0.0898816	0.125363	-0.002431	0.294147
250.2	0.155177	0.0163517	0.00306682	0.218554	0.0746021	0.0382238	0.00698968	0.0890335	0.125593	-0.0025908	0.294581
250.4	0.155412	0.0167114	0.00308736	0.219522	0.0748117	0.0385014	0.00735773	0.0891307	0.12555	-0.003171	0.294143
250.6	0.156067	0.0171085	0.00347559	0.220192	0.0750748	0.0387782	0.00748955	0.0890863	0.125764	-0.0035669	0.293879
250.8	0.156397	0.0171119	0.00392803	0.220432	0.0753548	0.0381382	0.0073519	0.0885668	0.125935	-0.0031385	0.29394
251	0.155685	0.0163394	0.0032691	0.219846	0.0742941	0.0379099	0.00727157	0.0888291	0.126706	-0.003201	0.293215
251.2	0.155804	0.0163428	0.0037276	0.220719	0.0744933	0.0390584	0.00768178	0.0890212	0.127313	-0.0030304	0.29291
251.4	0.15615	0.0167948	0.00421576	0.220841	0.0746989	0.0393018	0.00767501	0.0887156	0.127763	-0.0032495	0.292965
251.6	0.155665	0.016105	0.00388074	0.220574	0.0752098	0.0393914	0.00751749	0.0881951	0.12802	-0.0033751	0.292838
251.8	0.155529	0.0161508	0.00330091	0.220727	0.074599	0.0398393	0.00743775	0.0877901	0.128197	-0.0033216	0.29256
252	0.155799	0.0164856	0.00376819	0.220858	0.074602	0.0397923	0.00753025	0.0880949	0.129551	-0.003045	0.292777
252.2	0.155297	0.0157428	0.00308189	0.220171	0.0743184	0.0392227	0.00720201	0.0885663	0.129578	-0.0032346	0.292494
252.4	0.155624	0.0155176	0.00299521	0.219994	0.0740608	0.0390709	0.00711329	0.0893357	0.129671	-0.0030289	0.292272
252.6	0.156237	0.016332	0.00329367	0.219873	0.0742923	0.0392541	0.00730535	0.0901849	0.129234	-0.0028294	0.292358
252.8	0.156253	0.0162303	0.00352022	0.219131	0.0741845	0.0388771	0.0072761	0.0903006	0.128941	-0.0026978	0.292462
253	0.156129	0.016232	0.0027602	0.218217	0.0740943	0.0388143	0.00674734	0.0909736	0.128249	-0.0020663	0.292855
253.2	0.156474	0.0162316	0.00310582	0.218526	0.0736626	0.0391208	0.00685553	0.0914919	0.128326	-0.0021827	0.2932
253.4	0.157465	0.0164025	0.00378782	0.218687	0.0740073	0.0391034	0.0075643	0.0922534	0.128768	-0.0023796	0.293305
253.6	0.15663	0.0161515	0.00305122	0.218017	0.0733691	0.03875	0.00693285	0.0929777	0.128748	-0.0025533	0.2933
253.8	0.156997	0.0169819	0.00340042	0.218226	0.0737143	0.0394446	0.00723952	0.0932515	0.128929	-0.0029334	0.293384
254	0.157871	0.017907	0.00405883	0.219119	0.0747735	0.0396847	0.00783784	0.093373	0.128408	-0.0029524	0.293469
254.2	0.15827	0.0177163	0.00422744	0.219213	0.0753903	0.0397645	0.00772812	0.0937311	0.127954	-0.0035587	0.29288
254.4	0.158554	0.017689	0.00400394	0.219415	0.0756104	0.040006	0.0078424	0.094237	0.127473	-0.0038709	0.293038
254.6	0.158645	0.0174489	0.00349747	0.219074	0.0753103	0.0391174	0.00733271	0.094178	0.127752	-0.0041012	0.2927
254.8	0.158591	0.0169499	0.00373672	0.218798	0.0755146	0.0388935	0.00747637	0.0945747	0.12817	-0.0045384	0.292434
255	0.157963	0.0161947	0.00309852	0.218626	0.0747261	0.0392059	0.00723413	0.0950703	0.128524	-0.0053275	0.291784
255.2	0.158613	0.0163098	0.00306711	0.219279	0.0750903	0.0394953	0.00738643	0.0948421	0.128793	-0.0055479	0.291978
255.4	0.159337	0.0160419	0.00287531	0.219443	0.07484	0.0395664	0.0078917	0.0942166	0.129256	-0.0060316	0.291673
255.6	0.159235	0.0156757	0.00269397	0.219799	0.0747528	0.0396668	0.00809356	0.0939638	0.129146	-0.006391	0.291485
255.8	0.159469	0.0157442	0.00286148	0.220172	0.0741467	0.0399051	0.00786191	0.0940324	0.13006	-0.0062931	0.292131
256	0.15869	0.0150594	0.00287323	0.220202	0.0737663	0.039368	0.00797176	0.0941877	0.130676	-0.0067071	0.292047
256.2	0.158974	0.015017	0.00322559	0.220316	0.074082	0.038979	0.00839784	0.0943132	0.130201	-0.0076162	0.29193
256.4	0.159462	0.0152398	0.00357669	0.220382	0.0741062	0.0391635	0.00849511	0.0944195	0.130382	-0.0074365	0.29181
256.6	0.159118	0.0151793	0.00358416	0.220086	0.0737303	0.0391402	0.00849504	0.0938278	0.130425	-0.0072605	0.291431
256.8	0.159615	0.0152582	0.0039305	0.22056	0.0734661	0.0392032	0.00775657	0.0939485	0.130886	-0.0068989	0.291387
257	0.159556	0.0152441	0.00381592	0.220817	0.0731674	0.0389503	0.00727023	0.0945075	0.131565	-0.0067657	0.291359
257.2	0.159702	0.0151822	0.00350946	0.221444	0.0729045	0.0392913	0.00756834	0.0943537	0.132106	-0.0059144	0.291828
257.4	0.159904	0.0159474	0.00379525	0.222032	0.0733231	0.0396328	0.0077421	0.0940047	0.132049	-0.0058229	0.292104
257.6	0.159453	0.0159441	0.00334342	0.222065	0.0728919	0.0395006	0.00679724	0.0938988	0.131957	-0.0049232	0.29267
257.8	0.15977	0.0159345	0.0034866	0.222512	0.0731556	0.0403278	0.00707116	0.094578	0.132525	-0.0040689	0.29303
258	0.159907	0.0156151	0.00361027	0.222565	0.0732254	0.0405719	0.00752737	0.0947982	0.131696	-0.0040751	0.292761
258.2	0.159883	0.0155867	0.00410335	0.222207	0.0734433	0.0402886	0.00735097	0.0956792	0.132312	-0.0042038	0.292765
258.4	0.159687	0.0155502	0.00366664	0.221796	0.0734463	0.0402145	0.00748999	0.0963698	0.132855	-0.0032928	0.293375
258.6	0.159571	0.0152216	0.00299393	0.221113	0.0728553	0.039519	0.00699524	0.0966362	0.133081	-0.0031581	0.293371
258.8	0.159529	0.0147596	0.00366276	0.220869	0.0733084	0.0395164	0.00705875	0.0971472	0.133454	-0.0034225	0.293563
259	0.159113	0.0136369	0.00315016	0.220327	0.0729404	0.0388869	0.00659708	0.0970142	0.13343	-0.002926	0.294196
259.2	0.159973	0.0130358	0.00280737	0.220186	0.0728768	0.0383281	0.00670097	0.0970988	0.133719	-0.0027187	0.294414
259.4	0.160312	0.013002	0.0028011	0.220012	0.0730741	0.0382429	0.00705577	0.0970551	0.134199	-0.0029702	0.294358
259.6	0.160016	0.012615	0.00291733	0.219747	0.0731861	0.0376889	0.0061956	0.0972657	0.133838	-0.0029805	0.294488
259.8	0.160576	0.0125723	0.0034377	0.219736	0.0731732	0.0382691	0.00603195	0.0976366	0.133639	-0.0033684	0.294535
260	0.160819	0.0124075	0.00383273	0.219735	0.0733055	0.0379094	0.00611998	0.0977214	0.133166	-0.0042209	0.294126
260.2	0.161034	0.0127558	0.00391782	0.219502	0.0737966	0.0377153	0.00582545	0.0979077	0.133413	-0.0044264	0.293911
260.4	0.161134	0.0123848	0.00387543	0.21932	0.0735162	0.0381601	0.00546172	0.0979159	0.133136	-0.0044944	0.293581
260.6	0.161732	0.0130069	0.00380377	0.220008	0.0739385	0.038858	0.00534401	0.0981939	0.133336	-0.0047409	0.293033
260.8	0.162485	0.0133823	0.00410477	0.220716	0.0741788	0.0388079	0.00490894	0.0985266	0.134044	-0.0049933	0.292762
261	0.163047	0.0139423	0.00442621	0.221413	0.0748524	0.039599	0.0055082	0.0984472	0.134114	-0.0046104	0.293072
261.2	0.163316	0.0138628	0.00401955	0.221135	0.0749221	0.040011	0.0056279	0.0985085	0.133698	-0.0041713	0.293413
261.4	0.163625	0.0142601	0.00448676	0.221745	0.0751747	0.0404425	0.00538431	0.098065	0.133477	-0.0043592	0.29338
261.6	0.163583	0.0139994	0.00410418	0.221836	0.0746001	0.0404777	0.00504206	0.0979787	0.132926	-0.003685	0.29386
261.8	0.163353	0.0137803	0.00393674	0.222038	0.0744291	0.0406552	0.00518178	0.0976226	0.13206	-0.0034494	0.294246
262	0.163957	0.0145554	0.00411302	0.222138	0.0746968	0.041161	0.0058615	0.0975437	0.131673	-0.0037196	0.294259
262.2	0.164414	0.0148119	0.00416202	0.222227	0.0747163	0.0408652	0.00602499	0.0977223	0.132236	-0.003555	0.294358
262.4	0.164801	0.0146936	0.0040775	0.222064	0.0748671	0.0408438	0.00644386	0.0980653	0.132268	-0.0034091	0.29451
262.6	0.165097	0.0145539	0.0038881	0.222288	0.074605	0.0400851	0.00623338	0.0981495	0.132536	-0.0036063	0.294629
262.8	0.165186	0.0144554	0.00434616	0.222547	0.0747006	0.0393791	0.00628523	0.0985406	0.132914	-0.0040254	0.294744
263	0.165179	0.0141919	0.00360022	0.222605	0.0747804	0.0385148	0.00596559	0.0982454	0.132126	-0.0038888	0.295013
263.2	0.165495	0.0144223	0.00307406	0.223028	0.0747335	0.0382358	0.00644124	0.0987286	0.132358	-0.0033235	0.29539
263.4	0.165613	0.0143316	0.00312359	0.223196	0.0747006	0.0380014	0.00680442	0.0991137	0.132349	-0.0036446	0.295307
263.6	0.16594	0.0141424	0.00384685	0.223804	0.0751045	0.0376375	0.00682325	0.0998454	0.132048	-0.0038683	0.295342
263.8	0.166195	0.0147065	0.00403923	0.224042	0.0752287	0.0382229	0.00743998	0.100333	0.132366	-0.0040021	0.295847
264	0.165911	0.0145717	0.00377441	0.223614	0.0749652	0.0384567	0.00771903	0.100204	0.132654	-0.0041902	0.296053
264.2	0.16611	0.0151092	0.00436239	0.223868	0.0752505	0.0381719	0.00810009	0.100567	0.132795	-0.0042218	0.296009
264.4	0.166278	0.0155716	0.00461625	0.224331	0.0750921	0.0383338	0.0082218	0.101222	0.133134	-0.0041619	0.295947
264.6	0.166613	0.0163392	0.00502211	0.225022	0.0754437	0.0393209	0.00919854	0.102073	0.134205	-0.0046069	0.295267
264.8	0.166871	0.0165061	0.00588413	0.224818	0.0754201	0.039026	0.00919722	0.102098	0.134584	-0.0048811	0.295694
265	0.166713	0.0165583	0.0060766	0.224619	0.0757199	0.0396806	0.00929399	0.102123	0.134598	-0.0043373	0.296346
265.2	0.166353	0.0164477	0.00549485	0.224015	0.0751917	0.040002	0.0093612	0.102029	0.13439	-0.0045451	0.295934
265.4	0.166172	0.0169902	0.00625061	0.224397	0.0755134	0.0403913	0.00903665	0.100918	0.133536	-0.0048559	0.296119
265.6	0.16587	0.0168228	0.0059546	0.223877	0.0751993	0.040348	0.00854645	0.100414	0.133702	-0.0045239	0.296267
265.8	0.165392	0.0163091	0.00565728	0.223253	0.0747855	0.0405672	0.00845374	0.099878	0.133925	-0.0050103	0.295988
266	0.166035	0.0171448	0.00615649	0.223309	0.0748597	0.0409339	0.00853258	0.0998343	0.13389	-0.005584	0.295664
266.2	0.166264	0.0170477	0.00602456	0.223134	0.0749776	0.0407836	0.00798777	0.0993639	0.134003	-0.0055856	0.295451
266.4	0.166077	0.0168536	0.00572632	0.222831	0.0746947	0.0407646	0.00755268	0.099647	0.134197	-0.0062375	0.29501
266.6	0.166485	0.0169154	0.00546666	0.223174	0.0744493	0.0405535	0.00718514	0.0996266	0.133956	-0.0067567	0.294399
266.8	0.166297	0.0169368	0.00529992	0.222995	0.0742752	0.0398215	0.00707986	0.0996309	0.134299	-0.0067007	0.294387
267	0.166217	0.0164495	0.00467369	0.223103	0.0743974	0.039852	0.00689712	0.0996974	0.134529	-0.0062309	0.294387
267.2	0.166908	0.0164072	0.00460663	0.223209	0.0743218	0.0397814	0.00718491	0.0997286	0.13509	-0.0061218	0.294914
267.4	0.16723	0.0163608	0.00472091	0.223415	0.0743983	0.039438	0.00717165	0.100257	0.135608	-0.006477	0.295036
267.6	0.167488	0.0160911	0.00455135	0.223602	0.0746037	0.0393651	0.00717266	0.100373	0.136411	-0.0056861	0.295161
267.8	0.168152	0.0165086	0.00443113	0.223642	0.0746444	0.0393461	0.00738929	0.100113	0.136319	-0.0054394	0.295954
268	0.168693	0.016739	0.00452217	0.224183	0.075216	0.0389252	0.00782123	0.100335	0.136274	-0.0051856	0.296386
268.2	0.169182	0.0169503	0.00477336	0.224824	0.0752061	0.0384064	0.00796271	0.100755	0.137048	-0.004924	0.296378
268.4	0.168721	0.0165975	0.00422728	0.224797	0.0747262	0.0378478	0.00739861	0.10113	0.136895	-0.0047999	0.296833
268.6	0.169746	0.0169919	0.00478671	0.225638	0.0756485	0.038085	0.00857257	0.101721	0.137587	-0.0054105	0.296917
268.8	0.169608	0.0168026	0.00484896	0.225407	0.075668	0.0375463	0.00892465	0.101995	0.137788	-0.0052207	0.297483
269	0.169639	0.0164356	0.00472722	0.225296	0.0759187	0.0372962	0.00868567	0.102163	0.137249	-0.0048411	0.297706
269.2	0.169651	0.0165006	0.0042951	0.225361	0.0764036	0.0367901	0.00887246	0.102083	0.136952	-0.0055365	0.297422
269.4	0.168753	0.0158648	0.00417117	0.224657	0.0761944	0.0362132	0.00827421	0.102147	0.137518	-0.0056742	0.297522
269.6	0.168913	0.0151501	0.00391521	0.22401	0.0762035	0.0360986	0.00774128	0.102672	0.137772	-0.0056924	0.297209
269.8	0.168247	0.0149243	0.00385853	0.223469	0.0759838	0.0359132	0.00759509	0.102778	0.137286	-0.0059045	0.297063
270	0.168571	0.0154269	0.00420436	0.223626	0.0759862	0.0362538	0.00773565	0.103227	0.13748	-0.0057041	0.297072
270.2	0.168368	0.0146039	0.00386001	0.222895	0.0755396	0.0363938	0.00713474	0.103506	0.137577	-0.0055661	0.296501
270.4	0.168268	0.0145481	0.00410397	0.222818	0.0756942	0.0366423	0.00746156	0.104573	0.137948	-0.0054518	0.296501
270.6	0.168588	0.0146479	0.00442614	0.223071	0.0758899	0.0374695	0.00822925	0.105158	0.138722	-0.0047997	0.296285
270.8	0.168103	0.0143717	0.00469257	0.222496	0.0757734	0.0372995	0.00819748	0.105595	0.139101	-0.0039929	0.296147
271	0.167991	0.0139381	0.00476678	0.222529	0.0757501	0.0374809	0.0080472	0.105693	0.139079	-0.0031897	0.296609
271.2	0.167858	0.0133681	0.00405373	0.222547	0.0748198	0.0377839	0.00812982	0.106037	0.1398	-0.0022188	0.297206
271.4	0.168403	0.0138642	0.00491913	0.223304	0.0749597	0.0390076	0.0085657	0.106174	0.139447	-0.0014084	0.296973
271.6	0.168204	0.0136567	0.00493678	0.223424	0.0749694	0.0389165	0.0082619	0.105872	0.1395	-0.0008156	0.297278
271.8	0.168409	0.0142588	0.00492176	0.223863	0.0750765	0.0396356	0.00872588	0.106209	0.138832	-0.0007782	0.297327
272	0.168312	0.0144253	0.00444815	0.223783	0.0744116	0.0396196	0.00841324	0.106825	0.138424	-0.0007456	0.297218
272.2	0.168454	0.014608	0.00439317	0.223927	0.0738149	0.0396088	0.00768987	0.106635	0.138665	-0.0006222	0.29751
272.4	0.167982	0.0141841	0.0039249	0.223926	0.0734763	0.0389721	0.00746796	0.106234	0.138336	-0.00047	0.297735
272.6	0.168886	0.0147743	0.0038381	0.224424	0.0738343	0.0397648	0.00824514	0.106316	0.138183	-0.000595	0.297587
272.8	0.169191	0.0149938	0.004062	0.224679	0.0737837	0.0390553	0.00830273	0.106125	0.137605	-0.0002844	0.298181
273	0.169699	0.0151939	0.00375187	0.224967	0.0739973	0.03883	0.00828113	0.105624	0.136927	-0.0007204	0.298162
273.2	0.169837	0.0150164	0.00319799	0.225182	0.073598	0.0386555	0.00788169	0.106021	0.136984	-0.0014613	0.297843
273.4	0.170509	0.0156887	0.00398737	0.225649	0.0737678	0.0382862	0.00770969	0.105796	0.13704	-0.001392	0.298034
273.6	0.171806	0.0161807	0.0046412	0.226131	0.0747667	0.038601	0.00806187	0.105905	0.136715	-0.0013328	0.298216
273.8	0.172173	0.0160691	0.00461142	0.226467	0.0748568	0.0388599	0.00843259	0.105768	0.136913	-0.0015056	0.29824
274	0.17358	0.0166982	0.0053497	0.22692	0.0752386	0.0394937	0.00924539	0.105652	0.137375	-0.0016417	0.29884
274.2	0.173934	0.0165169	0.00580427	0.226971	0.0758584	0.0393822	0.0093215	0.105538	0.137186	-0.0015657	0.298893
274.4	0.174685	0.016696	0.00625769	0.227505	0.0766929	0.0398579	0.00991706	0.105729	0.13704	-0.0017563	0.299049
274.6	0.175479	0.0167279	0.00679314	0.227804	0.0773608	0.0402331	0.0108223	0.105756	0.137627	-0.0018818	0.298994
274.8	0.175686	0.0167857	0.00697894	0.227826	0.0777614	0.040104	0.010957	0.105432	0.137496	-0.0015589	0.298678
275	0.175693	0.0162	0.00684994	0.228038	0.0775032	0.0397827	0.010648	0.105616	0.13808	-0.0011218	0.298851
275.2	0.176082	0.016383	0.00683514	0.228099	0.0774116	0.0400481	0.0105706	0.105959	0.13873	-0.001036	0.298401
275.4	0.176534	0.0170805	0.00712893	0.228228	0.0783949	0.0404888	0.0105132	0.105648	0.139098	-0.0015555	0.297905
275.6	0.175873	0.0165699	0.00634691	0.227576	0.0777756	0.0398425	0.00991231	0.106179	0.139905	-0.0024444	0.297472
275.8	0.175913	0.0167172	0.00571076	0.226804	0.0772856	0.0397995	0.00955379	0.106946	0.139698	-0.0029571	0.2973
276	0.17593	0.0165302	0.00544442	0.226494	0.0771341	0.0393584	0.00926974	0.107316	0.139884	-0.0028964	0.2978
276.2	0.175516	0.0162098	0.00546075	0.226305	0.0766991	0.0391711	0.00895458	0.107191	0.140104	-0.0027967	0.29797
276.4	0.174735	0.0155661	0.00481361	0.225926	0.0763096	0.0384829	0.00851525	0.107002	0.139785	-0.0031151	0.297758
276.6	0.175134	0.0163358	0.00475007	0.226418	0.07655	0.0387819	0.00861386	0.107677	0.139865	-0.0026721	0.298049
276.8	0.174756	0.0164803	0.00465851	0.226613	0.0761121	0.0382341	0.00857841	0.108179	0.140556	-0.0024765	0.298431
277	0.174769	0.0166556	0.00448763	0.226831	0.0757694	0.03799	0.00823342	0.10884	0.140746	-0.0031183	0.298048
277.2	0.174308	0.0161197	0.0044317	0.227071	0.0755272	0.0379169	0.0077034	0.109175	0.141152	-0.0034722	0.29825
277.4	0.174687	0.0168035	0.00503721	0.227356	0.0757141	0.0387865	0.00832559	0.109128	0.14126	-0.0032743	0.298941
277.6	0.174588	0.0165459	0.0050069	0.227148	0.0753926	0.0390605	0.00779366	0.109178	0.141161	-0.0030092	0.299242
277.8	0.174791	0.0159568	0.00510634	0.227499	0.0750668	0.039252	0.0077879	0.109269	0.141592	-0.0031677	0.299658
278	0.175152	0.0158851	0.00581551	0.227726	0.0750872	0.0397498	0.00817776	0.108659	0.141029	-0.0033895	0.299451
278.2	0.175008	0.015242	0.00638411	0.227642	0.0750168	0.0395918	0.00776494	0.108987	0.140582	-0.003461	0.299158
278.4	0.175326	0.0147557	0.00632868	0.22786	0.0753523	0.0396194	0.00818396	0.108837	0.140514	-0.003832	0.298761
278.6	0.174944	0.0143807	0.00601761	0.2275	0.0750581	0.0394443	0.00836974	0.108829	0.141167	-0.0038523	0.298554
278.8	0.175412	0.0147123	0.00626872	0.227441	0.0750527	0.0396737	0.00820211	0.108272	0.140595	-0.003332	0.2985
279	0.175136	0.0143098	0.00625357	0.227138	0.0751198	0.0390901	0.0073772	0.108582	0.141208	-0.0032784	0.298279
279.2	0.174686	0.0136185	0.00561243	0.226615	0.0745072	0.0393677	0.0072406	0.108642	0.141642	-0.0034163	0.29766
279.4	0.174963	0.0135689	0.00532734	0.226296	0.0744427	0.039374	0.00711124	0.108488	0.141869	-0.0034265	0.297428
279.6	0.17491	0.0129362	0.00484092	0.225457	0.0738449	0.0383505	0.00659822	0.108802	0.142269	-0.0036497	0.296823
279.8	0.17494	0.0126447	0.00451052	0.224974	0.0736703	0.0383959	0.00658129	0.108804	0.141984	-0.0029335	0.297203
280	0.175138	0.0130669	0.00459206	0.225142	0.0737201	0.0384907	0.00655558	0.109373	0.142069	-0.0024041	0.297063
280.2	0.174752	0.0128051	0.00398543	0.224518	0.0729995	0.037652	0.00595144	0.10917	0.142262	-0.0028553	0.29669
280.4	0.17458	0.0128252	0.00357429	0.224712	0.073022	0.0373537	0.00598431	0.109595	0.142927	-0.0026341	0.296427
280.6	0.174816	0.0135961	0.00350396	0.224873	0.0727677	0.0377756	0.00571143	0.110695	0.143328	-0.0021258	0.296778
280.8	0.174904	0.0138439	0.00324102	0.225136	0.0727944	0.0380092	0.00600003	0.110655	0.143566	-0.0023166	0.297031
281	0.174792	0.0140139	0.00339435	0.2256	0.0731571	0.0380897	0.0059848	0.111162	0.14399	-0.0026529	0.297004
281.2	0.174492	0.0137946	0.00336156	0.225538	0.0729117	0.0386576	0.00585698	0.111058	0.143822	-0.0024815	0.297675
281.4	0.174958	0.0145194	0.0042843	0.226103	0.0732702	0.0388494	0.00613646	0.110768	0.143667	-0.0017921	0.298577
281.6	0.175459	0.0144153	0.0051042	0.226794	0.073659	0.0385001	0.00619873	0.110444	0.143261	-0.0019122	0.298896
281.8	0.176302	0.0144604	0.00579943	0.227326	0.0739207	0.0388277	0.00679271	0.110253	0.142833	-0.0025882	0.299038
282	0.177297	0.0153247	0.00682576	0.228074	0.0744697	0.039424	0.00730297	0.109821	0.142277	-0.0028067	0.298743
282.2	0.178218	0.0156399	0.00708296	0.22841	0.0746548	0.0398923	0.00829788	0.110081	0.142621	-0.0025476	0.299005
282.4	0.178739	0.0156574	0.00711439	0.228672	0.0754655	0.0401031	0.00898054	0.11044	0.142644	-0.0028473	0.298636
282.6	0.17857	0.015798	0.00710001	0.228389	0.0755788	0.0399573	0.0086674	0.110757	0.142181	-0.0029172	0.299008
282.8	0.178976	0.016059	0.00757663	0.228643	0.0763446	0.0404808	0.00906406	0.110807	0.142217	-0.0025795	0.299279
283	0.178521	0.0150636	0.00718125	0.228023	0.075887	0.0398971	0.00789356	0.111129	0.142622	-0.0030033	0.298764
283.2	0.178073	0.013901	0.0066628	0.227645	0.0760001	0.0397763	0.00756062	0.111152	0.142666	-0.0027689	0.298784
283.4	0.178412	0.014274	0.0067213	0.227827	0.0766332	0.0397461	0.00801051	0.111037	0.1433	-0.0026335	0.298524
283.6	0.17818	0.0137195	0.00627653	0.227424	0.0766112	0.0393558	0.00784338	0.110974	0.143682	-0.002632	0.29818
283.8	0.178466	0.0134672	0.0064667	0.227642	0.0764965	0.039501	0.00786804	0.111015	0.143599	-0.0025955	0.298063
284	0.178222	0.0137206	0.00566303	0.227795	0.0763074	0.0396043	0.00774595	0.111481	0.143975	-0.0026204	0.297583
284.2	0.177882	0.0131921	0.00506706	0.227784	0.0759199	0.0393666	0.00735768	0.111329	0.14408	-0.0026289	0.297177
284.4	0.177945	0.0133225	0.00489057	0.228247	0.0762559	0.0391382	0.00751588	0.111731	0.143891	-0.0027108	0.297468
284.6	0.177786	0.0132897	0.0041139	0.228162	0.0756399	0.0389913	0.00678743	0.111935	0.144116	-0.0024817	0.297887
284.8	0.17793	0.0135625	0.00430503	0.228836	0.0756531	0.0392276	0.00752748	0.111356	0.144067	-0.0028685	0.297574
285	0.178293	0.0141568	0.0049039	0.228963	0.0761214	0.0393855	0.0074747	0.111119	0.143474	-0.0035088	0.297927
285.2	0.178206	0.014349	0.00466571	0.228827	0.0754285	0.039126	0.00736959	0.110977	0.143644	-0.0036678	0.298289
285.4	0.178312	0.0146241	0.00498208	0.229045	0.0752795	0.0386172	0.00770496	0.110819	0.14361	-0.0037807	0.298214
285.6	0.179785	0.0152838	0.00590744	0.229008	0.0753229	0.0387214	0.00848595	0.110818	0.143599	-0.0042391	0.298534
285.8	0.180069	0.0156587	0.0054989	0.22855	0.0748995	0.0391179	0.00850666	0.110908	0.143547	-0.0046494	0.298224
286	0.180662	0.0162344	0.00582941	0.228775	0.0745992	0.0400607	0.00925001	0.111592	0.143678	-0.0042886	0.297731
286.2	0.181409	0.0161038	0.00556065	0.228371	0.0745736	0.0399007	0.010026	0.111848	0.144029	-0.0042272	0.298082
286.4	0.180796	0.0161599	0.00573066	0.228166	0.075492	0.0399311	0.0100679	0.111972	0.143571	-0.0042877	0.298008
286.6	0.180481	0.01596	0.00509873	0.227707	0.0750859	0.0402828	0.00992169	0.11213	0.143455	-0.0044587	0.297802
286.8	0.181173	0.0161358	0.00524513	0.228038	0.0754811	0.0405493	0.0101136	0.112108	0.143499	-0.0041917	0.298184
287	0.181185	0.0155836	0.00502358	0.227161	0.0755399	0.0401234	0.00999378	0.111977	0.143781	-0.0044053	0.297988
287.2	0.181106	0.0156676	0.00463913	0.227253	0.0758938	0.0409354	0.0107649	0.111742	0.143838	-0.0037797	0.298018
287.4	0.181939	0.0164158	0.00566211	0.227981	0.0764598	0.0418563	0.0119975	0.111711	0.143944	-0.0038023	0.29782
287.6	0.182148	0.0161925	0.00621542	0.228112	0.0770522	0.0418346	0.0118844	0.111728	0.144294	-0.0035854	0.29777
287.8	0.182307	0.0158375	0.00610717	0.228598	0.0769915	0.0425495	0.0115307	0.111799	0.144319	-0.0033766	0.297474
288	0.182268	0.0163149	0.00610819	0.22895	0.0770539	0.0426921	0.0113864	0.112127	0.144073	-0.0030001	0.297396
288.2	0.182212	0.0163618	0.00661582	0.229034	0.0774136	0.0419947	0.0112453	0.112031	0.144034	-0.0031748	0.297775
288.4	0.182367	0.016347	0.00676346	0.229142	0.0775231	0.0422136	0.0114535	0.112035	0.14427	-0.0039344	0.297644
288.6	0.18263	0.0168919	0.00690533	0.228863	0.0771658	0.0422812	0.0112298	0.111865	0.144398	-0.0036399	0.298152
288.8	0.182521	0.017464	0.007537	0.229073	0.0776988	0.041895	0.0115216	0.112072	0.144552	-0.0040186	0.298004
289	0.18232	0.0174176	0.00705141	0.228723	0.0776139	0.0416999	0.011091	0.111792	0.145022	-0.0047186	0.298271
289.2	0.181811	0.0172181	0.00646082	0.228564	0.0769477	0.0410191	0.0107375	0.11274	0.145841	-0.0043707	0.298444
289.4	0.181806	0.0170291	0.00647123	0.228344	0.0773001	0.0405585	0.0103722	0.11306	0.146357	-0.0038273	0.2987
289.6	0.182445	0.0173618	0.00697654	0.228369	0.0780856	0.041354	0.010492	0.112918	0.146783	-0.0039424	0.298633
289.8	0.181893	0.0166807	0.00624155	0.227881	0.0778167	0.0409978	0.0100184	0.113273	0.146426	-0.0042015	0.298316
290	0.182134	0.0170381	0.00664845	0.228521	0.0782341	0.0410309	0.010473	0.113556	0.146698	-0.0035161	0.298157
290.2	0.182246	0.0166703	0.00622393	0.228486	0.0788937	0.0404272	0.0102271	0.113556	0.146736	-0.0035039	0.298208
290.4	0.182312	0.0166763	0.00610363	0.228767	0.0794686	0.0407121	0.00988328	0.113447	0.145749	-0.0037359	0.2979
290.6	0.182491	0.0163938	0.00544516	0.228364	0.0791046	0.0406718	0.00935658	0.113404	0.146239	-0.0037278	0.29789
290.8	0.182787	0.0159752	0.00533809	0.228484	0.0793734	0.0403105	0.00954726	0.112738	0.145834	-0.0033552	0.297983
291	0.182981	0.0153387	0.00495438	0.2278	0.0790616	0.0402076	0.00951586	0.112739	0.145919	-0.0037326	0.297789
291.2	0.183502	0.0153012	0.00499797	0.228282	0.0791793	0.0408799	0.00980854	0.11288	0.145926	-0.0036567	0.297862
291.4	0.183872	0.0147456	0.00518018	0.228786	0.0789922	0.041392	0.00984458	0.113296	0.146382	-0.0034937	0.298156
291.6	0.18327	0.0140861	0.00484139	0.228131	0.0782817	0.041029	0.00913264	0.113352	0.146162	-0.0034364	0.298112
291.8	0.18264	0.0135058	0.00496732	0.228342	0.077641	0.040738	0.00872039	0.113527	0.145776	-0.0037797	0.297962
292	0.1828	0.0138441	0.00518515	0.228323	0.0767265	0.0408012	0.0090364	0.113766	0.145669	-0.0042015	0.297561
292.2	0.182674	0.0134144	0.00525941	0.227643	0.0760743	0.0404789	0.00887776	0.113188	0.145427	-0.0047002	0.297173
292.4	0.18215	0.0128965	0.00482459	0.227291	0.0755791	0.04012	0.00804027	0.113257	0.145675	-0.0047967	0.296929
292.6	0.181696	0.0128986	0.00447353	0.226914	0.0748832	0.0400382	0.00823538	0.113279	0.145677	-0.0046275	0.297228
292.8	0.18136	0.012725	0.00434962	0.227022	0.0743927	0.0398253	0.00815085	0.113617	0.145599	-0.0049929	0.296797
293	0.181344	0.012766	0.00393577	0.226953	0.0742977	0.0399504	0.00815395	0.113506	0.145807	-0.005864	0.296339
293.2	0.18119	0.013096	0.00389578	0.227182	0.0743374	0.0403924	0.00844439	0.114323	0.146162	-0.0056953	0.296127
293.4	0.181307	0.0133723	0.00404524	0.227346	0.074509	0.0412865	0.00877429	0.114753	0.146618	-0.0051403	0.295621
293.6	0.181831	0.0142531	0.00458615	0.227751	0.0755443	0.0415349	0.0088788	0.114378	0.146568	-0.0053227	0.295197
293.8	0.181705	0.0141963	0.00431703	0.22781	0.0755264	0.0411365	0.00919109	0.114908	0.146561	-0.0050516	0.295323
294	0.181694	0.014338	0.00402221	0.227989	0.0756441	0.0414688	0.00929365	0.115392	0.146537	-0.0040041	0.29541
294.2	0.18191	0.0146179	0.00433631	0.22812	0.0760928	0.0406833	0.0087967	0.115076	0.146095	-0.004006	0.295582
294.4	0.181919	0.0147907	0.00431466	0.227958	0.0764385	0.0405931	0.00879576	0.114674	0.14646	-0.0039881	0.29579
294.6	0.181772	0.0142855	0.0037383	0.227481	0.0759019	0.0402706	0.008338	0.115101	0.146945	-0.0031801	0.295923
294.8	0.182656	0.0143532	0.00398938	0.227617	0.0763488	0.0400455	0.0087277	0.115256	0.147237	-0.0022125	0.296442
295	0.182944	0.0138757	0.00359548	0.22765	0.0766092	0.0396232	0.00846398	0.115463	0.147954	-0.001743	0.296908
295.2	0.183249	0.0138244	0.00363329	0.228029	0.0765992	0.0397865	0.00878062	0.11535	0.147987	-0.0010081	0.297099
295.4	0.18338	0.0138159	0.00367669	0.228077	0.0761801	0.0395619	0.00867242	0.11494	0.147985	0.00019184	0.297668
295.6	0.183197	0.0144817	0.00421998	0.227892	0.076858	0.0389941	0.0090232	0.11518	0.148036	0.00095962	0.297847
295.8	0.183863	0.0152011	0.00496286	0.228842	0.0769583	0.0392277	0.00945878	0.115301	0.147933	0.00101717	0.297743
296	0.184653	0.015974	0.00551414	0.229266	0.0769027	0.0392993	0.00961391	0.115245	0.147578	0.0016222	0.298
296.2	0.184614	0.0154547	0.00569476	0.229266	0.0771924	0.0388909	0.00948711	0.114749	0.147803	0.00191475	0.297915
296.4	0.184277	0.0152336	0.00564684	0.229471	0.0770341	0.0391908	0.00910131	0.114859	0.147519	0.00203847	0.297711
296.6	0.185282	0.0163078	0.00634979	0.229821	0.0771194	0.0400375	0.00982945	0.114712	0.146513	0.00207027	0.298181
296.8	0.18565	0.0167275	0.0067408	0.230153	0.0777647	0.040067	0.0100057	0.114642	0.146511	0.00153247	0.297988
297	0.185732	0.0174145	0.00710248	0.230351	0.0779964	0.0402471	0.0103679	0.115138	0.146903	0.00048115	0.297498
297.2	0.186069	0.0177471	0.00760512	0.230761	0.0778269	0.0414302	0.0105439	0.115768	0.146868	0.00049971	0.297586
297.4	0.186043	0.0181514	0.00824439	0.231242	0.0782472	0.0421866	0.0108333	0.11563	0.146852	0.00097259	0.297732
297.6	0.18557	0.0182325	0.00841744	0.231277	0.0779953	0.0418371	0.0107366	0.115209	0.146664	-0.0001754	0.297108
297.8	0.185218	0.0178675	0.00888587	0.231246	0.0778857	0.0419674	0.010759	0.115662	0.146485	-0.0010097	0.297283
298	0.184911	0.0180767	0.00884639	0.231352	0.077715	0.0421908	0.0107397	0.115919	0.146855	-0.0012349	0.296838
298.2	0.184898	0.0182501	0.00955965	0.231861	0.0778859	0.0420828	0.0105741	0.115789	0.147418	-0.0022487	0.296331
298.4	0.185015	0.0175618	0.00926145	0.231219	0.0776192	0.0418406	0.0105477	0.116539	0.148249	-0.0024121	0.2965
298.6	0.185059	0.0167825	0.00886022	0.23072	0.077143	0.0409182	0.00986499	0.117081	0.149052	-0.0023275	0.296426
298.8	0.185329	0.0161142	0.00858094	0.230338	0.0769626	0.0409103	0.0100394	0.116635	0.15018	-0.0026948	0.296241
299	0.185397	0.0153971	0.00812573	0.230387	0.076951	0.0405607	0.00968968	0.116913	0.150437	-0.0031586	0.295847
299.2	0.185692	0.0155426	0.00813505	0.230333	0.0770839	0.040469	0.00983457	0.117246	0.15079	-0.0033552	0.295379
299.4	0.185857	0.015448	0.00761495	0.230044	0.0768673	0.0405147	0.00991038	0.117576	0.151729	-0.003641	0.295445
299.6	0.185642	0.0156288	0.00742774	0.230101	0.0772025	0.0405094	0.0102301	0.118006	0.151678	-0.0039291	0.295847
299.8	0.185757	0.0151904	0.00707374	0.230225	0.076763	0.040199	0.0101372	0.118332	0.151683	-0.0039544	0.295454
300	0.185527	0.0142845	0.00670886	0.230334	0.0762503	0.0403828	0.0100348	0.117802	0.151549	-0.003908	0.295088
300.2	0.185578	0.0135098	0.00627644	0.229458	0.0757481	0.0405694	0.00965706	0.117282	0.151136	-0.0042548	0.294857
300.4	0.18523	0.0133118	0.00602992	0.229248	0.0755889	0.0402626	0.0091178	0.117396	0.150348	-0.0044074	0.294565
300.6	0.184992	0.0128735	0.00554315	0.228503	0.0752215	0.0402551	0.00865311	0.11754	0.149971	-0.0045523	0.294813
300.8	0.184673	0.0129472	0.00563965	0.228514	0.07559	0.0400657	0.00811538	0.117579	0.149687	-0.0047804	0.294654
301	0.185093	0.0138204	0.00622553	0.228964	0.0758269	0.0398926	0.00809864	0.11727	0.149045	-0.0047523	0.295006
301.2	0.185131	0.0132954	0.00663769	0.22893	0.0760174	0.0405752	0.00834021	0.117303	0.149057	-0.0044763	0.295035
301.4	0.184574	0.0134985	0.00667528	0.228888	0.0755435	0.040765	0.00817291	0.116724	0.148807	-0.0044853	0.295233
301.6	0.184523	0.0137652	0.00701453	0.229175	0.0753498	0.0404545	0.00871279	0.116533	0.148765	-0.0048208	0.295136
301.8	0.184886	0.0143183	0.0078952	0.229732	0.0764896	0.0412165	0.00915148	0.115883	0.148385	-0.0047857	0.295494
302	0.185194	0.0149216	0.00814594	0.229892	0.0760534	0.0418673	0.009461	0.115423	0.148143	-0.0044113	0.295333
302.2	0.186023	0.0151343	0.00860801	0.229991	0.0759777	0.0419389	0.00980578	0.114718	0.147915	-0.0042248	0.295727
302.4	0.186408	0.0148893	0.00864236	0.229647	0.0760935	0.0419433	0.00971758	0.114635	0.148347	-0.0041538	0.296015
302.6	0.186838	0.0145036	0.00847953	0.229593	0.0762557	0.04193	0.0092945	0.114638	0.148478	-0.0044645	0.295903
302.8	0.187716	0.0148604	0.00882304	0.230201	0.0765954	0.0425045	0.00982463	0.115365	0.149128	-0.0045167	0.296193
303	0.188067	0.0150781	0.00902132	0.230557	0.076947	0.042247	0.00982591	0.115642	0.149729	-0.0044498	0.296454
303.2	0.18802	0.0149002	0.00872898	0.230414	0.0763135	0.0420021	0.00985449	0.115872	0.149746	-0.0044302	0.29675
303.4	0.188559	0.0148699	0.00825092	0.230375	0.0761007	0.042584	0.0103972	0.116146	0.150103	-0.0048715	0.296816
303.6	0.188752	0.0147319	0.00788891	0.230472	0.0761877	0.0424611	0.011105	0.116346	0.149641	-0.0046345	0.296625
303.8	0.189007	0.0143765	0.0076865	0.230151	0.0759136	0.0420056	0.010862	0.116883	0.14942	-0.0046008	0.295968
304	0.188956	0.0137767	0.00712244	0.229895	0.0751643	0.0419871	0.0105705	0.116771	0.149259	-0.0045039	0.295898
304.2	0.188844	0.0138836	0.00685069	0.229613	0.0752056	0.0414121	0.010318	0.117125	0.149099	-0.0048172	0.295636
304.4	0.18863	0.0135782	0.00646239	0.229773	0.075203	0.0407092	0.0100269	0.117669	0.148437	-0.0048509	0.295241
304.6	0.189203	0.0140421	0.00684371	0.22941	0.0756441	0.0411398	0.0100079	0.117852	0.148303	-0.0041522	0.295891
304.8	0.189809	0.0151818	0.00765956	0.230057	0.0762548	0.041062	0.0105942	0.117964	0.148476	-0.0035748	0.296086
305	0.19036	0.01571	0.00840662	0.230479	0.076722	0.0410615	0.0110831	0.118495	0.148821	-0.0037873	0.29618
305.2	0.190137	0.0149408	0.00804362	0.230059	0.0767403	0.0410934	0.010882	0.119859	0.149633	-0.0041677	0.295491
305.4	0.189746	0.0148782	0.00726444	0.230279	0.0763951	0.0409521	0.0108063	0.1201	0.150187	-0.0041144	0.295055
305.6	0.189709	0.0155496	0.0081627	0.231144	0.0768314	0.0410805	0.0114243	0.119808	0.149811	-0.0042803	0.294892
305.8	0.190119	0.0166093	0.00897785	0.231917	0.0780392	0.0418145	0.0113992	0.119817	0.149549	-0.0041776	0.294832
306	0.189883	0.0163995	0.00871922	0.231865	0.0776799	0.0424179	0.0115048	0.120024	0.150194	-0.0038507	0.294574
306.2	0.190428	0.0165292	0.00878243	0.232504	0.0778807	0.043137	0.0118906	0.119455	0.150153	-0.0034623	0.29482
306.4	0.190606	0.0165168	0.00932464	0.233391	0.0788545	0.0434638	0.0119751	0.119371	0.150821	-0.0025107	0.295506
306.6	0.190614	0.0162937	0.00887766	0.233714	0.0788993	0.0430774	0.0121681	0.119732	0.151122	-0.0020434	0.296429
306.8	0.190767	0.0172715	0.0092367	0.234037	0.0785557	0.0438696	0.012269	0.119656	0.151554	-0.0016906	0.29704
307	0.190806	0.0171216	0.00939569	0.233844	0.0784284	0.0434676	0.0117615	0.119176	0.151378	-0.0020732	0.297204
307.2	0.190497	0.0166644	0.0084612	0.233365	0.0778532	0.0431356	0.0119045	0.119644	0.150862	-0.0017873	0.297822
307.4	0.19144	0.0171358	0.00852519	0.233408	0.0782016	0.0437712	0.0126639	0.119739	0.150687	-0.0019706	0.298034
307.6	0.191361	0.0167886	0.0082375	0.233204	0.0781483	0.0430538	0.0123561	0.119387	0.150339	-0.0016327	0.299119
307.8	0.191392	0.0164086	0.00809198	0.232918	0.0782672	0.0430097	0.0119173	0.119289	0.150397	-0.0017146	0.299252
308	0.191583	0.0162932	0.00783891	0.232946	0.0782737	0.0431205	0.0120386	0.118767	0.150264	-0.0020257	0.29922
308.2	0.192054	0.0164296	0.00819237	0.23293	0.0787917	0.0430001	0.0120694	0.119139	0.149993	-0.0025318	0.299418
308.4	0.192592	0.0165849	0.00850724	0.232776	0.0794608	0.0430317	0.0125557	0.119668	0.150412	-0.0019769	0.300014
308.6	0.193094	0.0165412	0.00849317	0.232347	0.079213	0.0435546	0.0127053	0.119969	0.150479	-0.0018658	0.30055
308.8	0.193017	0.0162176	0.00808801	0.232172	0.0787949	0.0431537	0.0122595	0.120733	0.150442	-0.0019808	0.300592
309	0.193347	0.0157514	0.00821399	0.232271	0.0794063	0.0431569	0.0120952	0.121278	0.151151	-0.0030856	0.300123
309.2	0.193178	0.0149631	0.00725919	0.231927	0.0790549	0.0429131	0.0121055	0.12178	0.15185	-0.0036789	0.299106
309.4	0.19379	0.0153789	0.00736243	0.231958	0.0794435	0.0431466	0.012542	0.121301	0.151472	-0.0038082	0.29885
309.6	0.193915	0.0160054	0.00761872	0.232526	0.0800396	0.0430732	0.012411	0.121415	0.151177	-0.0040653	0.298465
309.8	0.194089	0.0158152	0.00714279	0.232619	0.0802619	0.0428796	0.0125522	0.121968	0.151603	-0.0040625	0.297373
310	0.193716	0.0146209	0.00666752	0.232061	0.0791699	0.0426146	0.0122653	0.122068	0.151671	-0.003409	0.296918
310.2	0.193705	0.0145708	0.00656714	0.231852	0.0789039	0.0423341	0.0123058	0.121547	0.151332	-0.0033272	0.296683
310.4	0.193847	0.014656	0.00706399	0.231729	0.0788187	0.0421786	0.0126586	0.12166	0.151303	-0.0031129	0.296489
310.6	0.193304	0.0145518	0.00675921	0.230975	0.0780432	0.0416057	0.0119778	0.121837	0.150287	-0.0044837	0.295671
310.8	0.192878	0.014799	0.00726351	0.230709	0.077724	0.0417724	0.0114776	0.121462	0.149995	-0.0049293	0.295256
311	0.192379	0.0138979	0.00758548	0.230281	0.0775581	0.0412917	0.0114572	0.121821	0.150188	-0.0059372	0.294335
311.2	0.192182	0.0131594	0.00728557	0.229574	0.0767004	0.0409337	0.0110495	0.122043	0.149856	-0.0056646	0.294206
311.4	0.192255	0.0135305	0.00771612	0.229802	0.0768524	0.0411023	0.0109808	0.122752	0.150504	-0.0060252	0.294519
311.6	0.191298	0.0126223	0.00724999	0.229623	0.0766505	0.0409365	0.0105477	0.123086	0.151017	-0.0062589	0.294466
311.8	0.191951	0.0128199	0.00772196	0.229811	0.0772235	0.0415999	0.0102806	0.123322	0.150856	-0.0070624	0.293585
312	0.191423	0.0126528	0.00797924	0.229815	0.0777975	0.0419171	0.0101815	0.123528	0.1508	-0.007309	0.293705
312.2	0.190961	0.0121115	0.00759922	0.229727	0.0775146	0.0418638	0.00990374	0.124491	0.151869	-0.0076394	0.293793
312.4	0.191493	0.0117983	0.00774725	0.23031	0.0776211	0.0423073	0.0100046	0.124464	0.152065	-0.0069793	0.29448
312.6	0.191327	0.0110089	0.00714444	0.230072	0.0772891	0.0419759	0.00963716	0.124176	0.151932	-0.0065743	0.295244
312.8	0.19112	0.0111008	0.00682946	0.230198	0.0777717	0.0422765	0.0101465	0.124501	0.152705	-0.0066011	0.295009
313	0.19146	0.0113425	0.00758039	0.230987	0.0784268	0.0426852	0.0108994	0.124379	0.153213	-0.0066108	0.295143
313.2	0.191722	0.0116263	0.0071449	0.230821	0.0788699	0.042331	0.0111709	0.124583	0.153328	-0.0061729	0.295423
313.4	0.192021	0.0125295	0.00742301	0.231347	0.0797038	0.0431129	0.0116415	0.124185	0.153181	-0.0059455	0.295212
313.6	0.192165	0.0128723	0.00729349	0.231968	0.079457	0.0427852	0.011539	0.124715	0.153384	-0.0066023	0.294813
313.8	0.192362	0.013146	0.00791007	0.232252	0.0794608	0.0425993	0.0116102	0.12485	0.15373	-0.0059402	0.294984
314	0.192101	0.0130453	0.00790224	0.232103	0.0790517	0.042052	0.0112781	0.124815	0.154351	-0.0057039	0.295379
314.2	0.192916	0.0135594	0.00818889	0.232423	0.0794842	0.0422841	0.0118629	0.124492	0.153999	-0.0060379	0.295247
314.4	0.193286	0.0143194	0.00892393	0.232745	0.0796289	0.0418506	0.0122146	0.124566	0.153228	-0.0054772	0.295582
314.6	0.193107	0.0144872	0.00860026	0.232937	0.0795001	0.0413213	0.0121048	0.124734	0.152901	-0.0055147	0.295167
314.8	0.193207	0.0144759	0.008306	0.232747	0.0788051	0.0412731	0.0123399	0.124595	0.152531	-0.0051726	0.295476
315	0.193742	0.0150446	0.00858545	0.232899	0.07856	0.0415598	0.0121587	0.124793	0.152485	-0.0050265	0.295177
315.2	0.194052	0.0149739	0.0085127	0.232995	0.0786164	0.0416846	0.0121958	0.125628	0.152844	-0.0045566	0.295361
315.4	0.193858	0.0153123	0.00798058	0.233263	0.0787253	0.0423015	0.0122879	0.126399	0.152471	-0.004928	0.29507
315.6	0.194256	0.0155473	0.00838716	0.233736	0.0792424	0.0425053	0.0131049	0.126255	0.151853	-0.004604	0.29506
315.8	0.194799	0.0157538	0.00848763	0.233895	0.079743	0.0428001	0.0134759	0.126028	0.151998	-0.0046174	0.294476
316	0.194061	0.014965	0.00801409	0.233533	0.0797256	0.0430045	0.0135203	0.126234	0.151183	-0.0047695	0.294218
316.2	0.194148	0.0148446	0.00780508	0.233622	0.0793678	0.0419691	0.0133592	0.126643	0.151296	-0.0049412	0.293979
316.4	0.194444	0.0143445	0.00825346	0.233878	0.0795551	0.0420065	0.0136966	0.126908	0.151096	-0.0039611	0.294415
316.6	0.194528	0.0138839	0.00841499	0.233362	0.0797025	0.042134	0.0143809	0.126745	0.150748	-0.0041411	0.294498
316.8	0.194915	0.0145955	0.00866938	0.23363	0.0800682	0.042329	0.0148785	0.127257	0.150744	-0.0040733	0.294667
317	0.195108	0.0147359	0.00918679	0.234334	0.080566	0.0426422	0.0149837	0.127424	0.150804	-0.0035732	0.295029
317.2	0.19523	0.0146459	0.009484	0.234119	0.0802901	0.042966	0.0148683	0.12747	0.151189	-0.0033863	0.294892
317.4	0.195236	0.0152927	0.010134	0.235031	0.0807299	0.0433221	0.0146516	0.127335	0.15139	-0.0036326	0.295184
317.6	0.195311	0.0150287	0.00991503	0.234764	0.0802985	0.0424138	0.0139809	0.127672	0.15217	-0.003794	0.295428
317.8	0.195058	0.0147869	0.00997093	0.234353	0.0799907	0.0424293	0.0134381	0.1273	0.152229	-0.0033838	0.296087
318	0.195064	0.0147212	0.00968442	0.234274	0.0795868	0.0415758	0.0128807	0.127116	0.152662	-0.0031493	0.296723
318.2	0.19544	0.0150555	0.00955935	0.234467	0.0794458	0.0422736	0.0131355	0.127259	0.153119	-0.002575	0.297201
318.4	0.195043	0.0153389	0.00940007	0.234379	0.0787417	0.0419178	0.0130366	0.126809	0.153074	-0.0021438	0.297391
318.6	0.195257	0.0156419	0.0093841	0.234575	0.0783132	0.0420569	0.0129472	0.126596	0.152804	-0.0023988	0.297313
318.8	0.194552	0.0152461	0.00872973	0.234032	0.0773958	0.0419568	0.0126101	0.126586	0.153054	-0.0027728	0.297295
319	0.194567	0.0155305	0.00877287	0.234024	0.0771236	0.0422411	0.0124323	0.125893	0.153114	-0.0029337	0.296583
319.2	0.194603	0.0154346	0.00900427	0.234043	0.0771513	0.0425565	0.0127622	0.125759	0.152967	-0.0037296	0.296183
319.4	0.194261	0.0156353	0.00824804	0.233901	0.077154	0.0422948	0.0124232	0.124939	0.152131	-0.0040433	0.295557
319.6	0.194589	0.016264	0.00892142	0.234135	0.0774324	0.0425004	0.0134146	0.124727	0.152181	-0.0039144	0.295247
319.8	0.194649	0.0162948	0.00921216	0.234091	0.0776794	0.0425463	0.0131995	0.124891	0.15214	-0.004346	0.294588
320	0.194512	0.0162278	0.00959505	0.233707	0.078094	0.0424472	0.0130025	0.124967	0.15139	-0.0051181	0.294119
320.2	0.194493	0.0160858	0.00919164	0.233408	0.0772499	0.0418611	0.0128496	0.126196	0.151915	-0.0052042	0.294426
320.4	0.194883	0.0160196	0.00927703	0.23335	0.0779051	0.0420703	0.0127542	0.12681	0.151873	-0.0050686	0.294591
320.6	0.195114	0.016116	0.00957984	0.233099	0.0785015	0.0424207	0.0125098	0.126833	0.152227	-0.0050137	0.29501
320.8	0.194803	0.0166136	0.00909841	0.233357	0.0791229	0.0426536	0.0126858	0.127584	0.152601	-0.0044682	0.29489
321	0.194504	0.0164233	0.00928873	0.23385	0.079465	0.0429506	0.01277	0.128341	0.152695	-0.0040348	0.294791
321.2	0.194739	0.0160915	0.009757	0.23382	0.0795823	0.042546	0.0123278	0.128565	0.153103	-0.003488	0.294882
321.4	0.194601	0.0158439	0.0091328	0.233652	0.0795905	0.0423932	0.0118149	0.129189	0.153536	-0.0040703	0.295323
321.6	0.194814	0.0159121	0.00918044	0.233147	0.0792363	0.0426542	0.0115659	0.129627	0.153974	-0.0032797	0.29544
321.8	0.195036	0.0163662	0.00965811	0.233227	0.079853	0.0432101	0.0118934	0.129928	0.154123	-0.0021952	0.295713
322	0.194918	0.0162925	0.00940957	0.233705	0.0800292	0.043383	0.0117852	0.130488	0.155464	-0.0017127	0.295669
322.2	0.195283	0.0164757	0.0094234	0.233811	0.0795629	0.0442816	0.0119068	0.130971	0.15554	-0.0017792	0.295059
322.4	0.195018	0.0162113	0.00953687	0.233815	0.0792667	0.0434517	0.0116597	0.131098	0.155045	-0.0012313	0.294817
322.6	0.194226	0.0154924	0.00832743	0.2334	0.0785392	0.0431021	0.011139	0.131161	0.155145	-0.0016197	0.294539
322.8	0.193789	0.0148836	0.00807215	0.233125	0.077631	0.0426223	0.0106701	0.131077	0.154912	-0.0017886	0.294649
323	0.194356	0.0152576	0.00869668	0.233628	0.077604	0.0427551	0.0106735	0.130005	0.15427	-0.0019008	0.294141
323.2	0.194665	0.0149077	0.00912168	0.233749	0.0773703	0.0426775	0.0106592	0.129618	0.154571	-0.0021112	0.29413
323.4	0.195187	0.0147706	0.00919127	0.233799	0.0774825	0.0427357	0.0105388	0.129257	0.15416	-0.0022487	0.29452
323.6	0.196035	0.0153858	0.0099893	0.233917	0.0771668	0.0428809	0.0108235	0.129013	0.153788	-0.0020104	0.294894
323.8	0.196084	0.0150916	0.0097967	0.233792	0.0772477	0.0427758	0.0108402	0.128817	0.153453	-0.0021381	0.295309
324	0.195644	0.0143154	0.00889278	0.23281	0.0764344	0.0423237	0.0101572	0.129136	0.153255	-0.0031482	0.295496
324.2	0.196272	0.0145078	0.00846352	0.232908	0.0763859	0.041972	0.0102515	0.129829	0.153157	-0.0030265	0.296224
324.4	0.196639	0.0146722	0.00853896	0.23327	0.0775039	0.0423679	0.0106945	0.129375	0.153017	-0.0030331	0.296537
324.6	0.196593	0.0144214	0.00865109	0.233146	0.0775718	0.0427297	0.0106525	0.128893	0.152762	-0.0030714	0.297113
324.8	0.196893	0.0139428	0.00844834	0.23333	0.0779416	0.0429288	0.0111696	0.129168	0.15246	-0.0036433	0.296513
325	0.197313	0.0134274	0.00879793	0.23369	0.0780592	0.0432348	0.0111201	0.129202	0.153258	-0.0037562	0.296338
325.2	0.197866	0.013034	0.00893455	0.233621	0.0781254	0.0436101	0.0109671	0.129716	0.153577	-0.0042531	0.29602
325.4	0.198206	0.0131145	0.00914218	0.233987	0.0784788	0.0439788	0.0111915	0.129814	0.153211	-0.0050167	0.295796
325.6	0.197773	0.0130575	0.0089379	0.233957	0.0789327	0.0446573	0.0113061	0.129963	0.153671	-0.0045931	0.295222
325.8	0.1978	0.0135173	0.00911051	0.234233	0.0797077	0.0452189	0.0118747	0.130127	0.153281	-0.0044841	0.295183
326	0.197786	0.013772	0.00903547	0.234475	0.0798677	0.0453785	0.0118331	0.129959	0.153673	-0.0047392	0.295259
326.2	0.197847	0.0139303	0.00875915	0.234626	0.0797903	0.0452669	0.0118593	0.1302	0.153475	-0.0046188	0.29493
326.4	0.196992	0.0137069	0.00830606	0.234166	0.079803	0.0448696	0.0119672	0.130051	0.153326	-0.0037834	0.295736
326.6	0.197052	0.0140301	0.00829761	0.234605	0.080147	0.0447117	0.012108	0.129915	0.153838	-0.0044651	0.295734
326.8	0.197427	0.0144936	0.00953395	0.235312	0.0805045	0.0451169	0.0128854	0.130188	0.153913	-0.0043659	0.295778
327	0.19766	0.0149233	0.0101301	0.235493	0.0807866	0.0458206	0.0135214	0.13038	0.154421	-0.0046412	0.29561
327.2	0.197888	0.015363	0.0102643	0.235289	0.0808779	0.0453242	0.0134853	0.130159	0.153607	-0.0044126	0.296598
327.4	0.197684	0.0156187	0.00989018	0.235286	0.080859	0.0448997	0.0133493	0.129913	0.153176	-0.0045825	0.297171
327.6	0.197735	0.0161003	0.00985859	0.234945	0.0801849	0.0451285	0.0138105	0.129487	0.152364	-0.0042272	0.297232
327.8	0.197273	0.0156383	0.00986196	0.234451	0.0798578	0.0444278	0.0135122	0.129394	0.151905	-0.0042911	0.297424
328	0.197392	0.0154808	0.00955832	0.234467	0.0797358	0.0441561	0.0131819	0.129315	0.152212	-0.0049988	0.297265
328.2	0.198062	0.0154371	0.00976896	0.234837	0.0798613	0.0440572	0.0140521	0.128736	0.152216	-0.0041864	0.297557
328.4	0.197545	0.014912	0.00965315	0.234445	0.0791776	0.0435854	0.013414	0.128958	0.152734	-0.0041447	0.297443
328.6	0.19749	0.0149069	0.00955571	0.234428	0.0790542	0.0434195	0.0130619	0.129224	0.153931	-0.0039857	0.29699
328.8	0.197673	0.0140754	0.00945491	0.234208	0.0788024	0.0434457	0.0128231	0.129587	0.154829	-0.0045614	0.296192
329	0.198117	0.0140956	0.00978144	0.234161	0.0786677	0.0437142	0.0124907	0.129837	0.155029	-0.0045601	0.29624
329.2	0.198106	0.014451	0.00979149	0.234375	0.0790882	0.0434351	0.0128943	0.130344	0.155348	-0.0042549	0.295905
329.4	0.197958	0.0137075	0.00948007	0.234361	0.0787376	0.0432331	0.0127402	0.129872	0.155376	-0.0038721	0.296056
329.6	0.197932	0.0135954	0.00910193	0.233996	0.0783693	0.0431989	0.0124071	0.130385	0.155909	-0.0028119	0.296372
329.8	0.198342	0.01476	0.00999566	0.234126	0.0792995	0.0434199	0.0127276	0.130202	0.156128	-0.0019369	0.29694
330	0.198289	0.0147901	0.00962078	0.233609	0.0792611	0.0425255	0.0125101	0.130369	0.157005	-0.0013559	0.296726
330.2	0.19887	0.0147513	0.0097997	0.233467	0.0792003	0.0421814	0.0121451	0.130677	0.156235	-0.0005427	0.297008
330.4	0.198996	0.015533	0.0102409	0.233669	0.0797949	0.0423103	0.0128111	0.131029	0.156179	8.947e-05	0.297472
330.6	0.199637	0.0159847	0.0107953	0.234229	0.0801166	0.0423229	0.0132984	0.131962	0.156594	-0.0003601	0.297377
330.8	0.200139	0.0162956	0.0109098	0.234299	0.0801412	0.0427013	0.0134464	0.132095	0.15615	-0.0003086	0.297235
331	0.199942	0.0164006	0.0107288	0.233883	0.0802932	0.042717	0.0132373	0.132023	0.15587	-0.0006378	0.297602
331.2	0.200091	0.0164338	0.0101611	0.233729	0.0800481	0.0423947	0.0129456	0.131501	0.154453	-0.0003977	0.297733
331.4	0.199781	0.0157001	0.00999442	0.232913	0.0794584	0.0413989	0.0122861	0.131373	0.154651	-0.0005913	0.297494
331.6	0.200292	0.0156518	0.0103906	0.232899	0.07915	0.0415804	0.0127097	0.131356	0.154324	-0.0008464	0.297117
331.8	0.199718	0.0149371	0.00968579	0.232678	0.0787438	0.0412356	0.0120468	0.131333	0.154231	-0.0016023	0.296893
332	0.199597	0.0147786	0.00951277	0.232853	0.0785547	0.0412364	0.0118937	0.130538	0.153858	-0.0020519	0.296346
332.2	0.199388	0.0145067	0.00951136	0.233233	0.0785854	0.0409094	0.011978	0.130291	0.153883	-0.0020476	0.296227
332.4	0.19909	0.0148376	0.00970842	0.233555	0.0781875	0.0413508	0.0117223	0.130189	0.154192	-0.0027253	0.29571
332.6	0.198971	0.0146944	0.00945363	0.233708	0.0776679	0.0414886	0.0115461	0.130017	0.154187	-0.003499	0.295215
332.8	0.198949	0.0142202	0.0092499	0.233527	0.0774973	0.0413792	0.0112146	0.130128	0.15395	-0.0040451	0.294798
333	0.198817	0.0142034	0.00935276	0.233551	0.0772282	0.0419671	0.0112727	0.130355	0.154262	-0.004085	0.294662
333.2	0.19825	0.0132339	0.00933537	0.233421	0.077152	0.0419242	0.0111161	0.130511	0.154445	-0.0035125	0.294437
333.4	0.197277	0.0121769	0.00901405	0.233246	0.076939	0.0412207	0.0100943	0.130217	0.154255	-0.0033558	0.294031
333.6	0.196691	0.0122197	0.00890497	0.233014	0.0769046	0.0410053	0.0101051	0.13088	0.154913	-0.0033531	0.293477
333.8	0.196638	0.0127549	0.00936097	0.233013	0.0775026	0.0413934	0.0100949	0.131014	0.155099	-0.0035166	0.293597
334	0.197134	0.0131266	0.00954974	0.233172	0.0778459	0.0405162	0.0100365	0.131263	0.154972	-0.003195	0.293426
334.2	0.197509	0.0132402	0.0104275	0.234037	0.0783718	0.0408399	0.0100666	0.131676	0.155135	-0.0025993	0.293858
334.4	0.196807	0.013647	0.0101146	0.234318	0.0783482	0.0412938	0.010601	0.132269	0.155666	-0.0029108	0.294187
334.6	0.197271	0.0135005	0.0103359	0.234586	0.0787574	0.0412361	0.0109232	0.132792	0.15637	-0.0030063	0.294583
334.8	0.197338	0.0133802	0.0101673	0.234978	0.079006	0.0413109	0.0114709	0.132497	0.156956	-0.0026582	0.294517
335	0.197199	0.0131604	0.00953885	0.234457	0.0787456	0.0414935	0.0118534	0.132831	0.156746	-0.0025708	0.295065
335.2	0.197565	0.013567	0.00990428	0.234498	0.0791831	0.0413539	0.0124729	0.132795	0.156426	-0.002052	0.295511
335.4	0.197301	0.0131382	0.00984776	0.234384	0.0792096	0.041053	0.0126944	0.133313	0.157229	-0.0016184	0.296181
335.6	0.19795	0.0133195	0.00993337	0.234561	0.0796379	0.041797	0.0135071	0.133539	0.156497	-0.0013686	0.296476
335.8	0.198125	0.0137198	0.00979158	0.235043	0.0799213	0.0420856	0.0134655	0.133218	0.155825	-0.0013925	0.297077
336	0.19832	0.0137141	0.00969596	0.235175	0.079972	0.0418043	0.0136944	0.132539	0.15557	-0.0018015	0.296649
336.2	0.198435	0.0136576	0.00921707	0.235222	0.0796556	0.0419016	0.0137465	0.13217	0.155037	-0.0017234	0.297026
336.4	0.198868	0.0142588	0.00931911	0.234893	0.07917	0.0418967	0.0139249	0.131375	0.154848	-0.0022812	0.296786
336.6	0.198544	0.0142173	0.00896252	0.23454	0.0790947	0.0415492	0.0141323	0.131575	0.155092	-0.0028731	0.295779
336.8	0.198936	0.0137111	0.00909856	0.234366	0.0788419	0.0418688	0.0142477	0.131711	0.154805	-0.0029072	0.2956
337	0.199299	0.0134098	0.00944881	0.234375	0.0788019	0.042383	0.0140387	0.131826	0.154468	-0.003016	0.295942
337.2	0.198978	0.0131028	0.00926354	0.234346	0.0789077	0.0419794	0.0137406	0.131911	0.154228	-0.0032175	0.295159
337.4	0.198857	0.0133716	0.00918666	0.234634	0.0792171	0.0416133	0.0136372	0.131568	0.154686	-0.0030867	0.295287
337.6	0.199296	0.0139503	0.00910644	0.234802	0.0791321	0.0413473	0.0135356	0.13222	0.155178	-0.0041564	0.294922
337.8	0.200302	0.0149258	0.00949896	0.235411	0.0795797	0.0415032	0.0137841	0.132991	0.155855	-0.0044398	0.294326
338	0.200393	0.0151851	0.00996582	0.235611	0.0797156	0.0410728	0.0137467	0.133104	0.15616	-0.0046353	0.293807
338.2	0.199987	0.0149597	0.0101549	0.236064	0.0795922	0.0411212	0.0133075	0.133669	0.157138	-0.0051883	0.293483
338.4	0.199461	0.0152741	0.00951911	0.236183	0.0795356	0.041424	0.0137525	0.134089	0.157356	-0.0057048	0.293246
338.6	0.200049	0.0153604	0.0100146	0.236835	0.0795833	0.0414459	0.0140087	0.134632	0.157681	-0.0058354	0.293311
338.8	0.199928	0.0155006	0.0102125	0.236576	0.0792723	0.0415181	0.0140739	0.134208	0.15701	-0.0051108	0.293408
339	0.19978	0.0155968	0.00977217	0.236308	0.0796427	0.0422734	0.0144853	0.134695	0.156909	-0.0051504	0.293543
339.2	0.199832	0.0161972	0.0108152	0.236742	0.0798859	0.0431668	0.0149114	0.134643	0.157072	-0.0048198	0.294034
339.4	0.19941	0.0158958	0.0104298	0.236642	0.0798586	0.0432213	0.0143151	0.134777	0.156668	-0.0041068	0.294551
339.6	0.199792	0.0165235	0.0109481	0.23698	0.080564	0.0431266	0.014437	0.134927	0.156732	-0.0040997	0.294121
339.8	0.199725	0.0166022	0.0109437	0.237311	0.0801224	0.0435531	0.0140033	0.134775	0.156683	-0.0042151	0.294175
340	0.199549	0.016314	0.0107799	0.23673	0.0797257	0.0431214	0.013585	0.134512	0.156175	-0.004234	0.294058
340.2	0.199327	0.0163708	0.0109462	0.236455	0.0796353	0.0432692	0.0132267	0.133885	0.155831	-0.0038641	0.29433
340.4	0.199551	0.0168507	0.0113485	0.236344	0.0795446	0.0435926	0.0136078	0.133794	0.155889	-0.0042814	0.294219
340.6	0.199287	0.0163933	0.0114754	0.236413	0.0792653	0.0433777	0.013169	0.133704	0.155356	-0.0038536	0.294644
340.8	0.199975	0.0159007	0.0118967	0.236442	0.0790246	0.0439768	0.012634	0.133957	0.154856	-0.0030214	0.29516
341	0.200301	0.016009	0.0118217	0.236881	0.0790823	0.0447417	0.0126408	0.134093	0.154613	-0.0027317	0.295688
341.2	0.200314	0.016041	0.0119479	0.236869	0.0792173	0.044618	0.0124893	0.134334	0.154987	-0.0026454	0.295575
341.4	0.200798	0.0161314	0.0119884	0.236763	0.0793725	0.0445516	0.0123324	0.134023	0.154772	-0.0025036	0.296083
341.6	0.200842	0.0159267	0.0112143	0.236473	0.0788427	0.0444669	0.0120476	0.134802	0.154884	-0.0035508	0.295202
341.8	0.201523	0.0162103	0.0114622	0.236591	0.0787862	0.0450529	0.0122346	0.135947	0.155302	-0.0029589	0.295235
342	0.201512	0.0157335	0.0115719	0.23586	0.0789662	0.044598	0.011359	0.135891	0.155071	-0.0031148	0.294818
342.2	0.200971	0.015049	0.0103225	0.235265	0.078215	0.0446956	0.0109952	0.136338	0.155694	-0.0034925	0.294883
342.4	0.201358	0.0151625	0.00994232	0.234783	0.0781706	0.0445959	0.0114665	0.136454	0.15486	-0.0036874	0.295169
342.6	0.201299	0.0146502	0.0101512	0.234428	0.0779258	0.0438095	0.0113375	0.13651	0.155448	-0.0035575	0.294789
342.8	0.200489	0.0138669	0.00933834	0.233445	0.0777499	0.0436222	0.0112023	0.136212	0.155694	-0.0030255	0.294784
343	0.200127	0.0134399	0.00892109	0.233313	0.077982	0.0439594	0.0114693	0.136801	0.156358	-0.0029799	0.294687
343.2	0.200136	0.013433	0.00933517	0.233303	0.0778743	0.0432403	0.0110668	0.136478	0.156444	-0.0031046	0.294416
343.4	0.199646	0.0128232	0.00896587	0.233306	0.078173	0.0422837	0.0113701	0.136437	0.156586	-0.0029736	0.294368
343.6	0.199625	0.0126307	0.00913123	0.233521	0.0779704	0.0416864	0.0116298	0.136919	0.156776	-0.0030476	0.294239
343.8	0.199521	0.0122938	0.009153	0.233507	0.0776125	0.0413459	0.0113811	0.136341	0.156318	-0.0032984	0.294507
344	0.198944	0.0113826	0.00858393	0.23332	0.0772604	0.0404985	0.0111781	0.136188	0.156383	-0.0035212	0.294415
344.2	0.198634	0.0108622	0.00832742	0.232939	0.0769217	0.0404743	0.0110596	0.135657	0.156262	-0.0037852	0.294538
344.4	0.198173	0.010439	0.00835729	0.232569	0.0764695	0.0398193	0.0111242	0.136098	0.156932	-0.0031114	0.295034
344.6	0.197656	0.00994462	0.00838331	0.23248	0.0765912	0.0393558	0.0106017	0.135997	0.15697	-0.0031962	0.294554
344.8	0.19833	0.0100552	0.00860864	0.232511	0.0770676	0.0403501	0.0107367	0.136002	0.157278	-0.002847	0.294282
345	0.198633	0.0106877	0.00908497	0.23321	0.0774356	0.0411581	0.0114977	0.135961	0.157472	-0.0029118	0.294414
345.2	0.198941	0.0111584	0.0098618	0.233472	0.0779471	0.0416644	0.0118551	0.136185	0.158019	-0.0028252	0.294567
345.4	0.198954	0.0117166	0.0098744	0.23313	0.0779988	0.042163	0.0119098	0.13542	0.157248	-0.0023965	0.294661
345.6	0.199069	0.0116224	0.0093669	0.233063	0.07783	0.0425236	0.0114532	0.135181	0.157227	-0.0016008	0.294668
345.8	0.199333	0.0118102	0.0094883	0.232776	0.0778906	0.0426935	0.0110176	0.135381	0.157155	-0.0011938	0.294786
346	0.199125	0.0110782	0.00859658	0.23192	0.077682	0.0421152	0.0104795	0.13496	0.157114	-0.0015841	0.294087
346.2	0.199081	0.0108254	0.00832632	0.231805	0.0772425	0.0420648	0.0106046	0.135316	0.157345	-0.0015064	0.294624
346.4	0.199797	0.0118109	0.00909461	0.23229	0.0778837	0.042326	0.0113744	0.13502	0.157421	-0.0017215	0.293729
346.6	0.200354	0.0116551	0.00925983	0.232491	0.0779383	0.041935	0.0109102	0.134885	0.157642	-0.0016598	0.293465
346.8	0.200818	0.01173	0.00927841	0.232631	0.0781175	0.0419571	0.0111318	0.134787	0.157141	-0.0017211	0.293367
347	0.201464	0.0123407	0.00978658	0.233242	0.0786129	0.0422683	0.0115829	0.135143	0.157538	-0.002608	0.292487
347.2	0.202058	0.0126039	0.0103331	0.233962	0.078504	0.0420057	0.0117528	0.135131	0.157423	-0.0035042	0.29236
347.4	0.20233	0.0126495	0.0108818	0.234384	0.0785416	0.0416076	0.0124622	0.1357	0.157326	-0.0034606	0.292831
347.6	0.202686	0.0123005	0.0104572	0.23506	0.0781066	0.0416883	0.0123447	0.135556	0.157097	-0.0041038	0.292327
347.8	0.203231	0.0126562	0.0108	0.2356	0.0781709	0.0421289	0.0126067	0.134995	0.156866	-0.0050885	0.291975
348	0.203115	0.0121984	0.0107128	0.235475	0.0778363	0.0418659	0.0122636	0.135277	0.157139	-0.0048004	0.292024
348.2	0.202893	0.012133	0.0110104	0.23519	0.0777806	0.0419686	0.0127369	0.135729	0.157484	-0.0053741	0.291883
348.4	0.202605	0.0124715	0.0110732	0.235358	0.0778688	0.0425626	0.0129669	0.136614	0.158297	-0.0059957	0.291738
348.6	0.202899	0.0134967	0.0118885	0.236194	0.0788144	0.043019	0.0134473	0.13667	0.158276	-0.0065503	0.291607
348.8	0.203198	0.014502	0.0120436	0.236693	0.0791819	0.0434387	0.0141363	0.136448	0.159019	-0.0061097	0.291637
349	0.202982	0.0150837	0.0123657	0.236716	0.0791025	0.0445232	0.014566	0.136771	0.158867	-0.0058173	0.292317
349.2	0.202742	0.0152655	0.0127098	0.236556	0.0790038	0.0448852	0.0148185	0.137014	0.158337	-0.0050785	0.292895
349.4	0.202323	0.0154384	0.0118032	0.236042	0.079002	0.0445217	0.0141922	0.136471	0.158104	-0.0046198	0.292337
349.6	0.202419	0.0151935	0.0106605	0.236295	0.0787305	0.0449737	0.0136467	0.136721	0.158184	-0.0041497	0.293229
349.8	0.202628	0.0151224	0.0106878	0.236277	0.0789986	0.0453472	0.0137914	0.137211	0.157954	-0.0043378	0.293586
350	0.202887	0.0151957	0.0105556	0.236645	0.0794048	0.0450629	0.0139823	0.137229	0.158189	-0.004485	0.293431
350.2	0.202654	0.0153052	0.0106284	0.236344	0.0794486	0.0452618	0.0140778	0.137841	0.158238	-0.0046015	0.293976
350.4	0.203383	0.0163165	0.0109627	0.23692	0.0800829	0.0457218	0.0145873	0.137706	0.157976	-0.0044848	0.293817
350.6	0.204078	0.0163403	0.0111054	0.237142	0.0804892	0.045341	0.0144668	0.137664	0.157833	-0.0044141	0.293909
350.8	0.204091	0.0160645	0.0111102	0.236922	0.0805373	0.0455185	0.0145785	0.13742	0.158117	-0.0044739	0.29345
351	0.204148	0.0159197	0.0109754	0.236656	0.080134	0.0453457	0.0139983	0.138187	0.158073	-0.0047865	0.293456
351.2	0.204162	0.0154153	0.0110956	0.236424	0.0797346	0.0449937	0.0137783	0.138232	0.158158	-0.0047994	0.293538
351.4	0.20444	0.0150095	0.0108211	0.236111	0.0793051	0.0449589	0.0140432	0.137416	0.157573	-0.0047058	0.293466
351.6	0.204835	0.0141904	0.0101288	0.236434	0.078804	0.0447868	0.0133416	0.136721	0.156891	-0.0049899	0.292954
351.8	0.204535	0.0141849	0.0104017	0.236225	0.0788408	0.0448472	0.0133109	0.136239	0.156952	-0.0050167	0.292492
352	0.203381	0.013367	0.00996639	0.235545	0.0779025	0.0440503	0.0128107	0.136328	0.157313	-0.0049249	0.292253
352.2	0.203356	0.0134099	0.0105594	0.235803	0.0781331	0.0441628	0.0130204	0.136425	0.157227	-0.0055055	0.291999
352.4	0.203269	0.0140218	0.010583	0.2361	0.0782985	0.0437116	0.0130666	0.13626	0.157386	-0.0059068	0.291646
352.6	0.203098	0.0143336	0.0110433	0.236319	0.0787231	0.043836	0.0134717	0.136012	0.157802	-0.005424	0.291414
352.8	0.203364	0.0143637	0.0107882	0.235924	0.078512	0.0438503	0.0134097	0.136306	0.158419	-0.0050506	0.291155
353	0.203177	0.0140851	0.0103335	0.235287	0.0783757	0.0443709	0.0132277	0.136541	0.158443	-0.0049815	0.291446
353.2	0.202865	0.0140979	0.0102111	0.23558	0.0784206	0.0447833	0.0138513	0.137363	0.159561	-0.0052034	0.291202
353.4	0.202407	0.0137179	0.00942953	0.235424	0.0781899	0.0443687	0.0131495	0.137586	0.160303	-0.005169	0.291084
353.6	0.202237	0.0139131	0.00938949	0.235957	0.0785203	0.0450443	0.013702	0.138103	0.161089	-0.0050192	0.291924
353.8	0.202065	0.0140638	0.00997681	0.235704	0.0788258	0.0452052	0.0141762	0.138279	0.161444	-0.0053272	0.291668
354	0.202168	0.0145277	0.0103219	0.235502	0.0792373	0.0448059	0.0142678	0.138597	0.161719	-0.0051405	0.291613
354.2	0.201512	0.0141683	0.010403	0.235192	0.0792918	0.0441646	0.0143388	0.138941	0.161613	-0.0056372	0.291148
354.4	0.202048	0.0146861	0.0109498	0.236013	0.0797523	0.0448864	0.0150114	0.139031	0.161711	-0.005755	0.290809
354.6	0.202576	0.0144252	0.0113526	0.236201	0.079567	0.0448095	0.0149102	0.13935	0.161465	-0.0055449	0.291274
354.8	0.20214	0.0138603	0.0109437	0.235479	0.0793786	0.044453	0.0145323	0.139145	0.161312	-0.0058364	0.291234
355	0.202263	0.0132864	0.0103601	0.235104	0.0788895	0.0439194	0.0142207	0.139219	0.161155	-0.0061987	0.290867
355.2	0.202495	0.0129733	0.0103062	0.234986	0.0785205	0.044118	0.0144539	0.138879	0.160496	-0.0069534	0.290553
355.4	0.20337	0.0129689	0.0107271	0.23551	0.0789646	0.0442034	0.0145749	0.137765	0.15911	-0.0065963	0.290377
355.6	0.203147	0.0124215	0.010545	0.235399	0.0791633	0.0437086	0.0143973	0.137769	0.158975	-0.0063491	0.290184
355.8	0.203148	0.0127941	0.0110427	0.235725	0.0791098	0.0445465	0.0147411	0.137415	0.158751	-0.0063567	0.290292
356	0.203573	0.01332	0.0118717	0.236103	0.0792455	0.0442452	0.0145936	0.137455	0.158474	-0.0060342	0.290273
356.2	0.204712	0.0140072	0.0130677	0.237171	0.0804085	0.0443366	0.0152151	0.137397	0.158308	-0.0056626	0.290443
356.4	0.204599	0.0142057	0.0127772	0.236699	0.0801435	0.044109	0.01526	0.137097	0.157541	-0.0057324	0.290483
356.6	0.20545	0.015021	0.0131584	0.237396	0.08074	0.0450365	0.0155513	0.137345	0.157279	-0.0051262	0.290929
356.8	0.205837	0.0150766	0.0131413	0.237317	0.080992	0.0450907	0.015726	0.137581	0.15769	-0.0052445	0.290798
357	0.205172	0.0144513	0.0123697	0.236899	0.0805016	0.0452575	0.015575	0.1379	0.157402	-0.0053231	0.291148
357.2	0.204967	0.014628	0.0122951	0.236951	0.0806303	0.0454918	0.0156658	0.138495	0.157713	-0.0049599	0.291794
357.4	0.204685	0.0145398	0.0118757	0.237045	0.0808103	0.0452097	0.0155183	0.138496	0.158028	-0.0043732	0.292045
357.6	0.204515	0.014484	0.0116057	0.236897	0.0807866	0.0453136	0.0153869	0.138531	0.158132	-0.0044533	0.291915
357.8	0.204655	0.0138333	0.0113396	0.236436	0.0805542	0.0450176	0.0150528	0.138923	0.158086	-0.0042628	0.291816
358	0.205138	0.0140088	0.011848	0.236645	0.0811447	0.0447168	0.0155186	0.138772	0.158522	-0.0047373	0.290857
358.2	0.204404	0.013405	0.0113934	0.236511	0.0807078	0.0439318	0.0150195	0.13886	0.158606	-0.0054454	0.290705
358.4	0.204544	0.0132893	0.0112246	0.236412	0.0808081	0.0446318	0.0148086	0.139741	0.159444	-0.0052231	0.290976
358.6	0.20477	0.0134005	0.0109439	0.236556	0.0806987	0.0445905	0.0146529	0.140073	0.159919	-0.0045814	0.291195
358.8	0.204431	0.0127039	0.0101894	0.235559	0.0803107	0.0438694	0.0140598	0.139516	0.160311	-0.0049066	0.291225
359	0.204743	0.0120189	0.0101707	0.235233	0.0801916	0.043604	0.0136735	0.139612	0.160164	-0.005378	0.290693
359.2	0.204809	0.0120121	0.0102128	0.235524	0.0800725	0.0442254	0.0141594	0.140336	0.160046	-0.0056883	0.290695
359.4	0.204712	0.0118913	0.0103783	0.235356	0.0799408	0.0438676	0.0141013	0.140156	0.160428	-0.0050043	0.291292
359.6	0.204444	0.0121667	0.00993934	0.235044	0.0795954	0.0435744	0.0141287	0.140845	0.161077	-0.0045558	0.292196
359.8	0.20457	0.0120511	0.00984302	0.235506	0.0796453	0.044191	0.0142042	0.141241	0.161186	-0.004753	0.292213
360	0.204766	0.0125927	0.0101365	0.235945	0.0795034	0.043728	0.0140439	0.141802	0.161791	-0.0046345	0.291979
360.2	0.205094	0.0127579	0.0102672	0.235843	0.079517	0.0430462	0.0137529	0.14184	0.161367	-0.0047032	0.292671
360.4	0.2046	0.0125742	0.00943416	0.235229	0.0788584	0.0426879	0.0128931	0.1412	0.160607	-0.0050458	0.292428
360.6	0.205291	0.0135669	0.0096394	0.235762	0.0792002	0.0434693	0.0131842	0.141363	0.160383	-0.0048589	0.292643
360.8	0.205286	0.0136425	0.00979085	0.235647	0.0793892	0.0432924	0.0131298	0.141004	0.159983	-0.0052967	0.29253
361	0.204945	0.0136619	0.00951665	0.235609	0.0794278	0.0435455	0.0134783	0.141511	0.159565	-0.005431	0.292478
361.2	0.205165	0.0145446	0.00968926	0.235934	0.0797625	0.0441579	0.0136744	0.141371	0.159783	-0.0055675	0.292058
361.4	0.205628	0.0149291	0.0100074	0.236472	0.0798927	0.0441689	0.0143373	0.140956	0.159886	-0.0057068	0.291553
361.6	0.205352	0.0147495	0.00998385	0.236086	0.0797605	0.0440086	0.0141231	0.14004	0.159567	-0.0056091	0.290351
361.8	0.20566	0.0151505	0.0105348	0.23662	0.080026	0.0447749	0.0148375	0.139809	0.159971	-0.0054175	0.289757
362	0.206081	0.0164818	0.0115135	0.237098	0.0807813	0.0449732	0.0152926	0.139549	0.160205	-0.0053116	0.289257
362.2	0.205124	0.016257	0.0112557	0.236872	0.0807956	0.0442653	0.0148833	0.139676	0.160692	-0.0048853	0.289177
362.4	0.205738	0.0166011	0.0118334	0.237202	0.0813319	0.0453357	0.0156837	0.140589	0.16138	-0.0049231	0.288845
362.6	0.206248	0.016963	0.0122541	0.237272	0.0814589	0.0448647	0.0157201	0.140227	0.161571	-0.0047014	0.289015
362.8	0.205808	0.0159236	0.0124851	0.236636	0.0813218	0.0438986	0.015238	0.139595	0.161306	-0.0051588	0.289
363	0.205433	0.0157385	0.012751	0.236782	0.0812417	0.0443075	0.0157609	0.139582	0.16076	-0.0054495	0.288478
363.2	0.20561	0.0161986	0.0130949	0.236988	0.0808576	0.044609	0.0162083	0.139834	0.160466	-0.0048649	0.289344
363.4	0.205228	0.0156585	0.0127824	0.236268	0.080515	0.0434074	0.0159499	0.139506	0.160219	-0.0041366	0.290052
363.6	0.205274	0.0154512	0.0124737	0.236558	0.0806307	0.0432693	0.0162412	0.139648	0.16014	-0.0037185	0.290556
363.8	0.205548	0.0153411	0.0129505	0.236564	0.0809593	0.0436728	0.016323	0.139991	0.159848	-0.0032913	0.290746
364	0.205351	0.0153186	0.0127637	0.23648	0.0806016	0.0431623	0.0158339	0.140164	0.160451	-0.003287	0.290861
364.2	0.205106	0.014348	0.0118718	0.235957	0.0800037	0.04251	0.015354	0.140342	0.160167	-0.0030781	0.291586
364.4	0.204697	0.013498	0.0109647	0.235667	0.0797624	0.0426394	0.0146492	0.140729	0.159778	-0.0025187	0.291863
364.6	0.204697	0.0139609	0.0110138	0.23575	0.0800855	0.0431993	0.0150088	0.140874	0.159643	-0.002457	0.292274
364.8	0.204855	0.013584	0.010851	0.235793	0.0800755	0.0430596	0.0149639	0.140962	0.159567	-0.003101	0.292219
365	0.204683	0.0133682	0.0106618	0.23549	0.0798371	0.0434865	0.014722	0.142096	0.159587	-0.0031076	0.292124
365.2	0.205087	0.0136784	0.0107212	0.235299	0.0798511	0.0439242	0.0143454	0.142171	0.159754	-0.0028233	0.29183
365.4	0.205024	0.0134217	0.010634	0.235138	0.0795899	0.0438491	0.0143728	0.142015	0.159955	-0.0027473	0.292054
365.6	0.205019	0.0131618	0.0105044	0.235089	0.0792124	0.0440555	0.0139524	0.142294	0.160051	-0.0027994	0.291419
365.8	0.205017	0.013309	0.0099068	0.235615	0.0789717	0.0445442	0.0136968	0.143018	0.160329	-0.0029262	0.291668
366	0.20554	0.0132588	0.0101288	0.23593	0.0794033	0.0447238	0.0141427	0.143428	0.160982	-0.0031778	0.291464
366.2	0.205595	0.0129488	0.0104703	0.236308	0.0796048	0.0445503	0.0140425	0.143304	0.161105	-0.0034454	0.291289
366.4	0.205878	0.012847	0.0107062	0.236687	0.0792923	0.0446067	0.0138024	0.143389	0.160884	-0.0033132	0.291823
366.6	0.20575	0.0128252	0.0110649	0.237159	0.0791129	0.0446462	0.0133848	0.142576	0.16058	-0.0034346	0.291141
366.8	0.205498	0.0124533	0.0110711	0.237165	0.0785665	0.0445479	0.0132851	0.141577	0.159451	-0.0034618	0.291119
367	0.205363	0.0125906	0.0112564	0.237516	0.0781456	0.0443395	0.0130893	0.140996	0.158677	-0.0027731	0.291835
367.2	0.205562	0.0132423	0.012019	0.238116	0.0782645	0.0448943	0.0135733	0.140724	0.158859	-0.0019446	0.292462
367.4	0.205478	0.0129525	0.011652	0.238113	0.0781616	0.0442898	0.0134777	0.139828	0.158738	-0.001037	0.293073
367.6	0.205504	0.0133305	0.011969	0.238331	0.078601	0.0438948	0.0136958	0.139561	0.1591	-0.0005648	0.293169
367.8	0.205924	0.0136017	0.0120006	0.238568	0.0789662	0.0446597	0.014095	0.139666	0.159289	4.558e-05	0.293724
368	0.205546	0.0130758	0.0112561	0.238732	0.0784848	0.0444158	0.0142815	0.13983	0.160393	0.0003251	0.293758
368.2	0.205779	0.013173	0.0111393	0.239211	0.0785609	0.0441336	0.0148466	0.140202	0.160574	0.00116169	0.294444
368.4	0.205739	0.0132512	0.01129	0.239477	0.0792306	0.044416	0.0151745	0.140226	0.160602	0.0017597	0.294503
368.6	0.205729	0.0135776	0.0113029	0.239555	0.0790482	0.0444997	0.0157706	0.139626	0.160458	0.00095097	0.294128
368.8	0.206439	0.0137721	0.0119949	0.23969	0.0797709	0.0443027	0.0160996	0.139771	0.16018	0.00169678	0.294643
369	0.206386	0.0139719	0.012513	0.239671	0.0799956	0.0444875	0.0163876	0.140225	0.159707	0.0018125	0.294297
369.2	0.206471	0.0142916	0.0128188	0.239211	0.0799558	0.0448787	0.0168759	0.140166	0.159333	0.00173003	0.294096
369.4	0.207077	0.014784	0.0132766	0.239733	0.0803127	0.0448828	0.017309	0.140829	0.160003	0.00057388	0.294341
369.6	0.207751	0.0153837	0.0133033	0.240096	0.0804192	0.044854	0.017602	0.140742	0.159957	-0.0003466	0.293644
369.8	0.207732	0.0155497	0.0127208	0.239851	0.0803412	0.0455829	0.0175549	0.140583	0.159551	-0.0011883	0.29382
370	0.208282	0.015713	0.0135026	0.239835	0.0806089	0.0455902	0.0177731	0.140464	0.159309	-0.0012673	0.293971
370.2	0.208236	0.0159945	0.0136134	0.240276	0.0808372	0.0460251	0.0173341	0.140274	0.158955	-0.0013431	0.294506
370.4	0.207519	0.0157959	0.0129107	0.23988	0.0799087	0.0459423	0.0165358	0.140712	0.158591	-0.0012483	0.294605
370.6	0.207513	0.0157667	0.0129443	0.239451	0.0799235	0.0465616	0.0159617	0.140756	0.158056	-0.0019938	0.293664
370.8	0.207082	0.0154678	0.0125106	0.238995	0.0798036	0.0454506	0.0153975	0.14126	0.158785	-0.0026339	0.293733
371	0.206646	0.0149374	0.0122244	0.238703	0.0796788	0.0454815	0.0146049	0.141254	0.159024	-0.0030131	0.293858
371.2	0.207231	0.0151897	0.0124432	0.238675	0.080052	0.04617	0.0147069	0.142132	0.159758	-0.0030505	0.293934
371.4	0.206801	0.0146511	0.0112722	0.237817	0.0799638	0.0451404	0.0140671	0.142046	0.16033	-0.0029888	0.293769
371.6	0.207035	0.0147232	0.0114389	0.237635	0.0802937	0.0453465	0.0142646	0.142541	0.160701	-0.0034009	0.293333
371.8	0.207515	0.0147508	0.0113847	0.237692	0.0802245	0.0456828	0.0140204	0.143328	0.161098	-0.0033269	0.29344
372	0.207562	0.0149845	0.0116183	0.237805	0.0803294	0.0455489	0.0143228	0.144061	0.161973	-0.0031272	0.292986
372.2	0.207276	0.0147967	0.0119246	0.238065	0.0807102	0.0456251	0.0152225	0.143807	0.161954	-0.0037111	0.293073
372.4	0.207043	0.0141288	0.0117703	0.237767	0.0804006	0.0450846	0.0149718	0.143852	0.161652	-0.0032518	0.292951
372.6	0.206689	0.014164	0.0122751	0.238075	0.0805613	0.0451479	0.0153682	0.14371	0.161717	-0.0035697	0.292738
372.8	0.206386	0.0140308	0.012647	0.23834	0.0805476	0.0452044	0.0156311	0.143739	0.161655	-0.0033517	0.292822
373	0.206077	0.0139603	0.0131018	0.238198	0.0801451	0.0451551	0.0155683	0.1434	0.161483	-0.0035995	0.292214
373.2	0.205808	0.0142118	0.0132628	0.238141	0.0802471	0.0449109	0.0157169	0.143269	0.16165	-0.0033991	0.292276
373.4	0.205813	0.0142052	0.0130916	0.238323	0.0801253	0.0451116	0.0155636	0.143351	0.162074	-0.0041333	0.29217
373.6	0.205579	0.0136764	0.0130395	0.238271	0.0797206	0.0449281	0.0148175	0.142043	0.160729	-0.0037122	0.292126
373.8	0.204977	0.0126862	0.0126117	0.237673	0.0791331	0.0448207	0.0142587	0.142147	0.160722	-0.0034021	0.292084
374	0.204428	0.0121401	0.0126788	0.23714	0.078561	0.0448485	0.0139663	0.14185	0.160647	-0.0032624	0.292466
374.2	0.20454	0.0118152	0.0125295	0.237027	0.0785558	0.0449032	0.0136048	0.141757	0.160044	-0.0031411	0.292364
374.4	0.204361	0.011524	0.0125413	0.236593	0.0780195	0.044678	0.0133554	0.141909	0.159645	-0.0026487	0.292164
374.6	0.204066	0.0108875	0.0124248	0.236357	0.0779695	0.0449143	0.0133028	0.141624	0.159553	-0.0029334	0.291925
374.8	0.204484	0.0112189	0.0127691	0.23642	0.0781048	0.0448471	0.0136785	0.142124	0.159754	-0.0033158	0.292055
375	0.204885	0.011174	0.0127571	0.236425	0.0782801	0.0448451	0.0133999	0.142252	0.159662	-0.0032619	0.292162
375.2	0.204947	0.0111465	0.0120337	0.236146	0.0781562	0.0450687	0.0133946	0.142961	0.160279	-0.0031384	0.292384
375.4	0.205064	0.0115783	0.0116758	0.236066	0.0780996	0.0447454	0.0130505	0.1429	0.160391	-0.0031902	0.292187
375.6	0.205796	0.0120313	0.0120388	0.236462	0.0787236	0.0446823	0.0134347	0.143444	0.160882	-0.0031098	0.292549
375.8	0.205563	0.011917	0.0117425	0.236546	0.0783891	0.0441343	0.0129595	0.143736	0.161125	-0.0031565	0.292431
376	0.205552	0.0122333	0.0119744	0.236676	0.0783782	0.044814	0.0136362	0.1436	0.160939	-0.003304	0.29279
376.2	0.206023	0.013054	0.0126568	0.237178	0.0789804	0.0453674	0.0145143	0.143569	0.161289	-0.0037054	0.292808
376.4	0.205912	0.0126678	0.0123239	0.237029	0.0785313	0.0449783	0.0141583	0.143775	0.161512	-0.0035679	0.292053
376.6	0.205788	0.012877	0.0131452	0.237292	0.0789611	0.0454793	0.0146412	0.143665	0.161208	-0.0037348	0.291926
376.8	0.2059	0.0133748	0.0132963	0.237529	0.0793794	0.045298	0.0151125	0.143615	0.160658	-0.0038353	0.291139
377	0.206009	0.013832	0.0137246	0.23739	0.0800698	0.0454022	0.0155903	0.14327	0.160573	-0.003528	0.290666
377.2	0.206251	0.0142241	0.0137828	0.237203	0.0801833	0.0454663	0.0157171	0.143209	0.159799	-0.0030739	0.29046
377.4	0.206419	0.0142669	0.0140162	0.237425	0.0802617	0.0456088	0.0156076	0.143523	0.159717	-0.0036804	0.289921
377.6	0.206215	0.0138777	0.0143264	0.237512	0.0802708	0.0453469	0.0156134	0.143333	0.159673	-0.0031271	0.289662
377.8	0.206067	0.0130805	0.0142025	0.236676	0.0798074	0.0451024	0.0158723	0.143931	0.160075	-0.0035296	0.289372
378	0.205931	0.0129958	0.0142744	0.236364	0.0797503	0.045212	0.0159529	0.143538	0.159109	-0.0038416	0.289698
378.2	0.206479	0.013099	0.0141919	0.236602	0.0804889	0.045383	0.0165391	0.143963	0.159104	-0.0035408	0.289836
378.4	0.206319	0.0126087	0.0142486	0.236518	0.0803061	0.0455364	0.0165334	0.143818	0.158635	-0.0028805	0.29099
378.6	0.20642	0.0127405	0.0141096	0.236292	0.080727	0.0454473	0.0164073	0.143928	0.157822	-0.002198	0.291131
378.8	0.206633	0.0125963	0.0137898	0.236058	0.0806605	0.0452802	0.016355	0.144587	0.158212	-0.0020281	0.291328
379	0.20641	0.0121879	0.0131228	0.235935	0.0804439	0.0448424	0.0156479	0.145395	0.158685	-0.0017262	0.291527
379.2	0.206252	0.0118526	0.0125184	0.235785	0.0802156	0.0444639	0.0152182	0.145064	0.158439	-0.0010853	0.291875
379.4	0.20648	0.0123355	0.0125291	0.236135	0.0800479	0.0440189	0.0151498	0.144895	0.158611	-0.001217	0.292063
379.6	0.206516	0.0122564	0.0125177	0.236428	0.0797819	0.043805	0.0149339	0.14488	0.158768	-0.0010765	0.29293
379.8	0.206246	0.0118758	0.0125309	0.236604	0.0794932	0.0432677	0.014278	0.144846	0.158181	-0.0007337	0.292822
380	0.206886	0.0124159	0.0127194	0.237131	0.0801948	0.0444517	0.014792	0.145306	0.158861	-0.0012456	0.292908
380.2	0.207657	0.0126484	0.0131067	0.237864	0.0805451	0.0449971	0.0151826	0.145159	0.159001	-0.0017042	0.292442
380.4	0.207123	0.012011	0.0128817	0.237859	0.0804232	0.0441044	0.0147355	0.145159	0.159283	-0.0016063	0.292164
380.6	0.207179	0.0124166	0.0130725	0.238397	0.0808117	0.0441296	0.0150532	0.145278	0.159784	-0.0014063	0.292608
380.8	0.20708	0.0131503	0.013135	0.238779	0.0810703	0.044529	0.0155256	0.145564	0.159982	-0.0015785	0.292475
381	0.207585	0.0138083	0.013573	0.239032	0.0813591	0.0447048	0.0158177	0.145988	0.1602	-0.002403	0.291829
381.2	0.207567	0.0141176	0.0132233	0.239019	0.0810505	0.0445963	0.0158451	0.146353	0.160386	-0.0027539	0.291322
381.4	0.207201	0.0141666	0.0133192	0.239191	0.0806533	0.0449818	0.016274	0.146768	0.160642	-0.0036827	0.29117
381.6	0.207353	0.0141299	0.0131908	0.239238	0.0804688	0.0449632	0.0162409	0.146534	0.160597	-0.0034012	0.291192
381.8	0.207351	0.014149	0.0128805	0.239139	0.0806012	0.0450087	0.0166269	0.146672	0.160363	-0.0042699	0.290766
382	0.207125	0.0145984	0.0126107	0.239378	0.0807038	0.0457978	0.0168724	0.146643	0.16035	-0.0042547	0.290808
382.2	0.207647	0.0149484	0.0125174	0.239126	0.0809316	0.0458375	0.0168775	0.146495	0.160073	-0.0039309	0.290827
382.4	0.206841	0.0138233	0.0119263	0.238257	0.0802249	0.0447403	0.0155397	0.146165	0.159386	-0.0032473	0.290833
382.6	0.206577	0.0138543	0.0113824	0.237675	0.0795754	0.044728	0.0153312	0.146451	0.159284	-0.0028591	0.290078
382.8	0.205993	0.0130692	0.0107737	0.237082	0.0782807	0.0440187	0.0146524	0.146629	0.159571	-0.0024066	0.290008
383	0.205804	0.0128866	0.0104497	0.236495	0.0782446	0.0429549	0.0141903	0.146744	0.159437	-0.0024063	0.289628
383.2	0.205802	0.0127963	0.0103369	0.236345	0.0776271	0.0427063	0.0139521	0.146299	0.158983	-0.0021316	0.28949
383.4	0.206135	0.013092	0.0102418	0.235749	0.076996	0.0424861	0.0137077	0.146781	0.159071	-0.0025451	0.289468
383.6	0.20606	0.0129493	0.0102608	0.235828	0.0770189	0.0418871	0.0132868	0.146908	0.159058	-0.0022675	0.289542
383.8	0.206084	0.0124522	0.010127	0.235669	0.0771018	0.0415572	0.0135058	0.14737	0.159279	-0.0022397	0.289645
384	0.206118	0.0126059	0.0101622	0.235696	0.0772335	0.0421979	0.0136142	0.147555	0.159914	-0.0028594	0.289918
384.2	0.20606	0.0126351	0.0106215	0.235697	0.0774563	0.0419252	0.0140628	0.146761	0.159643	-0.0025625	0.28957
384.4	0.206119	0.0127615	0.0107152	0.236001	0.0778244	0.041673	0.0144448	0.147274	0.160742	-0.0020553	0.289871
384.6	0.206356	0.0120775	0.0108833	0.236068	0.0776894	0.0414567	0.0144242	0.146987	0.160841	-0.002072	0.290074
384.8	0.206773	0.0129588	0.0116361	0.23668	0.0784145	0.0420283	0.0153203	0.147186	0.160517	-0.0027619	0.289601
385	0.206817	0.0131446	0.0113901	0.236704	0.0785497	0.041996	0.0158734	0.147522	0.16031	-0.0034556	0.28936
385.2	0.206824	0.0129483	0.0106863	0.236492	0.0781505	0.0423863	0.0157251	0.146847	0.15946	-0.0030097	0.290199
385.4	0.20718	0.0134382	0.0116659	0.237357	0.0790325	0.0433631	0.0158763	0.146586	0.159598	-0.0030962	0.290302
385.6	0.208072	0.0139092	0.0119908	0.238204	0.0801325	0.0438918	0.0164275	0.14623	0.159351	-0.0031084	0.290429
385.8	0.207868	0.0136801	0.0117646	0.237908	0.0803788	0.0440754	0.0168025	0.146505	0.159067	-0.0037023	0.289789
386	0.208264	0.014058	0.0121923	0.238677	0.0808758	0.0446092	0.0169986	0.146418	0.159372	-0.0034488	0.290107
386.2	0.208279	0.0138438	0.012445	0.238959	0.0811166	0.0445367	0.0170736	0.146064	0.15964	-0.0031193	0.290072
386.4	0.207862	0.0133199	0.012338	0.238841	0.0810701	0.0443269	0.0166297	0.146674	0.159632	-0.0035531	0.289869
386.6	0.207529	0.0135548	0.0126268	0.238988	0.0806808	0.04454	0.016686	0.14691	0.159537	-0.0038235	0.289296
386.8	0.207162	0.0132057	0.0122455	0.238599	0.0803844	0.0444541	0.0164624	0.147189	0.159737	-0.0036359	0.289197
387	0.206871	0.0127701	0.0121482	0.23799	0.0804684	0.0443831	0.0158044	0.147613	0.159716	-0.0040911	0.289449
387.2	0.20677	0.0127172	0.0120556	0.237944	0.0800244	0.0444802	0.0153562	0.148091	0.159737	-0.0045396	0.288738
387.4	0.206542	0.0126955	0.0115402	0.237602	0.0799451	0.0444443	0.0150768	0.148682	0.160425	-0.0047125	0.289001
387.6	0.206557	0.0125322	0.0115623	0.237463	0.0798659	0.0444127	0.014866	0.149173	0.160318	-0.0046563	0.289356
387.8	0.205911	0.011522	0.011147	0.236492	0.0790857	0.0433968	0.0141619	0.150005	0.160594	-0.0044501	0.289577
388	0.20512	0.0109161	0.0109339	0.23606	0.0784434	0.0433888	0.0138186	0.150329	0.160578	-0.00416	0.289091
388.2	0.205128	0.0109053	0.0108709	0.236043	0.077791	0.043298	0.0137154	0.150367	0.160929	-0.0033671	0.28886
388.4	0.205581	0.0111107	0.0109351	0.236414	0.0776312	0.042708	0.0136683	0.151099	0.161414	-0.0032809	0.288947
388.6	0.205327	0.0105365	0.0103123	0.235914	0.0760898	0.0417787	0.0134106	0.151151	0.161848	-0.0042198	0.288547
388.8	0.205806	0.0116117	0.0107764	0.236794	0.0757218	0.0427474	0.0139985	0.151304	0.161461	-0.0034635	0.289139
389	0.206097	0.0115534	0.0109214	0.236663	0.0759591	0.0427386	0.0140719	0.151095	0.16108	-0.0026632	0.289393
389.2	0.206467	0.0120316	0.0112339	0.237181	0.0764132	0.043534	0.0145216	0.150242	0.160434	-0.002459	0.289504
389.4	0.206458	0.0123422	0.0117781	0.237716	0.0765592	0.0442782	0.0150595	0.150305	0.160963	-0.0024825	0.289595
389.6	0.207249	0.013017	0.0120705	0.238192	0.0769632	0.0440642	0.0160262	0.149992	0.160194	-0.0026958	0.289774
389.8	0.207868	0.013412	0.0121644	0.238642	0.0774419	0.0441694	0.016683	0.149864	0.160461	-0.0031183	0.289611
390	0.208393	0.0141734	0.0129835	0.239488	0.077986	0.0454148	0.0174581	0.149385	0.160161	-0.0031177	0.290207
390.2	0.208959	0.0146492	0.0138809	0.23984	0.0786406	0.0462444	0.0180897	0.149045	0.159857	-0.0027012	0.290273
390.4	0.209508	0.0151869	0.014326	0.240158	0.0794774	0.046763	0.0185755	0.148379	0.158651	-0.0035743	0.290097
390.6	0.209249	0.0152733	0.0148288	0.240355	0.0796163	0.047461	0.0187445	0.147519	0.158344	-0.0038161	0.289837
390.8	0.209501	0.0151702	0.0146167	0.240142	0.0796962	0.0479351	0.0184677	0.147036	0.157689	-0.0036716	0.289977
391	0.208753	0.0146572	0.0140247	0.240162	0.0796314	0.0474494	0.0176688	0.146702	0.157494	-0.0044368	0.289902
391.2	0.208972	0.0147048	0.013294	0.240641	0.0799325	0.0476946	0.0177156	0.147075	0.157333	-0.0048343	0.289165
391.4	0.20901	0.0147725	0.0134165	0.240351	0.0803189	0.0481566	0.0174039	0.14696	0.157295	-0.0044427	0.289699
391.6	0.20857	0.0144748	0.0131278	0.240205	0.0798678	0.0475875	0.0166107	0.147097	0.157337	-0.0041105	0.289503
391.8	0.207514	0.0133098	0.0121643	0.239514	0.07893	0.0464191	0.0155796	0.147905	0.15797	-0.0038546	0.289503
392	0.207805	0.0137027	0.0121508	0.239873	0.078929	0.0468093	0.0156012	0.1479	0.157986	-0.0037512	0.289
392.2	0.207935	0.0137885	0.0117167	0.239689	0.0788288	0.0461749	0.0151283	0.148432	0.159832	-0.0032632	0.289476
392.4	0.207851	0.0138055	0.0115277	0.239858	0.0790995	0.0455536	0.0153	0.14902	0.160326	-0.0035805	0.28926
392.6	0.207684	0.0135347	0.0111713	0.239162	0.0783329	0.0447764	0.014901	0.148979	0.160735	-0.0037809	0.289265
392.8	0.207936	0.0137566	0.0119676	0.239956	0.0787733	0.0449108	0.0154128	0.148297	0.160316	-0.002053	0.289771
393	0.207384	0.0136638	0.0118246	0.23967	0.0789907	0.04427	0.0159095	0.148238	0.160781	-0.002107	0.290104
393.2	0.206663	0.0132319	0.01137	0.238866	0.0787148	0.0437895	0.0158317	0.148163	0.160585	-0.0027099	0.290526
393.4	0.206585	0.0132813	0.011559	0.238514	0.0785551	0.0435312	0.0158673	0.148449	0.160999	-0.001965	0.291098
393.6	0.207106	0.0134628	0.011999	0.238297	0.0790946	0.0433174	0.0160694	0.148924	0.161143	-0.002043	0.291526
393.8	0.207646	0.0133761	0.0124148	0.238126	0.0795296	0.0432448	0.0160653	0.148685	0.160861	-0.0019228	0.291867
394	0.207259	0.0128653	0.0126266	0.237632	0.0793713	0.0437801	0.0159813	0.148606	0.160512	-0.0017295	0.291758
394.2	0.208391	0.0130168	0.0134555	0.237977	0.0794712	0.0444782	0.0163811	0.148187	0.160208	-0.0009936	0.291886
394.4	0.207996	0.0122986	0.0136256	0.237797	0.0793666	0.0444081	0.0163963	0.148003	0.159712	-0.0014607	0.291645
394.6	0.207512	0.0119789	0.0137854	0.237447	0.0790571	0.0442983	0.0156547	0.147869	0.159677	-0.001739	0.291323
394.8	0.207175	0.0115288	0.0134187	0.236931	0.0784162	0.0446888	0.0156918	0.147764	0.159359	-0.0019587	0.290925
395	0.20715	0.0115302	0.0134073	0.236964	0.0781286	0.0444811	0.0155724	0.147937	0.159417	-0.0023582	0.290236
395.2	0.207564	0.0116953	0.0140306	0.237359	0.0786435	0.0451439	0.0154649	0.148004	0.159605	-0.0019738	0.290259
395.4	0.207611	0.012107	0.014613	0.237485	0.0789612	0.045705	0.0157559	0.147373	0.159711	-0.0022028	0.290056
395.6	0.208155	0.0123281	0.0147781	0.238182	0.079151	0.0461413	0.0157211	0.147562	0.159811	-0.0018763	0.289828
395.8	0.2086	0.0122296	0.0145406	0.237901	0.0796332	0.0456635	0.0157753	0.148748	0.160774	-0.0023006	0.289719
396	0.208517	0.0126327	0.0145804	0.238247	0.0795839	0.046242	0.0157163	0.148886	0.16178	-0.0026783	0.289621
396.2	0.208099	0.0128175	0.0143278	0.237902	0.0797703	0.0460795	0.0153885	0.148865	0.162113	-0.003492	0.289143
396.4	0.208065	0.0129904	0.0144509	0.238239	0.0799687	0.0458926	0.0156123	0.148864	0.162196	-0.0043264	0.28828
396.6	0.208212	0.013254	0.0144796	0.23826	0.0798298	0.0456792	0.015662	0.14888	0.162716	-0.0048247	0.28799
396.8	0.208094	0.01309	0.0142904	0.238472	0.0792086	0.0458337	0.0156442	0.148928	0.162857	-0.0042116	0.287902
397	0.208295	0.0132154	0.014214	0.238697	0.0794635	0.0455153	0.0155682	0.149487	0.163419	-0.0053449	0.287525
397.2	0.207807	0.0129607	0.0140275	0.237977	0.0795429	0.0453054	0.0155092	0.149862	0.163588	-0.0065607	0.287078
397.4	0.208502	0.0139612	0.014502	0.238546	0.0795182	0.0464764	0.0160502	0.149922	0.163435	-0.0054776	0.28716
397.6	0.208934	0.014473	0.0145963	0.238729	0.079992	0.0462103	0.0160503	0.149472	0.163094	-0.0059984	0.28694
397.8	0.209288	0.0141377	0.0141648	0.238725	0.0799928	0.0459382	0.0158385	0.148882	0.162547	-0.0059608	0.286887
398	0.209909	0.0142869	0.0140997	0.238761	0.0796539	0.0463621	0.0158794	0.148573	0.161951	-0.005515	0.286982
398.2	0.210516	0.0144982	0.0144935	0.238929	0.0796872	0.0464528	0.0163586	0.147724	0.161229	-0.005377	0.286817
398.4	0.210184	0.0139701	0.0145305	0.239238	0.0800577	0.0465069	0.0165189	0.147589	0.161312	-0.005451	0.286626
398.6	0.210523	0.0139398	0.0144306	0.239345	0.0798601	0.0467334	0.0162787	0.147157	0.16057	-0.0054224	0.286796
398.8	0.211066	0.0141394	0.0144289	0.239536	0.0800726	0.0474502	0.0167356	0.146828	0.15965	-0.0046064	0.286751
399	0.211617	0.0144546	0.014465	0.240142	0.0804797	0.0474613	0.017049	0.147094	0.159534	-0.0039381	0.287146
399.2	0.211391	0.0140609	0.0147095	0.240637	0.0806759	0.0479392	0.0172858	0.147211	0.159419	-0.0030314	0.288099
399.4	0.211659	0.0145067	0.0152009	0.241569	0.0814372	0.0485596	0.0181028	0.146687	0.158477	-0.002324	0.288068
399.6	0.211991	0.0145029	0.0151506	0.242293	0.0818954	0.0488545	0.0182518	0.147228	0.158785	-0.0014468	0.28854
399.8	0.211205	0.0144241	0.0145946	0.242	0.0814436	0.0484725	0.0180225	0.147534	0.158976	-0.0014181	0.288654
400	0.210398	0.0146868	0.0151183	0.242065	0.0814591	0.0486834	0.0179038	0.147425	0.158378	-0.0013711	0.288631
400.2	0.210306	0.0146388	0.0154573	0.242114	0.0817796	0.0484021	0.0185425	0.147169	0.157716	-0.0016162	0.287874
400.4	0.210253	0.0137835	0.0159146	0.241761	0.0813027	0.0481845	0.0183112	0.148156	0.158248	-0.001126	0.287979
400.6	0.210362	0.0138049	0.0160419	0.241836	0.0814328	0.0481057	0.0180353	0.14884	0.158897	-0.0009746	0.287166
400.8	0.209921	0.0132933	0.0155971	0.24135	0.0809556	0.0476976	0.0178307	0.149397	0.159816	-0.0008896	0.287216
401	0.210153	0.0132294	0.0161654	0.241431	0.0810414	0.0473009	0.0181187	0.150045	0.160066	-0.0019513	0.287143
401.2	0.210219	0.01365	0.0163724	0.240809	0.0810073	0.0471868	0.0185006	0.150364	0.160299	-0.0019271	0.287109
401.4	0.210579	0.0145387	0.0165051	0.24104	0.0814632	0.0480203	0.018848	0.150108	0.16068	-0.0018698	0.286413
401.6	0.2105	0.0142797	0.0157797	0.240394	0.0815845	0.0475068	0.0187682	0.150148	0.16065	-0.0023367	0.286546
401.8	0.210579	0.0132364	0.0153809	0.239583	0.0812683	0.0470284	0.0182639	0.150165	0.160685	-0.0021714	0.286845
402	0.210747	0.013034	0.0149489	0.239586	0.081237	0.0463974	0.0182291	0.150078	0.161281	-0.0022846	0.28695
402.2	0.210478	0.0127354	0.0146242	0.239494	0.080806	0.0466432	0.0183906	0.149909	0.161239	-0.003141	0.286701
402.4	0.210955	0.0122839	0.0144972	0.239945	0.0810641	0.0469075	0.0180789	0.15009	0.161531	-0.0030124	0.286601
402.6	0.210967	0.0124304	0.0137327	0.240191	0.0810709	0.0473537	0.0178686	0.150734	0.162264	-0.0029964	0.286986
402.8	0.211232	0.0124407	0.013035	0.240021	0.0806807	0.047618	0.0178868	0.150743	0.162403	-0.0026911	0.287147
403	0.21117	0.012383	0.0127691	0.240272	0.0807162	0.0468866	0.018035	0.151479	0.163074	-0.0022456	0.28743
403.2	0.210959	0.0125711	0.0129488	0.240761	0.0808248	0.0473999	0.0178877	0.151029	0.163175	-0.0020103	0.287397
403.4	0.210898	0.012772	0.0126435	0.241058	0.0809937	0.0477651	0.0178211	0.150659	0.162941	-0.001997	0.287137
403.6	0.211332	0.0134811	0.0128605	0.2412	0.0813268	0.0481143	0.0180846	0.150786	0.162687	-0.0018007	0.28739
403.8	0.210636	0.0138571	0.0128119	0.240772	0.0813345	0.0477631	0.017836	0.150778	0.162244	-0.0018326	0.286977
404	0.210742	0.0141297	0.0130206	0.240439	0.0811978	0.0476066	0.0180409	0.15106	0.161764	-0.001808	0.287152
404.2	0.211559	0.0141528	0.0134959	0.240754	0.080612	0.0472984	0.0182853	0.150777	0.161808	-0.0016888	0.287544
404.4	0.211727	0.0140228	0.0137852	0.240398	0.0805787	0.0467898	0.0178534	0.150671	0.162323	-0.0010822	0.28743
404.6	0.211945	0.0142749	0.0136035	0.240579	0.0804833	0.0466949	0.0181262	0.150765	0.163155	-0.0012595	0.28722
404.8	0.211833	0.0142099	0.0136227	0.240169	0.0799332	0.046313	0.0181659	0.151028	0.163069	-0.0014623	0.287825
405	0.212352	0.0145725	0.0143923	0.240725	0.0806299	0.0462697	0.0185157	0.15051	0.162293	-0.0020931	0.287526
405.2	0.211815	0.0142769	0.0143613	0.240242	0.0805439	0.0460051	0.0186665	0.149942	0.162345	-0.0021112	0.287246
405.4	0.211113	0.0146624	0.0144488	0.240067	0.0806759	0.0463898	0.0186709	0.149805	0.16218	-0.0028195	0.286756
405.6	0.210261	0.0139835	0.0138053	0.239388	0.0806056	0.0460792	0.0186856	0.149591	0.161687	-0.002915	0.287111
405.8	0.20993	0.0132784	0.0137797	0.239325	0.0802952	0.0461088	0.0184111	0.149325	0.161778	-0.0024985	0.287854
406	0.209943	0.0129564	0.0137201	0.239015	0.0802972	0.0458444	0.0182064	0.149504	0.161852	-0.0022917	0.288081
406.2	0.209455	0.012863	0.0135815	0.239082	0.0800725	0.0462144	0.0182791	0.149019	0.161388	-0.0026795	0.287606
406.4	0.209038	0.0124624	0.0133915	0.239161	0.0806375	0.0463905	0.018459	0.148491	0.161152	-0.0029764	0.287305
406.6	0.209086	0.0123647	0.0136214	0.239388	0.0806294	0.0466161	0.0181521	0.148693	0.160738	-0.0030064	0.287583
406.8	0.208873	0.011923	0.0130537	0.239089	0.0801639	0.0458069	0.0176296	0.147792	0.15977	-0.0034856	0.287464
407	0.208457	0.0117027	0.0129217	0.239023	0.0802541	0.0456645	0.0173644	0.147876	0.159725	-0.0034516	0.287725
407.2	0.208509	0.0118332	0.013152	0.238664	0.080293	0.0460027	0.0171172	0.147143	0.158702	-0.0041828	0.287414
407.4	0.208002	0.0112776	0.0123261	0.237898	0.0798632	0.045151	0.016523	0.148065	0.159072	-0.0045686	0.286841
407.6	0.208068	0.0114551	0.0123308	0.238007	0.0799938	0.0452256	0.0165483	0.148302	0.159445	-0.0040939	0.287392
407.8	0.207582	0.0114424	0.0119869	0.237501	0.0796175	0.0450396	0.0163878	0.148805	0.159349	-0.003902	0.287299
408	0.208209	0.0118027	0.011945	0.237681	0.0792607	0.0447437	0.0165233	0.148879	0.159356	-0.0039872	0.287594
408.2	0.208299	0.0118772	0.0121423	0.23803	0.0789297	0.0449375	0.0167914	0.148782	0.160489	-0.0036699	0.288176
408.4	0.208185	0.012114	0.0121452	0.238083	0.078708	0.04523	0.016766	0.14941	0.161461	-0.0032871	0.287815
408.6	0.208448	0.0123924	0.0124999	0.238331	0.0787985	0.045318	0.0169973	0.149856	0.162139	-0.0041191	0.287603
408.8	0.208504	0.0128841	0.0131108	0.238808	0.0791338	0.0459239	0.0171445	0.150568	0.162949	-0.0041713	0.287272
409	0.208558	0.0131912	0.0134273	0.239326	0.0794265	0.0464876	0.0177044	0.150345	0.163237	-0.0043085	0.287017
409.2	0.208374	0.0135895	0.0139187	0.239479	0.0793324	0.0464873	0.0175496	0.150536	0.163681	-0.0041314	0.286468
409.4	0.208668	0.0144449	0.0138395	0.239784	0.0800304	0.0466394	0.0178808	0.151147	0.164223	-0.0042419	0.286353
409.6	0.208846	0.014589	0.0140759	0.239896	0.080006	0.0472875	0.0181908	0.151156	0.163943	-0.0038163	0.286878
409.8	0.209939	0.0146043	0.0147653	0.240746	0.0804477	0.0475325	0.018231	0.150982	0.163957	-0.0031895	0.287185
410	0.210077	0.0145875	0.0149677	0.240904	0.0809596	0.0474233	0.0183358	0.151212	0.164244	-0.003635	0.28687
410.2	0.209489	0.0142811	0.0143882	0.241193	0.0802313	0.0473686	0.0182138	0.150695	0.163303	-0.0041065	0.286617
410.4	0.210131	0.0139381	0.0148298	0.241372	0.0805222	0.0475048	0.0178833	0.149895	0.162437	-0.0044642	0.286753
410.6	0.210993	0.0134261	0.0152771	0.241809	0.0803495	0.0472957	0.0176392	0.150083	0.162366	-0.0046453	0.287023
410.8	0.210937	0.0130646	0.0143605	0.24154	0.079954	0.0469673	0.0171156	0.14912	0.161864	-0.0045668	0.28751
411	0.211543	0.013251	0.0147495	0.241465	0.0800468	0.0469644	0.0172655	0.148892	0.161193	-0.0044523	0.287631
411.2	0.212035	0.0138113	0.0151238	0.241825	0.0805215	0.0466482	0.0178227	0.148991	0.161068	-0.0048498	0.28764
411.4	0.21216	0.0138078	0.0147958	0.241668	0.0804284	0.0469035	0.0179266	0.149676	0.161858	-0.0048351	0.287819
411.6	0.212509	0.0137286	0.0152019	0.241463	0.0804717	0.0470772	0.0181496	0.14932	0.161403	-0.0042611	0.2883
411.8	0.21251	0.0142337	0.0154424	0.241243	0.0810289	0.0474672	0.0189889	0.149489	0.161291	-0.00434	0.288227
412	0.212731	0.0146149	0.0158006	0.241739	0.0811816	0.047649	0.0191798	0.149584	0.161747	-0.0048046	0.288515
412.2	0.21268	0.0148695	0.0159756	0.242011	0.0815034	0.0480455	0.0192784	0.149845	0.162647	-0.0047668	0.288423
412.4	0.21248	0.0148573	0.0162055	0.241507	0.0815017	0.0479579	0.0193099	0.149977	0.163658	-0.0050416	0.287951
412.6	0.212083	0.0141716	0.0161799	0.241404	0.0817483	0.0476851	0.0194691	0.150033	0.164171	-0.0050822	0.287797
412.8	0.211966	0.0139073	0.0162546	0.241043	0.0816865	0.04755	0.0195185	0.150251	0.164416	-0.0048698	0.287194
413	0.211986	0.0135241	0.0159541	0.240531	0.0816212	0.0474056	0.0197036	0.14978	0.163959	-0.0050812	0.287487
413.2	0.211173	0.0133023	0.0154149	0.239871	0.0812865	0.0468353	0.0191005	0.149648	0.163491	-0.0046504	0.287247
413.4	0.210934	0.0129277	0.0147007	0.239227	0.081273	0.045968	0.0188264	0.149957	0.163131	-0.0043161	0.287248
413.6	0.210588	0.0130418	0.0150102	0.239668	0.0811163	0.0460813	0.0187343	0.150071	0.163422	-0.0039707	0.287115
413.8	0.21018	0.0123191	0.0143532	0.23961	0.0806896	0.045738	0.0183686	0.15003	0.163651	-0.0035444	0.286981
414	0.209439	0.0115349	0.0134422	0.238928	0.0799933	0.0448976	0.0171953	0.15059	0.163842	-0.0036206	0.286896
414.2	0.209142	0.0109176	0.0133986	0.238436	0.0790724	0.0445442	0.0164272	0.15053	0.16321	-0.0032453	0.287031
414.4	0.209382	0.0102306	0.0132626	0.23815	0.0789879	0.0447475	0.016056	0.150564	0.163575	-0.0028177	0.287299
414.6	0.209575	0.0106831	0.0135521	0.238358	0.079234	0.044409	0.0158114	0.150155	0.162736	-0.0024859	0.287249
414.8	0.209662	0.0110292	0.0133924	0.238444	0.079602	0.0441993	0.015375	0.149766	0.16227	-0.002055	0.287412
415	0.209822	0.01156	0.0137638	0.238851	0.0795033	0.0449387	0.0158061	0.150293	0.162043	-0.0018582	0.287905
415.2	0.210138	0.0115658	0.0137944	0.239048	0.0793404	0.0456812	0.015731	0.150794	0.161701	-0.0017134	0.287916
415.4	0.209939	0.0116344	0.0137607	0.238833	0.0791825	0.0454615	0.0153894	0.151214	0.161177	-0.0014923	0.287977
415.6	0.209569	0.0114165	0.0135958	0.238773	0.0788258	0.0450457	0.0150318	0.1513	0.161161	-0.0011973	0.28832
415.8	0.210031	0.0123578	0.0142703	0.239543	0.0796788	0.0457065	0.0154129	0.151841	0.161129	-0.0012979	0.288424
416	0.209817	0.012829	0.0144239	0.240017	0.0799741	0.0454497	0.0152029	0.151614	0.160885	-0.0018339	0.288468
416.2	0.209251	0.0123312	0.0140122	0.239974	0.0799228	0.0450729	0.0152862	0.151161	0.160593	-0.0014025	0.289226
416.4	0.209713	0.0126447	0.0146259	0.239788	0.080117	0.0456961	0.0162419	0.150837	0.160749	-0.0015941	0.289376
416.6	0.209813	0.0127981	0.0149765	0.240463	0.080504	0.0457607	0.0168411	0.149975	0.160182	-0.0015874	0.289455
416.8	0.209534	0.012877	0.014784	0.239892	0.080022	0.046136	0.0171268	0.149738	0.160423	-0.0026788	0.289602
417	0.2097	0.0131611	0.0147323	0.239914	0.0800806	0.0468971	0.0175404	0.149709	0.160525	-0.0032413	0.290109
417.2	0.208801	0.0132536	0.0141516	0.239802	0.0796521	0.0465224	0.0175178	0.149694	0.160606	-0.0033917	0.289397
417.4	0.208316	0.0128749	0.0141715	0.23986	0.0796978	0.046093	0.017883	0.149485	0.160484	-0.003886	0.289072
417.6	0.208045	0.0124705	0.0143508	0.239797	0.0793927	0.0461138	0.0178012	0.149567	0.1607	-0.0040783	0.289212
417.8	0.208508	0.0124305	0.0149846	0.239799	0.0795711	0.0461429	0.0181621	0.149356	0.160743	-0.0041338	0.288906
418	0.20865	0.0120538	0.0151157	0.23972	0.0798895	0.0462935	0.0180725	0.149507	0.161357	-0.0046396	0.289026
418.2	0.208256	0.0120736	0.0151555	0.239594	0.0794455	0.0463803	0.0179446	0.149639	0.161725	-0.0045611	0.28888
418.4	0.208559	0.0122957	0.0153753	0.240003	0.0801012	0.0468869	0.0185608	0.149284	0.162141	-0.0044825	0.28872
418.6	0.209	0.0123947	0.0159231	0.240605	0.08082	0.0470265	0.0188516	0.148906	0.16195	-0.004407	0.288476
418.8	0.209407	0.0118578	0.0159027	0.240625	0.0806844	0.0471311	0.0184282	0.149284	0.162343	-0.0045309	0.288465
419	0.209265	0.0113782	0.0152203	0.240099	0.0803017	0.0471515	0.0184265	0.149752	0.162123	-0.0042205	0.288156
419.2	0.209609	0.0108555	0.015043	0.240107	0.0803166	0.0469248	0.018197	0.149476	0.161787	-0.0041212	0.287746
419.4	0.209104	0.0106344	0.0145676	0.239939	0.0796077	0.0460182	0.0173821	0.14981	0.162104	-0.0039249	0.28748
419.6	0.209608	0.0109536	0.0146706	0.239741	0.0796204	0.0458349	0.0173568	0.150182	0.162495	-0.0038573	0.287048
419.8	0.210425	0.0112532	0.0149127	0.240089	0.0802421	0.0460764	0.017562	0.150475	0.161913	-0.0040716	0.286529
420	0.210631	0.0112594	0.014772	0.240001	0.0802195	0.0457563	0.017406	0.150514	0.161857	-0.0039827	0.286875
420.2	0.21111	0.0112456	0.0150674	0.240147	0.0801883	0.0459428	0.017113	0.150201	0.161846	-0.0032156	0.287424
420.4	0.211577	0.011991	0.0155492	0.240361	0.0805416	0.0468466	0.0173469	0.150247	0.162669	-0.0035533	0.286704
420.6	0.211636	0.0118286	0.0153779	0.240381	0.0803015	0.0462554	0.0171234	0.14983	0.162188	-0.0036858	0.286768
420.8	0.211722	0.011721	0.0152762	0.239879	0.0802994	0.0460179	0.0169361	0.150457	0.162729	-0.004221	0.286637
421	0.211878	0.0115049	0.0152718	0.240305	0.0803983	0.0460901	0.0173888	0.150378	0.162749	-0.0038942	0.286933
421.2	0.21085	0.0108235	0.0149058	0.23989	0.0799996	0.045677	0.0168926	0.150263	0.162015	-0.0039471	0.286422
421.4	0.210416	0.0100949	0.0148871	0.239449	0.0800782	0.0448437	0.016825	0.149964	0.16181	-0.0037578	0.286613
421.6	0.210958	0.0102249	0.0151465	0.240181	0.080365	0.0450709	0.0171502	0.149558	0.161435	-0.0033746	0.286915
421.8	0.21145	0.0108341	0.0156364	0.241129	0.0808058	0.0458403	0.0177731	0.149521	0.161908	-0.0030178	0.287183
422	0.211424	0.0109364	0.0156512	0.241182	0.0808501	0.0461993	0.0181478	0.15005	0.162395	-0.0035962	0.287373
422.2	0.2108	0.0110974	0.0151213	0.240896	0.0803505	0.0458182	0.0179931	0.149759	0.162493	-0.0033882	0.287742
422.4	0.211305	0.0114268	0.015985	0.24147	0.0805509	0.0462734	0.0191945	0.1494	0.162039	-0.003266	0.288219
422.6	0.211376	0.0111427	0.0157053	0.240791	0.0803283	0.0453559	0.0186935	0.149152	0.162149	-0.0035982	0.287692
422.8	0.211102	0.0113986	0.0152946	0.240759	0.0804355	0.0450303	0.0183063	0.148935	0.162156	-0.0041563	0.28751
423	0.211049	0.0114176	0.0147856	0.240525	0.0804347	0.045696	0.0190146	0.149358	0.162114	-0.004163	0.287102
423.2	0.210887	0.0112754	0.0149768	0.240833	0.0798748	0.0456468	0.018642	0.149381	0.162387	-0.0044477	0.286551
423.4	0.210665	0.0115155	0.014296	0.240647	0.0796027	0.046019	0.0184238	0.149749	0.162311	-0.0048301	0.285912
423.6	0.211106	0.012001	0.0146403	0.240269	0.0798287	0.0467148	0.0190727	0.150577	0.162192	-0.0051767	0.285908
423.8	0.211453	0.0122515	0.0150011	0.240208	0.080041	0.0470645	0.0188005	0.15064	0.161864	-0.0052223	0.286101
424	0.211494	0.0126725	0.0152882	0.24019	0.080193	0.0475203	0.0183564	0.151073	0.162249	-0.0054886	0.286199
424.2	0.211178	0.012921	0.0148215	0.240001	0.0802248	0.0478671	0.0177779	0.150888	0.162321	-0.0054913	0.28606
424.4	0.21126	0.0134082	0.0146631	0.239693	0.0805376	0.0478978	0.0173885	0.15111	0.162338	-0.005781	0.285485
424.6	0.211926	0.0133729	0.0145381	0.239852	0.0811388	0.0477332	0.0176943	0.150916	0.161905	-0.0057742	0.285711
424.8	0.211891	0.0134079	0.0144488	0.240326	0.081676	0.0487567	0.0179982	0.150841	0.161631	-0.0057877	0.285722
425	0.211646	0.0126416	0.0137492	0.240642	0.081263	0.0490024	0.0179687	0.15068	0.161334	-0.004815	0.286318
425.2	0.211434	0.0122162	0.013565	0.240834	0.081434	0.0484636	0.0175912	0.15056	0.161063	-0.0053206	0.286034
425.4	0.211177	0.0115093	0.0129643	0.240956	0.0811055	0.0479444	0.0172371	0.150755	0.16096	-0.0045539	0.286879
425.6	0.211723	0.0119696	0.0137076	0.241929	0.0810273	0.0490715	0.0178365	0.15043	0.160167	-0.0043153	0.286904
425.8	0.211577	0.0117038	0.0140077	0.241761	0.0810341	0.0488337	0.0177093	0.15062	0.160663	-0.0043343	0.287087
426	0.21107	0.0115031	0.0139235	0.241241	0.0806039	0.0482206	0.0178813	0.151052	0.160617	-0.0045789	0.28716
426.2	0.210253	0.0103699	0.012984	0.240303	0.0790143	0.0465323	0.0167739	0.150473	0.159955	-0.0040204	0.287049
426.4	0.210147	0.0100425	0.0135393	0.239906	0.078763	0.0456032	0.0168664	0.150348	0.160123	-0.0041851	0.286421
426.6	0.209662	0.00952319	0.012987	0.239551	0.0785909	0.0445129	0.016457	0.150241	0.160282	-0.004356	0.285774
426.8	0.209189	0.00925475	0.0130725	0.239683	0.0784931	0.0439591	0.0161226	0.150484	0.160224	-0.0040088	0.285937
427	0.208884	0.00911021	0.0130638	0.239755	0.0783949	0.0437151	0.0162559	0.151029	0.160895	-0.0039289	0.28595
427.2	0.208528	0.00873516	0.0129027	0.240067	0.0779839	0.0433454	0.0161513	0.151354	0.161194	-0.0033849	0.286096
427.4	0.208648	0.00877983	0.0129078	0.239618	0.0786571	0.0436857	0.0165155	0.151519	0.160988	-0.00278	0.286656
427.6	0.208879	0.009007	0.0134337	0.239753	0.0789529	0.0437193	0.0170035	0.152157	0.161705	-0.0025397	0.286957
427.8	0.209115	0.00929663	0.0138217	0.240037	0.0789668	0.0437281	0.0169365	0.152072	0.16182	-0.0023859	0.287617
428	0.209658	0.00991826	0.0140647	0.240376	0.0794589	0.0438477	0.01698	0.152177	0.161273	-0.002466	0.287118
428.2	0.209613	0.0105785	0.0135451	0.240215	0.0796993	0.0433097	0.0170002	0.152708	0.162201	-0.0025055	0.286885
428.4	0.210086	0.0107472	0.0138966	0.240309	0.080195	0.043929	0.0173425	0.153308	0.162718	-0.0026246	0.28704
428.6	0.210606	0.0109555	0.0146112	0.240745	0.0806543	0.0448347	0.0180601	0.153461	0.162574	-0.0023363	0.287457
428.8	0.210639	0.0113174	0.0147811	0.241127	0.0810006	0.0452884	0.0181489	0.153683	0.162877	-0.0021168	0.287942
429	0.21045	0.010786	0.014355	0.241188	0.0807588	0.0453584	0.0184147	0.153974	0.163442	-0.0012471	0.28856
429.2	0.209953	0.0112112	0.0145674	0.241288	0.0803188	0.0454486	0.0183016	0.154187	0.163644	-0.0013876	0.288713
429.4	0.209839	0.0114466	0.0148858	0.241343	0.0806657	0.0458134	0.018312	0.154649	0.164115	-0.0011634	0.289097
429.6	0.210149	0.0124426	0.0155872	0.241418	0.0807932	0.0467956	0.0189756	0.154958	0.164314	-0.0009605	0.289194
429.8	0.210355	0.0125478	0.0156378	0.240653	0.0807089	0.0465073	0.0185817	0.15533	0.163974	-0.0007141	0.289362
430	0.210714	0.0126377	0.0156894	0.24069	0.0802414	0.0463448	0.0186147	0.155338	0.163503	-0.001067	0.288717
430.2	0.210252	0.0117547	0.015068	0.239749	0.0791188	0.0453601	0.0184766	0.154899	0.163126	-0.0010916	0.288258
430.4	0.210737	0.012346	0.0155928	0.239762	0.0795756	0.0460647	0.019249	0.155054	0.16281	-0.0009301	0.287808
430.6	0.210724	0.0125985	0.0152729	0.239819	0.0797957	0.0459492	0.0193445	0.15453	0.162424	-0.0007929	0.288074
430.8	0.210501	0.0124449	0.0150049	0.239484	0.0794646	0.0456687	0.018791	0.154521	0.162076	-0.001019	0.287984
431	0.21077	0.0125271	0.0147557	0.239719	0.0794461	0.0467005	0.0193654	0.154715	0.161794	-0.0013557	0.28799
431.2	0.211586	0.0126399	0.0150265	0.240141	0.079674	0.0470858	0.0193099	0.154998	0.162046	-0.0014326	0.287245
431.4	0.211981	0.01275	0.0151065	0.240412	0.0804311	0.047681	0.0200636	0.154805	0.162004	-0.0020338	0.287187
431.6	0.212502	0.013371	0.015212	0.241147	0.0800626	0.0485427	0.020247	0.154555	0.161184	-0.0023279	0.287101
431.8	0.213481	0.0142312	0.0159713	0.241716	0.0807305	0.0492142	0.0203797	0.153706	0.160051	-0.0028358	0.286562
432	0.214024	0.0144189	0.0162378	0.242162	0.081607	0.0490233	0.0207255	0.153266	0.159816	-0.0035069	0.28587
432.2	0.213802	0.013683	0.0156258	0.242095	0.0811566	0.0491873	0.0204908	0.152909	0.159554	-0.0039451	0.286189
432.4	0.214178	0.013563	0.0163846	0.242459	0.0817195	0.0497272	0.0206888	0.152717	0.159624	-0.0036436	0.286293
432.6	0.21456	0.0138982	0.016748	0.2432	0.0824515	0.0499679	0.021461	0.152676	0.160442	-0.0038495	0.286151
432.8	0.214363	0.0134703	0.0164946	0.243555	0.0824149	0.0499084	0.0213371	0.151973	0.160178	-0.0034637	0.286409
433	0.214116	0.0131763	0.0165744	0.243495	0.08193	0.0493468	0.0211588	0.151775	0.160483	-0.0029088	0.286727
433.2	0.213956	0.0136854	0.0167861	0.243882	0.0817019	0.0487821	0.020952	0.151565	0.161056	-0.0028484	0.287473
433.4	0.213483	0.0131609	0.0163887	0.243772	0.0819627	0.0486757	0.0208121	0.151587	0.161289	-0.002787	0.288043
433.6	0.213344	0.0133296	0.0163238	0.243329	0.0812646	0.0484795	0.0203928	0.152	0.161241	-0.0021614	0.28808
433.8	0.214083	0.013775	0.0165174	0.243634	0.0816598	0.0488306	0.0209605	0.151522	0.161292	-0.002082	0.287758
434	0.213686	0.013336	0.0163091	0.243823	0.0810105	0.0486592	0.0212888	0.151696	0.161742	-0.0024039	0.287369
434.2	0.212802	0.0129302	0.0155559	0.242996	0.0804032	0.0477765	0.0209144	0.152212	0.162157	-0.0020803	0.287082
434.4	0.213032	0.0135088	0.0158175	0.243112	0.0807392	0.0482928	0.0210715	0.152302	0.16249	-0.0016586	0.287095
434.6	0.212419	0.0132886	0.0155321	0.243002	0.0802111	0.0482248	0.0208435	0.15252	0.162755	-0.001939	0.287433
434.8	0.212125	0.0128191	0.0154287	0.242522	0.079606	0.0474085	0.0201405	0.153204	0.162711	-0.0020933	0.286739
435	0.211667	0.0124333	0.0148833	0.242066	0.0790783	0.0474017	0.0193808	0.154662	0.163756	-0.0021576	0.286734
435.2	0.211527	0.012883	0.015283	0.242406	0.0790284	0.0477357	0.0189567	0.155429	0.164227	-0.0026665	0.286206
435.4	0.211212	0.0129017	0.0154588	0.242749	0.0790457	0.0482972	0.0188615	0.155711	0.163554	-0.002793	0.286478
435.6	0.210968	0.0131854	0.0151935	0.242373	0.078618	0.0480117	0.0181329	0.155831	0.163202	-0.00278	0.286053
435.8	0.210604	0.0129121	0.0148574	0.24212	0.0787613	0.0484077	0.0178946	0.155799	0.162715	-0.0027872	0.286195
436	0.210183	0.0120998	0.0144366	0.241984	0.0785702	0.0474328	0.0173748	0.156007	0.162258	-0.0032118	0.286251
436.2	0.209387	0.0115046	0.0137141	0.241679	0.0779966	0.047205	0.0168599	0.156102	0.161421	-0.0031139	0.286356
436.4	0.209708	0.0120889	0.0142498	0.242229	0.0783993	0.047319	0.0174843	0.156907	0.16179	-0.0031257	0.286141
436.6	0.210013	0.0119318	0.0141178	0.242406	0.0787493	0.0471276	0.0174655	0.156659	0.161582	-0.0040534	0.285813
436.8	0.209471	0.0113992	0.0139679	0.241929	0.0782005	0.0462531	0.0166569	0.156104	0.161615	-0.0037611	0.286086
437	0.209265	0.0112402	0.0138546	0.241219	0.0779546	0.0465965	0.0167493	0.156259	0.162333	-0.0036901	0.28666
437.2	0.209732	0.011675	0.0139952	0.24145	0.0783919	0.0469113	0.017535	0.155948	0.162152	-0.0040395	0.286835
437.4	0.20891	0.0112015	0.0137388	0.240847	0.078733	0.0463671	0.017697	0.155942	0.162173	-0.0040033	0.286574
437.6	0.2098	0.0118753	0.0144901	0.240964	0.0792257	0.0475345	0.018731	0.155867	0.162104	-0.0037541	0.286612
437.8	0.210392	0.0123326	0.0148381	0.241029	0.0799155	0.0482844	0.0196761	0.154908	0.161967	-0.0036428	0.286383
438	0.209817	0.0123541	0.0151951	0.24097	0.0800787	0.0480431	0.0198519	0.154953	0.162918	-0.0036888	0.285986
438.2	0.209861	0.0121086	0.0151304	0.241217	0.0806165	0.0485257	0.0198614	0.154507	0.16301	-0.0030212	0.285841
438.4	0.210568	0.0123578	0.0156774	0.241642	0.0808435	0.049608	0.0201865	0.153966	0.162369	-0.002945	0.285643
438.6	0.210325	0.0119909	0.0157957	0.241542	0.0809764	0.0493599	0.0200779	0.154457	0.162603	-0.00285	0.28546
438.8	0.210707	0.0117029	0.0160495	0.241378	0.0811548	0.049264	0.0198637	0.154646	0.162709	-0.0022232	0.285599
439	0.210459	0.0113577	0.0158347	0.240841	0.0805573	0.049548	0.018942	0.155166	0.162548	-0.0022063	0.285307
439.2	0.210262	0.0109663	0.0164198	0.240902	0.0803974	0.0493039	0.0188312	0.154599	0.162229	-0.0018599	0.285583
439.4	0.209834	0.0104578	0.0163453	0.240989	0.0801654	0.0488473	0.0185328	0.15436	0.162217	-0.0016761	0.285863
439.6	0.209258	0.010085	0.0160023	0.240318	0.0794557	0.048471	0.0176242	0.154435	0.161887	-0.0014705	0.28599
439.8	0.209728	0.00990631	0.0157504	0.240246	0.079467	0.0483111	0.0170325	0.154531	0.161899	-0.0014841	0.286223
440	0.210199	0.0100674	0.0160111	0.240641	0.0800078	0.0477726	0.0170206	0.154922	0.161884	-0.0018829	0.285779
440.2	0.210578	0.00985598	0.0157335	0.240898	0.0795534	0.0477979	0.0166419	0.155231	0.161759	-0.0018474	0.285764
440.4	0.211882	0.0108348	0.0163588	0.241527	0.0800581	0.0481839	0.0170047	0.155097	0.161811	-0.0025939	0.285436
440.6	0.212321	0.0105789	0.0165573	0.241446	0.080296	0.0476785	0.0170604	0.154882	0.162286	-0.0034686	0.285086
440.8	0.212724	0.0110838	0.0172931	0.241606	0.0805198	0.0480991	0.017404	0.155462	0.163024	-0.0032738	0.285006
441	0.213194	0.011212	0.0175433	0.241123	0.0807733	0.0489407	0.0179727	0.155732	0.162717	-0.0037611	0.284828
441.2	0.213522	0.0118133	0.0177981	0.241276	0.0811244	0.0486438	0.018715	0.155451	0.162544	-0.0043273	0.284839
441.4	0.213465	0.0118348	0.0178937	0.241305	0.0812638	0.0486405	0.0189354	0.155605	0.162404	-0.0042736	0.285224
441.6	0.214467	0.0121324	0.0181659	0.241732	0.081557	0.0497737	0.0194307	0.155352	0.162449	-0.0044621	0.284898
441.8	0.214146	0.0122895	0.0175299	0.241817	0.0813833	0.0494339	0.0197175	0.154898	0.162893	-0.004696	0.28452
442	0.213735	0.0119266	0.0167786	0.242084	0.0808526	0.0494101	0.0195367	0.154893	0.162777	-0.0044755	0.284584
442.2	0.213722	0.0115976	0.0161572	0.241803	0.0806057	0.0490253	0.0189915	0.155176	0.162444	-0.0044236	0.284265
442.4	0.213286	0.0117992	0.0156807	0.241711	0.080202	0.0485156	0.0193303	0.155636	0.162381	-0.0049263	0.284057
442.6	0.212979	0.0118933	0.0152377	0.241281	0.0802112	0.0482149	0.0196111	0.155448	0.162353	-0.0042703	0.284409
442.8	0.212298	0.0113302	0.0143572	0.24087	0.0794634	0.0470262	0.0189528	0.154883	0.161544	-0.0036682	0.284605
443	0.21076	0.010625	0.0132026	0.239818	0.0783939	0.0463313	0.0178899	0.154889	0.162007	-0.0034492	0.284735
443.2	0.210079	0.010193	0.0128704	0.239667	0.0780406	0.0456643	0.0178844	0.15484	0.162179	-0.0030645	0.285327
443.4	0.21012	0.010421	0.0128342	0.239669	0.0782985	0.045533	0.0173141	0.155098	0.16264	-0.0033558	0.284992
443.6	0.209881	0.0106687	0.0121466	0.239525	0.0779284	0.0452868	0.0167349	0.155083	0.162729	-0.0030703	0.285233
443.8	0.210621	0.0109112	0.0118528	0.23969	0.0779247	0.0451395	0.0169169	0.155049	0.16272	-0.0029828	0.284613
444	0.210478	0.0109325	0.011911	0.239616	0.0784231	0.045123	0.017079	0.155529	0.163114	-0.0029732	0.284401
444.2	0.210894	0.0109927	0.0121999	0.239801	0.0785711	0.0457544	0.0170735	0.155223	0.163179	-0.0030966	0.284032
444.4	0.210715	0.011062	0.0125899	0.239568	0.0786877	0.0460351	0.0173321	0.15549	0.163051	-0.0032017	0.284103
444.6	0.210435	0.0109706	0.0133684	0.23968	0.0787309	0.0462364	0.0172829	0.155182	0.162431	-0.0037164	0.28346
444.8	0.2099	0.0106986	0.0136162	0.239514	0.0790344	0.0467964	0.0171979	0.155106	0.162469	-0.0039593	0.28337
445	0.210025	0.0106662	0.013984	0.239484	0.0791947	0.0477281	0.0175595	0.15548	0.162604	-0.0043214	0.283957
445.2	0.21036	0.0110359	0.0147584	0.239881	0.0793839	0.0480733	0.0176421	0.155245	0.162257	-0.0045218	0.2845
445.4	0.210462	0.0106116	0.015081	0.24045	0.0795617	0.048276	0.0178854	0.155326	0.162023	-0.0041212	0.284832
445.6	0.210635	0.0103977	0.0149504	0.240646	0.0796432	0.0488192	0.0182141	0.155091	0.161603	-0.0041411	0.285076
445.8	0.210593	0.0104567	0.0147282	0.240876	0.079416	0.0487053	0.018326	0.154753	0.16104	-0.0038402	0.285519
446	0.210972	0.0107666	0.015371	0.241261	0.08037	0.0486788	0.0188471	0.154634	0.160475	-0.0033277	0.286334
446.2	0.210702	0.0111936	0.0154945	0.241352	0.0804364	0.048528	0.0192438	0.154874	0.159866	-0.0026408	0.286507
446.4	0.21088	0.0120612	0.015942	0.242299	0.0810693	0.0492489	0.0202403	0.155193	0.160136	-0.0018376	0.286571
446.6	0.211164	0.0127441	0.0160778	0.242335	0.081609	0.0495787	0.0206163	0.154129	0.159576	-0.0012527	0.286679
446.8	0.210641	0.0127948	0.0157857	0.242731	0.0815445	0.0488447	0.0202881	0.154359	0.15938	-0.0006048	0.2867
447	0.21075	0.0130525	0.015969	0.242749	0.0814723	0.0494469	0.0201686	0.154886	0.159735	-0.000714	0.286511
447.2	0.211524	0.0136656	0.0163322	0.242975	0.082114	0.0490743	0.0210145	0.1547	0.159809	-0.0011656	0.286024
447.4	0.211464	0.0137306	0.0161508	0.243355	0.0824309	0.0490982	0.0207866	0.154874	0.159592	-0.0014931	0.28546
447.6	0.211687	0.0141069	0.0161352	0.243664	0.0821471	0.048972	0.0207195	0.154756	0.15907	-0.0014448	0.285142
447.8	0.211764	0.0139735	0.0159975	0.24331	0.0821895	0.0481775	0.0201669	0.155132	0.159809	-0.0018017	0.284319
448	0.211724	0.0136827	0.0158563	0.242942	0.0824994	0.04847	0.0201239	0.15564	0.161074	-0.0019759	0.284274
448.2	0.211413	0.0132124	0.0156521	0.242528	0.081763	0.0484654	0.0194415	0.155822	0.161159	-0.0018764	0.28387
448.4	0.210905	0.0128702	0.015495	0.242452	0.0814021	0.0480745	0.0190071	0.156516	0.161714	-0.0025176	0.283889
448.6	0.21101	0.0129776	0.0155684	0.242425	0.0809677	0.0482727	0.0190272	0.156308	0.1617	-0.0031084	0.283298
448.8	0.210833	0.0122101	0.0154263	0.24126	0.0804172	0.0474924	0.0186389	0.156873	0.162585	-0.003252	0.283281
449	0.211182	0.0124678	0.0157968	0.24122	0.0805071	0.047325	0.018402	0.157265	0.163636	-0.0033413	0.28391
449.2	0.21094	0.0119891	0.015568	0.240947	0.0799242	0.0469562	0.0181152	0.157048	0.163447	-0.0045756	0.283576
449.4	0.210832	0.011332	0.0152197	0.240563	0.0797394	0.0463034	0.0177654	0.156358	0.163054	-0.0043452	0.283599
449.6	0.210644	0.0107949	0.0153417	0.239945	0.0795762	0.0456732	0.0174006	0.155944	0.163129	-0.0048643	0.283621
449.8	0.211109	0.0106059	0.0153535	0.240207	0.0793118	0.0459228	0.0177836	0.15614	0.162854	-0.0042123	0.284235
450	0.210928	0.0104397	0.0155122	0.240265	0.0794511	0.0457452	0.0180887	0.155865	0.162127	-0.0033514	0.285044
450.2	0.210457	0.00986445	0.0150129	0.240259	0.0788856	0.0456033	0.0180501	0.155301	0.161539	-0.0029762	0.28527
450.4	0.210554	0.00959298	0.0152137	0.240583	0.0791089	0.0461505	0.0184573	0.154686	0.161343	-0.0028132	0.285325
450.6	0.21072	0.00909796	0.0152497	0.240422	0.079036	0.0462806	0.0187742	0.153502	0.159617	-0.002379	0.285615
450.8	0.210811	0.00896498	0.015536	0.24095	0.0788804	0.0462767	0.0190411	0.153382	0.159519	-0.0019954	0.286187
451	0.210942	0.00827676	0.0153802	0.240932	0.0788691	0.0467517	0.019467	0.152653	0.159135	-0.002093	0.286258
451.2	0.210696	0.00818043	0.0156062	0.241201	0.0791226	0.0467836	0.0200285	0.152217	0.158619	-0.0023501	0.286058
451.4	0.209923	0.00763387	0.0153871	0.241467	0.0791289	0.0465222	0.0194337	0.151968	0.158006	-0.0025532	0.285856
451.6	0.210033	0.00770504	0.0154052	0.241833	0.0788169	0.0465177	0.019254	0.152198	0.158609	-0.0026356	0.286131
451.8	0.209844	0.00825136	0.0152621	0.241766	0.0785461	0.0472013	0.0192835	0.152327	0.158898	-0.0028059	0.286131
452	0.210113	0.00859573	0.0157743	0.242633	0.0790874	0.048155	0.0196918	0.152453	0.159184	-0.0025508	0.286125
452.2	0.2101	0.00865831	0.0153982	0.242762	0.0787193	0.048128	0.0193957	0.153295	0.159762	-0.0024115	0.286134
452.4	0.210745	0.00976117	0.0158184	0.243116	0.0791293	0.0490159	0.0198112	0.153877	0.160144	-0.0026416	0.286088
452.6	0.211221	0.0106677	0.016633	0.243245	0.0796701	0.0488152	0.0199608	0.154328	0.160815	-0.0024302	0.285939
452.8	0.211122	0.0109804	0.0164309	0.243039	0.0797707	0.0483241	0.0196739	0.154812	0.162259	-0.0024678	0.286045
453	0.211432	0.0117249	0.0164429	0.243245	0.0802861	0.0485597	0.0193733	0.155717	0.162757	-0.0031279	0.285736
453.2	0.211802	0.0125523	0.017107	0.243553	0.080724	0.048335	0.019096	0.155973	0.163332	-0.0041235	0.284875
453.4	0.21165	0.0123964	0.016867	0.243078	0.08068	0.047208	0.0186892	0.156175	0.163603	-0.0037533	0.284897
453.6	0.211496	0.0123519	0.0169138	0.242904	0.0807003	0.0472018	0.018333	0.157227	0.164382	-0.0038795	0.284951
453.8	0.212506	0.0131541	0.016859	0.243732	0.0813251	0.0477899	0.0186346	0.157162	0.163902	-0.0036547	0.285216
454	0.212457	0.0130914	0.0164387	0.244208	0.0818313	0.0469871	0.018427	0.156804	0.164331	-0.0039475	0.285174
454.2	0.21232	0.0124724	0.0165449	0.244127	0.0817088	0.0468788	0.018177	0.156448	0.163661	-0.0043555	0.284877
454.4	0.212568	0.0124457	0.0169667	0.243933	0.081747	0.0469104	0.0181142	0.156476	0.163263	-0.0044948	0.28412
454.6	0.212644	0.0128462	0.0172493	0.244198	0.0823144	0.0469996	0.0181817	0.156187	0.16317	-0.0046865	0.284422
454.8	0.211743	0.0125597	0.0171035	0.2442	0.0817881	0.0467234	0.0180378	0.156303	0.163881	-0.004404	0.284588
455	0.211297	0.0122921	0.0170445	0.24436	0.0820697	0.0467197	0.0179892	0.155971	0.163546	-0.0050345	0.283803
455.2	0.210283	0.0118994	0.0173271	0.244179	0.0820389	0.0460244	0.0180141	0.155804	0.163389	-0.0057085	0.283506
455.4	0.209763	0.0115793	0.0171324	0.243678	0.0817678	0.0455289	0.0177891	0.155799	0.163293	-0.0061638	0.283189
455.6	0.209427	0.0119868	0.0170685	0.244022	0.0816278	0.0460068	0.0178418	0.156091	0.163438	-0.0062535	0.282664
455.8	0.209166	0.0120862	0.0174839	0.244043	0.0814245	0.0465463	0.0181293	0.156086	0.162804	-0.0060927	0.282636
456	0.20896	0.0112408	0.0174529	0.24425	0.081341	0.0466818	0.0181049	0.15616	0.162511	-0.0057141	0.282712
456.2	0.208752	0.0111763	0.0174119	0.243852	0.0811674	0.0464176	0.0182461	0.156272	0.162292	-0.005567	0.282744
456.4	0.208894	0.0118113	0.0176118	0.243766	0.0814331	0.0470892	0.0188919	0.155798	0.16204	-0.0057341	0.282937
456.6	0.20893	0.0120462	0.0182741	0.244018	0.0816321	0.0473682	0.0197434	0.155539	0.161996	-0.005222	0.282997
456.8	0.209338	0.0120955	0.0179948	0.243891	0.0812532	0.0474913	0.020011	0.155813	0.162121	-0.0047728	0.282741
457	0.209443	0.0123058	0.0184382	0.243699	0.0817759	0.0478085	0.0202936	0.156	0.161863	-0.0055664	0.282298
457.2	0.209664	0.0125492	0.0185055	0.243732	0.0818195	0.0479096	0.0209454	0.155328	0.161578	-0.0055961	0.282825
457.4	0.210412	0.0126453	0.0187058	0.24361	0.0818566	0.048419	0.0213178	0.15532	0.160903	-0.0050488	0.283159
457.6	0.21119	0.0129327	0.0191114	0.244317	0.0823665	0.0494785	0.0214294	0.155065	0.161359	-0.0051725	0.283414
457.8	0.211979	0.0130955	0.0187694	0.244624	0.0821694	0.0501975	0.0218789	0.154232	0.160754	-0.0051978	0.283504
458	0.212364	0.012668	0.0187148	0.244528	0.0820519	0.0502808	0.0218673	0.153752	0.16116	-0.00515	0.283712
458.2	0.212581	0.0125472	0.0190012	0.244347	0.0819009	0.0500861	0.0216059	0.153153	0.16039	-0.0049137	0.284261
458.4	0.213065	0.0128845	0.0188227	0.244201	0.0817919	0.0504827	0.0218439	0.153129	0.160915	-0.0045833	0.284234
458.6	0.212664	0.0127254	0.0183646	0.244047	0.0811382	0.049796	0.0212368	0.152059	0.160495	-0.0043768	0.284673
458.8	0.212405	0.0124446	0.0179695	0.243573	0.0807991	0.0496165	0.0206417	0.151938	0.161656	-0.0041527	0.284543
459	0.212866	0.0124579	0.0178281	0.24339	0.0810073	0.0499045	0.0210503	0.152229	0.1619	-0.0040809	0.284773
459.2	0.212781	0.0120726	0.0177339	0.242913	0.0809053	0.0492129	0.0206349	0.152641	0.162129	-0.0035035	0.28478
459.4	0.212628	0.0122748	0.0173729	0.242825	0.0809111	0.0488306	0.0200309	0.153354	0.162673	-0.004137	0.284624
459.6	0.212767	0.0121543	0.0168884	0.243083	0.0806214	0.0490201	0.0203671	0.153992	0.163331	-0.003535	0.284441
459.8	0.213612	0.0118473	0.0173881	0.242715	0.0801412	0.0487695	0.0203442	0.154596	0.163046	-0.0033642	0.284831
460	0.21349	0.0118716	0.0176183	0.242934	0.0803262	0.0485118	0.020032	0.155382	0.163818	-0.0035447	0.284646
460.2	0.213595	0.0123509	0.0174552	0.24312	0.0806171	0.0484318	0.0205358	0.15559	0.16385	-0.0035356	0.284178
460.4	0.213865	0.0123866	0.0176353	0.243176	0.0802252	0.0487965	0.0204422	0.156469	0.163566	-0.0032575	0.284214
460.6	0.213967	0.0123732	0.0179958	0.24364	0.0806556	0.0487539	0.0209571	0.157024	0.163719	-0.0026326	0.284176
460.8	0.213981	0.012095	0.0175066	0.243814	0.0805242	0.048923	0.0203279	0.157483	0.163642	-0.0033691	0.28389
461	0.213723	0.0116601	0.0172935	0.243318	0.080346	0.0494832	0.0201831	0.157519	0.162974	-0.0037577	0.284011
461.2	0.213957	0.0119128	0.0173932	0.243437	0.0805838	0.0497329	0.0205944	0.15724	0.163082	-0.0031188	0.284551
461.4	0.214088	0.0117421	0.0178757	0.244055	0.0810241	0.0502822	0.0209222	0.157049	0.163285	-0.0030046	0.284419
461.6	0.213621	0.0111617	0.0174481	0.244536	0.0806856	0.0499568	0.0204551	0.157081	0.163316	-0.003392	0.284732
461.8	0.213184	0.0113893	0.0174402	0.244604	0.0806274	0.0495989	0.0205775	0.156838	0.162979	-0.0026905	0.285439
462	0.21358	0.0109865	0.0179239	0.245229	0.0812405	0.049832	0.0211375	0.156128	0.163098	-0.0021371	0.286072
462.2	0.213077	0.010664	0.0176549	0.244949	0.0810919	0.0491964	0.0207704	0.155461	0.162114	-0.001597	0.286187
462.4	0.212669	0.010189	0.0168479	0.244273	0.080493	0.0487906	0.0204945	0.154803	0.162025	-0.0015585	0.285523
462.6	0.212533	0.0101663	0.0171177	0.244082	0.0807542	0.0486079	0.0203349	0.154005	0.161559	-0.0016643	0.285698
462.8	0.212685	0.0104522	0.0174114	0.243949	0.0812835	0.0490524	0.0201674	0.15448	0.162403	-0.001304	0.285258
463	0.212276	0.0103318	0.0172527	0.243657	0.0812992	0.0486262	0.0203235	0.154482	0.161997	-0.0003205	0.285797
463.2	0.211882	0.0108974	0.0171331	0.243605	0.0816393	0.04844	0.0203237	0.15426	0.16186	-0.0011727	0.285578
463.4	0.212183	0.0111771	0.0173829	0.243624	0.0820399	0.0487171	0.0209192	0.154409	0.162279	-0.0020374	0.285532
463.6	0.212603	0.0114082	0.0176353	0.24343	0.0822663	0.0484331	0.0212277	0.154462	0.162825	-0.0014924	0.285202
463.8	0.212661	0.0120201	0.0180555	0.243073	0.0823785	0.0484264	0.021118	0.154356	0.162829	-0.0023402	0.285156
464	0.212349	0.0122546	0.0178602	0.24335	0.0826227	0.0488057	0.0211839	0.15513	0.163123	-0.0030575	0.28458
464.2	0.212911	0.0124983	0.0176652	0.243767	0.0829328	0.0489442	0.0213391	0.155161	0.163003	-0.003484	0.283853
464.4	0.212865	0.012441	0.017347	0.24366	0.0829246	0.0490591	0.0208107	0.155164	0.16315	-0.003758	0.284056
464.6	0.213163	0.0128236	0.0172316	0.243763	0.0829471	0.0499889	0.0214359	0.154874	0.163031	-0.0041521	0.283657
464.8	0.213373	0.013106	0.0173753	0.244021	0.0830874	0.0502446	0.0212883	0.155002	0.163138	-0.0048223	0.28347
465	0.213886	0.0129506	0.0174988	0.244576	0.0832592	0.0505825	0.0219847	0.155088	0.163124	-0.0047563	0.283524
465.2	0.213502	0.0129204	0.0173382	0.244916	0.0830152	0.0503243	0.0223043	0.155395	0.163516	-0.0045995	0.283296
465.4	0.213425	0.0125673	0.017149	0.245228	0.0828354	0.0497575	0.0221273	0.155277	0.163301	-0.0047271	0.282972
465.6	0.213482	0.0121899	0.0169289	0.245826	0.0828213	0.0492506	0.0217355	0.156062	0.163387	-0.0041793	0.283808
465.8	0.213856	0.0122323	0.0175281	0.246098	0.0827097	0.050147	0.022334	0.156115	0.162913	-0.0032873	0.284433
466	0.214579	0.0116574	0.0175432	0.246054	0.0830391	0.0502192	0.0219557	0.15584	0.162531	-0.0034594	0.28422
466.2	0.214214	0.0112354	0.0171598	0.2456	0.0825704	0.0497098	0.0211358	0.156074	0.162598	-0.0028637	0.284145
466.4	0.214236	0.0112579	0.0171206	0.245519	0.0819044	0.0496803	0.0211132	0.156775	0.162852	-0.0024994	0.284356
466.6	0.214659	0.0117542	0.0180072	0.246061	0.0821641	0.0498709	0.0210687	0.157362	0.163031	-0.0022794	0.284387
466.8	0.214422	0.0118576	0.0177659	0.246084	0.0819332	0.0491333	0.0210237	0.15747	0.163741	-0.0018017	0.284441
467	0.213932	0.0116629	0.0176801	0.245772	0.0814402	0.0494545	0.0210869	0.157237	0.163339	-0.0010985	0.285488
467.2	0.214198	0.0126017	0.0181064	0.24577	0.0815523	0.0498107	0.0212969	0.157023	0.163533	-0.001558	0.285224
467.4	0.214208	0.0125725	0.0182761	0.245774	0.0816901	0.0498202	0.0213566	0.157263	0.163861	-0.0012446	0.285565
467.6	0.213807	0.0124289	0.0182547	0.245491	0.0812179	0.0494609	0.0208085	0.157868	0.164088	-0.001107	0.285702
467.8	0.21392	0.0129293	0.0184277	0.245497	0.0810259	0.0500779	0.0208105	0.157901	0.163922	-0.0017492	0.285632
468	0.213814	0.0130154	0.0183792	0.246109	0.081202	0.0499136	0.0212085	0.157969	0.163868	-0.0018786	0.285341
468.2	0.213779	0.0130481	0.0183984	0.246205	0.0811539	0.0499665	0.0215808	0.157716	0.164017	-0.0016657	0.285281
468.4	0.21395	0.0133366	0.0183285	0.245948	0.0810202	0.0501512	0.021658	0.157371	0.164177	-0.0011972	0.285581
468.6	0.214242	0.0138693	0.0187856	0.246112	0.0811557	0.0502659	0.0226934	0.157362	0.163678	-0.0012095	0.285523
468.8	0.21411	0.0137437	0.0187671	0.246535	0.0813984	0.0499303	0.0230944	0.157369	0.163829	-0.0013679	0.285395
469	0.214005	0.0133195	0.0180386	0.246311	0.0806613	0.0492009	0.0228577	0.15718	0.163275	-0.0014375	0.284616
469.2	0.213754	0.0133196	0.0177496	0.245385	0.0805777	0.0486708	0.023041	0.156938	0.162807	-0.0014181	0.284543
469.4	0.214166	0.0133961	0.0176799	0.245347	0.081236	0.0487642	0.0231372	0.155916	0.161969	-0.0018337	0.284815
469.6	0.214296	0.0130963	0.0174901	0.244984	0.081494	0.0485713	0.0227975	0.156215	0.161914	-0.0023545	0.285078
469.8	0.214331	0.0130393	0.0171838	0.244322	0.0816192	0.0484767	0.0229606	0.155853	0.161242	-0.0025027	0.28473
470	0.214068	0.0128375	0.016529	0.243736	0.0817579	0.0481462	0.0226075	0.15579	0.160965	-0.0032266	0.284488
470.2	0.213706	0.0126234	0.0167516	0.243414	0.0814892	0.048081	0.0222639	0.155913	0.161111	-0.0027952	0.284033
470.4	0.213228	0.012534	0.0164518	0.243111	0.0811702	0.0474813	0.0218501	0.156133	0.161278	-0.0031027	0.28411
470.6	0.213273	0.0125158	0.0165472	0.243048	0.0812652	0.0474584	0.0222006	0.155637	0.161065	-0.0037066	0.284005
470.8	0.213143	0.01225	0.0166857	0.242768	0.0813291	0.0467996	0.0222532	0.155572	0.16099	-0.0036696	0.28379
471	0.212748	0.0123954	0.0170848	0.242216	0.0815243	0.0470912	0.0217229	0.155722	0.161177	-0.0033114	0.28383
471.2	0.212476	0.012853	0.0170368	0.24211	0.0816503	0.0475648	0.0215237	0.155583	0.161132	-0.0036124	0.283725
471.4	0.211838	0.0119486	0.0167912	0.2415	0.080981	0.0473184	0.0208865	0.156299	0.161136	-0.0027795	0.284235
471.6	0.211123	0.0113404	0.0166764	0.241526	0.0809293	0.0469393	0.020501	0.156966	0.161968	-0.0021967	0.284622
471.8	0.211079	0.0116875	0.0167932	0.241923	0.0811501	0.047885	0.0209744	0.156545	0.161839	-0.0024024	0.284392
472	0.210598	0.0111999	0.0164113	0.242144	0.0810448	0.0474224	0.0207927	0.156352	0.1619	-0.0024621	0.284289
472.2	0.210739	0.0109188	0.0164148	0.242225	0.0809955	0.0470553	0.020642	0.156695	0.162473	-0.0021255	0.284559
472.4	0.211041	0.0110322	0.0162157	0.242629	0.0809209	0.0471943	0.0204673	0.15662	0.162912	-0.0016379	0.284858
472.6	0.211449	0.0109952	0.0162401	0.242893	0.0809356	0.0476816	0.0205203	0.156786	0.162001	-0.0014987	0.28504
472.8	0.211809	0.010646	0.0164221	0.243316	0.0811393	0.0473834	0.0200344	0.156832	0.162282	-0.0009609	0.285015
473	0.211972	0.0105883	0.015891	0.243527	0.081015	0.0469832	0.0199581	0.156901	0.162071	-0.000581	0.285071
473.2	0.212347	0.0106132	0.0160197	0.243795	0.0808757	0.0475599	0.0201512	0.156334	0.161022	-0.0007906	0.28557
473.4	0.212966	0.0109896	0.016221	0.244371	0.0813	0.0477334	0.0198694	0.15594	0.160873	-0.0013263	0.285851
473.6	0.213378	0.0105097	0.0155278	0.24445	0.0809863	0.0476266	0.0200101	0.156298	0.161286	-0.0005271	0.286496
473.8	0.213696	0.0105294	0.015269	0.244282	0.0804944	0.0482876	0.0200656	0.155853	0.16035	-1.768e-05	0.28683
474	0.213948	0.0106105	0.0159447	0.244723	0.0806619	0.0485691	0.0202938	0.15557	0.160279	-0.001055	0.286629
474.2	0.21417	0.0109388	0.0168445	0.245074	0.0811422	0.0484904	0.0204629	0.155261	0.160492	-0.0005199	0.286705
474.4	0.213906	0.0107636	0.0162169	0.244742	0.08067	0.0484812	0.0202909	0.155564	0.160778	-0.000925	0.287206
474.6	0.214514	0.011387	0.0171905	0.2453	0.0813177	0.0490262	0.0212085	0.155385	0.160462	-0.0012208	0.286962
474.8	0.214453	0.0113496	0.0175331	0.245334	0.0818354	0.0487373	0.0214229	0.155663	0.160388	-0.0006484	0.287532
475	0.213971	0.010971	0.0173007	0.244865	0.0813958	0.0487429	0.0214181	0.155913	0.160667	-1.714e-05	0.287619
475.2	0.214147	0.0112062	0.0176522	0.245042	0.0815528	0.0492192	0.021744	0.155475	0.160647	-0.00025	0.287407
475.4	0.213997	0.0107855	0.0180482	0.245143	0.0813083	0.0489537	0.0221981	0.155814	0.161394	0.00053067	0.288027
475.6	0.213622	0.0105749	0.0178904	0.245296	0.0815352	0.0489178	0.0224258	0.156294	0.16172	-0.0001101	0.287283
475.8	0.213493	0.010359	0.0177107	0.245055	0.081462	0.0488645	0.0221176	0.155461	0.161403	-0.0014545	0.286261
476	0.213203	0.00998061	0.0177401	0.244868	0.0814857	0.048185	0.0222053	0.155473	0.162189	-0.0017353	0.285732
476.2	0.213409	0.00978789	0.017505	0.244576	0.0815196	0.0478183	0.0223299	0.155862	0.162136	-0.0012468	0.285393
476.4	0.213322	0.00995842	0.0171113	0.244308	0.0813072	0.0480018	0.0219335	0.155396	0.161657	-0.0013356	0.284869
476.6	0.213167	0.00958153	0.0169435	0.243879	0.0817559	0.0480665	0.0214725	0.154921	0.160735	-0.0016919	0.284226
476.8	0.212565	0.00915758	0.0162848	0.243703	0.0814891	0.0473069	0.0205246	0.154913	0.161084	-0.0014876	0.283826
477	0.21195	0.0090893	0.0156672	0.2434	0.0808085	0.0470179	0.0203742	0.155169	0.161044	-0.0016719	0.283816
477.2	0.212231	0.00945757	0.0155479	0.243542	0.0807271	0.0473969	0.0205131	0.15513	0.160708	-0.0018459	0.283915
477.4	0.212579	0.00981819	0.0156334	0.243446	0.0806402	0.0476706	0.0206372	0.154957	0.160583	-0.0019209	0.2838
477.6	0.212614	0.00969337	0.0150661	0.243287	0.079965	0.0476343	0.0204115	0.155367	0.160745	-0.001724	0.283454
477.8	0.212076	0.0100787	0.014841	0.243003	0.0796358	0.0477516	0.0199592	0.15561	0.161101	-0.0024203	0.283299
478	0.21179	0.01076	0.0154234	0.243577	0.08045	0.0479661	0.0202749	0.155837	0.160888	-0.0031458	0.282816
478.2	0.211295	0.0110674	0.01556	0.243494	0.0803794	0.0477203	0.0198509	0.155624	0.160809	-0.0026135	0.283167
478.4	0.210994	0.0112682	0.0155475	0.243533	0.0805476	0.0479034	0.0198782	0.155797	0.161195	-0.0029553	0.283554
478.6	0.211037	0.0115851	0.016156	0.244022	0.0807578	0.0478854	0.0208746	0.155866	0.160755	-0.0022675	0.284247
478.8	0.210616	0.0114295	0.0163772	0.243824	0.0805578	0.0474017	0.0204709	0.156113	0.160833	-0.0015279	0.284622
479	0.210327	0.0115632	0.0167047	0.244223	0.0803496	0.0472352	0.0206743	0.156352	0.161336	-0.0020469	0.284383
479.2	0.21021	0.0119506	0.0172822	0.244595	0.0804499	0.0477903	0.0211731	0.156288	0.161516	-0.0022187	0.284593
479.4	0.209998	0.0116956	0.0174801	0.244561	0.0799755	0.0473159	0.0209866	0.156817	0.162094	-0.0015961	0.284482
479.6	0.209767	0.0116041	0.0172959	0.244611	0.0803871	0.0471821	0.0208379	0.157299	0.162603	-0.0020213	0.284018
479.8	0.209999	0.0117365	0.0172459	0.244694	0.0802191	0.0473294	0.0213395	0.156917	0.162627	-0.0021895	0.283898
480	0.210522	0.0120086	0.0179658	0.244802	0.0803505	0.0473015	0.0218888	0.157444	0.162927	-0.0021189	0.283725
480.2	0.211005	0.0120878	0.017371	0.24461	0.0808232	0.0469913	0.0214061	0.157633	0.163045	-0.0017574	0.283728
480.4	0.211066	0.0116438	0.0176697	0.244488	0.0802345	0.0470521	0.021406	0.157676	0.162907	-0.0020516	0.283295
480.6	0.21117	0.0113496	0.0177372	0.244174	0.0801954	0.0467881	0.0210319	0.158062	0.162835	-0.0017686	0.283271
480.8	0.211638	0.0113082	0.0175612	0.244289	0.0800996	0.0466284	0.0211757	0.158852	0.163269	-0.0012836	0.283329
481	0.211569	0.0107527	0.0168224	0.243388	0.0792999	0.0465439	0.0212317	0.158674	0.162861	-0.0012595	0.283572
481.2	0.212321	0.0108457	0.0170082	0.243245	0.0790986	0.047171	0.0215153	0.158586	0.162659	-0.00124	0.283257
481.4	0.212155	0.01009	0.0173	0.242751	0.0788035	0.0468997	0.020796	0.158791	0.16301	-0.0013845	0.282999
481.6	0.212424	0.00989746	0.0171562	0.242722	0.0787232	0.0470736	0.0209449	0.15906	0.163235	-0.0011807	0.283082
481.8	0.212336	0.00964248	0.0167625	0.242321	0.0786092	0.0473611	0.0208357	0.158851	0.162839	-0.0014886	0.283499
482	0.212497	0.0101067	0.0171748	0.242132	0.0793232	0.0480515	0.0208614	0.158036	0.161783	-0.0018401	0.28348
482.2	0.212549	0.00971739	0.0170712	0.242174	0.0792377	0.0483323	0.0210591	0.157389	0.161581	-0.0023217	0.283304
482.4	0.212702	0.010023	0.0171104	0.2415	0.0795679	0.0488951	0.0212467	0.157545	0.161848	-0.0024787	0.283565
482.6	0.212656	0.0102056	0.0171252	0.241548	0.079395	0.0488278	0.0211475	0.157528	0.161825	-0.0024978	0.283597
482.8	0.212094	0.0103427	0.0171704	0.241866	0.0798207	0.0492517	0.0207304	0.158016	0.162412	-0.002585	0.283009
483	0.211825	0.0106854	0.0170543	0.24223	0.080411	0.0495356	0.0210448	0.158002	0.161872	-0.00313	0.282833
483.2	0.212197	0.010963	0.0170453	0.242723	0.0806492	0.0497719	0.0208146	0.158006	0.161926	-0.0032072	0.282297
483.4	0.212278	0.0110063	0.0170764	0.243224	0.0806913	0.0495094	0.020553	0.158589	0.162341	-0.0033149	0.281996
483.6	0.21292	0.0113466	0.0172382	0.244292	0.0813186	0.0498995	0.0209535	0.158682	0.162238	-0.0035763	0.282079
483.8	0.21352	0.0113803	0.0173981	0.244425	0.0812325	0.0498274	0.021251	0.158717	0.162397	-0.0042797	0.281719
484	0.213372	0.0115624	0.0175623	0.244776	0.0816683	0.0499784	0.0210351	0.158883	0.162559	-0.0045682	0.281334
484.2	0.214184	0.0116568	0.0177004	0.24515	0.0822718	0.0500477	0.0210993	0.159213	0.162928	-0.004507	0.280737
484.4	0.214082	0.0114496	0.0183058	0.245638	0.0817467	0.0499075	0.0211643	0.15964	0.163226	-0.0050772	0.280479
484.6	0.213904	0.011481	0.0180586	0.245722	0.0818512	0.0500482	0.0211188	0.159602	0.163449	-0.0047102	0.280806
484.8	0.213764	0.0107433	0.017823	0.245448	0.0815778	0.0495867	0.0211168	0.159695	0.163244	-0.0047567	0.280562
485	0.212746	0.0103229	0.0175004	0.244806	0.0807642	0.0489448	0.0207526	0.15932	0.163443	-0.0046925	0.280738
485.2	0.212818	0.01002	0.0181649	0.245079	0.0810137	0.0494697	0.0211065	0.159376	0.163579	-0.0044734	0.281075
485.4	0.212868	0.0101212	0.0188567	0.245459	0.0812473	0.0496615	0.0212932	0.159283	0.163096	-0.00444	0.281475
485.6	0.212803	0.0102917	0.018257	0.245474	0.0807483	0.0497961	0.0223066	0.1584	0.16252	-0.003987	0.282033
485.8	0.212644	0.0102203	0.0178711	0.245396	0.0808112	0.0505115	0.0225568	0.158335	0.16258	-0.0044773	0.282159
486	0.212678	0.0104119	0.018325	0.245414	0.0810502	0.0510545	0.0223296	0.15802	0.161822	-0.004509	0.281888
486.2	0.213043	0.0103345	0.0184232	0.245622	0.0811216	0.0512789	0.0223589	0.158299	0.161921	-0.0042177	0.281316
486.4	0.213176	0.0109463	0.0185118	0.245183	0.0812644	0.0514898	0.0225537	0.158536	0.162368	-0.0037681	0.281835
486.6	0.21323	0.0111881	0.0189025	0.245617	0.0810526	0.0513727	0.0228886	0.158807	0.162237	-0.0031849	0.281929
486.8	0.213206	0.0110318	0.0187419	0.245704	0.0817448	0.0511217	0.0227311	0.158677	0.162004	-0.0031508	0.281429
487	0.212895	0.0112659	0.0181996	0.245593	0.0815274	0.0508173	0.0226901	0.158505	0.161542	-0.0028309	0.281744
487.2	0.213193	0.0110448	0.0183588	0.245735	0.0812107	0.051161	0.0226963	0.158635	0.161561	-0.0024795	0.281803
487.4	0.213274	0.0109071	0.0182491	0.245549	0.0808526	0.0501779	0.0222827	0.159041	0.161594	-0.0018048	0.28227
487.6	0.213338	0.0104443	0.0179745	0.245444	0.0808847	0.050245	0.0222264	0.15833	0.161739	-0.0017949	0.282448
487.8	0.213318	0.0106163	0.018101	0.245029	0.0805269	0.0504192	0.0225063	0.158777	0.161429	-0.0021086	0.282447
488	0.213199	0.0105108	0.0180616	0.244955	0.0807694	0.0501819	0.0217068	0.158228	0.160975	-0.0017392	0.28256
488.2	0.213399	0.00993766	0.0178928	0.2445	0.0807778	0.0493627	0.0214894	0.158157	0.161294	-0.0016641	0.283025
488.4	0.213017	0.00979541	0.0176399	0.244246	0.0803328	0.0493558	0.02156	0.157699	0.161546	-0.0012105	0.283676
488.6	0.213152	0.00975093	0.0177574	0.244113	0.080541	0.048674	0.0214779	0.157237	0.161857	-0.0007708	0.284153
488.8	0.213082	0.0102365	0.0178898	0.244262	0.0810495	0.048452	0.0217966	0.156944	0.161998	-0.0013715	0.283737
489	0.21284	0.0108043	0.0181375	0.24425	0.0812155	0.0492571	0.022278	0.156178	0.161709	-0.0015746	0.283774
489.2	0.213626	0.0112938	0.0184087	0.244438	0.0816435	0.0501591	0.0225682	0.155752	0.161407	-0.0015717	0.28383
489.4	0.21398	0.012299	0.0190042	0.244791	0.0819187	0.0508195	0.0234171	0.155834	0.161862	-0.0011829	0.284301
489.6	0.213749	0.0118462	0.0180959	0.244562	0.0814999	0.0509247	0.0234196	0.1561	0.16215	-0.0008947	0.284228
489.8	0.213856	0.0120804	0.0182478	0.244793	0.0819456	0.051503	0.0229333	0.157068	0.162743	-0.0015311	0.28348
490	0.214028	0.0126831	0.0183968	0.245017	0.0824486	0.0515983	0.0230413	0.157044	0.162031	-0.0016971	0.282993
490.2	0.214081	0.0126688	0.0181272	0.245351	0.0825343	0.0520241	0.0232862	0.157642	0.162382	-0.0009523	0.282653
490.4	0.214547	0.013055	0.018836	0.245275	0.0822281	0.0517856	0.0234156	0.157961	0.162069	-0.0013429	0.282397
490.6	0.214472	0.0130986	0.0191907	0.245893	0.0822385	0.0511086	0.0235572	0.15854	0.161946	-0.0007866	0.282336
490.8	0.214348	0.0127327	0.0186897	0.246024	0.0823226	0.050722	0.0231916	0.158118	0.161	-0.0003237	0.281962
491	0.213509	0.0121458	0.018245	0.24542	0.0813035	0.0503258	0.0226872	0.158442	0.160399	-0.0006581	0.281715
491.2	0.213639	0.0113386	0.0182243	0.245427	0.0810849	0.0499637	0.0222207	0.158753	0.16009	-0.0002623	0.281731
491.4	0.213391	0.0109856	0.0182265	0.245316	0.0806862	0.0492491	0.0215036	0.158652	0.159621	-0.0002311	0.281508
491.6	0.212751	0.0100651	0.0177007	0.244901	0.0799595	0.0485524	0.0210046	0.158633	0.159379	-0.0009839	0.281458
491.8	0.212678	0.0101782	0.0176451	0.244982	0.0802139	0.0476731	0.0206186	0.158342	0.158695	-0.0009131	0.281588
492	0.21205	0.00934181	0.0176395	0.244761	0.0805443	0.0470537	0.01996	0.157472	0.158229	-0.000804	0.281938
492.2	0.212071	0.00904483	0.0174301	0.244548	0.0803212	0.0465708	0.0198264	0.157276	0.1581	-0.0011074	0.28195
492.4	0.212282	0.00931254	0.0175217	0.245008	0.0807768	0.0471133	0.0200598	0.15666	0.157869	-0.0015565	0.282336
492.6	0.212538	0.0100143	0.0180603	0.245461	0.0815665	0.0474751	0.0203805	0.156634	0.158041	-0.0020928	0.282566
492.8	0.212515	0.0102628	0.0180222	0.245051	0.0813966	0.0479466	0.0205776	0.156331	0.158175	-0.0031588	0.282062
493	0.212648	0.0101035	0.0177682	0.244382	0.081177	0.047398	0.0205624	0.156108	0.15833	-0.0033526	0.282381
493.2	0.213028	0.0101817	0.0176661	0.24459	0.0811172	0.0484341	0.0212032	0.156539	0.159001	-0.0025778	0.283025
493.4	0.212813	0.00996168	0.0173991	0.244054	0.0809739	0.0483176	0.0214838	0.156936	0.159646	-0.0027023	0.282996
493.6	0.21265	0.00917085	0.0167097	0.243697	0.0807628	0.0479088	0.0211924	0.157568	0.160673	-0.0033963	0.282847
493.8	0.212086	0.00892637	0.016088	0.243398	0.0806089	0.0480917	0.0214927	0.158183	0.16118	-0.0037734	0.282984
494	0.212086	0.00890973	0.0162745	0.243202	0.080187	0.0480371	0.0221132	0.157823	0.160779	-0.003703	0.282828
494.2	0.211874	0.00833496	0.0164587	0.242951	0.0798953	0.0472791	0.0214424	0.15823	0.161451	-0.0039753	0.282787
494.4	0.211921	0.00857325	0.0168637	0.243086	0.0796041	0.0471311	0.0218536	0.158275	0.160967	-0.0044054	0.282646
494.6	0.211381	0.00834617	0.0165114	0.24333	0.0796264	0.0469771	0.0219984	0.158132	0.161043	-0.0037055	0.282627
494.8	0.211436	0.00810925	0.0166755	0.243166	0.0799101	0.0469065	0.0216362	0.157927	0.161289	-0.0037561	0.28252
495	0.210941	0.00772777	0.0161727	0.242805	0.079015	0.0474869	0.0212861	0.158343	0.161995	-0.004378	0.282133
495.2	0.210822	0.00792933	0.0164835	0.243029	0.0791619	0.0480035	0.0215471	0.158289	0.162218	-0.0041308	0.281724
495.4	0.210688	0.00798373	0.0170743	0.243444	0.07983	0.0477841	0.0213263	0.157823	0.162421	-0.0044152	0.281316
495.6	0.210235	0.00789745	0.0165073	0.243602	0.0795216	0.0477775	0.02127	0.158074	0.162464	-0.0041909	0.281298
495.8	0.210432	0.00876857	0.0174709	0.244314	0.0805179	0.0489774	0.0221422	0.158134	0.162658	-0.0039614	0.28087
496	0.210483	0.00903313	0.0182255	0.244862	0.0810452	0.0491801	0.0222017	0.158411	0.162724	-0.0039857	0.280667
496.2	0.211122	0.00972669	0.0182299	0.245318	0.0813278	0.0499723	0.0226773	0.158484	0.162563	-0.0037155	0.280807
496.4	0.211139	0.0102758	0.0183757	0.24546	0.081395	0.0506268	0.0231213	0.157957	0.161751	-0.0036351	0.280646
496.6	0.211715	0.0114947	0.0188752	0.245955	0.0818573	0.0504941	0.0234998	0.157697	0.161913	-0.0038345	0.280526
496.8	0.21187	0.0110958	0.0186045	0.245804	0.0814448	0.050278	0.023465	0.157905	0.162643	-0.0041058	0.280617
497	0.212592	0.0112613	0.0185118	0.245789	0.0815015	0.050779	0.0237435	0.158389	0.162306	-0.0038349	0.280808
497.2	0.213072	0.0115056	0.0187343	0.246411	0.0812787	0.0513444	0.0239375	0.158692	0.162722	-0.0039302	0.280542
497.4	0.213315	0.011565	0.0187934	0.246244	0.0814675	0.0506938	0.024006	0.158775	0.162246	-0.004406	0.279722
497.6	0.213555	0.0119319	0.0186504	0.246688	0.0816281	0.0510653	0.0244723	0.158689	0.161913	-0.0048157	0.279964
497.8	0.213896	0.0124039	0.0185585	0.247043	0.0820232	0.0512257	0.0246575	0.158717	0.161408	-0.0052994	0.280169
498	0.213915	0.0128351	0.0188105	0.247314	0.0821664	0.0506509	0.0242884	0.158121	0.161277	-0.0051216	0.280289
498.2	0.213515	0.0127391	0.0183892	0.247048	0.0822019	0.050307	0.0234005	0.158418	0.160964	-0.0057595	0.280121
498.4	0.213913	0.0136171	0.0183535	0.247148	0.0825619	0.0499875	0.0236311	0.157924	0.160896	-0.0055582	0.280307
498.6	0.214174	0.0137835	0.0188255	0.247121	0.0831047	0.0497917	0.0232944	0.157563	0.161297	-0.0050843	0.279987
498.8	0.214357	0.014	0.0191819	0.24689	0.0836215	0.0496693	0.0227603	0.157225	0.161401	-0.0051384	0.280356
499	0.214043	0.0137605	0.0188697	0.246228	0.082839	0.0493394	0.0222944	0.156808	0.161928	-0.0045842	0.28046
499.2	0.213645	0.0134297	0.019113	0.245832	0.0834429	0.0487537	0.0223638	0.156228	0.162189	-0.0041489	0.280535
499.4	0.213912	0.0132225	0.0197734	0.246176	0.0839101	0.0487356	0.0227246	0.156132	0.162406	-0.0035555	0.281041
499.6	0.21364	0.0126552	0.0195986	0.245943	0.0831515	0.0485215	0.0226114	0.15608	0.162461	-0.0027389	0.281756
499.8	0.213489	0.0124388	0.0194796	0.24559	0.0831793	0.0485786	0.022512	0.156328	0.163199	-0.0023132	0.282428
500	0.213487	0.0117719	0.019024	0.245282	0.0825977	0.0480744	0.0221125	0.155802	0.162636	-0.0021145	0.283323
500.2	0.213751	0.0113966	0.0184949	0.244893	0.0823285	0.0483237	0.0225438	0.155901	0.162299	-0.0016512	0.284461
500.4	0.213606	0.0110849	0.0181146	0.244681	0.0817348	0.0480065	0.0227192	0.155483	0.161874	-0.0017371	0.28488
500.6	0.213821	0.0106155	0.0179508	0.244783	0.0814255	0.0480305	0.0230427	0.156062	0.162048	-0.0016996	0.285702
500.8	0.213743	0.00958119	0.0174977	0.244529	0.0809038	0.0480864	0.0231181	0.156586	0.162444	-0.0015036	0.286078
501	0.213798	0.00956179	0.0174789	0.244663	0.0805561	0.0486606	0.0233528	0.156333	0.161894	-0.0017816	0.285852
501.2	0.21353	0.00923924	0.0172308	0.245067	0.0801397	0.0487393	0.0235835	0.156097	0.161879	-0.0020021	0.285195
501.4	0.213285	0.0088965	0.0172086	0.245207	0.080337	0.0491073	0.023587	0.155889	0.161089	-0.0020991	0.28508
501.6	0.212901	0.00918688	0.0166423	0.245362	0.0803649	0.0492804	0.0235094	0.156128	0.161335	-0.0018089	0.285182
501.8	0.212635	0.00936335	0.0164126	0.245682	0.0803533	0.0499332	0.0233461	0.156282	0.160917	-0.0014074	0.285668
502	0.212215	0.00950593	0.0165058	0.24543	0.0801946	0.0497938	0.0227293	0.156262	0.160329	-0.0010359	0.285722
502.2	0.211877	0.00970706	0.0163497	0.245073	0.0801817	0.049564	0.0222438	0.15648	0.160291	-0.0012658	0.285303
502.4	0.211988	0.0103356	0.0168376	0.245428	0.0808056	0.0496313	0.0225469	0.156127	0.160522	-0.0010491	0.2848
502.6	0.21229	0.0105626	0.0179586	0.245794	0.0811531	0.0498183	0.0224885	0.155923	0.160488	-0.0007668	0.283671
502.8	0.211777	0.0103992	0.0179915	0.245731	0.0815118	0.0492052	0.0223932	0.155767	0.160749	-0.0006444	0.283844
503	0.211738	0.0104135	0.0183736	0.245446	0.0813051	0.0496756	0.0223291	0.156395	0.161419	1.916e-05	0.283741
503.2	0.212158	0.0109652	0.0190335	0.246115	0.0818024	0.0500693	0.0226801	0.156361	0.161285	-0.0002075	0.283211
503.4	0.21221	0.0112487	0.0194438	0.246552	0.0819357	0.0496104	0.0228669	0.156044	0.161329	-0.0002423	0.283437
503.6	0.211233	0.0103517	0.0181366	0.245747	0.081182	0.0486909	0.0221245	0.15596	0.160969	-0.0001517	0.283563
503.8	0.21128	0.0106825	0.0176861	0.245801	0.0811444	0.0488425	0.0220569	0.15624	0.160906	-0.0003737	0.283455
504	0.211291	0.0105008	0.0177842	0.245775	0.0809288	0.047986	0.0220477	0.156112	0.160674	-0.0008286	0.283906
504.2	0.211232	0.00986722	0.0173984	0.245736	0.0807191	0.0476784	0.0223181	0.156367	0.160815	-0.0004972	0.284174
504.4	0.211655	0.0103051	0.0176129	0.246223	0.08059	0.0479177	0.0225741	0.156176	0.160514	-0.0007293	0.284051
504.6	0.211379	0.00951539	0.0175707	0.245991	0.0806663	0.0477166	0.0225455	0.15625	0.161208	-0.0012473	0.283735
504.8	0.211028	0.00937089	0.0175354	0.245829	0.0804438	0.0479571	0.0226266	0.156243	0.161782	-0.0016572	0.283486
505	0.210812	0.00928904	0.0178771	0.245696	0.0803782	0.0484244	0.0225167	0.155823	0.161182	-0.0019906	0.28316
505.2	0.210631	0.00897911	0.0173053	0.245228	0.079995	0.0478224	0.0217743	0.156324	0.162001	-0.0022071	0.282588
505.4	0.209955	0.00880958	0.0168717	0.244744	0.0794826	0.0479019	0.0210492	0.156024	0.161851	-0.0023713	0.282086
505.6	0.209346	0.00861069	0.0165719	0.244291	0.0786266	0.0476137	0.0205256	0.156096	0.161324	-0.0016029	0.282625
505.8	0.209407	0.0085693	0.0164759	0.24418	0.0784047	0.0478291	0.020498	0.156121	0.161363	-0.0016448	0.283111
506	0.209792	0.00846703	0.0166888	0.244055	0.0784766	0.0475893	0.0206198	0.156632	0.161779	-0.0020852	0.28311
506.2	0.209735	0.00859124	0.0165885	0.244209	0.0781359	0.0478762	0.0205382	0.156562	0.161931	-0.0019902	0.282587
506.4	0.210043	0.00837179	0.0170882	0.24439	0.0783055	0.0481853	0.0207873	0.156841	0.162065	-0.002066	0.281988
506.6	0.210572	0.00857407	0.0177042	0.24481	0.078748	0.0487769	0.0212582	0.157229	0.162439	-0.002156	0.281522
506.8	0.210414	0.00832978	0.0179357	0.244933	0.0789126	0.0488848	0.021535	0.15809	0.162228	-0.0022832	0.281438
507	0.210839	0.00891821	0.0182708	0.245003	0.0793283	0.0496998	0.0217412	0.158671	0.162791	-0.0020938	0.281408
507.2	0.210883	0.00889667	0.01802	0.245414	0.0797256	0.0484347	0.0221211	0.158228	0.162789	-0.0023227	0.281333
507.4	0.210705	0.00871732	0.017749	0.245226	0.0794713	0.0483435	0.0224969	0.158291	0.163247	-0.001818	0.28153
507.6	0.21068	0.00860466	0.0174875	0.244885	0.0797141	0.0487504	0.0227227	0.158573	0.163135	-0.0015707	0.281935
507.8	0.211152	0.00812362	0.0179092	0.245588	0.0801419	0.0492558	0.0230321	0.158416	0.163641	-0.0018808	0.282585
508	0.211216	0.00768786	0.0180229	0.24534	0.0800587	0.0487261	0.0227863	0.158457	0.163606	-0.0018728	0.28276
508.2	0.212076	0.00791878	0.0186359	0.245786	0.0807473	0.0494276	0.0233154	0.158361	0.164122	-0.001973	0.283351
508.4	0.213107	0.00935825	0.0193275	0.246411	0.0817757	0.0504475	0.0239724	0.159115	0.16472	-0.0023021	0.284005
508.6	0.213524	0.00922259	0.019626	0.246159	0.0823555	0.0510664	0.0240241	0.159144	0.165093	-0.0029516	0.283876
508.8	0.213477	0.00949033	0.0194492	0.245545	0.0825473	0.0509282	0.0237119	0.159373	0.16498	-0.0025994	0.284281
509	0.213677	0.00945718	0.0190323	0.245189	0.0823579	0.0506151	0.0230797	0.158911	0.164812	-0.0027442	0.284627
509.2	0.21366	0.00889844	0.0181723	0.244667	0.081623	0.05034	0.0221362	0.158804	0.164979	-0.003349	0.284318
509.4	0.213201	0.00866251	0.0179688	0.244237	0.0811106	0.049805	0.0214158	0.157907	0.164265	-0.0035026	0.28467
509.6	0.212937	0.00820471	0.0176721	0.244024	0.0811613	0.0492718	0.0212426	0.157711	0.16373	-0.00341	0.285373
509.8	0.21358	0.00864925	0.0174594	0.243889	0.0813735	0.0496554	0.0213523	0.15726	0.16271	-0.0040328	0.285046
510	0.213597	0.00904972	0.0176648	0.244356	0.0819457	0.0500709	0.0214617	0.15633	0.161909	-0.0048395	0.28393
510.2	0.213051	0.00908825	0.0175297	0.244594	0.0816462	0.0500343	0.0213172	0.156018	0.161522	-0.0049257	0.283282
510.4	0.213605	0.00998746	0.0186028	0.245052	0.0825277	0.0514602	0.0222324	0.156103	0.161031	-0.0049249	0.282591
510.6	0.214268	0.0112065	0.019352	0.246177	0.0836449	0.0521269	0.023384	0.155799	0.160479	-0.004982	0.281875
510.8	0.214061	0.0116065	0.0195448	0.246433	0.0840098	0.0517301	0.0240731	0.155815	0.160272	-0.0044777	0.281617
511	0.21391	0.0117678	0.019275	0.246284	0.0836454	0.0520369	0.0244741	0.1552	0.160125	-0.0042989	0.281141
511.2	0.214339	0.0121263	0.0199241	0.246407	0.084151	0.0520634	0.0247563	0.155058	0.159558	-0.0041268	0.281078
511.4	0.214167	0.0121678	0.0202567	0.247067	0.0839171	0.0529668	0.0255474	0.155154	0.160207	-0.0032584	0.281203
511.6	0.213818	0.0120513	0.0201771	0.246934	0.0839028	0.053217	0.0256518	0.155125	0.160326	-0.0033947	0.281058
511.8	0.214712	0.0123501	0.0212132	0.247886	0.0842683	0.0535775	0.0264717	0.155077	0.160531	-0.0034777	0.28116
512	0.214796	0.0128947	0.0209678	0.247795	0.0842009	0.05264	0.0263945	0.155509	0.160909	-0.0030199	0.281516
512.2	0.215452	0.013374	0.0210311	0.248262	0.0845367	0.0533941	0.0269094	0.155907	0.161007	-0.0021863	0.282139
512.4	0.216174	0.0139048	0.0209625	0.248312	0.0843904	0.0536619	0.0272088	0.156311	0.160841	-0.0016212	0.282403
512.6	0.216244	0.0132783	0.0208768	0.24798	0.0840172	0.0529223	0.0266371	0.156037	0.161203	-0.0014369	0.282571
512.8	0.215762	0.0129701	0.0201009	0.247457	0.0829553	0.0522074	0.0258451	0.156009	0.161317	-0.0007021	0.283098
513	0.215533	0.0126641	0.019572	0.247179	0.08167	0.0517304	0.0252551	0.15635	0.161374	-0.0008903	0.283481
513.2	0.215136	0.0120175	0.0190165	0.24682	0.0812421	0.0507524	0.024654	0.156417	0.161389	-0.0008409	0.283479
513.4	0.214598	0.0114291	0.0185184	0.246347	0.080733	0.0493797	0.0240064	0.157001	0.161213	-0.0005845	0.283622
513.6	0.214653	0.0112845	0.0184596	0.246134	0.0806226	0.0494243	0.0241254	0.157092	0.160123	-0.0006952	0.283493
513.8	0.215115	0.0116085	0.0188263	0.246386	0.0804805	0.0494786	0.024175	0.15722	0.159722	-0.0010696	0.283672
514	0.214495	0.0110565	0.0189026	0.24653	0.0803924	0.0490315	0.0239957	0.157006	0.159869	-0.0010252	0.283253
514.2	0.214124	0.0108635	0.0184989	0.246151	0.0799891	0.0482782	0.0237808	0.157464	0.159512	-0.000804	0.283485
514.4	0.215052	0.0116084	0.0192513	0.246577	0.0807828	0.0496522	0.024415	0.157341	0.159582	-0.0006986	0.283422
514.6	0.214994	0.011048	0.0192894	0.246749	0.0810519	0.0494233	0.0242474	0.157369	0.159488	-0.000982	0.283444
514.8	0.214456	0.010342	0.0193156	0.246472	0.0808365	0.0491445	0.0237645	0.157849	0.160142	-0.0009696	0.283336
515	0.214569	0.0104102	0.0194998	0.246226	0.0809835	0.0493466	0.0235865	0.158052	0.160013	-0.0014002	0.283395
515.2	0.214346	0.0102295	0.0202146	0.246292	0.0818794	0.0498093	0.0235938	0.158435	0.160314	-0.0010045	0.283819
515.4	0.213356	0.00934623	0.0198067	0.246387	0.0814111	0.0491928	0.0234391	0.158326	0.160991	-0.0009757	0.284266
515.6	0.213535	0.00921416	0.0199636	0.246362	0.0817528	0.0492943	0.023365	0.15806	0.16133	-0.0013504	0.284488
515.8	0.213644	0.00868873	0.0200647	0.246601	0.0818573	0.049525	0.0237434	0.158002	0.160863	-0.0010758	0.285151
516	0.213098	0.00799253	0.0189916	0.246553	0.0819719	0.0489098	0.023216	0.158414	0.160997	-0.0011126	0.284983
516.2	0.213102	0.00769476	0.0192699	0.246865	0.0825083	0.0490595	0.0231953	0.15803	0.161215	-0.0003592	0.284839
516.4	0.213058	0.00763508	0.0191287	0.246414	0.0819386	0.0487638	0.0230637	0.157531	0.161246	-0.0010326	0.284444
516.6	0.212916	0.00727341	0.0188886	0.24597	0.0815684	0.04882	0.0224055	0.156816	0.161381	-0.0016819	0.28407
516.8	0.213114	0.00755837	0.0180206	0.246142	0.0814553	0.0487977	0.021963	0.156352	0.161479	-0.001673	0.284044
517	0.212302	0.00758563	0.0171872	0.245371	0.0805944	0.0480682	0.0223809	0.156435	0.161404	-0.0018806	0.283818
517.2	0.212963	0.00797019	0.017459	0.245406	0.0807778	0.0479794	0.0225855	0.156533	0.161318	-0.001956	0.283374
517.4	0.212994	0.0079547	0.0174707	0.245105	0.0804414	0.0473666	0.0221573	0.156856	0.161492	-0.0021897	0.283793
517.6	0.212711	0.0081192	0.0173362	0.244951	0.0800876	0.0478316	0.0221709	0.155995	0.160834	-0.0021149	0.284395
517.8	0.212739	0.00833881	0.0176472	0.245095	0.0799228	0.0480492	0.0219751	0.155863	0.160638	-0.0026827	0.284356
518	0.212457	0.00835744	0.0174782	0.245234	0.0802803	0.0477233	0.0217587	0.155192	0.160278	-0.0027432	0.283845
518.2	0.212665	0.0087511	0.017244	0.245321	0.080356	0.0485384	0.0218433	0.155178	0.160404	-0.0032132	0.282952
518.4	0.213794	0.00963618	0.0180342	0.246222	0.0807568	0.0503685	0.0223236	0.155876	0.160831	-0.0038104	0.282853
518.6	0.213851	0.0100486	0.0189665	0.246394	0.0811232	0.050225	0.0224043	0.156293	0.160842	-0.0042143	0.282578
518.8	0.213558	0.010688	0.0191968	0.2466	0.0813816	0.0499168	0.0226304	0.156958	0.16129	-0.0039814	0.282197
519	0.213847	0.011291	0.0190308	0.246441	0.0813329	0.0504129	0.0226101	0.157246	0.160811	-0.0044779	0.281491
519.2	0.213877	0.0116187	0.0198166	0.247038	0.0815322	0.0507702	0.0229239	0.157268	0.161326	-0.0042452	0.281804
519.4	0.21373	0.0117791	0.0200124	0.247494	0.0815159	0.0503644	0.0231688	0.15686	0.161481	-0.0039999	0.281891
519.6	0.2139	0.0117223	0.0201903	0.247709	0.0814395	0.0507337	0.0234821	0.156941	0.161218	-0.0037288	0.281556
519.8	0.214129	0.0118972	0.0204726	0.248235	0.0814911	0.0501526	0.0238245	0.156877	0.161197	-0.0038618	0.280936
520	0.214184	0.0118878	0.0205272	0.248754	0.081951	0.0494197	0.0242927	0.157561	0.161959	-0.0031811	0.281141
520.2	0.214054	0.0116204	0.0205174	0.248029	0.0816917	0.0486722	0.0241814	0.157154	0.162133	-0.0033757	0.280413
520.4	0.214173	0.0116484	0.020386	0.247572	0.081327	0.0485844	0.0239265	0.15698	0.161504	-0.004246	0.279852
520.6	0.214593	0.0118847	0.020309	0.247921	0.0821239	0.0487531	0.0243327	0.156371	0.161469	-0.0039886	0.279993
520.8	0.214986	0.0121318	0.0198959	0.24803	0.082186	0.0482789	0.0245232	0.156196	0.161489	-0.0035509	0.279928
521	0.21532	0.0126756	0.0201799	0.247994	0.08213	0.0482893	0.0251738	0.156264	0.160892	-0.0034895	0.280206
521.2	0.215429	0.0125019	0.0202657	0.248339	0.0830423	0.0487257	0.0251532	0.156816	0.161155	-0.0031278	0.28074
521.4	0.215106	0.011935	0.019927	0.248328	0.082696	0.0485727	0.0244137	0.157089	0.161037	-0.0031065	0.281204
521.6	0.214949	0.0112738	0.0198294	0.248392	0.0823575	0.0485124	0.0239905	0.156832	0.160567	-0.0033422	0.280888
521.8	0.215394	0.0114034	0.0199226	0.249196	0.0827831	0.0494033	0.0243085	0.157337	0.160968	-0.0038807	0.280601
522	0.215024	0.0111179	0.0193475	0.248964	0.0827163	0.0494843	0.0239129	0.157658	0.161331	-0.0037371	0.280431
522.2	0.214664	0.0106616	0.0190691	0.248576	0.0822935	0.0497547	0.0236377	0.157772	0.161713	-0.0041453	0.280499
522.4	0.214393	0.0106055	0.0190502	0.24875	0.0822284	0.0501805	0.0237509	0.158547	0.162241	-0.0037309	0.281288
522.6	0.213964	0.00999914	0.0189104	0.24824	0.0818132	0.0499658	0.0234604	0.158365	0.161837	-0.0036051	0.281126
522.8	0.213925	0.00977334	0.0185162	0.248474	0.0818028	0.050159	0.0232159	0.15857	0.16178	-0.0038269	0.280839
523	0.214159	0.00961552	0.0184576	0.248514	0.0812838	0.050795	0.023283	0.158389	0.161952	-0.0041092	0.281066
523.2	0.213915	0.00980932	0.0189965	0.248536	0.0813833	0.0513083	0.0241849	0.157536	0.161585	-0.0034329	0.28162
523.4	0.213579	0.00925048	0.019326	0.24827	0.0813847	0.0511511	0.0240711	0.156881	0.161442	-0.003097	0.281513
523.6	0.213017	0.00906574	0.018786	0.247654	0.0810693	0.0506936	0.0238614	0.156545	0.161129	-0.0029955	0.28214
523.8	0.21318	0.00893968	0.0189323	0.24805	0.0810117	0.0503232	0.0242938	0.156696	0.161402	-0.0027892	0.282145
524	0.213396	0.00886625	0.0190286	0.247752	0.0812753	0.0503963	0.024113	0.157467	0.161843	-0.0024261	0.281827
524.2	0.213208	0.00939942	0.0188931	0.247265	0.0817048	0.050355	0.0237974	0.156967	0.161982	-0.002701	0.281556
524.4	0.213864	0.0102055	0.0194559	0.24791	0.0820899	0.0512186	0.0243359	0.157318	0.161862	-0.0021057	0.281541
524.6	0.214729	0.0108124	0.0198078	0.248324	0.0827285	0.0511626	0.0244711	0.157312	0.161641	-0.0012229	0.281555
524.8	0.214885	0.0109197	0.0195282	0.247987	0.082871	0.0510953	0.0239259	0.157703	0.16171	-0.0008355	0.281751
525	0.215249	0.0114615	0.019901	0.248262	0.0829934	0.0515258	0.024261	0.157968	0.161114	3.096e-05	0.282323
525.2	0.215593	0.0114743	0.0203509	0.248591	0.0833398	0.0519879	0.0241798	0.15868	0.162006	9.31e-06	0.28209
525.4	0.216499	0.0117016	0.020495	0.249103	0.0831329	0.0513962	0.023717	0.158616	0.162326	9.325e-05	0.281336
525.6	0.216637	0.0116034	0.0202964	0.249166	0.0826691	0.0516674	0.0238846	0.158089	0.162515	0.00070779	0.281624
525.8	0.216803	0.0123634	0.0203088	0.249612	0.082683	0.0523213	0.024039	0.158136	0.162649	0.00076309	0.282079
526	0.216471	0.0125322	0.020048	0.249339	0.0825244	0.0514862	0.0236327	0.157722	0.162632	0.00122392	0.282869
526.2	0.216452	0.0120643	0.0196389	0.249198	0.0821161	0.0515375	0.0235989	0.157247	0.162173	0.00136522	0.283055
526.4	0.216858	0.0122825	0.0200263	0.249529	0.082322	0.0523175	0.0238848	0.156996	0.16144	0.00126598	0.283416
526.6	0.217073	0.0117566	0.0201018	0.249549	0.0823344	0.0519601	0.0235273	0.156682	0.160799	0.0008288	0.283408
526.8	0.216428	0.0111698	0.0201455	0.249563	0.0818257	0.051779	0.023883	0.156539	0.16075	0.00064416	0.283982
527	0.216353	0.0113406	0.0205395	0.249259	0.0813802	0.0523652	0.0240086	0.156171	0.160367	-1.72e-06	0.283779
527.2	0.215672	0.0113206	0.0207231	0.248686	0.0817814	0.0521142	0.0240651	0.155133	0.159782	-0.0001829	0.283762
527.4	0.215463	0.0102938	0.0206117	0.248559	0.0820649	0.0520712	0.0235873	0.155168	0.159554	-0.000223	0.284374
527.6	0.214913	0.0104814	0.0204443	0.248418	0.0815434	0.0517495	0.0237413	0.155241	0.159147	-0.0010392	0.28342
527.8	0.214923	0.0105096	0.0210173	0.249073	0.0819895	0.0522029	0.0243931	0.155936	0.15974	-0.001364	0.282679
528	0.214749	0.0106857	0.0212303	0.249038	0.0825045	0.0525635	0.0245496	0.156339	0.160384	-0.0015752	0.282034
528.2	0.214687	0.0109959	0.0215915	0.249105	0.0826831	0.0530516	0.0245812	0.156237	0.160239	-0.0015937	0.281907
528.4	0.215228	0.0113339	0.0222738	0.24963	0.0830178	0.0536604	0.0250865	0.156769	0.160175	-0.0019335	0.280936
528.6	0.21467	0.0108338	0.0224788	0.249092	0.0834602	0.0537193	0.0242691	0.15679	0.160362	-0.0019856	0.280437
528.8	0.214119	0.0105935	0.022458	0.247862	0.0834016	0.0534609	0.0241273	0.157372	0.16035	-0.0022109	0.279507
529	0.21397	0.0102664	0.0228026	0.247569	0.0834117	0.0536277	0.0242475	0.157345	0.160828	-0.0024305	0.278921
529.2	0.214157	0.0101708	0.0230865	0.247843	0.0842371	0.0538945	0.0243121	0.157347	0.161324	-0.0028227	0.278416
529.4	0.214177	0.0100035	0.0225689	0.247668	0.0838528	0.0532078	0.0238223	0.157262	0.160722	-0.0027624	0.277602
529.6	0.214111	0.0104326	0.0227142	0.247772	0.083809	0.0533528	0.0242647	0.15752	0.160623	-0.0026803	0.278154
529.8	0.214323	0.0107244	0.0228355	0.247949	0.0841534	0.0527079	0.0246141	0.157723	0.160503	-0.0031089	0.277846
530	0.214288	0.010437	0.0220533	0.247264	0.0838504	0.0517835	0.0240268	0.157528	0.160027	-0.0031274	0.277695
530.2	0.213817	0.0098224	0.0212234	0.246809	0.0829809	0.0510754	0.0234954	0.157807	0.159702	-0.0028426	0.277922
530.4	0.213989	0.009813	0.0215074	0.246982	0.0829363	0.0513287	0.023733	0.158254	0.159779	-0.0025059	0.278946
530.6	0.21445	0.00991979	0.0216149	0.247185	0.082567	0.0509931	0.023713	0.158761	0.160022	-0.0022202	0.279389
530.8	0.214309	0.00990374	0.0212301	0.247006	0.0822242	0.050741	0.024103	0.158916	0.16014	-0.0020965	0.280308
531	0.214824	0.0107344	0.021378	0.24734	0.0824486	0.051398	0.0244421	0.158766	0.159986	-0.0027465	0.280193
531.2	0.214958	0.0106802	0.0213204	0.247591	0.0826473	0.0516933	0.025127	0.158593	0.159435	-0.0025587	0.280469
531.4	0.215557	0.0105581	0.0213158	0.247816	0.0826596	0.0519396	0.0254234	0.159009	0.159847	-0.0018964	0.281079
531.6	0.215953	0.0115198	0.0220038	0.24887	0.0824218	0.0528448	0.0263169	0.159516	0.160797	-0.0023707	0.280913
531.8	0.216876	0.0118187	0.0218965	0.249561	0.0829039	0.0539436	0.0269383	0.159674	0.160881	-0.0019599	0.281864
532	0.217209	0.0115984	0.0220654	0.250221	0.0831829	0.0542558	0.0266257	0.159637	0.161319	-0.0014306	0.282643
532.2	0.21761	0.0115581	0.0216782	0.250381	0.0829841	0.054712	0.0264486	0.159547	0.161479	-0.0015103	0.282558
532.4	0.217343	0.0111669	0.0215644	0.25038	0.082922	0.055024	0.0266555	0.159625	0.161246	-0.0016641	0.28206
532.6	0.216596	0.0105046	0.0212151	0.249839	0.0827633	0.0546078	0.0258104	0.159933	0.1617	-0.0015405	0.281998
532.8	0.216221	0.0100592	0.0209514	0.249636	0.0827625	0.0535734	0.0258873	0.159916	0.161785	-0.0014725	0.281527
533	0.216111	0.00970275	0.0208655	0.249553	0.082858	0.0541542	0.0259488	0.159755	0.161919	-0.0016496	0.281784
533.2	0.216418	0.00982893	0.0211622	0.249841	0.083393	0.0539167	0.0258332	0.159666	0.161254	-0.0015974	0.281609
533.4	0.215908	0.00913416	0.0202536	0.249232	0.0825777	0.052147	0.0249861	0.160598	0.161823	-0.0013369	0.28147
533.6	0.216207	0.00968399	0.020643	0.249804	0.0830713	0.0523631	0.0257193	0.160718	0.161555	-0.0009894	0.281554
533.8	0.21652	0.00979285	0.0208632	0.249327	0.0832731	0.051687	0.0259175	0.160525	0.160549	-0.0009976	0.281025
534	0.216341	0.00972853	0.0203233	0.248953	0.0830459	0.0513102	0.0253723	0.1604	0.159998	-0.0007667	0.280842
534.2	0.216179	0.0100132	0.0201951	0.248673	0.0827173	0.0512198	0.0257642	0.160752	0.159422	-9.402e-05	0.281551
534.4	0.216943	0.010428	0.020797	0.249004	0.0828172	0.0514314	0.0260554	0.161334	0.159216	-0.0003061	0.281656
534.6	0.217274	0.0107228	0.0211356	0.249087	0.0833495	0.0511989	0.0264699	0.16123	0.159397	-0.0003689	0.281475
534.8	0.216424	0.0101157	0.0202058	0.248322	0.0829208	0.050707	0.0261698	0.16119	0.158801	-0.0007826	0.281481
535	0.216999	0.0110307	0.0212464	0.248289	0.0833521	0.0515738	0.0263209	0.161418	0.158887	-0.0017255	0.281043
535.2	0.216657	0.0108914	0.0211664	0.248017	0.0835222	0.0513396	0.0263953	0.161186	0.15916	-0.001774	0.281086
535.4	0.216674	0.010978	0.0215239	0.247799	0.0838489	0.0512992	0.0257728	0.160831	0.159517	-0.0015017	0.281671
535.6	0.217165	0.0113942	0.0215797	0.247925	0.083966	0.0517451	0.0259316	0.161152	0.160052	-0.0020629	0.281704
535.8	0.216988	0.0112902	0.0212201	0.248002	0.0840342	0.0514569	0.0259179	0.160716	0.160597	-0.0021814	0.282041
536	0.215635	0.0105163	0.0202834	0.247403	0.0833842	0.0503747	0.0252766	0.160596	0.160698	-0.0020769	0.282296
536.2	0.215297	0.0102173	0.0197179	0.247014	0.0825074	0.0504788	0.0248549	0.16078	0.161172	-0.0026078	0.281978
536.4	0.214373	0.0099533	0.0196031	0.247221	0.0831846	0.0505671	0.0248125	0.160338	0.161342	-0.0024269	0.28226
536.6	0.213854	0.00971113	0.0192531	0.247519	0.0827583	0.0505054	0.0242656	0.16017	0.161707	-0.0026213	0.282256
536.8	0.21436	0.00983246	0.0195006	0.247788	0.0827875	0.050735	0.0246679	0.159786	0.161906	-0.002905	0.282112
537	0.214474	0.00983871	0.0199194	0.248043	0.0829636	0.0514658	0.0250966	0.159696	0.162121	-0.0027194	0.282823
537.2	0.214279	0.0095406	0.0200286	0.248566	0.0832178	0.051322	0.0251746	0.159669	0.162423	-0.002299	0.28295
537.4	0.214443	0.00942536	0.0203161	0.249045	0.0831997	0.0516094	0.0252033	0.159894	0.16252	-0.0017091	0.282675
537.6	0.21513	0.0100616	0.0210958	0.249621	0.0837979	0.0527234	0.02589	0.159933	0.162374	-0.0019054	0.28276
537.8	0.215178	0.0098574	0.0211756	0.249434	0.0836751	0.0524588	0.026145	0.160013	0.162377	-0.0016964	0.282176
538	0.214856	0.00954083	0.0204615	0.249243	0.0833359	0.0521495	0.025679	0.159923	0.162281	-0.0013427	0.281556
538.2	0.214795	0.00985619	0.0203941	0.24927	0.0834005	0.0519851	0.0258157	0.160572	0.162363	-0.0013814	0.282174
538.4	0.214943	0.00944726	0.020591	0.249591	0.0833003	0.0521348	0.0259757	0.160822	0.162691	-0.0014378	0.281902
538.6	0.214621	0.00904551	0.0200841	0.248831	0.0831106	0.0517105	0.0254521	0.160638	0.162348	-0.0013749	0.281481
538.8	0.213745	0.00907976	0.0198689	0.248585	0.0830381	0.0512295	0.0249086	0.161205	0.162524	-0.0020647	0.28136
539	0.213781	0.00947985	0.0205396	0.248705	0.0830758	0.0517225	0.0251207	0.161756	0.162822	-0.0025115	0.281126
539.2	0.212949	0.00866299	0.019871	0.248031	0.0826615	0.0510488	0.0249813	0.161068	0.162099	-0.0022315	0.280813
539.4	0.213099	0.0087065	0.0202751	0.247848	0.0828333	0.051046	0.0246968	0.161275	0.162611	-0.0020376	0.280729
539.6	0.213197	0.00938347	0.0200996	0.247581	0.082704	0.0518753	0.0254966	0.161898	0.163477	-0.0022526	0.280924
539.8	0.21275	0.00919618	0.0199413	0.247804	0.0824929	0.0521416	0.0255621	0.161426	0.162918	-0.0025869	0.280916
540	0.213137	0.00927628	0.0197127	0.247476	0.0827427	0.0518958	0.0255788	0.161256	0.162235	-0.0029002	0.280892
540.2	0.213506	0.00957385	0.0199196	0.247567	0.0825935	0.0528229	0.025827	0.161131	0.162594	-0.0032061	0.280958
540.4	0.213652	0.00978664	0.0200104	0.247368	0.0827766	0.0530331	0.0260471	0.160646	0.161475	-0.0028589	0.280845
540.6	0.214141	0.00972666	0.0204434	0.24743	0.0825297	0.0527939	0.0259169	0.160467	0.161174	-0.003263	0.280406
540.8	0.214874	0.00987457	0.0210056	0.247443	0.0828852	0.0533631	0.0264848	0.159537	0.161096	-0.0033381	0.280965
541	0.214842	0.00958438	0.0213295	0.24779	0.0831638	0.0534955	0.0267544	0.159108	0.160569	-0.0031114	0.280789
541.2	0.215196	0.00954738	0.0216711	0.247735	0.0835326	0.0531725	0.026235	0.158939	0.160646	-0.0029347	0.280426
541.4	0.215862	0.0094964	0.0216202	0.248074	0.0834995	0.0533892	0.0262099	0.158493	0.16011	-0.0029578	0.280084
541.6	0.215837	0.00964969	0.021422	0.248152	0.0836465	0.053132	0.0260685	0.15893	0.160624	-0.0026754	0.28035
541.8	0.21601	0.00962064	0.0214173	0.248432	0.0839326	0.052029	0.0254712	0.158136	0.160824	-0.0023405	0.279915
542	0.216131	0.0101227	0.02114	0.248612	0.0844638	0.0512602	0.0253123	0.157799	0.160893	-0.001785	0.280282
542.2	0.216291	0.0105935	0.0212442	0.248824	0.0844921	0.0517993	0.0251832	0.157907	0.160525	-0.0020976	0.281107
542.4	0.216065	0.0106201	0.0215065	0.248977	0.0843845	0.0510557	0.025263	0.1574	0.160561	-0.0019877	0.280497
542.6	0.215628	0.0106641	0.0213251	0.249158	0.0844309	0.0505441	0.025016	0.157718	0.160894	-0.0019799	0.280536
542.8	0.215082	0.0106242	0.0214742	0.249249	0.0840421	0.0505384	0.024814	0.158235	0.161375	-0.0019126	0.280444
543	0.215379	0.0110104	0.0220349	0.24943	0.083455	0.0508542	0.0251901	0.15826	0.16118	-0.0019077	0.280428
543.2	0.21521	0.0109524	0.0221392	0.249613	0.0835511	0.0504399	0.0253026	0.157803	0.160771	-0.0013242	0.280482
543.4	0.214939	0.0115591	0.0221757	0.250228	0.0836143	0.0512165	0.0253358	0.158039	0.161057	-0.0018429	0.280472
543.6	0.215711	0.0128895	0.0227256	0.251183	0.0839325	0.0525347	0.0261739	0.157921	0.160316	-0.0029132	0.280219
543.8	0.215919	0.0128962	0.0225818	0.251553	0.0842967	0.0523435	0.0266798	0.158201	0.160488	-0.0029583	0.280245
544	0.216191	0.0132293	0.0227552	0.251588	0.0842676	0.0524472	0.0271507	0.158415	0.160389	-0.0038842	0.279834
544.2	0.215617	0.0135524	0.0227633	0.251407	0.0836892	0.0529062	0.0273066	0.158472	0.160242	-0.0039256	0.279924
544.4	0.215658	0.0132331	0.0225812	0.251602	0.0840219	0.0528676	0.0275131	0.158465	0.15984	-0.0036786	0.279857
544.6	0.215705	0.0131077	0.022508	0.251579	0.0840046	0.0530553	0.0274209	0.158354	0.159442	-0.0042281	0.279652
544.8	0.21624	0.013559	0.0227314	0.251958	0.08393	0.0536053	0.0274472	0.158506	0.159396	-0.0047377	0.279837
545	0.216267	0.0135591	0.0223666	0.252258	0.0842624	0.0535286	0.02713	0.158967	0.159273	-0.0048034	0.279852
545.2	0.215937	0.0134313	0.0224469	0.251972	0.0841992	0.0535776	0.0263283	0.158688	0.159181	-0.0045086	0.280207
545.4	0.215954	0.0132965	0.0219758	0.251702	0.0839976	0.053496	0.0261834	0.158397	0.159073	-0.004544	0.28069
545.6	0.215343	0.0132645	0.0221397	0.251399	0.084469	0.0532528	0.0256621	0.158931	0.159943	-0.0041348	0.281009
545.8	0.215636	0.0126978	0.0219833	0.250894	0.0843872	0.0528547	0.0251215	0.159021	0.160465	-0.003354	0.28149
546	0.215772	0.0126546	0.0220036	0.250524	0.0842424	0.0529865	0.0250206	0.159394	0.160266	-0.0024147	0.282063
546.2	0.215253	0.012086	0.0218013	0.249965	0.0835382	0.0526997	0.0242731	0.159643	0.160633	-0.0023189	0.28259
546.4	0.214853	0.0116423	0.021741	0.249681	0.0835293	0.051909	0.0245555	0.159667	0.161095	-0.0013738	0.282237
546.6	0.21505	0.011121	0.0215895	0.249076	0.0832234	0.0519266	0.0240664	0.1601	0.161356	-0.001025	0.282779
546.8	0.214938	0.0108301	0.0210488	0.248473	0.082681	0.0517965	0.0236395	0.159673	0.160939	-0.0005972	0.282934
547	0.215396	0.010988	0.021511	0.248894	0.0829006	0.0524645	0.0244233	0.160073	0.160637	-0.0002104	0.283126
547.2	0.215003	0.0103236	0.0209609	0.248968	0.0828256	0.0516453	0.0238435	0.159984	0.160203	-0.0001662	0.283194
547.4	0.214477	0.010406	0.0204569	0.248924	0.0826782	0.0521115	0.0237322	0.159964	0.160833	-0.0008044	0.283008
547.6	0.214333	0.0102431	0.0202968	0.248982	0.0824642	0.0524254	0.0241558	0.16029	0.161222	-0.0006332	0.283051
547.8	0.213809	0.00927684	0.0201343	0.248747	0.0824825	0.0519327	0.0238516	0.160195	0.161263	-0.0001443	0.283572
548	0.213512	0.00916025	0.0199275	0.248719	0.0825321	0.0519518	0.0235617	0.159695	0.160903	-0.000649	0.282847
548.2	0.213616	0.00914944	0.0195993	0.248844	0.0823394	0.0526391	0.0241868	0.159449	0.160652	-0.000536	0.282697
548.4	0.214166	0.00927307	0.0196795	0.248888	0.0826315	0.0523664	0.0244275	0.15937	0.160067	-0.0005562	0.282467
548.6	0.214465	0.00967308	0.0202186	0.248798	0.0822994	0.0521201	0.0243118	0.159539	0.159706	-0.0010732	0.28219
548.8	0.214621	0.00999031	0.0206364	0.249397	0.0823537	0.0529894	0.0248643	0.159643	0.159735	-0.0013553	0.282605
549	0.214495	0.00979353	0.0203505	0.249229	0.0825588	0.052938	0.0246445	0.158657	0.158943	-0.001277	0.282429
549.2	0.21401	0.00992864	0.0205117	0.248585	0.0820538	0.052602	0.0244599	0.158369	0.159416	-0.0012445	0.282311
549.4	0.213825	0.00979559	0.0200695	0.248154	0.0815971	0.0522292	0.0246584	0.158225	0.159094	-0.0014434	0.282285
549.6	0.213904	0.0101556	0.0205892	0.248625	0.0818388	0.0527429	0.0252419	0.158427	0.159049	-0.0014665	0.28194
549.8	0.214465	0.0104787	0.021142	0.248686	0.0819981	0.0528272	0.0256152	0.158299	0.159575	-0.0008817	0.282462
550	0.214321	0.0107743	0.0210639	0.24866	0.0820248	0.0526899	0.025995	0.158397	0.159731	-0.0004666	0.282889
550.2	0.214549	0.0112794	0.0214402	0.249223	0.0819475	0.0528951	0.0264548	0.158597	0.160287	-0.0002615	0.283315
550.4	0.215101	0.011571	0.0218565	0.249551	0.0829682	0.0528718	0.0272889	0.158428	0.160183	1.984e-05	0.283289
550.6	0.215175	0.0114213	0.0214613	0.249582	0.0828977	0.053179	0.0273281	0.158843	0.160585	-0.0003808	0.283264
550.8	0.215695	0.0120292	0.0218455	0.250078	0.0830112	0.0539581	0.0274911	0.158603	0.160137	-0.0009966	0.282832
551	0.216367	0.0124203	0.0228299	0.250914	0.0837376	0.05422	0.0279816	0.159351	0.160659	-0.001015	0.282898
551.2	0.215752	0.0116319	0.022522	0.250847	0.0838962	0.0538431	0.0274441	0.159626	0.162204	-0.0007271	0.282818
551.4	0.215269	0.0111367	0.022273	0.250376	0.0832141	0.0540368	0.0270835	0.159369	0.162252	-0.0006102	0.282418
551.6	0.214959	0.0107434	0.022189	0.25025	0.0832259	0.0539514	0.0265281	0.159147	0.162237	-0.0001414	0.282617
551.8	0.215172	0.0102496	0.0223949	0.249986	0.0834466	0.0536486	0.0256703	0.158784	0.161746	-0.0001229	0.282269
552	0.215556	0.0105421	0.0224563	0.249829	0.083711	0.0539583	0.0253705	0.158636	0.161148	-0.0006951	0.281483
552.2	0.215982	0.011018	0.0231282	0.249719	0.0837711	0.0537156	0.0260558	0.158787	0.160906	-0.0005701	0.2821
552.4	0.216365	0.0110842	0.0238352	0.249624	0.0842157	0.0531155	0.0260632	0.158539	0.160839	2.924e-05	0.282026
552.6	0.216392	0.0106236	0.0234565	0.249375	0.0836065	0.0524469	0.0259335	0.158675	0.160631	-0.000398	0.28174
552.8	0.216387	0.0103817	0.0227709	0.249324	0.0835025	0.0523547	0.0258469	0.157606	0.159786	-0.0003686	0.28181
553	0.216822	0.0106446	0.022655	0.249384	0.0835645	0.0523629	0.0259334	0.157489	0.160089	3.052e-05	0.281364
553.2	0.216099	0.0107335	0.0222968	0.248659	0.0825435	0.0515943	0.0257548	0.157751	0.16052	-3.734e-05	0.281363
553.4	0.216135	0.010808	0.0224859	0.248546	0.082705	0.0514511	0.0259063	0.157253	0.159812	-6.146e-05	0.281766
553.6	0.21642	0.0112936	0.0230591	0.249286	0.0834882	0.052075	0.0266512	0.157419	0.160381	2.947e-05	0.281567
553.8	0.216238	0.0110122	0.0231062	0.248938	0.083343	0.0520375	0.0267733	0.157602	0.160414	-1.73e-05	0.281692
554	0.216389	0.0111459	0.022481	0.248763	0.0833235	0.0517162	0.0266157	0.157992	0.160406	-0.0001607	0.281631
554.2	0.216631	0.0115897	0.0227496	0.249544	0.0833228	0.052423	0.0273016	0.157989	0.160102	-0.0001089	0.281958
554.4	0.217343	0.0121253	0.0227973	0.250287	0.0840445	0.0529236	0.0277928	0.158488	0.159811	-0.0006866	0.281571
554.6	0.217255	0.0120876	0.0223417	0.250485	0.0839095	0.0527829	0.027492	0.159258	0.160249	-0.0011441	0.281502
554.8	0.217872	0.0123473	0.0223694	0.251241	0.0842667	0.0535632	0.0277632	0.159368	0.160346	-0.0019748	0.281221
555	0.218231	0.0122216	0.0225058	0.251654	0.0851881	0.0541647	0.0281384	0.160259	0.161065	-0.0012316	0.281328
555.2	0.217782	0.0116512	0.0219984	0.251484	0.0852722	0.0540786	0.0275878	0.16035	0.161295	-0.0011715	0.281066
555.4	0.217685	0.0114392	0.0214388	0.251601	0.0848153	0.0539272	0.0273339	0.159817	0.161032	-0.0014562	0.281096
555.6	0.217762	0.0115228	0.0216706	0.252012	0.0849944	0.0546238	0.0273007	0.159845	0.161344	-0.0014624	0.281301
555.8	0.217986	0.011411	0.0217543	0.251831	0.0850948	0.0540749	0.0267829	0.159692	0.161129	-0.0018802	0.280835
556	0.218414	0.0117796	0.0220326	0.252079	0.0855796	0.0545012	0.0275355	0.159292	0.161008	-0.0022267	0.280998
556.2	0.218872	0.0122797	0.0225171	0.252347	0.0858463	0.0548199	0.0282823	0.159129	0.161093	-0.0015993	0.281542
556.4	0.21961	0.012706	0.0228649	0.252347	0.0860862	0.0542626	0.0283514	0.159261	0.161487	-0.0013089	0.281478
556.6	0.219174	0.012338	0.0223864	0.251814	0.0859279	0.053685	0.0283048	0.159042	0.16147	-0.0018244	0.28141
556.8	0.219625	0.0125425	0.022654	0.252	0.085915	0.0547012	0.0289176	0.158937	0.16121	-0.0015062	0.281538
557	0.219804	0.0134222	0.0239641	0.252019	0.0860855	0.0553795	0.0293863	0.159815	0.161962	-0.00139	0.281713
557.2	0.218466	0.0131586	0.0235288	0.25155	0.0856515	0.0543	0.029201	0.159444	0.161952	-0.0017953	0.282044
557.4	0.218777	0.0131717	0.0238354	0.251542	0.0861869	0.0550091	0.0296139	0.158823	0.161223	-0.001682	0.282233
557.6	0.219241	0.0141002	0.0246707	0.252052	0.0868753	0.0563483	0.0306737	0.158563	0.160857	-0.0018011	0.282103
557.8	0.218784	0.0141279	0.0245036	0.25113	0.0867279	0.0560747	0.0307328	0.158511	0.160577	-0.0020424	0.282613
558	0.218653	0.013849	0.0235957	0.250355	0.0862745	0.055757	0.0306355	0.15885	0.160287	-0.0021219	0.282689
558.2	0.218126	0.0140237	0.0236125	0.250423	0.0861633	0.0559312	0.0309806	0.159292	0.160011	-0.0020896	0.283213
558.4	0.217734	0.0134899	0.023263	0.250493	0.0865608	0.0553855	0.0308987	0.159669	0.160199	-0.0021518	0.283173
558.6	0.216522	0.0126076	0.0222216	0.250049	0.086249	0.054362	0.0302426	0.15966	0.160406	-0.0026332	0.282929
558.8	0.215892	0.0123584	0.0215516	0.249715	0.0859037	0.0543015	0.0297602	0.15942	0.160111	-0.0027721	0.282174
559	0.215278	0.0120088	0.0214129	0.249568	0.0862346	0.0535746	0.0288752	0.159421	0.160325	-0.0019981	0.281941
559.2	0.215057	0.0116859	0.0210873	0.249767	0.0861798	0.0529408	0.028307	0.159216	0.159543	-0.0019222	0.28175
559.4	0.21522	0.0116048	0.0214099	0.249949	0.0859597	0.0528424	0.0278646	0.15863	0.159524	-0.001693	0.281676
559.6	0.21555	0.0120052	0.0221739	0.250275	0.0861794	0.0531278	0.0282595	0.158483	0.159645	-0.0015192	0.281446
559.8	0.21531	0.0116233	0.022018	0.250075	0.0860379	0.0525754	0.027442	0.158063	0.15923	-0.0017274	0.280868
560	0.215933	0.0117738	0.0229593	0.250418	0.0861987	0.053357	0.0280793	0.158217	0.158787	-0.0013252	0.281013
560.2	0.216073	0.011907	0.0232291	0.250622	0.0862709	0.0530428	0.0278253	0.158498	0.158517	-0.0008833	0.281074
[truncated: 5,501 more rows]

## Sheet: Fig 5G
Activity Norm WT	500nM/ATP			500nM/pNPTMP			500nM/cGAMP
D28A	0.660497	0.278848		0.590211	0.590749		0.665534	0.782337
Y33A	0.646321	0.789304		1.02857	0.909605		0.557217	0.712378
Y56A	0.813205	0.678554		0.927412	0.931943		0.518321	0.553159
R99A	0.872171	0.777037		1.02273	0.939892		0.66548	0.757608
Y102A	-0.04139	0.107541		0.432886	0.418168		0.925307	0.962398
Y105A	0.01344	0.203581	0.11395	0.489162	0.334754		0.559926	0.335726
wt	1	1		1	1		1	1
PBS	0	0		0	0		0	0

## Sheet: Fig 5H
Time (sec)	VH27.2-ENPP1 H380A	VH27.2-ENPP1 K528A	VH27.2-ENPP1 F346A	VH27.2-ENPP1 WT
331.4	-0.0001548	0.00864526	0.00683393	0.0018878
331.6	0.00063097	0.0078186	0.00649928	0.00195408
331.8	0.00106372	0.00706799	0.00608292	0.00161648
332	0.00080183	0.0061983	0.00565287	0.00209789
332.2	0.00135887	0.00590365	0.00606205	0.0022581
332.4	0.00194208	0.00546987	0.00599654	0.00208626
332.6	0.00162421	0.00493612	0.00528267	0.00259174
332.8	0.00203479	0.00536023	0.00570722	0.00339658
333	0.00287308	0.00560189	0.00599372	0.00361679
333.2	0.0028193	0.00568804	0.00556599	0.00437375
333.4	0.00285111	0.00607698	0.00610523	0.00479155
333.6	0.00294931	0.00699887	0.00695056	0.00531239
333.8	0.00321398	0.00750314	0.00750609	0.00488869
334	0.00391578	0.00817305	0.0082374	0.00591828
334.2	0.00389174	0.00901518	0.0087512	0.00636055
334.4	0.0049485	0.00979592	0.00921712	0.00599505
334.6	0.00464538	0.0107345	0.00845756	0.0064353
334.8	0.00450013	0.0122512	0.00879144	0.00681175
335	0.00534322	0.0127213	0.00867273	0.00680971
335.2	0.00541177	0.0126653	0.00890045	0.00734989
335.4	0.00536768	0.0134578	0.0090471	0.00902811
335.6	0.00596901	0.0135226	0.00918643	0.00947091
335.8	0.00559178	0.0142495	0.00989419	0.00945742
336	0.00575146	0.0148832	0.0102622	0.0102744
336.2	0.00692385	0.0153781	0.0108371	0.0110687
336.4	0.006417	0.0159576	0.0106913	0.0109965
336.6	0.00622208	0.0163911	0.010982	0.0124192
336.8	0.00795252	0.016769	0.011696	0.0133565
337	0.00828345	0.0169312	0.011938	0.0136499
337.2	0.00801585	0.0167361	0.0119135	0.0142696
337.4	0.00888884	0.0170145	0.0127195	0.0151937
337.6	0.0085546	0.0179797	0.0135319	0.0159145
337.8	0.00830702	0.0182157	0.0138573	0.0158484
338	0.00877989	0.0193517	0.0144396	0.0163234
338.2	0.00841056	0.020417	0.0138658	0.0162485
338.4	0.00879487	0.0213996	0.0148349	0.0153639
338.6	0.00872767	0.0223131	0.0146708	0.0154858
338.8	0.00867649	0.0228956	0.0157827	0.0157435
339	0.00871267	0.0234685	0.0156435	0.0158354
339.2	0.00816701	0.0241349	0.015143	0.0163455
339.4	0.00733118	0.0249105	0.0149654	0.0168425
339.6	0.00738399	0.0252257	0.0147355	0.0163217
339.8	0.00776738	0.0264093	0.0150775	0.0158431
340	0.00784412	0.0269212	0.0146099	0.0166712
340.2	0.0080094	0.0279947	0.01448	0.0170618
340.4	0.0078577	0.0284115	0.0141897	0.0171051
340.6	0.00706513	0.02863	0.014284	0.0185633
340.8	0.00737505	0.0290383	0.0144662	0.0192658
341	0.00681	0.0299999	0.0145117	0.019908
341.2	0.00620226	0.0298499	0.0143299	0.0209955
341.4	0.00606338	0.0300572	0.0142109	0.0222961
341.6	0.00572418	0.0298173	0.0143141	0.0224057
341.8	0.00538095	0.0291126	0.0146569	0.022966
342	0.00499233	0.0298977	0.014935	0.0242077
342.2	0.00546703	0.0297239	0.0160451	0.0245456
342.4	0.00576592	0.0295427	0.0171611	0.0242373
342.6	0.00583376	0.0300545	0.0176383	0.0254261
342.8	0.00577793	0.0308135	0.0195095	0.02544
343	0.00576209	0.0308775	0.0194395	0.0258514
343.2	0.00650102	0.0314973	0.0191772	0.026139
343.4	0.007119	0.0321245	0.0199307	0.0259006
343.6	0.00861368	0.0322608	0.020001	0.0259335
343.8	0.00915072	0.0327084	0.0207054	0.0266095
344	0.00938786	0.0330966	0.0209137	0.0271685
344.2	0.00938384	0.0333128	0.020643	0.0276422
344.4	0.00876682	0.0332311	0.0206214	0.0280869
344.6	0.00819681	0.0334414	0.0204509	0.0284492
344.8	0.00825271	0.0339304	0.0206786	0.0288431
345	0.00738247	0.0340863	0.020168	0.0289305
345.2	0.00678788	0.0334936	0.0199722	0.0289136
345.4	0.00700189	0.0324717	0.0193685	0.0293888
345.6	0.00756068	0.0322803	0.0193277	0.029009
345.8	0.0070365	0.0326981	0.0201412	0.0292438
346	0.00729467	0.0331154	0.0201683	0.0293018
346.2	0.0079277	0.0337319	0.0208952	0.0295208
346.4	0.00767581	0.034512	0.0213779	0.0294999
346.6	0.00856938	0.0352078	0.0215578	0.0309397
346.8	0.00908784	0.0360505	0.022356	0.0309678
347	0.00914929	0.0367797	0.0217075	0.0316303
347.2	0.0104717	0.0377979	0.0211869	0.0316404
347.4	0.0103406	0.0388155	0.0217565	0.0324645
347.6	0.0106672	0.0393408	0.0225167	0.0326678
347.8	0.0107925	0.0401299	0.0228499	0.0326371
348	0.0104056	0.0409804	0.0228998	0.0331717
348.2	0.00981753	0.0416181	0.0231869	0.0333642
348.4	0.00983398	0.0419641	0.023151	0.0333848
348.6	0.00916314	0.0428364	0.0228349	0.0340366
348.8	0.00818748	0.0440983	0.023808	0.0342655
349	0.00853014	0.0442924	0.024567	0.0338547
349.2	0.00859069	0.0443794	0.0245429	0.0346046
349.4	0.00892995	0.0445037	0.0248048	0.0351001
349.6	0.00956114	0.04564	0.0250018	0.0348858
349.8	0.00895178	0.0456881	0.0255019	0.0357898
350	0.00870797	0.0454475	0.0260282	0.0369173
350.2	0.00930441	0.0461507	0.0262681	0.037837
350.4	0.0089575	0.0455518	0.0262452	0.0387589
350.6	0.00901806	0.0456895	0.0258343	0.0402379
350.8	0.00927917	0.0458538	0.0260398	0.0401087
351	0.0089242	0.0463709	0.0258768	0.040129
351.2	0.00871376	0.0462263	0.0259984	0.0403051
351.4	0.00914147	0.0465459	0.027264	0.040443
351.6	0.00926201	0.0468324	0.0279566	0.0397409
351.8	0.00889748	0.0468314	0.0280675	0.0393491
352	0.00888351	0.0472953	0.0288485	0.0396801
352.2	0.00823214	0.0473043	0.0288729	0.0398145
352.4	0.00771789	0.0476662	0.0290187	0.039629
352.6	0.00798222	0.0484338	0.0293634	0.04007
352.8	0.00781375	0.0487803	0.0303544	0.0405738
353	0.00812037	0.0487506	0.0310874	0.0407392
353.2	0.00779883	0.0490279	0.0308725	0.0414879
353.4	0.00774065	0.0493861	0.0312123	0.0422159
353.6	0.00768466	0.0500858	0.031455	0.0429266
353.8	0.00737135	0.050017	0.0316073	0.0434995
354	0.0073169	0.0503375	0.0317009	0.044277
354.2	0.00721234	0.0515147	0.0309265	0.0444136
354.4	0.0071312	0.0515746	0.0311517	0.0448437
354.6	0.00729882	0.0526573	0.0309009	0.0451102
354.8	0.00714425	0.053578	0.0312567	0.045738
355	0.00696991	0.0541529	0.0314963	0.0458298
355.2	0.00762613	0.0540887	0.0316293	0.0464677
355.4	0.00803465	0.0542956	0.0326868	0.0469203
355.6	0.00782956	0.0555777	0.0334273	0.0468231
355.8	0.00811961	0.0556668	0.0334616	0.0467404
356	0.0084091	0.0562251	0.0335986	0.0476008
356.2	0.0078521	0.0570388	0.0342651	0.0476648
356.4	0.00833191	0.057438	0.0342481	0.0472172
356.6	0.00847164	0.0573459	0.0340431	0.0480278
356.8	0.0079512	0.057888	0.0339788	0.0478316
357	0.00866827	0.0577373	0.0339664	0.0476984
357.2	0.00806596	0.0578135	0.0337012	0.0487069
357.4	0.00812783	0.0578229	0.0339922	0.0496758
357.6	0.00839382	0.0579298	0.0341189	0.0499158
357.8	0.00782946	0.0582169	0.0337576	0.050284
358	0.00746985	0.0592182	0.0344143	0.051082
358.2	0.00685213	0.0597303	0.0344614	0.0511679
358.4	0.00646276	0.0599364	0.0351295	0.0513712
358.6	0.00609333	0.0611106	0.0354407	0.0519556
358.8	0.00693202	0.0617372	0.0358042	0.0527789
359	0.00697922	0.0619258	0.0363646	0.0528059
359.2	0.00716783	0.0627129	0.037414	0.0532045
359.4	0.0079406	0.0633201	0.037554	0.0537936
359.6	0.00803426	0.0647392	0.0383658	0.0539421
359.8	0.00811584	0.0648262	0.0386561	0.0540594
360	0.00883747	0.0653088	0.0385267	0.0545856
360.2	0.008628	0.0657921	0.0388076	0.0546988
360.4	0.00891981	0.0662647	0.038037	0.0545414
360.6	0.00841817	0.0660418	0.0375247	0.0546372
360.8	0.0080838	0.0665504	0.0368659	0.0550849
361	0.00830541	0.0664795	0.0373012	0.0559095
361.2	0.00841421	0.0668199	0.0367536	0.0568882
361.4	0.00795351	0.0670498	0.0369571	0.0576109
361.6	0.00707004	0.0673974	0.0370917	0.058248
361.8	0.00735205	0.067965	0.0366201	0.0585767
362	0.00678132	0.068336	0.0369883	0.0595886
362.2	0.00658499	0.0683838	0.0368427	0.0591189
362.4	0.00707847	0.0691096	0.0366265	0.0586372
362.6	0.00681865	0.0696409	0.0366411	0.0594493
362.8	0.0071126	0.070321	0.0366713	0.0596288
363	0.00708199	0.0709328	0.0367268	0.059256
363.2	0.00719646	0.0711849	0.0367988	0.0595892
363.4	0.00814041	0.0712875	0.0366677	0.0606299
363.6	0.00878291	0.0710128	0.0376549	0.0605846
363.8	0.00896172	0.0703799	0.0376992	0.0608586
364	0.00909214	0.0706264	0.0377474	0.0620238
364.2	0.00959569	0.0704566	0.0383542	0.0622627
364.4	0.00940273	0.0702521	0.0378901	0.0629862
364.6	0.00868696	0.070162	0.0387288	0.0633608
364.8	0.00940277	0.0703919	0.0385023	0.0641683
365	0.00989261	0.0701649	0.0387078	0.064676
365.2	0.00959498	0.0705471	0.038491	0.0653093
365.4	0.00915372	0.0710589	0.0390047	0.0656154
365.6	0.00989289	0.0708755	0.03941	0.0656501
365.8	0.010517	0.071339	0.0397912	0.0653396
366	0.00998669	0.0720373	0.0403655	0.0656046
366.2	0.0101067	0.0724633	0.0405024	0.0652685
366.4	0.00972385	0.0733179	0.0411595	0.0657095
366.6	0.00957245	0.0733397	0.0414997	0.0661912
366.8	0.010254	0.0734633	0.0417744	0.0660483
367	0.0104043	0.074136	0.042006	0.0664053
367.2	0.0108942	0.0743015	0.0426386	0.0669634
367.4	0.0117583	0.0740655	0.0427452	0.0677784
367.6	0.0119322	0.0747056	0.043047	0.067718
367.8	0.011301	0.0750698	0.0433841	0.0679415
368	0.0114221	0.0753696	0.0431756	0.0687572
368.2	0.0117155	0.0759086	0.0428829	0.0690193
368.4	0.010585	0.0764635	0.0423849	0.0690259
368.6	0.0102273	0.0771118	0.0425001	0.069096
368.8	0.00984035	0.077301	0.041475	0.0693207
369	0.00904305	0.0778661	0.0415355	0.0692365
369.2	0.00918574	0.0783624	0.0411267	0.0696498
369.4	0.00832564	0.0790081	0.0412154	0.0703318
369.6	0.00775146	0.079435	0.0415166	0.0702895
369.8	0.00778393	0.0793831	0.0417973	0.0704841
370	0.0070568	0.0801928	0.0421508	0.0715254
370.2	0.007103	0.0806199	0.0427699	0.0717782
370.4	0.00783095	0.0808803	0.0430941	0.0720603
370.6	0.00795204	0.0807133	0.0431141	0.0727056
370.8	0.00791089	0.0815936	0.0437177	0.0730267
371	0.00893218	0.0824393	0.0439579	0.0730265
371.2	0.0093108	0.0824417	0.0438815	0.073641
371.4	0.00933323	0.0830178	0.0435235	0.0744318
371.6	0.0102675	0.0837236	0.0438517	0.0739584
371.8	0.0104805	0.0834514	0.0441425	0.0739838
372	0.0106266	0.0837569	0.0442231	0.0745458
372.2	0.0113915	0.084384	0.0445236	0.0740836
372.4	0.0101274	0.0845973	0.0444947	0.0743156
372.6	0.0100698	0.0845076	0.0444799	0.0748917
372.8	0.0102714	0.0850352	0.0446207	0.0743357
373	0.0103504	0.0850152	0.0444767	0.0746523
373.2	0.0104491	0.0851642	0.0439403	0.0752539
373.4	0.0100784	0.0856732	0.0442002	0.0759155
373.6	0.010326	0.0854615	0.0440424	0.0759374
373.8	0.0107357	0.0852364	0.0442281	0.0766146
374	0.0105455	0.0857031	0.0438136	0.077246
374.2	0.00984979	0.0855613	0.0438782	0.0770428
374.4	0.00964459	0.0850299	0.0442283	0.0770162
374.6	0.00932458	0.0852255	0.0440775	0.0774339
374.8	0.008662	0.085621	0.0436374	0.077806
375	0.00872871	0.0855486	0.0437738	0.0779543
375.2	0.00825296	0.0860403	0.043392	0.0787022
375.4	0.00821658	0.0860438	0.0425398	0.0798438
375.6	0.00839036	0.0862781	0.0435328	0.0795976
375.8	0.00865921	0.0868135	0.0436543	0.0802609
376	0.00798527	0.0870471	0.043768	0.0814335
376.2	0.00796073	0.0878601	0.0443796	0.0812985
376.4	0.00694123	0.0880462	0.0445889	0.0815837
376.6	0.00721571	0.0884921	0.0450322	0.0817802
376.8	0.00735874	0.0894832	0.0456321	0.0815918
377	0.00737347	0.0895969	0.0462809	0.081758
377.2	0.00768273	0.0900606	0.0461059	0.0822371
377.4	0.00792035	0.090665	0.0468309	0.0832721
377.6	0.00817294	0.0905756	0.0467524	0.083394
377.8	0.00870832	0.0903434	0.0464868	0.0838882
378	0.00814316	0.0902823	0.0461856	0.0846023
378.2	0.00783319	0.0904968	0.0467896	0.0836626
378.4	0.00835053	0.0901971	0.0465242	0.0838175
378.6	0.00781361	0.0909229	0.0458128	0.0848046
378.8	0.00770559	0.0910991	0.0458741	0.0853798
379	0.00853053	0.0907732	0.0455648	0.0852958
379.2	0.00885481	0.0912581	0.0448006	0.0860284
379.4	0.00915775	0.0917248	0.0440377	0.0868512
379.6	0.00971397	0.0923412	0.0438434	0.0863895
379.8	0.00972486	0.0928775	0.0431141	0.0873502
380	0.00952973	0.0936106	0.0436909	0.0878423
380.2	0.0102036	0.0941338	0.0432715	0.0876502
380.4	0.00992617	0.0941784	0.0431036	0.0884772
380.6	0.0100707	0.0952228	0.0430028	0.0893189
380.8	0.0105827	0.0953271	0.0429653	0.0889443
381	0.010305	0.0954878	0.043196	0.0894017
381.2	0.0103466	0.0960875	0.0432913	0.0899491
381.4	0.0110336	0.096923	0.0434586	0.0902069
381.6	0.0104699	0.0972903	0.0438192	0.089957
381.8	0.00975682	0.0978275	0.0444204	0.0901814
382	0.0093278	0.0982693	0.0448877	0.0905887
382.2	0.0089132	0.0988336	0.0453797	0.0903403
382.4	0.00800947	0.0987444	0.0461586	0.090839
382.6	0.00792241	0.0986436	0.0463342	0.091503
382.8	0.00755946	0.0988501	0.0467031	0.0915466
383	0.00745377	0.0988414	0.0461131	0.0915264
383.2	0.00776574	0.0997375	0.0462748	0.0912452
383.4	0.00731253	0.100275	0.0459636	0.0911594
383.6	0.00715163	0.100333	0.0456948	0.090572
383.8	0.00727402	0.100452	0.0459632	0.090898
384	0.00724915	0.100809	0.0458644	0.0916573
384.2	0.00713955	0.101555	0.0455003	0.0923443
384.4	0.007514	0.101817	0.0460736	0.0924916
384.6	0.00739797	0.102115	0.0455868	0.0931121
384.8	0.00738564	0.102446	0.0458841	0.0936047
385	0.00760358	0.102809	0.046448	0.0945507
385.2	0.00750221	0.102735	0.046698	0.0952988
385.4	0.00754367	0.103775	0.047199	0.0958003
385.6	0.00719827	0.103905	0.0487319	0.0960619
385.8	0.00686767	0.103893	0.0490606	0.0968968
386	0.0072377	0.104327	0.04922	0.0978651
386.2	0.00700804	0.105052	0.049967	0.0978499
386.4	0.0074201	0.104469	0.0498806	0.0977106
386.6	0.00749631	0.104731	0.0494239	0.0985557
386.8	0.00814139	0.10558	0.04938	0.0980042
387	0.00889951	0.105454	0.0482753	0.0970715
387.2	0.00937114	0.105741	0.0485009	0.0966079
387.4	0.00973818	0.105318	0.0481335	0.095952
387.6	0.00999862	0.104893	0.0476491	0.095707
387.8	0.00985204	0.104854	0.0476115	0.0964821
388	0.00957199	0.105359	0.0469102	0.0972905
388.2	0.00971593	0.105915	0.0469762	0.0966765
388.4	0.0097568	0.10564	0.0472275	0.0968039
388.6	0.00952171	0.104684	0.0471751	0.0982719
388.8	0.00922344	0.104607	0.0470309	0.0990479
389	0.00873102	0.104348	0.0474157	0.10018
389.2	0.0080878	0.104032	0.0472329	0.100735
389.4	0.00824235	0.10424	0.0477247	0.101709
389.6	0.00759889	0.10385	0.0478299	0.102229
389.8	0.00732886	0.104582	0.0479946	0.103031
390	0.00778789	0.105718	0.0477111	0.103902
390.2	0.00750798	0.106366	0.0479388	0.103584
390.4	0.00748764	0.106402	0.0482253	0.103761
390.6	0.00784591	0.107106	0.0481126	0.104036
390.8	0.00864203	0.108395	0.0482704	0.103566
391	0.00845718	0.108871	0.0483369	0.103239
391.2	0.00892781	0.109208	0.0483172	0.1035
391.4	0.00894764	0.110083	0.0483638	0.103436
391.6	0.0089997	0.110688	0.0479626	0.103058
391.8	0.00889076	0.111449	0.047548	0.102764
392	0.00887836	0.112745	0.0470416	0.103055
392.2	0.00922535	0.113066	0.0475697	0.102343
392.4	0.00975955	0.112969	0.0477771	0.10279
392.6	0.00889209	0.112562	0.0475652	0.103491
392.8	0.00827591	0.113169	0.0472388	0.102697
393	0.00868027	0.112493	0.0468875	0.102682
393.2	0.00849062	0.112299	0.0463565	0.102961
393.4	0.00877008	0.1125	0.0466882	0.103348
393.6	0.00896808	0.112598	0.0464627	0.103287
393.8	0.00878352	0.113334	0.0468586	0.103807
394	0.00886781	0.113695	0.0472952	0.104034
394.2	0.00882793	0.113792	0.0479267	0.103671
394.4	0.00831921	0.113487	0.0488985	0.104173
394.6	0.00847348	0.11385	0.0489711	0.104088
394.8	0.00880636	0.11453	0.0494817	0.10406
395	0.00823626	0.114755	0.0495515	0.104108
395.2	0.00805175	0.115219	0.0495574	0.104124
395.4	0.00865269	0.116189	0.0500216	0.103968
395.6	0.00894058	0.115882	0.049828	0.103881
395.8	0.00897726	0.116849	0.0496538	0.104839
396	0.00971995	0.117861	0.0493568	0.105952
396.2	0.00927398	0.117461	0.0490986	0.106007
396.4	0.00876613	0.117644	0.0493368	0.106715
396.6	0.00871912	0.11765	0.0493043	0.106836
396.8	0.00848923	0.117218	0.0487069	0.106354
397	0.00865261	0.117435	0.0484996	0.107231
397.2	0.00889216	0.118351	0.0486319	0.108192
397.4	0.00864597	0.118538	0.0488118	0.108694
397.6	0.00881485	0.11875	0.0491208	0.109142
397.8	0.00902242	0.118917	0.0489927	0.109665
398	0.00929568	0.118683	0.0489689	0.110871
398.2	0.00927979	0.118535	0.0490471	0.110956
398.4	0.00942173	0.118107	0.0493275	0.111004
398.6	0.0098313	0.118232	0.0492443	0.111748
398.8	0.00967833	0.118722	0.0494097	0.11166
399	0.00970112	0.119185	0.0499384	0.111239
399.2	0.0102016	0.119122	0.0499473	0.111508
399.4	0.0108504	0.11918	0.0499712	0.111868
399.6	0.0105104	0.118889	0.0504978	0.112054
399.8	0.0106884	0.119218	0.050091	0.112685
400	0.0108477	0.119994	0.0502581	0.112987
400.2	0.0099791	0.119951	0.0513578	0.112348
400.4	0.010374	0.120181	0.0520677	0.112389
400.6	0.0105764	0.120615	0.0521357	0.112161
400.8	0.0100645	0.12097	0.0525784	0.111712
401	0.0106066	0.120913	0.053148	0.111822
401.2	0.0103583	0.121092	0.0531465	0.112092
401.4	0.00999556	0.121507	0.0530591	0.112123
401.6	0.0116114	0.121631	0.052286	0.111763
401.8	0.0118394	0.121824	0.0514384	0.112931
402	0.0115252	0.121966	0.0513514	0.113578
402.2	0.0117533	0.121934	0.0507793	0.113047
402.4	0.0115505	0.122643	0.0506433	0.113989
402.6	0.0112761	0.123957	0.0503587	0.114664
402.8	0.0112538	0.124377	0.0498907	0.113933
403	0.0109865	0.124672	0.0499458	0.114281
403.2	0.0103999	0.124732	0.0495181	0.115526
403.4	0.0102329	0.124807	0.0496659	0.115453
403.6	0.00999077	0.12533	0.0501981	0.11572
403.8	0.0101029	0.126216	0.0502223	0.116362
404	0.0102578	0.126799	0.0503077	0.115977
404.2	0.0097339	0.12636	0.0516016	0.115756
404.4	0.00995475	0.126598	0.0516814	0.116612
404.6	0.00991978	0.126716	0.0515352	0.117166
404.8	0.00897842	0.126254	0.052022	0.116979
405	0.00901125	0.125848	0.0526532	0.117064
405.2	0.00885307	0.126483	0.0518925	0.117081
405.4	0.00821145	0.127049	0.0515187	0.116874
405.6	0.00887127	0.127172	0.0517504	0.116985
405.8	0.00878703	0.127521	0.0519853	0.117505
406	0.00826846	0.127239	0.0518346	0.118069
406.2	0.00833424	0.127404	0.0521279	0.117846
406.4	0.00869127	0.128753	0.0529017	0.118302
406.6	0.00799743	0.128965	0.0522501	0.118445
406.8	0.00777994	0.129273	0.0522971	0.117731
407	0.00771849	0.13	0.0533093	0.118347
407.2	0.00740565	0.130748	0.0530269	0.118584
407.4	0.00804767	0.131284	0.0532018	0.118323
407.6	0.00907025	0.13181	0.0534848	0.119048
407.8	0.00849451	0.132279	0.0531627	0.119578
408	0.00824647	0.13205	0.0535833	0.119743
408.2	0.00884496	0.131955	0.05457	0.120159
408.4	0.0085001	0.132234	0.0541408	0.121234
408.6	0.00786786	0.132195	0.054178	0.121681
408.8	0.00834502	0.132205	0.0546464	0.120839
409	0.00892569	0.131802	0.0540542	0.121066
409.2	0.00905336	0.132313	0.0534978	0.120959
409.4	0.00944368	0.132114	0.0539501	0.12045
409.6	0.0102408	0.131615	0.0540741	0.120797
409.8	0.0102302	0.131865	0.0538422	0.121085
410	0.0106228	0.131451	0.0541191	0.120986
410.2	0.0110977	0.130884	0.0537996	0.120335
410.4	0.0110971	0.131429	0.0535565	0.12044
410.6	0.0112459	0.131517	0.053526	0.119794
410.8	0.0115241	0.131669	0.052878	0.119397
411	0.0113072	0.131939	0.0534423	0.120303
411.2	0.0115602	0.132427	0.0532085	0.120427
411.4	0.0116394	0.132261	0.0532774	0.121074
411.6	0.0110418	0.132863	0.0535281	0.121917
411.8	0.0101831	0.13317	0.0539755	0.122401
412	0.00986949	0.132961	0.0544142	0.122396
412.2	0.00985642	0.132918	0.0545958	0.1229
412.4	0.00948349	0.133212	0.055158	0.123734
412.6	0.00949374	0.133264	0.0548517	0.123844
412.8	0.00988001	0.133844	0.0547927	0.123825
413	0.010073	0.133745	0.054975	0.124166
413.2	0.0107796	0.134513	0.0547512	0.124139
413.4	0.0109655	0.13446	0.0545118	0.124557
413.6	0.0105498	0.134932	0.0550766	0.125141
413.8	0.0111892	0.134947	0.0549668	0.125487
414	0.01191	0.134711	0.0545811	0.125518
414.2	0.0116106	0.135016	0.053839	0.125735
414.4	0.012009	0.135307	0.0536962	0.126334
414.6	0.01235	0.135514	0.0536766	0.126382
414.8	0.0115081	0.135647	0.0535168	0.126648
415	0.0115283	0.135847	0.0544722	0.126944
415.2	0.0109895	0.136986	0.0543006	0.127277
415.4	0.00967385	0.137482	0.0539464	0.127042
415.6	0.00983877	0.137773	0.0538065	0.127809
415.8	0.00947063	0.13812	0.0541614	0.12848
416	0.00897625	0.138313	0.054392	0.128191
416.2	0.00932355	0.138312	0.0552785	0.128783
416.4	0.00925449	0.13861	0.0556225	0.129217
416.6	0.00921523	0.139185	0.0557778	0.128953
416.8	0.00966698	0.139334	0.0561261	0.128722
417	0.00968599	0.139205	0.0560664	0.128918
417.2	0.00934272	0.139077	0.0559619	0.128765
417.4	0.00926461	0.138655	0.0563004	0.129001
417.6	0.00907004	0.138621	0.0559825	0.129834
417.8	0.00930243	0.139235	0.0559226	0.130002
418	0.00938298	0.139969	0.0561462	0.129665
418.2	0.0079587	0.140019	0.0562911	0.130008
418.4	0.00799249	0.140398	0.0566361	0.130093
418.6	0.00879726	0.140766	0.0573934	0.128564
418.8	0.00832843	0.140849	0.0570476	0.12848
419	0.00838271	0.141123	0.0569307	0.128694
419.2	0.00797009	0.141564	0.0571496	0.127964
419.4	0.00748019	0.141132	0.0570186	0.127571
419.6	0.00750889	0.141399	0.0571981	0.128171
419.8	0.00742746	0.141672	0.05714	0.128278
420	0.0073883	0.141267	0.056803	0.127944
420.2	0.0073605	0.141327	0.0565832	0.128808
420.4	0.00757873	0.14153	0.0565357	0.129123
420.6	0.00741328	0.141697	0.055961	0.129376
420.8	0.00732109	0.141606	0.0555156	0.130179
421	0.00735539	0.141728	0.0553475	0.130895
421.2	0.00720824	0.141469	0.0557733	0.130761
421.4	0.00722097	0.141615	0.0553583	0.131552
421.6	0.00778708	0.142303	0.0559262	0.132374
421.8	0.00757932	0.142879	0.0568626	0.132264
422	0.00798721	0.14297	0.0576458	0.13295
422.2	0.00843289	0.142971	0.0580731	0.133993
422.4	0.00965571	0.142965	0.0582118	0.134003
422.6	0.0108641	0.143155	0.0586477	0.133682
422.8	0.0109857	0.142971	0.058585	0.134096
423	0.0109271	0.14277	0.0589308	0.134425
423.2	0.0106035	0.142517	0.0596372	0.133509
423.4	0.0101763	0.142182	0.0597252	0.133384
423.6	0.010479	0.142531	0.0587579	0.133927
423.8	0.0104015	0.142409	0.0578333	0.134215
424	0.0106697	0.142474	0.0573928	0.133464
424.2	0.0107059	0.142682	0.0571327	0.134519
424.4	0.0104274	0.14319	0.0568966	0.134801
424.6	0.0106862	0.143563	0.0566789	0.134861
424.8	0.0110606	0.143985	0.0564276	0.135427
425	0.0110681	0.144293	0.0569375	0.135635
425.2	0.0108955	0.144615	0.0567059	0.13559
425.4	0.0107354	0.144696	0.0559707	0.136523
425.6	0.0106449	0.145134	0.0563941	0.137297
425.8	0.0109353	0.145314	0.0564891	0.137899
426	0.0114053	0.145772	0.0567589	0.138251
426.2	0.0104983	0.146088	0.0561446	0.138728
426.4	0.0100292	0.146743	0.0560066	0.138281
426.6	0.0102613	0.146862	0.0560092	0.137612
426.8	0.00958825	0.146622	0.0556369	0.137777
427	0.00928213	0.147414	0.0560754	0.138006
427.2	0.00963076	0.147413	0.056586	0.137049
427.4	0.00923911	0.147185	0.056056	0.136887
427.6	0.00960963	0.147292	0.0552315	0.137102
427.8	0.0105354	0.147571	0.0556999	0.136371
428	0.0115193	0.147494	0.0558758	0.136924
428.2	0.0117789	0.147966	0.056404	0.137916
428.4	0.0122541	0.148363	0.056718	0.137653
428.6	0.0126035	0.148336	0.0567084	0.137683
428.8	0.0127495	0.148243	0.0563419	0.138402
429	0.0132312	0.148646	0.0568824	0.138604
429.2	0.0132395	0.148739	0.055934	0.13885
429.4	0.0126993	0.14901	0.0564329	0.139033
429.6	0.0130318	0.149739	0.0569163	0.138954
429.8	0.0124307	0.149601	0.0570011	0.138508
430	0.0105418	0.149948	0.0566448	0.13823
430.2	0.0100861	0.150312	0.0561966	0.138841
430.4	0.00974506	0.150056	0.0565539	0.138707
430.6	0.0092378	0.149521	0.0567736	0.138897
430.8	0.00924834	0.149819	0.057389	0.13893
431	0.00889567	0.150439	0.0580307	0.139221
431.2	0.00832918	0.149746	0.0579591	0.138656
431.4	0.00887625	0.149297	0.0577214	0.138434
431.6	0.00889901	0.149285	0.0574744	0.139356
431.8	0.00922523	0.150516	0.0581117	0.139469
432	0.00990519	0.150525	0.0572841	0.140259
432.2	0.00986084	0.150966	0.0566859	0.140263
432.4	0.00972106	0.151739	0.0564623	0.140411
432.6	0.0100949	0.152131	0.0561398	0.140364
432.8	0.0107941	0.15248	0.055574	0.141014
433	0.0111248	0.153735	0.0554923	0.140999
433.2	0.0120429	0.154457	0.0551225	0.140321
433.4	0.0121113	0.154464	0.0544485	0.140758
433.6	0.0119886	0.154775	0.0538696	0.141545
433.8	0.0114932	0.15472	0.0534484	0.140849
434	0.0110181	0.155064	0.0528919	0.141973
434.2	0.0113399	0.155125	0.0535341	0.142943
434.4	0.0114403	0.154524	0.0547965	0.143101
434.6	0.011259	0.153884	0.0546183	0.143645
434.8	0.0113337	0.15362	0.0551456	0.143914
435	0.0111832	0.153778	0.0556336	0.144239
435.2	0.0113964	0.152774	0.0557353	0.143596
435.4	0.0116483	0.152277	0.0553752	0.144225
435.6	0.0113835	0.152675	0.0557106	0.144703
435.8	0.0115961	0.152764	0.0561491	0.144446
436	0.011665	0.15234	0.055903	0.14451
436.2	0.0115875	0.152746	0.0561198	0.14495
436.4	0.0116613	0.153383	0.0563702	0.144935
436.6	0.011318	0.15355	0.0567226	0.144785
436.8	0.011431	0.154125	0.05608	0.145064
437	0.0113549	0.154825	0.0559469	0.144893
437.2	0.0112364	0.154612	0.055746	0.144715
437.4	0.0105492	0.154314	0.0549657	0.145064
437.6	0.00981109	0.154709	0.0550298	0.144879
437.8	0.00916042	0.155407	0.0552554	0.14477
438	0.00872268	0.155508	0.0551787	0.145434
438.2	0.00935396	0.155651	0.0554345	0.145612
438.4	0.00897389	0.156741	0.0552986	0.145613
438.6	0.0084395	0.157436	0.0541508	0.145829
438.8	0.00951394	0.157686	0.0544783	0.145486
439	0.00947588	0.158911	0.0545449	0.145679
439.2	0.00922866	0.159339	0.0548037	0.145176
439.4	0.00969264	0.159183	0.0546615	0.146037
439.6	0.00962699	0.159651	0.0554673	0.146452
439.8	0.00939824	0.159643	0.0558244	0.145919
440	0.00994664	0.159907	0.055985	0.146226
440.2	0.0101263	0.160307	0.0554194	0.146758
440.4	0.0100016	0.160996	0.0560699	0.146385
440.6	0.0104438	0.160607	0.0561791	0.146179
440.8	0.0103644	0.160689	0.0550642	0.146573
441	0.0102778	0.160885	0.0556092	0.146298
441.2	0.0110973	0.160024	0.0559528	0.145614
441.4	0.0108057	0.159928	0.0553681	0.1459
441.6	0.0101243	0.160316	0.0558832	0.146368
441.8	0.0106407	0.160807	0.055633	0.146631
442	0.0103694	0.160576	0.0550302	0.147209
442.2	0.0103302	0.161241	0.0550928	0.147788
442.4	0.00986095	0.162145	0.0556423	0.147472
442.6	0.0100582	0.162018	0.0549204	0.147926
442.8	0.0105913	0.162509	0.0551911	0.148463
443	0.010171	0.163406	0.0555526	0.148839
443.2	0.00940024	0.162471	0.0553291	0.14937
443.4	0.00906363	0.162065	0.0552483	0.150728
443.6	0.00888671	0.162189	0.0557833	0.150574
443.8	0.00843551	0.162327	0.0561225	0.150936
444	0.00838337	0.162926	0.0561596	0.152241
444.2	0.00863498	0.162823	0.0560558	0.152071
444.4	0.00875002	0.162342	0.0556722	0.151949
444.6	0.00922972	0.161477	0.0552241	0.152281
444.8	0.00915525	0.161273	0.0555107	0.152065
445	0.0100805	0.16095	0.0552481	0.15109
445.2	0.00974648	0.160795	0.0551635	0.151751
445.4	0.00957536	0.161026	0.0553528	0.152215
445.6	0.00880257	0.160871	0.0556573	0.152168
445.8	0.00821504	0.16072	0.0553151	0.152164
446	0.00782997	0.160362	0.0560412	0.152315
446.2	0.00825355	0.160841	0.0556902	0.151989
446.4	0.00848773	0.161867	0.0561784	0.151631
446.6	0.0092872	0.162062	0.0562076	0.151623
446.8	0.00984208	0.16218	0.0560591	0.151732
447	0.00968043	0.162015	0.0559051	0.151312
447.2	0.00919073	0.162196	0.0551771	0.15123
447.4	0.00967596	0.16261	0.0554907	0.15129
447.6	0.0102738	0.163009	0.0560235	0.151474
447.8	0.00999332	0.163517	0.056219	0.151972
448	0.0105089	0.163754	0.0553905	0.152686
448.2	0.0106877	0.163604	0.0551639	0.15274
448.4	0.0111377	0.16369	0.0547809	0.152409
448.6	0.0115493	0.162897	0.0544329	0.152686
448.8	0.0113542	0.162835	0.0543004	0.152481
449	0.0111476	0.163179	0.0542504	0.152671
449.2	0.0105069	0.163205	0.0548344	0.153396
449.4	0.0100618	0.162979	0.0554261	0.152878
449.6	0.00935641	0.163065	0.056323	0.152512
449.8	0.00933342	0.163141	0.0566981	0.152191
450	0.0096914	0.163761	0.0564026	0.152575
450.2	0.0100704	0.164483	0.0563232	0.152009
450.4	0.0107222	0.164895	0.057104	0.151556
450.6	0.0107434	0.165231	0.0575842	0.15188
450.8	0.0103947	0.165489	0.0573195	0.151624
451	0.010936	0.165878	0.0574343	0.151033
451.2	0.0113374	0.16648	0.0569756	0.151349
451.4	0.0116557	0.16697	0.0574827	0.152094
451.6	0.01224	0.167661	0.0571529	0.152038
451.8	0.0115349	0.167864	0.0558403	0.152272
452	0.0110121	0.168485	0.0552758	0.153025
452.2	0.0111894	0.168582	0.0547777	0.152563
452.4	0.0110583	0.168844	0.0535416	0.152694
452.6	0.0106707	0.168374	0.0531221	0.153073
452.8	0.0107598	0.16893	0.0537331	0.152968
453	0.0104606	0.1684	0.0539356	0.153054
453.2	0.0105587	0.167954	0.0536248	0.152982
453.4	0.0110201	0.167905	0.053979	0.152947
453.6	0.0103573	0.167573	0.0537438	0.152874
453.8	0.0103143	0.166944	0.0532761	0.152908
454	0.01058	0.166845	0.0533641	0.153239
454.2	0.0105309	0.166934	0.0532365	0.152934
454.4	0.0101728	0.167037	0.0539015	0.153206
454.6	0.0103183	0.167499	0.0544019	0.153979
454.8	0.0103129	0.167092	0.0541337	0.153574
455	0.0108482	0.167923	0.0551992	0.153283
455.2	0.0112707	0.168534	0.0551301	0.153479
455.4	0.0108551	0.168473	0.0554251	0.154073
455.6	0.0111341	0.168899	0.0556747	0.153925
455.8	0.011285	0.168961	0.0558985	0.153949
456	0.0106629	0.169238	0.0561772	0.154244
456.2	0.010415	0.169915	0.0555422	0.154499
456.4	0.0109263	0.170833	0.0558541	0.154734
456.6	0.0113049	0.17062	0.0556444	0.155139
456.8	0.0112215	0.170877	0.0551506	0.155092
457	0.0119857	0.17039	0.0550157	0.154727
457.2	0.0124919	0.170158	0.0546661	0.155451
457.4	0.012003	0.17022	0.0539701	0.155312
457.6	0.0122522	0.169863	0.054212	0.155269
457.8	0.0128538	0.169135	0.054127	0.155292
458	0.0121231	0.168824	0.0540587	0.156159
458.2	0.0118299	0.169452	0.0535522	0.155693
458.4	0.0115585	0.168813	0.0535085	0.155871
458.6	0.0116013	0.168626	0.0537642	0.156597
458.8	0.0108256	0.168925	0.0545011	0.155717
459	0.010788	0.169185	0.0552326	0.155405
459.2	0.0100254	0.168742	0.054999	0.156247
459.4	0.00987822	0.168982	0.055489	0.156287
459.6	0.00966258	0.169338	0.0562761	0.155566
459.8	0.00882015	0.169383	0.0565725	0.155948
460	0.00732707	0.169515	0.0565664	0.156353
460.2	0.00788387	0.16999	0.0560056	0.156313
460.4	0.00800353	0.17066	0.0555639	0.156128
460.6	0.00802061	0.17046	0.0550803	0.156477
460.8	0.00838145	0.170754	0.0550698	0.15612
461	0.00863703	0.17022	0.0553625	0.156366
461.2	0.00877434	0.170728	0.0555523	0.157488
461.4	0.00870213	0.170678	0.055205	0.157311
461.6	0.0091341	0.170866	0.0550139	0.157759
461.8	0.0087327	0.170142	0.05508	0.157853
462	0.00967991	0.170257	0.0550261	0.158281
462.2	0.00948841	0.171315	0.0544482	0.158219
462.4	0.00949891	0.171242	0.0547601	0.15887
462.6	0.0108341	0.171566	0.0554895	0.159242
462.8	0.00997306	0.17258	0.0555172	0.159167
463	0.0104787	0.173254	0.0556693	0.159433
463.2	0.0111499	0.173313	0.0563043	0.159556
463.4	0.0115	0.174242	0.0565538	0.159496
463.6	0.0118072	0.174535	0.0577445	0.159252
463.8	0.0118982	0.17446	0.0586525	0.159709
464	0.0117401	0.174193	0.0581502	0.15949
464.2	0.0122475	0.174411	0.0579352	0.159775
464.4	0.012022	0.174495	0.0581093	0.159824
464.6	0.01212	0.173763	0.0583962	0.160563
464.8	0.0117554	0.173643	0.0580344	0.160868
465	0.0121321	0.172969	0.0580501	0.160978
465.2	0.01174	0.173044	0.0576759	0.1616
465.4	0.0110255	0.173125	0.0574152	0.161898
465.6	0.0110923	0.172902	0.0567219	0.161351
465.8	0.0112006	0.172344	0.0567111	0.161547
466	0.0113546	0.172746	0.0559758	0.162171
466.2	0.010542	0.173332	0.0560379	0.162021
466.4	0.00982408	0.172791	0.0561989	0.16197
466.6	0.00997282	0.173029	0.0564057	0.162433
466.8	0.00895368	0.17352	0.0566955	0.161956
467	0.00925563	0.172956	0.0569459	0.161779
467.2	0.00934514	0.172971	0.0576804	0.16185
467.4	0.00949497	0.173268	0.0579924	0.161424
467.6	0.00942089	0.172851	0.0578831	0.160829
467.8	0.00856721	0.172205	0.057633	0.160937
468	0.00895206	0.172119	0.0571928	0.160784
468.2	0.00927107	0.171705	0.0572245	0.160898
468.4	0.00936174	0.171941	0.0569306	0.16131
468.6	0.00968228	0.172139	0.0570651	0.161377
468.8	0.00951385	0.171819	0.0568702	0.16149
469	0.00944873	0.172438	0.0571137	0.1617
469.2	0.00906064	0.172818	0.0573045	0.162411
469.4	0.00914675	0.173392	0.0570169	0.162339
469.6	0.00952132	0.173214	0.0564372	0.16175
469.8	0.00980676	0.173555	0.0567947	0.162462
470	0.00971826	0.17388	0.05712	0.162676
470.2	0.00948348	0.173952	0.0567867	0.162153
470.4	0.00890005	0.173436	0.0568943	0.162852
470.6	0.00983938	0.173697	0.0576404	0.16338
470.8	0.00945705	0.174092	0.0572993	0.163577
471	0.00914066	0.174286	0.0577587	0.164205
471.2	0.00965327	0.174873	0.0577818	0.164622
471.4	0.00990444	0.175196	0.0574101	0.165058
471.6	0.00969751	0.175524	0.0569808	0.164802
471.8	0.0100077	0.175089	0.0574874	0.165345
472	0.0103222	0.175375	0.0574116	0.166036
472.2	0.0103759	0.175349	0.057493	0.166081
472.4	0.00993725	0.175745	0.0573534	0.166938
472.6	0.00972077	0.175896	0.0579084	0.166627
472.8	0.00917664	0.176279	0.0574909	0.166661
473	0.00981353	0.176277	0.0568045	0.166672
473.2	0.00973373	0.176192	0.0566883	0.166753
473.4	0.00987607	0.176576	0.0566206	0.16554
473.6	0.0108136	0.177171	0.0567714	0.165017
473.8	0.0107861	0.177308	0.0570965	0.165178
474	0.0100714	0.178009	0.0576486	0.16433
474.2	0.0107762	0.177698	0.0574218	0.163738
474.4	0.0107728	0.178415	0.0577376	0.164168
474.6	0.0112502	0.178958	0.0578628	0.164402
474.8	0.0119145	0.179774	0.0574246	0.164363
475	0.0116437	0.179906	0.0570973	0.164509
475.2	0.0119732	0.180255	0.0569425	0.164693
475.4	0.0128379	0.18111	0.0570629	0.164893
475.6	0.0124339	0.180705	0.0564129	0.164487
475.8	0.0121999	0.180506	0.0568902	0.165911
476	0.012699	0.180908	0.0565855	0.166272
476.2	0.0120897	0.180944	0.0557672	0.165977
476.4	0.0120206	0.180743	0.0556278	0.166445
476.6	0.0127542	0.180954	0.0561463	0.16664
476.8	0.0128992	0.180811	0.0548834	0.166612
477	0.0131406	0.180097	0.0551548	0.166652
477.2	0.0129912	0.180246	0.0565011	0.166024
477.4	0.0123908	0.180181	0.0564977	0.165482
477.6	0.0126795	0.180562	0.0564653	0.165597
477.8	0.0126148	0.180086	0.0569025	0.165134
478	0.0115903	0.180001	0.0565168	0.164741
478.2	0.0116314	0.180317	0.0557895	0.164633
478.4	0.0119227	0.180648	0.0561761	0.164607
478.6	0.0119056	0.17992	0.0559311	0.165258
478.8	0.0119116	0.180296	0.0556633	0.164869
479	0.0114841	0.179951	0.0550975	0.164687
479.2	0.0115169	0.179933	0.055109	0.165563
479.4	0.011253	0.180687	0.0543379	0.166194
479.6	0.0103612	0.180397	0.0541028	0.166556
479.8	0.0109231	0.180517	0.0545023	0.167734
480	0.0109857	0.180627	0.0546269	0.168017
480.2	0.0110154	0.180764	0.0544196	0.167798
480.4	0.012014	0.179912	0.0555862	0.168835
480.6	0.0117989	0.179851	0.0559902	0.169919
480.8	0.0127994	0.179664	0.0560121	0.169038
481	0.0125169	0.179044	0.0569873	0.169316
481.2	0.0119739	0.179094	0.056917	0.169699
481.4	0.0112476	0.179947	0.0564685	0.1699
481.6	0.0117636	0.18032	0.0561178	0.169702
481.8	0.01149	0.18064	0.056052	0.169656
482	0.0109464	0.181627	0.055941	0.1696
482.2	0.0106812	0.182393	0.0561574	0.169194
482.4	0.0101692	0.182145	0.057007	0.169133
482.6	0.00953079	0.182703	0.0568744	0.168927
482.8	0.0100917	0.183251	0.0571994	0.168251
483	0.00946216	0.183174	0.0567395	0.168676
483.2	0.00854162	0.183372	0.0569215	0.169185
483.4	0.00898937	0.183501	0.0564376	0.168548
483.6	0.00862467	0.183426	0.0561519	0.168513
483.8	0.00886113	0.183901	0.0562933	0.168835
484	0.00883338	0.183891	0.0563973	0.1686
484.2	0.00898127	0.183789	0.0554384	0.169214
484.4	0.00859762	0.183308	0.056005	0.170207
484.6	0.00885221	0.183281	0.0559048	0.169956
484.8	0.00890344	0.183199	0.0548671	0.169519
485	0.00785736	0.183196	0.0546685	0.170373
485.2	0.00764055	0.183586	0.0543641	0.170523
485.4	0.00724928	0.184339	0.054171	0.170347
485.6	0.00737827	0.184639	0.0540454	0.170363
485.8	0.00817602	0.184772	0.0537056	0.171179
486	0.00754208	0.184764	0.0539192	0.170975
486.2	0.00748447	0.184486	0.0540497	0.171122
486.4	0.00862014	0.18433	0.0541484	0.171344
486.6	0.00904333	0.184536	0.0544888	0.171534
486.8	0.00968834	0.184563	0.0554703	0.171633
487	0.00995655	0.183931	0.0553514	0.172034
487.2	0.00968192	0.183748	0.0552533	0.17183
487.4	0.0103086	0.183723	0.0554475	0.171859
487.6	0.0105945	0.18416	0.0555459	0.171776
487.8	0.00983051	0.184467	0.0550606	0.172261
488	0.00986635	0.18449	0.0551074	0.171771
488.2	0.00986563	0.184142	0.0551376	0.171872
488.4	0.00932215	0.184186	0.0552892	0.171797
488.6	0.00965864	0.184566	0.055006	0.171313
488.8	0.00960197	0.184563	0.0549884	0.170905
489	0.00918762	0.184198	0.0558941	0.171599
489.2	0.00905428	0.184195	0.0559101	0.171563
489.4	0.00937577	0.184706	0.0560491	0.171253
489.6	0.0091175	0.18489	0.0553548	0.171823
489.8	0.00893404	0.184871	0.0549162	0.17226
490	0.00870002	0.184572	0.0556381	0.171655
490.2	0.00883632	0.184056	0.0551505	0.171912
490.4	0.00857359	0.184186	0.0548244	0.172369
490.6	0.0084442	0.184882	0.055348	0.171844
490.8	0.00805539	0.184916	0.0550279	0.171337
491	0.00785322	0.184998	0.0544964	0.172049
491.2	0.00795068	0.184888	0.0546211	0.171758
491.4	0.00840269	0.184506	0.0545775	0.171839
491.6	0.00845413	0.184232	0.0538736	0.171528
491.8	0.00810762	0.18407	0.0533528	0.171641
492	0.0086631	0.183507	0.0537395	0.170836
492.2	0.00920409	0.18312	0.0537379	0.170649
492.4	0.00993131	0.183501	0.0541656	0.17067
492.6	0.0109773	0.183267	0.0549604	0.16997
492.8	0.0109531	0.183117	0.055121	0.170039
493	0.0109055	0.182875	0.0552132	0.171208
493.2	0.0116764	0.182664	0.0551662	0.170824
493.4	0.0118748	0.183793	0.0549908	0.171053
493.6	0.0115701	0.184382	0.0549023	0.171039
493.8	0.0121784	0.184702	0.0547713	0.171634
494	0.0118325	0.184997	0.0546405	0.171878
494.2	0.0120007	0.185664	0.0545976	0.171951
494.4	0.0119637	0.186221	0.0544083	0.172575
494.6	0.0112336	0.18751	0.0540899	0.172166
494.8	0.0112618	0.187746	0.0540005	0.17242
495	0.0117457	0.187654	0.0541095	0.17348
495.2	0.0119057	0.187582	0.053415	0.173773
495.4	0.0116415	0.187811	0.053449	0.173773
495.6	0.011831	0.187709	0.0535152	0.173337
495.8	0.0119224	0.187799	0.0537159	0.173187
496	0.0117823	0.188041	0.0540675	0.172769
496.2	0.0125751	0.188339	0.0548219	0.172695
496.4	0.0121893	0.188111	0.0541039	0.173724
496.6	0.0119924	0.188448	0.0542547	0.173424
496.8	0.0124075	0.188181	0.0540596	0.173478
497	0.0126248	0.187451	0.0536648	0.174002
497.2	0.0131474	0.187416	0.0539698	0.173439
497.4	0.0138986	0.188329	0.053697	0.173397
497.6	0.0138999	0.187518	0.0531418	0.17365
497.8	0.0141462	0.186973	0.0531088	0.174335
498	0.0141103	0.186434	0.053467	0.173465
498.2	0.0140125	0.185704	0.0531949	0.173781
498.4	0.0130837	0.185408	0.0528504	0.174372
498.6	0.0127797	0.185911	0.0528877	0.1736
498.8	0.0131703	0.185042	0.0521103	0.173885
499	0.0126228	0.184965	0.0521789	0.174131
499.2	0.0132418	0.185438	0.0519451	0.173674
499.4	0.0129286	0.185829	0.0518551	0.172585
499.6	0.012678	0.18619	0.0518914	0.17239
499.8	0.0131904	0.186573	0.0520266	0.172839
500	0.0126117	0.187158	0.0514292	0.172897
500.2	0.0122638	0.18707	0.0510266	0.173393
500.4	0.0121347	0.187372	0.0505961	0.173348
500.6	0.0114372	0.187902	0.0517004	0.172797
500.8	0.0118272	0.187642	0.051067	0.172448
501	0.0117931	0.187869	0.0506848	0.172759
501.2	0.0111922	0.187643	0.0504493	0.172214
501.4	0.0103229	0.188078	0.0504911	0.172
501.6	0.0100778	0.187394	0.050027	0.172632
501.8	0.00932593	0.187461	0.0506278	0.172926
502	0.00894413	0.187736	0.050493	0.172737
502.2	0.00881705	0.188198	0.0507471	0.172579
502.4	0.00871765	0.18813	0.0509127	0.172858
502.6	0.00885425	0.188082	0.0510095	0.172529
502.8	0.0100434	0.187927	0.0510207	0.17272
503	0.0107088	0.188038	0.0516889	0.17314
503.2	0.0114421	0.188389	0.0517903	0.173074
503.4	0.0120109	0.188336	0.0514724	0.172734
503.6	0.0121838	0.18793	0.0514226	0.174043
503.8	0.0123911	0.187659	0.0515334	0.174535
504	0.0118551	0.188036	0.0515396	0.174033
504.2	0.0126418	0.18754	0.0518291	0.173976
504.4	0.012426	0.187724	0.0519713	0.173852
504.6	0.0122687	0.18812	0.0524699	0.174174
504.8	0.0128553	0.188175	0.0521454	0.174002
505	0.0123836	0.188253	0.0520502	0.174563
505.2	0.0110268	0.188396	0.0521858	0.174768
505.4	0.0109582	0.188851	0.0523841	0.174766
505.6	0.0113728	0.188635	0.0517905	0.175752
505.8	0.0109623	0.189478	0.0525786	0.175403
506	0.0117657	0.189783	0.0530702	0.174589
506.2	0.011914	0.189754	0.0530352	0.174705
506.4	0.0119478	0.189525	0.0536428	0.175348
506.6	0.0129925	0.189306	0.0541257	0.1752
506.8	0.0130015	0.189623	0.0541076	0.175899
507	0.0124596	0.189832	0.0545606	0.175813
507.2	0.013212	0.189971	0.0550182	0.175527
507.4	0.0131273	0.189841	0.0544168	0.175547
507.6	0.0118204	0.189985	0.0541488	0.175858
507.8	0.0122212	0.190088	0.0549951	0.175012
508	0.0116259	0.19125	0.0547722	0.174339
508.2	0.011452	0.191353	0.0543733	0.17401
508.4	0.0114563	0.191646	0.0544969	0.17406
508.6	0.0107969	0.19257	0.0549785	0.174513
508.8	0.00993259	0.193094	0.0545428	0.175021
509	0.010073	0.193143	0.054025	0.175415
509.2	0.00952608	0.193264	0.0538443	0.175235
509.4	0.00941308	0.193436	0.0536942	0.174699
509.6	0.0100388	0.193685	0.0533066	0.174992
509.8	0.0102503	0.194357	0.0528778	0.17513
510	0.00974068	0.194758	0.0527858	0.175027
510.2	0.0100639	0.194789	0.0529019	0.175491
510.4	0.0103116	0.194664	0.0532118	0.175601
510.6	0.0101268	0.19442	0.0528984	0.175282
510.8	0.010153	0.193806	0.0531331	0.175327
511	0.0104172	0.192988	0.0531603	0.175369
511.2	0.0108161	0.192251	0.0533223	0.175584
511.4	0.011235	0.191771	0.0538558	0.175463
511.6	0.0108577	0.190665	0.0538003	0.176118
511.8	0.0113513	0.190369	0.0543224	0.175919
512	0.0117155	0.190467	0.054358	0.17596
512.2	0.0117783	0.189664	0.0543558	0.17643
512.4	0.0119523	0.18932	0.0541868	0.177322
512.6	0.0116589	0.18986	0.0541712	0.17676
512.8	0.0118004	0.189229	0.054138	0.177071
513	0.0118086	0.189353	0.054126	0.176977
513.2	0.0115311	0.189728	0.0540287	0.176003
513.4	0.0110919	0.189611	0.053827	0.176252
513.6	0.0114084	0.189644	0.052622	0.177073
513.8	0.0115902	0.189708	0.0526382	0.176692
514	0.0108795	0.18955	0.0528935	0.175857
514.2	0.0117498	0.189376	0.0529654	0.176716
514.4	0.0119243	0.189293	0.0530668	0.176389
514.6	0.0113308	0.189142	0.0535766	0.176202
514.8	0.0112731	0.188523	0.0541461	0.176795
515	0.0114321	0.188769	0.0544138	0.176732
515.2	0.0116494	0.188477	0.0552445	0.176867
515.4	0.0120697	0.188752	0.0555422	0.176846
515.6	0.0121343	0.188909	0.0557875	0.176921
515.8	0.0127469	0.189148	0.0558985	0.176525
516	0.0126316	0.189818	0.0563833	0.176407
516.2	0.0119887	0.189892	0.0566563	0.176322
516.4	0.0121318	0.190408	0.0564155	0.176024
516.6	0.0114368	0.191424	0.0569632	0.175708
516.8	0.011522	0.191556	0.0573357	0.175812
517	0.0115654	0.192389	0.0565743	0.175597
517.2	0.0113122	0.192466	0.055964	0.175461
517.4	0.01139	0.192136	0.0557598	0.17633
517.6	0.0118545	0.191779	0.0552739	0.176784
517.8	0.011879	0.192175	0.0548097	0.176812
518	0.0118031	0.192618	0.054752	0.177293
518.2	0.0125448	0.193085	0.054477	0.178298
518.4	0.0119774	0.193528	0.0539495	0.178439
518.6	0.0110464	0.193819	0.0544492	0.178539
518.8	0.0117196	0.193689	0.0541756	0.178485
519	0.0113571	0.193727	0.0529359	0.178079
519.2	0.0111745	0.193777	0.0526793	0.178071
519.4	0.0116787	0.193765	0.0531368	0.176968
519.6	0.0117941	0.193167	0.0524107	0.177025
519.8	0.0116011	0.193364	0.0523578	0.176807
520	0.0113784	0.193434	0.0528355	0.176484
520.2	0.0115133	0.193132	0.0525211	0.176242
520.4	0.011966	0.193813	0.0524886	0.176184
520.6	0.0123287	0.193902	0.0530502	0.175334
520.8	0.0126364	0.193643	0.0529587	0.175141
521	0.0127493	0.193614	0.0524855	0.175973
521.2	0.0134979	0.193715	0.0533568	0.176001
521.4	0.0135704	0.193549	0.0531135	0.177004
521.6	0.0134999	0.193663	0.0531739	0.177564
521.8	0.0137558	0.194505	0.0531377	0.177751
522	0.0138284	0.194185	0.053411	0.178355
522.2	0.0128471	0.193985	0.0530548	0.179064
522.4	0.0124975	0.194151	0.0533421	0.179329
522.6	0.012035	0.194433	0.053905	0.17923
522.8	0.0118579	0.194453	0.0537933	0.179315
523	0.0113883	0.194368	0.0535009	0.178883
523.2	0.0115135	0.1941	0.054029	0.178796
523.4	0.0112602	0.193708	0.0547223	0.17883
523.6	0.0113499	0.193836	0.0546843	0.1791
523.8	0.0109012	0.194321	0.055044	0.17968
524	0.0101832	0.194442	0.0554872	0.17969
524.2	0.0113626	0.194359	0.0555696	0.179272
524.4	0.0119454	0.194158	0.055353	0.179424
524.6	0.0119943	0.194426	0.0555733	0.178821
524.8	0.0121183	0.194892	0.0555928	0.179688
525	0.012436	0.194855	0.0553727	0.179737
525.2	0.0125333	0.195529	0.0554343	0.178769
525.4	0.0123516	0.195246	0.0548803	0.179008
525.6	0.0128335	0.195038	0.0547829	0.17882
525.8	0.0126224	0.195634	0.0541893	0.178756
526	0.0123022	0.195651	0.0541737	0.178757
526.2	0.0118542	0.19545	0.0542668	0.17902
526.4	0.0121134	0.196012	0.0536778	0.178929
526.6	0.0121552	0.196954	0.0539027	0.178312
526.8	0.0114824	0.196361	0.0540233	0.178754
527	0.0113787	0.196174	0.0530518	0.17879
527.2	0.0112774	0.196266	0.0533364	0.178735
527.4	0.0112139	0.195914	0.0538632	0.179199
527.6	0.0111293	0.195831	0.0538974	0.180035
527.8	0.010791	0.196288	0.0537809	0.180401
528	0.0109798	0.195938	0.0547796	0.179472
528.2	0.0116715	0.195057	0.0541083	0.179939
528.4	0.011319	0.195426	0.0538505	0.179939
528.6	0.0117235	0.195542	0.0543307	0.179569
528.8	0.011132	0.195363	0.0547305	0.18041
529	0.0112826	0.194968	0.054599	0.180235
529.2	0.0119978	0.194981	0.0546151	0.179776
529.4	0.0120054	0.19444	0.0549392	0.181099
529.6	0.0122972	0.194829	0.0551948	0.18162
529.8	0.012175	0.195145	0.0553586	0.181687
530	0.0115293	0.19507	0.0553661	0.182031
530.2	0.0115758	0.194785	0.0548836	0.182386
530.4	0.0119008	0.195615	0.0543779	0.181926
530.6	0.0117221	0.196211	0.0547619	0.182583
530.8	0.0111913	0.195458	0.0545218	0.183134
531	0.0122722	0.195766	0.0536281	0.182462
531.2	0.0119912	0.195723	0.0534621	0.182588
531.4	0.0117523	0.195605	0.0535031	0.182836
531.6	0.012132	0.195753	0.0537284	0.181963
531.8	0.0115394	0.19636	0.0534104	0.180816
532	0.0111266	0.196209	0.0537769	0.180167
532.2	0.0118341	0.196378	0.0535231	0.179491
532.4	0.0116565	0.196894	0.0534517	0.179172
532.6	0.0117216	0.197138	0.0539438	0.178889
532.8	0.0115809	0.197408	0.0548564	0.17932
533	0.011721	0.197222	0.0546306	0.179338
533.2	0.0112669	0.197661	0.0553007	0.179669
533.4	0.0107741	0.197791	0.0560371	0.180064
533.6	0.00989398	0.197322	0.0559908	0.180022
533.8	0.0100344	0.196986	0.0561586	0.180161
534	0.00962432	0.196728	0.0562795	0.180262
534.2	0.0101745	0.196309	0.0558186	0.181032
534.4	0.0105877	0.196855	0.0555855	0.181779
534.6	0.0109082	0.196203	0.0556664	0.182802
534.8	0.0105968	0.195355	0.0547872	0.1831
535	0.0105921	0.194946	0.0536021	0.183729
535.2	0.0102764	0.194416	0.0533467	0.184068
535.4	0.0103753	0.194043	0.0535348	0.184324
535.6	0.0106236	0.194155	0.0528602	0.184195
535.8	0.0105834	0.194297	0.0522366	0.183634
536	0.010891	0.194386	0.0524669	0.183977
536.2	0.0110489	0.194167	0.0517875	0.183523
536.4	0.0106475	0.193943	0.0515645	0.183179
536.6	0.0105641	0.194494	0.0518139	0.183226
536.8	0.0102685	0.194888	0.0522065	0.18314
537	0.0101047	0.195015	0.0524997	0.18268
537.2	0.00994215	0.194999	0.0527899	0.181991
537.4	0.00981654	0.195235	0.0529384	0.182295
537.6	0.00975855	0.194859	0.0532189	0.181888
537.8	0.0108051	0.194893	0.0533687	0.181607
538	0.0107542	0.195299	0.0528515	0.181647
538.2	0.0111356	0.19541	0.052376	0.182243
538.4	0.0120021	0.195307	0.0520224	0.182198
538.6	0.0120062	0.195562	0.0524595	0.182789
538.8	0.0116797	0.195585	0.0515275	0.18345
539	0.0126609	0.19575	0.0515156	0.183269
539.2	0.0129302	0.196399	0.0516893	0.183563
539.4	0.0129006	0.196273	0.0521104	0.1843
539.6	0.0132944	0.19608	0.051755	0.18449
539.8	0.0133212	0.196246	0.0516995	0.183877
540	0.0132543	0.197007	0.0523936	0.184323
540.2	0.0135472	0.197038	0.0520978	0.183457
540.4	0.0135537	0.197571	0.0516766	0.182746
540.6	0.0128534	0.198545	0.0517967	0.182931
540.8	0.0131149	0.198267	0.0524153	0.181995
541	0.0125989	0.197974	0.0520927	0.181563
541.2	0.0121273	0.1982	0.0516701	0.18164
541.4	0.0126877	0.198647	0.0518577	0.181922
541.6	0.0124295	0.198302	0.0513253	0.181243
541.8	0.0122785	0.198477	0.0504474	0.18058
542	0.0127888	0.198862	0.0509271	0.180971
542.2	0.0125763	0.197882	0.0507122	0.181311
542.4	0.012554	0.198473	0.0503833	0.181489
542.6	0.0126399	0.199366	0.0502736	0.181931
542.8	0.012276	0.19907	0.0500898	0.182501
543	0.0121584	0.199386	0.0507377	0.182816
543.2	0.0125887	0.19927	0.0510899	0.183033
543.4	0.0124804	0.198832	0.0512477	0.183366
543.6	0.0128879	0.198969	0.0514421	0.1831
543.8	0.0130609	0.200343	0.0517759	0.18225
544	0.0126233	0.201086	0.0520986	0.182325
544.2	0.0124083	0.200701	0.0523087	0.182233
544.4	0.0119114	0.200518	0.0522953	0.182007
544.6	0.011137	0.200629	0.0528252	0.182291
544.8	0.0111091	0.200389	0.0532235	0.182375
545	0.0109012	0.200683	0.052286	0.182022
545.2	0.0109112	0.201586	0.0522749	0.182425
545.4	0.0106897	0.201556	0.0521223	0.182509
545.6	0.0111197	0.201339	0.0517719	0.181813
545.8	0.0107968	0.201145	0.0516229	0.181627
546	0.0110948	0.200939	0.051745	0.182044
546.2	0.011159	0.199802	0.0510639	0.1818
546.4	0.0102119	0.200605	0.0506235	0.181927
546.6	0.0103993	0.1997	0.0499966	0.182284
546.8	0.0100147	0.198628	0.0506773	0.182152
547	0.00970861	0.198371	0.050409	0.18212
547.2	0.0099729	0.198374	0.0502754	0.181948
547.4	0.0101481	0.198046	0.0507115	0.182139
547.6	0.0101113	0.19746	0.0513346	0.181618
547.8	0.00945309	0.197945	0.0513507	0.18119
548	0.00945693	0.197554	0.0520938	0.181328
548.2	0.00943538	0.197033	0.0525186	0.181238
548.4	0.00963655	0.197117	0.0523786	0.181261
548.6	0.0103122	0.197816	0.052	0.180978
548.8	0.0108651	0.19751	0.0518703	0.18154
549	0.0118717	0.198147	0.0510238	0.181832
549.2	0.0124735	0.198547	0.0512284	0.181999
549.4	0.0134501	0.197343	0.0517533	0.182238
549.6	0.0145275	0.197109	0.0513458	0.182026
549.8	0.0145646	0.197176	0.0509689	0.182334
550	0.0155746	0.196595	0.0505951	0.182637
550.2	0.0157275	0.195581	0.0503859	0.183171
550.4	0.0152248	0.196083	0.0500883	0.183349
550.6	0.0159388	0.195423	0.0501938	0.183399
550.8	0.0154775	0.195469	0.050506	0.183767
551	0.0147541	0.196257	0.0502814	0.184152
551.2	0.0149985	0.196402	0.0509986	0.184498
551.4	0.0140738	0.196179	0.0514011	0.184692
551.6	0.0130897	0.196386	0.0516035	0.184388
551.8	0.0124636	0.196824	0.0515378	0.184069
552	0.0123942	0.196975	0.0514836	0.184514
552.2	0.0115167	0.197215	0.0513126	0.184158
552.4	0.0121987	0.197573	0.0515796	0.184318
552.6	0.0117463	0.198654	0.050576	0.184548
552.8	0.0112296	0.198942	0.0507173	0.184858
553	0.0121407	0.199807	0.0505067	0.184712
553.2	0.0115204	0.199681	0.0506936	0.184742
553.4	0.0116597	0.199364	0.0513291	0.184769
553.6	0.0121844	0.199381	0.0508519	0.184792
553.8	0.011697	0.19952	0.0506282	0.18518
554	0.0121498	0.199097	0.0510597	0.185234
554.2	0.0125774	0.199515	0.0510138	0.184733
554.4	0.0119601	0.200544	0.0502829	0.184428
554.6	0.0120419	0.200678	0.0499066	0.184323
554.8	0.0118894	0.200993	0.0497973	0.184359
555	0.0115241	0.201375	0.0494218	0.184545
555.2	0.0112124	0.201374	0.0494841	0.185224
555.4	0.0112068	0.200942	0.0495121	0.185137
555.6	0.0115341	0.20007	0.0484032	0.18516
555.8	0.0115504	0.200141	0.0477178	0.184939
556	0.0120095	0.199205	0.0476872	0.185081
556.2	0.0113055	0.198851	0.0474477	0.184567
556.4	0.0118731	0.199176	0.0475663	0.184195
556.6	0.0111096	0.199512	0.0474892	0.184054
556.8	0.0110755	0.199098	0.0475298	0.183743
557	0.0120836	0.199512	0.047759	0.183971
557.2	0.0120518	0.1998	0.0483794	0.184174
557.4	0.0119017	0.199233	0.049346	0.183989
557.6	0.0121556	0.199248	0.0492844	0.184218
557.8	0.0115102	0.199485	0.0499593	0.183787
558	0.0115537	0.199028	0.0503601	0.183261
558.2	0.0111601	0.19995	0.0503813	0.182914
558.4	0.0107938	0.199849	0.0506207	0.182716
558.6	0.0108004	0.199285	0.051371	0.182505
558.8	0.0106946	0.199872	0.0518008	0.182638
559	0.0109984	0.200096	0.0518315	0.182537
559.2	0.0114564	0.199707	0.0519358	0.182793
559.4	0.0121057	0.199679	0.0518577	0.182584
559.6	0.012182	0.199459	0.0515998	0.182416
559.8	0.0121142	0.199373	0.0518377	0.182441
560	0.012312	0.198747	0.0515823	0.182178
560.2	0.0130656	0.199344	0.0513189	0.181919
560.4	0.0136232	0.199342	0.0509204	0.18181
560.6	0.0132273	0.199723	0.0509473	0.182351
560.8	0.0144458	0.200021	0.0504776	0.182433
561	0.0150609	0.200343	0.0501651	0.182461
561.2	0.0143485	0.200613	0.0498332	0.183091
561.4	0.0135595	0.200115	0.0505661	0.183216
561.6	0.0139329	0.199702	0.0500629	0.183002
561.8	0.0131004	0.199445	0.0505714	0.183177
562	0.0125819	0.199264	0.0506086	0.183318
562.2	0.0123888	0.199161	0.0516583	0.183139
562.4	0.012034	0.19922	0.0511461	0.18366
562.6	0.0121796	0.1997	0.0512835	0.183927
562.8	0.0119709	0.19986	0.0513676	0.183723
563	0.0113311	0.200013	0.0506785	0.183672
563.2	0.011026	0.200583	0.0508245	0.184055
563.4	0.0106952	0.201027	0.0506868	0.18397
563.6	0.0102379	0.200685	0.050243	0.18455
563.8	0.0104886	0.200939	0.0493622	0.185154
564	0.0118134	0.200924	0.0490404	0.184644
564.2	0.0118588	0.201159	0.047863	0.184575
564.4	0.0115286	0.200965	0.0471615	0.184304
564.6	0.0120047	0.201028	0.0474571	0.18386
564.8	0.0120055	0.200933	0.0464613	0.183575
565	0.0118619	0.20083	0.0462579	0.183272
565.2	0.0120984	0.200902	0.0463633	0.183502
565.4	0.0123093	0.200495	0.0466189	0.183265
565.6	0.0125921	0.200741	0.046433	0.182995
565.8	0.0133517	0.20111	0.047164	0.183125
566	0.0136998	0.201162	0.0476828	0.183325
566.2	0.0143724	0.201922	0.0482078	0.183448
566.4	0.0154169	0.202364	0.0484139	0.183933
566.6	0.0155091	0.202021	0.0494644	0.183989
566.8	0.0147357	0.201392	0.0496309	0.183719
567	0.0147975	0.20156	0.0495995	0.183363
567.2	0.0142156	0.201614	0.0499615	0.184247
567.4	0.0138472	0.200777	0.0497462	0.1844
567.6	0.0144962	0.200667	0.0499015	0.184587
567.8	0.0143107	0.200302	0.0500567	0.184853
568	0.0144647	0.199974	0.0500374	0.184883
568.2	0.0144062	0.199813	0.0490667	0.184497
568.4	0.0139744	0.199756	0.049254	0.184794
568.6	0.0138749	0.199732	0.0488243	0.184665
568.8	0.0138874	0.20041	0.0486516	0.184187
569	0.0143044	0.200855	0.0488807	0.184624
569.2	0.0139755	0.201082	0.04885	0.185203
569.4	0.0142903	0.201547	0.049148	0.184032
569.6	0.0139332	0.202187	0.0496037	0.184458
569.8	0.0137565	0.202655	0.049678	0.184991
570	0.0138485	0.202964	0.0503727	0.185025
570.2	0.0138582	0.203177	0.0507507	0.185039
570.4	0.0134602	0.202694	0.0509896	0.185008
570.6	0.0132371	0.202568	0.0509657	0.184878
570.8	0.012895	0.201966	0.0505819	0.184522
571	0.0120637	0.201774	0.0503073	0.184521
571.2	0.0117441	0.201303	0.0498197	0.185201
571.4	0.0120241	0.200511	0.0503454	0.184885
571.6	0.0121355	0.20022	0.0503504	0.185183
571.8	0.0115871	0.199079	0.0505103	0.185207
572	0.0116756	0.198654	0.0507089	0.185168
572.2	0.0117993	0.198693	0.0501514	0.184742
572.4	0.0113055	0.199325	0.0502965	0.185117
572.6	0.0119892	0.199415	0.0504411	0.185377
572.8	0.0123269	0.200145	0.0512928	0.185228
573	0.0125161	0.200839	0.0517626	0.185441
573.2	0.0124327	0.200526	0.0521903	0.185572
573.4	0.0120285	0.200484	0.0518252	0.185028
573.6	0.0122542	0.201165	0.0514359	0.186225
573.8	0.0125588	0.201041	0.0507706	0.186596
574	0.0126794	0.200759	0.05105	0.186429
574.2	0.0122222	0.201552	0.0508875	0.186051
574.4	0.0126957	0.202003	0.0508002	0.185635
574.6	0.0123852	0.2016	0.0503868	0.185675
574.8	0.0114416	0.201626	0.0501658	0.18552
575	0.0113153	0.201531	0.0507047	0.186103
575.2	0.0106791	0.201362	0.050537	0.186531
575.4	0.0101806	0.201609	0.0513297	0.186713
575.6	0.0102763	0.201824	0.051806	0.186416
575.8	0.00883916	0.201573	0.0513719	0.18668
576	0.00775463	0.201713	0.0517445	0.187259
576.2	0.00856822	0.202477	0.0515712	0.186687
576.4	0.00796076	0.202674	0.0520082	0.187522
576.6	0.00787298	0.202755	0.0523966	0.187579
576.8	0.00814968	0.203506	0.0533466	0.187083
577	0.00788662	0.203343	0.0532999	0.187504
577.2	0.00781576	0.203108	0.0526548	0.18739
577.4	0.00899707	0.203486	0.0519926	0.186602
577.6	0.0101039	0.20356	0.0517766	0.186737
577.8	0.00951484	0.203147	0.0515801	0.186081
578	0.00988159	0.203357	0.0519807	0.185018
578.2	0.00999197	0.20397	0.0521956	0.184381
578.4	0.0102764	0.203701	0.0518274	0.184362
578.6	0.0101584	0.203055	0.0517954	0.1842
578.8	0.00957784	0.203128	0.0521348	0.183899
579	0.0100635	0.203004	0.0528578	0.184258
579.2	0.0102948	0.203024	0.0525673	0.183833
579.4	0.0100355	0.203424	0.0533253	0.18388
579.6	0.0101675	0.203204	0.053617	0.184426
579.8	0.00974006	0.203144	0.0535928	0.184977
580	0.0101153	0.202415	0.0544667	0.185242
580.2	0.010725	0.202193	0.0547239	0.185427
580.4	0.0101978	0.201526	0.0562243	0.186547
580.6	0.00997531	0.201057	0.0566195	0.186525
580.8	0.0104452	0.201182	0.0564728	0.186973
581	0.010267	0.200455	0.0562688	0.186659
581.2	0.00995803	0.200201	0.0555687	0.18616
581.4	0.0104306	0.200499	0.054976	0.186336
581.6	0.0095162	0.200689	0.0552808	0.186417
581.8	0.00866527	0.200733	0.0549617	0.186227
582	0.00866699	0.201366	0.0538619	0.186031
582.2	0.00867301	0.201846	0.0531105	0.186161
582.4	0.00836033	0.201455	0.0524998	0.186376
582.6	0.00839212	0.201528	0.0520732	0.18622
582.8	0.0081446	0.201729	0.0521147	0.185947
583	0.00887501	0.201289	0.0521284	0.186277
583.2	0.00882717	0.201114	0.0511968	0.186097
583.4	0.00908511	0.201704	0.0516152	0.186252
583.6	0.0104766	0.201436	0.0519572	0.187033
583.8	0.0114706	0.201889	0.0515522	0.187125
584	0.0118384	0.201265	0.0520834	0.187181
584.2	0.0122558	0.201131	0.052985	0.187308
584.4	0.0119062	0.201462	0.0528576	0.187024
584.6	0.012277	0.201697	0.0526074	0.186439
584.8	0.0125841	0.201766	0.0526289	0.18593
585	0.0118511	0.202415	0.0531001	0.185644
585.2	0.0116142	0.203032	0.0530062	0.185613
585.4	0.0126501	0.203949	0.0527437	0.185456
585.6	0.011626	0.204399	0.052391	0.185645
585.8	0.0109887	0.204845	0.0521367	0.185868
586	0.0111701	0.20505	0.0518491	0.185447
586.2	0.0105233	0.205433	0.0520758	0.18598
586.4	0.0100626	0.205507	0.0522476	0.1865
586.6	0.0103454	0.205276	0.052332	0.186426
586.8	0.00971847	0.205162	0.0523234	0.186722
587	0.00969969	0.204936	0.0522301	0.187212
587.2	0.0100915	0.205219	0.0523448	0.187229
587.4	0.010137	0.205713	0.0525776	0.187194
587.6	0.0104454	0.205518	0.0522834	0.187427
587.8	0.0109715	0.205824	0.0519544	0.187665
588	0.0107185	0.205502	0.0521469	0.187552
588.2	0.0106586	0.205699	0.0522093	0.187569
588.4	0.0110247	0.205184	0.0526255	0.187742
588.6	0.0112262	0.205134	0.0529555	0.18801
588.8	0.0108045	0.205641	0.0529555	0.188183
589	0.0115622	0.205845	0.0530798	0.187785
589.2	0.0115853	0.205406	0.0526437	0.188071
589.4	0.0119189	0.205558	0.0519695	0.188505
589.6	0.0114908	0.205758	0.0516215	0.188526
589.8	0.0110726	0.205728	0.0524581	0.188156
590	0.011193	0.205335	0.0527042	0.187281
590.2	0.0113641	0.205544	0.0523478	0.187108
590.4	0.0114464	0.204982	0.0527138	0.187218
590.6	0.0112986	0.205137	0.0524483	0.186472
590.8	0.0115147	0.205513	0.0522455	0.18606
591	0.0116842	0.205007	0.0522463	0.186369
591.2	0.0116456	0.20467	0.0514587	0.186035
591.4	0.0118972	0.204429	0.050931	0.185524
591.6	0.0115302	0.204191	0.0509073	0.186109
591.8	0.0114662	0.204069	0.0501344	0.186626
592	0.0114703	0.203431	0.0495709	0.186064
592.2	0.011371	0.203249	0.0501421	0.186509
592.4	0.0111903	0.203327	0.0502898	0.187078
592.6	0.0111868	0.203752	0.0490728	0.187079
592.8	0.0111477	0.203388	0.04887	0.187139
593	0.0109065	0.203643	0.0489399	0.187274
593.2	0.0108836	0.203757	0.0489233	0.188309
593.4	0.0108929	0.203554	0.0488533	0.188303
593.6	0.0104502	0.203512	0.0488582	0.188843
593.8	0.0110047	0.203464	0.0495311	0.189267
594	0.0112768	0.20295	0.0496617	0.189072
594.2	0.0115766	0.202734	0.0495506	0.189377
594.4	0.0116066	0.202415	0.0508257	0.189529
594.6	0.0118165	0.201808	0.050343	0.189318
594.8	0.0124814	0.201535	0.0506206	0.189628
595	0.0131527	0.201266	0.0510572	0.190153
595.2	0.0134034	0.200984	0.0511088	0.189467
595.4	0.0133038	0.201013	0.0505457	0.189182
595.6	0.0127056	0.201765	0.0506001	0.18926
595.8	0.0131629	0.2013	0.0502164	0.188782
596	0.0126365	0.201363	0.0497086	0.188677
596.2	0.0126547	0.201829	0.0502132	0.188759
596.4	0.0134512	0.201907	0.0502115	0.188493
596.6	0.012886	0.202084	0.0490517	0.18839
596.8	0.0128434	0.202175	0.0492463	0.18824
597	0.0130501	0.202486	0.0500264	0.188283
597.2	0.0127783	0.20228	0.0495952	0.188552
597.4	0.0122324	0.20232	0.0491893	0.188401
597.6	0.0126145	0.202771	0.0493081	0.188851
597.8	0.0123102	0.203018	0.0491425	0.18868
598	0.0116202	0.202656	0.0486048	0.187452
598.2	0.0124824	0.202877	0.0491222	0.187035
598.4	0.0119784	0.202849	0.0494589	0.187009
598.6	0.0115683	0.202556	0.0484414	0.186237
598.8	0.012373	0.203767	0.0488067	0.185809
599	0.0122729	0.203804	0.0487214	0.185622
599.2	0.0114756	0.203344	0.0480262	0.184629
599.4	0.0116546	0.203851	0.0479814	0.184345
599.6	0.0110305	0.204489	0.0482761	0.184525
599.8	0.010342	0.204127	0.047664	0.184748
600	0.0104571	0.204655	0.0472333	0.184415
600.2	0.0106408	0.204894	0.047419	0.184983
600.4	0.0111191	0.205322	0.0473865	0.185647
600.6	0.01129	0.205977	0.0465741	0.185852
600.8	0.0113594	0.205013	0.0464332	0.186295
601	0.0119216	0.204812	0.0465936	0.186566
601.2	0.0121094	0.205168	0.0464674	0.18681
601.4	0.0123076	0.204744	0.0465419	0.186893
601.6	0.0127952	0.204504	0.0467648	0.186757
601.8	0.0126011	0.204078	0.0467166	0.186371
602	0.0125595	0.203351	0.0465	0.18574
602.2	0.0128943	0.203584	0.0471631	0.185929
602.4	0.0119656	0.203128	0.0474149	0.185939
602.6	0.0115809	0.202122	0.0469619	0.185316
602.8	0.0119712	0.202541	0.0475051	0.185022
603	0.0115762	0.201803	0.0478844	0.185029
603.2	0.011002	0.201003	0.0482417	0.184595
603.4	0.0108041	0.201781	0.0481463	0.184931
603.6	0.010251	0.202101	0.0486694	0.184992
603.8	0.00963989	0.202151	0.0484697	0.185538
604	0.00989221	0.20272	0.0485263	0.186106
604.2	0.010343	0.202852	0.0486748	0.186781
604.4	0.0109031	0.20269	0.0491178	0.187646
604.6	0.0111256	0.202355	0.0480048	0.18798
604.8	0.0113324	0.202332	0.0481152	0.187961
605	0.0127177	0.202267	0.0492982	0.188454
605.2	0.0128371	0.202654	0.0488413	0.189156
605.4	0.0128389	0.202675	0.0483847	0.188864
605.6	0.013607	0.202302	0.0482058	0.188971
605.8	0.0130755	0.202265	0.0473063	0.189608
606	0.0130584	0.202493	0.0469681	0.189825
606.2	0.0131606	0.202755	0.0469866	0.189787
606.4	0.0134844	0.203028	0.0469871	0.190114
606.6	0.0139435	0.203005	0.0461239	0.189037
606.8	0.0145854	0.203464	0.0462505	0.188997
607	0.0140784	0.203819	0.0460552	0.189299
607.2	0.013572	0.204159	0.0463074	0.188281
607.4	0.0141256	0.204585	0.0465709	0.187973
607.6	0.0131204	0.204989	0.0474453	0.187397
607.8	0.0126162	0.205113	0.0469626	0.187322
608	0.0131164	0.204957	0.0476439	0.186893
608.2	0.0128634	0.204996	0.0487617	0.186795
608.4	0.0121238	0.204835	0.0493518	0.187289
608.6	0.0127256	0.204779	0.049422	0.186505
608.8	0.0128612	0.205516	0.0499617	0.186473
609	0.0131918	0.205631	0.050171	0.187029
609.2	0.0133452	0.205866	0.0499134	0.187101
609.4	0.0136084	0.205813	0.0497874	0.18692
609.6	0.0135946	0.205707	0.0493803	0.187282
609.8	0.0140318	0.205594	0.0491614	0.18675
610	0.0141913	0.206073	0.0490331	0.18675
610.2	0.0146201	0.20634	0.0489871	0.186549
610.4	0.0158292	0.206794	0.0486584	0.186437
610.6	0.0155682	0.20676	0.0475734	0.186106
610.8	0.0148747	0.207099	0.0474366	0.186379
611	0.0153537	0.20706	0.0471786	0.185887
611.2	0.0147168	0.206541	0.0472529	0.185741
611.4	0.0141578	0.206107	0.0465706	0.185615
611.6	0.0133071	0.206623	0.0463991	0.185419
611.8	0.0128297	0.205663	0.0464483	0.185743
612	0.0126179	0.205378	0.0464945	0.185896
612.2	0.0127205	0.205097	0.0466152	0.186003
612.4	0.0121386	0.204573	0.0464212	0.186116
612.6	0.0134121	0.205111	0.0456473	0.185716
612.8	0.013355	0.205594	0.0453368	0.185795
613	0.0132947	0.20546	0.0456183	0.186215
613.2	0.0130807	0.205399	0.0459087	0.186318
613.4	0.0134162	0.205127	0.0459602	0.185759
613.6	0.0132352	0.204424	0.0466525	0.185547
613.8	0.0135274	0.204184	0.0469438	0.185186
614	0.0135429	0.20428	0.0476068	0.185095
614.2	0.0132743	0.203656	0.048636	0.185307
614.4	0.0132062	0.203465	0.0480244	0.185814
614.6	0.0132479	0.203372	0.0487724	0.185744
614.8	0.0130183	0.202582	0.0494196	0.185607
615	0.0131934	0.202318	0.0491588	0.186588
615.2	0.012678	0.202367	0.0494666	0.18694
615.4	0.0125685	0.202369	0.0496047	0.186963
615.6	0.0130126	0.202933	0.0495645	0.187684
615.8	0.0133854	0.202336	0.0497777	0.188122
616	0.0139798	0.202503	0.050212	0.187972
616.2	0.0143414	0.203127	0.0500522	0.188956
616.4	0.0149204	0.204326	0.0496293	0.189287
616.6	0.0158005	0.204879	0.0487901	0.189135
616.8	0.0155229	0.204468	0.0481246	0.189387
617	0.0153835	0.204918	0.0480281	0.190094
617.2	0.0158975	0.205116	0.0479314	0.189605
617.4	0.0155798	0.204753	0.047711	0.189386
617.6	0.0153339	0.204484	0.0479183	0.189409
617.8	0.0151964	0.204614	0.048277	0.188884
618	0.0141605	0.204417	0.0485994	0.188573
618.2	0.0132665	0.205087	0.0482226	0.188817
618.4	0.0133727	0.205185	0.0479198	0.188407
618.6	0.0128313	0.205206	0.0475487	0.188091
618.8	0.0120934	0.204883	0.0472712	0.18818
619	0.0123159	0.205061	0.0467843	0.189147
619.2	0.0120952	0.204711	0.0468392	0.188912
619.4	0.0116169	0.204938	0.0469822	0.189314
619.6	0.0122675	0.205104	0.0471124	0.189428
619.8	0.0116134	0.205301	0.047767	0.189607
620	0.011476	0.205384	0.0478396	0.189446
620.2	0.0123831	0.205596	0.0472344	0.190166
620.4	0.012669	0.205746	0.0468788	0.189614
620.6	0.0121679	0.204866	0.046302	0.189642
620.8	0.0128695	0.204795	0.046685	0.189392
621	0.0122764	0.204987	0.0472735	0.189205
621.2	0.012705	0.205329	0.0477246	0.188737
621.4	0.0129384	0.205367	0.0480834	0.188292
621.6	0.0126696	0.205259	0.048768	0.188331
621.8	0.0121248	0.205251	0.0493494	0.187791
622	0.0115096	0.205653	0.0492935	0.18744
622.2	0.0113489	0.205926	0.0490577	0.187669
622.4	0.0114875	0.205709	0.0495399	0.187525
622.6	0.0121252	0.205948	0.0490969	0.187627
622.8	0.0122124	0.205734	0.0488217	0.187895
623	0.0126326	0.206163	0.0488032	0.187827
623.2	0.0131123	0.206102	0.0489642	0.187327
623.4	0.0127893	0.206592	0.0492302	0.187713
623.6	0.0131153	0.207263	0.049726	0.187656
623.8	0.0128425	0.207376	0.0501232	0.187346
624	0.0132769	0.206776	0.0497346	0.187005
624.2	0.0137321	0.207363	0.0499498	0.187558
624.4	0.0135564	0.207652	0.0501522	0.186891
624.6	0.0128694	0.206919	0.0498518	0.186861
624.8	0.0131563	0.206895	0.0505507	0.186565
625	0.0133359	0.206321	0.0508371	0.186651
625.2	0.0133362	0.206303	0.0512193	0.187427
625.4	0.0131027	0.205791	0.05081	0.187899
625.6	0.0125305	0.205819	0.0514409	0.188779
625.8	0.0123028	0.204912	0.0509675	0.188846
626	0.0117288	0.20506	0.0510106	0.189416
626.2	0.0117501	0.204982	0.0511771	0.19011
626.4	0.0116391	0.204769	0.051332	0.189954
626.6	0.0115316	0.204903	0.0502208	0.189643
626.8	0.0116498	0.20494	0.0495111	0.189743
627	0.0122502	0.204792	0.0503325	0.189399
627.2	0.0123868	0.204421	0.0498634	0.189952
627.4	0.012335	0.204649	0.050442	0.18996
627.6	0.0128614	0.204683	0.0512275	0.190272
627.8	0.0127034	0.204397	0.0507915	0.190203
628	0.012932	0.204448	0.0507923	0.189588
628.2	0.013213	0.204658	0.0512398	0.189715
628.4	0.0127343	0.204268	0.0515118	0.188929
628.6	0.0122702	0.204219	0.0513238	0.188629
628.8	0.0132067	0.203822	0.0518669	0.188733
629	0.0127381	0.20441	0.0519453	0.189393
629.2	0.0118423	0.204956	0.0517446	0.189198
629.4	0.012251	0.205053	0.0517927	0.189315
629.6	0.0112425	0.205729	0.0517712	0.189573
629.8	0.0112281	0.205231	0.0509621	0.189569
630	0.011312	0.205424	0.0511776	0.189435
630.2	0.0111311	0.205678	0.0510557	0.189232
630.4	0.011122	0.205587	0.0508072	0.189166
630.6	0.0117542	0.20548	0.0504981	0.188999
630.8	0.0118735	0.205644	0.050323	0.189647
631	0.012109	0.205823	0.0505659	0.189568
631.2	0.012793	0.205799	0.0501077	0.189418
631.4	0.0129464	0.205884	0.0498582	0.189616
631.6	0.0132119	0.206218	0.0503945	0.190114
631.8	0.0142059	0.206311	0.0502033	0.189549
632	0.0140809	0.206392	0.0497782	0.188858
632.2	0.0141464	0.206867	0.0502096	0.188877
632.4	0.0145455	0.206756	0.0507126	0.188756
632.6	0.0145522	0.206448	0.0502761	0.188217
632.8	0.014228	0.20633	0.0498272	0.18824
633	0.0138786	0.207147	0.0497528	0.187647
633.2	0.0134222	0.206873	0.0492423	0.186981
633.4	0.0130011	0.207076	0.049098	0.187205
633.6	0.01319	0.207077	0.0487033	0.187277
633.8	0.0137371	0.206605	0.0485735	0.187422
634	0.0140146	0.206707	0.0488594	0.186868
634.2	0.0140028	0.206938	0.0492953	0.187026
634.4	0.0137093	0.20645	0.0498655	0.187813
634.6	0.013826	0.206529	0.0495754	0.187513
634.8	0.0144645	0.206394	0.0497476	0.187499
635	0.0143132	0.206464	0.0496762	0.188539
635.2	0.0143517	0.206189	0.0489808	0.188512
635.4	0.0143641	0.206096	0.0485077	0.188631
635.6	0.0147152	0.206379	0.0497036	0.189468
635.8	0.0151883	0.205787	0.0490728	0.189434
636	0.0148634	0.205354	0.048833	0.189419
636.2	0.0148919	0.205349	0.0497199	0.18978
636.4	0.014577	0.204579	0.0493221	0.190049
636.6	0.0142969	0.204391	0.0494759	0.189283
636.8	0.0135401	0.204603	0.0492103	0.18895
637	0.013966	0.205218	0.0496036	0.18866
637.2	0.0137883	0.205431	0.0497353	0.188535
637.4	0.0139341	0.20533	0.0503486	0.188778
637.6	0.0138698	0.205174	0.0502846	0.189766
637.8	0.0134424	0.205269	0.0502244	0.189853
638	0.0129097	0.20506	0.0502554	0.189295
638.2	0.0127279	0.204894	0.0502821	0.189903
638.4	0.0125411	0.204832	0.0506362	0.189918
638.6	0.013105	0.204687	0.0499877	0.189563
638.8	0.0130457	0.204298	0.0497336	0.189988
639	0.012641	0.20528	0.0492734	0.190315
639.2	0.0130377	0.204943	0.0488621	0.18982
639.4	0.0131477	0.204861	0.0481487	0.190197
639.6	0.0130813	0.204998	0.0485674	0.190626
639.8	0.0140723	0.204532	0.0478962	0.190584
640	0.0135405	0.204418	0.0471459	0.19083
640.2	0.0129448	0.20501	0.0471952	0.190655
640.4	0.0135282	0.20491	0.0468509	0.190575
640.6	0.0135008	0.205336	0.0462979	0.190368
640.8	0.0136026	0.205731	0.0463932	0.19052
641	0.0148328	0.205879	0.0472272	0.191103
641.2	0.0141534	0.205735	0.0472843	0.191777
641.4	0.0133056	0.205572	0.0473483	0.192173
641.6	0.0130195	0.206071	0.0473094	0.192658
641.8	0.0127509	0.205944	0.0471515	0.192422
642	0.0124026	0.206038	0.0478679	0.191625
642.2	0.0140534	0.206135	0.0487211	0.191876
642.4	0.0140548	0.206643	0.048677	0.191528
642.6	0.0142373	0.207047	0.0484558	0.190673
642.8	0.0142542	0.207404	0.0489907	0.190451
643	0.013639	0.20794	0.0490428	0.190498
643.2	0.0130156	0.20753	0.0494175	0.190512
643.4	0.0133032	0.207551	0.0493069	0.190459
643.6	0.012914	0.207009	0.0496076	0.190389
643.8	0.0127288	0.206984	0.0493981	0.190572
644	0.0128581	0.206524	0.0490666	0.190378
644.2	0.012069	0.206716	0.0490185	0.190078
644.4	0.0122913	0.206764	0.048476	0.190698
644.6	0.0120672	0.20635	0.0481015	0.190225
644.8	0.0121606	0.205543	0.0485014	0.190505
645	0.0122063	0.205392	0.0481927	0.190798
645.2	0.0119311	0.204986	0.0477756	0.189998
645.4	0.0115651	0.204773	0.0474303	0.189782
645.6	0.0125287	0.204932	0.0471412	0.190211
645.8	0.0133799	0.20442	0.0476978	0.189462
646	0.0139046	0.204046	0.0478264	0.189546
646.2	0.0151666	0.204535	0.0474299	0.189864
646.4	0.0151883	0.205045	0.0471876	0.189301
646.6	0.014918	0.204459	0.0476663	0.18907
646.8	0.0142073	0.204576	0.0473332	0.189567
647	0.0141561	0.204523	0.0479788	0.189629
647.2	0.0140949	0.203486	0.0488599	0.189716
647.4	0.013998	0.203624	0.0485453	0.190571
647.6	0.0135747	0.203797	0.0489956	0.190425
647.8	0.0136387	0.203565	0.0493634	0.190418
648	0.0135656	0.204065	0.0489357	0.190679
648.2	0.0130283	0.204975	0.0491397	0.190522
648.4	0.0137674	0.205137	0.0495614	0.190897
648.6	0.0136366	0.205194	0.0489928	0.190685
648.8	0.0142448	0.205587	0.0486433	0.190909
649	0.0141075	0.205964	0.0486214	0.190766
649.2	0.0141338	0.206027	0.0478775	0.190534
649.4	0.0137453	0.20617	0.0477259	0.190322
649.6	0.0147458	0.206009	0.0477746	0.190643
649.8	0.0143075	0.206387	0.0479058	0.190166
650	0.0145008	0.206664	0.0470717	0.190089
650.2	0.0148636	0.207076	0.0470137	0.189928
650.4	0.0145117	0.207328	0.0468836	0.189901
650.6	0.0147554	0.207416	0.047282	0.189742
650.8	0.0151682	0.207468	0.0462959	0.189837
651	0.0151922	0.207154	0.0464586	0.189826
651.2	0.0145351	0.206644	0.0463932	0.189465
651.4	0.014698	0.20678	0.0461285	0.189557
651.6	0.0144409	0.206652	0.0465733	0.189662
651.8	0.0147871	0.20619	0.0469	0.189825
652	0.015093	0.206472	0.0468249	0.189939
652.2	0.015237	0.20646	0.0476368	0.190303
652.4	0.0149071	0.206132	0.0484243	0.191112
652.6	0.0150904	0.206265	0.0484422	0.19063
652.8	0.0148294	0.205792	0.0488865	0.191036
653	0.0143396	0.205526	0.0489265	0.190775
653.2	0.0148524	0.205418	0.0486513	0.189963
653.4	0.0140926	0.20446	0.0489666	0.189758
653.6	0.0139648	0.204212	0.0492899	0.190204
653.8	0.0141546	0.203883	0.0500341	0.188632
654	0.0139044	0.203535	0.0496443	0.188591
654.2	0.0132352	0.203915	0.0496125	0.188918
654.4	0.0142234	0.204866	0.049939	0.188549
654.6	0.0144626	0.204484	0.0495944	0.188174
654.8	0.0145615	0.204712	0.0484631	0.188077
655	0.0146894	0.204984	0.0478661	0.187549
655.2	0.0138042	0.205043	0.0478583	0.18707
655.4	0.0135552	0.205566	0.0471825	0.186842
655.6	0.0139279	0.206492	0.0471215	0.187071
655.8	0.0142466	0.206773	0.0468152	0.187775
656	0.0138928	0.206823	0.0458376	0.187444
656.2	0.0137716	0.207375	0.046004	0.187826
656.4	0.0134537	0.207795	0.0460847	0.188124
656.6	0.0138904	0.208	0.0451507	0.187893
656.8	0.0141677	0.207721	0.0449352	0.188295
657	0.0143264	0.207773	0.044748	0.188063
657.2	0.0142373	0.207522	0.0444789	0.188077
657.4	0.0145888	0.206589	0.0450245	0.188413
657.6	0.0145785	0.206015	0.0457666	0.188865
657.8	0.0149069	0.205323	0.0451415	0.188726
658	0.0148343	0.205129	0.0451385	0.189851
658.2	0.015529	0.205331	0.0456534	0.191024
658.4	0.0163155	0.20505	0.0460082	0.191468
658.6	0.0162747	0.204167	0.0461455	0.19101
658.8	0.0168401	0.204056	0.0461307	0.191224
659	0.0166447	0.203571	0.0456945	0.191339
659.2	0.0166299	0.203629	0.0456658	0.190868
659.4	0.0168524	0.203692	0.0454396	0.190618
659.6	0.0169329	0.204221	0.0451776	0.190842
659.8	0.0166932	0.204351	0.0452306	0.190581
660	0.0164529	0.204471	0.0449766	0.189981
660.2	0.0162208	0.204787	0.0453328	0.190252
660.4	0.0155504	0.205029	0.0457504	0.189762
660.6	0.0163482	0.205164	0.0458883	0.189026
660.8	0.0159042	0.205541	0.0460037	0.188769
661	0.0160596	0.205537	0.0466545	0.188816
661.2	0.016829	0.205851	0.0466535	0.188397
661.4	0.0168223	0.205486	0.0464548	0.188432
661.6	0.0158542	0.20553	0.0456694	0.189218
661.8	0.0161145	0.20541	0.0453058	0.189139
662	0.0157543	0.205882	0.0456892	0.188791
662.2	0.0156575	0.206199	0.0454886	0.18919
662.4	0.0158852	0.205642	0.0459023	0.188815
662.6	0.0153108	0.205287	0.0455907	0.188711
662.8	0.0146522	0.205221	0.0449357	0.188825
663	0.0143811	0.205286	0.04525	0.189122
663.2	0.0135472	0.205407	0.0441663	0.188641
663.4	0.0123412	0.205812	0.0444408	0.188512
663.6	0.0118499	0.206263	0.0447705	0.188671
663.8	0.0112441	0.205923	0.0451555	0.188796
664	0.0108452	0.206072	0.0449243	0.188864
664.2	0.0113913	0.205991	0.045274	0.188632
664.4	0.0113709	0.206205	0.0461415	0.188526
664.6	0.0118074	0.206859	0.0462798	0.188002
664.8	0.0125545	0.206708	0.0457155	0.18825
665	0.013193	0.206944	0.0466832	0.188901
665.2	0.0136714	0.207325	0.046456	0.18868
665.4	0.0136055	0.207122	0.0465563	0.188711
665.6	0.0130854	0.207453	0.0464264	0.188859
665.8	0.0133754	0.208043	0.0467867	0.188218
666	0.0137434	0.208259	0.0467367	0.187387
666.2	0.0138477	0.208065	0.0472635	0.188331
666.4	0.0140165	0.208455	0.0476836	0.189029
666.6	0.0137133	0.208434	0.047804	0.18909
666.8	0.0132004	0.207902	0.0474607	0.189241
667	0.0135491	0.207579	0.0473139	0.190437
667.2	0.0132034	0.207644	0.0470019	0.189853
667.4	0.0129201	0.206941	0.0471299	0.19042
667.6	0.0134774	0.206648	0.0471953	0.190631
667.8	0.0145826	0.205921	0.0474314	0.189862
668	0.0149026	0.205588	0.0468631	0.189748
668.2	0.0153653	0.205621	0.0468476	0.190148
668.4	0.0156315	0.205724	0.0471192	0.189433
668.6	0.01574	0.205335	0.0465995	0.189147
668.8	0.015628	0.205301	0.0464069	0.189804
669	0.0153557	0.205835	0.0468364	0.18982
669.2	0.0154898	0.205558	0.0466665	0.188683
669.4	0.0153829	0.206271	0.0465062	0.188956
669.6	0.0150841	0.207204	0.0470633	0.188566
669.8	0.0149682	0.207017	0.0470654	0.187889
670	0.0153748	0.207147	0.0466168	0.187687
670.2	0.0149413	0.207322	0.0475799	0.187715
670.4	0.0153371	0.207313	0.0481823	0.18826
670.6	0.0149996	0.207042	0.0480854	0.188237
670.8	0.0147469	0.206537	0.0474272	0.188409
671	0.0158065	0.206267	0.0477235	0.188935
671.2	0.0149493	0.206346	0.0476854	0.188139
671.4	0.0149896	0.205912	0.0471532	0.188259
671.6	0.0149482	0.205922	0.0476132	0.188276
671.8	0.0144671	0.205744	0.046986	0.187858
672	0.0139266	0.20564	0.0454641	0.187887
672.2	0.0141623	0.205716	0.0458183	0.1884
672.4	0.0138653	0.205959	0.0459805	0.188375
672.6	0.0129508	0.205481	0.0460689	0.189118
672.8	0.0122591	0.205542	0.0464184	0.189974
673	0.0122957	0.20585	0.0459282	0.190973
673.2	0.0126185	0.206255	0.0461418	0.191086
673.4	0.0130716	0.206838	0.0464804	0.191587
673.6	0.0131282	0.207176	0.0468212	0.191377
673.8	0.0127906	0.206694	0.0462567	0.190684
674	0.0137934	0.20684	0.0464741	0.190197
674.2	0.0128938	0.206698	0.0473593	0.190033
674.4	0.0132799	0.207166	0.0471806	0.19028
674.6	0.0140525	0.206993	0.0469564	0.189627
674.8	0.013985	0.206832	0.0465023	0.189708
675	0.0145214	0.207137	0.0470812	0.189406
675.2	0.0147584	0.207126	0.0473283	0.188173
675.4	0.0142384	0.207285	0.0470792	0.18798
675.6	0.0140937	0.207329	0.0468006	0.188342
675.8	0.0153118	0.20727	0.04705	0.187227
676	0.0154727	0.206928	0.0473512	0.187045
676.2	0.0157385	0.206508	0.0487831	0.187201
676.4	0.0159474	0.206217	0.0491806	0.186887
676.6	0.0154208	0.206046	0.049457	0.18678
676.8	0.0150104	0.206063	0.0495426	0.187524
677	0.0156692	0.206584	0.0493366	0.187946
677.2	0.0156483	0.206449	0.0492359	0.187625
677.4	0.0151604	0.206025	0.049455	0.188089
677.6	0.015517	0.206205	0.0494208	0.187657
677.8	0.0143836	0.206159	0.0492351	0.187362
678	0.014224	0.206607	0.0487467	0.187218
678.2	0.0140548	0.207164	0.0483176	0.187051
678.4	0.0139715	0.207624	0.0480686	0.187279
678.6	0.0142372	0.207765	0.0476148	0.187434
678.8	0.0139248	0.208614	0.0477331	0.18772
679	0.0144052	0.209246	0.0484362	0.188237
679.2	0.0148397	0.209361	0.0480286	0.187803
679.4	0.0147911	0.209644	0.0473393	0.187594
679.6	0.0154883	0.209717	0.0481291	0.18823
679.8	0.0158348	0.20991	0.0485895	0.187748
680	0.0157149	0.20932	0.0485022	0.187374
680.2	0.0161762	0.209014	0.0488822	0.187339
680.4	0.0158725	0.209215	0.0487517	0.187257
680.6	0.0155069	0.209025	0.0488483	0.186793
680.8	0.0159555	0.208336	0.0490888	0.187689
681	0.0162022	0.208165	0.0492375	0.188464
681.2	0.0159122	0.207056	0.0493282	0.188514
681.4	0.0158158	0.20635	0.0498729	0.188284
681.6	0.0160739	0.206559	0.0489801	0.18813
681.8	0.0157789	0.206604	0.0492057	0.1885
682	0.0163001	0.206029	0.0487936	0.188032
682.2	0.0160925	0.205993	0.0485342	0.188292
682.4	0.0158296	0.206218	0.0490443	0.188226
682.6	0.0165611	0.206503	0.0489832	0.188401
682.8	0.0163328	0.207089	0.0484829	0.189224
683	0.0165376	0.207545	0.04877	0.189983
683.2	0.0166177	0.207153	0.0483333	0.189677
683.4	0.0167639	0.20697	0.0475741	0.190394
683.6	0.0163236	0.207512	0.0478171	0.191185
683.8	0.0165199	0.207463	0.0481633	0.190804
684	0.0160079	0.207238	0.0476123	0.190429
684.2	0.0156359	0.208141	0.0474231	0.191279
684.4	0.0155979	0.208013	0.0471934	0.191067
684.6	0.0151401	0.207284	0.0466548	0.191245
684.8	0.0151337	0.207592	0.046983	0.191948
685	0.0150577	0.207605	0.0477865	0.191921
685.2	0.0143963	0.20748	0.0477982	0.191385
685.4	0.0136149	0.207835	0.0479387	0.191145
685.6	0.013598	0.208209	0.0479978	0.191491
685.8	0.0129376	0.208103	0.0483611	0.191338
686	0.0126723	0.207891	0.0481905	0.190534
686.2	0.012844	0.208156	0.0481172	0.190171
686.4	0.0128163	0.208428	0.0484279	0.189363
686.6	0.0130411	0.208106	0.0478203	0.189529
686.8	0.0136937	0.208023	0.0476685	0.189721
687	0.0134403	0.20804	0.0484075	0.189875
687.2	0.0131032	0.207474	0.0483226	0.18984
687.4	0.0136504	0.208506	0.0482709	0.190029
687.6	0.013513	0.209046	0.0487487	0.189866
687.8	0.014063	0.209067	0.0487986	0.189163
688	0.0145608	0.209196	0.0481137	0.189271
688.2	0.0147479	0.209411	0.0478874	0.190436
688.4	0.0145104	0.209033	0.0485551	0.189723
688.6	0.0143486	0.208575	0.049633	0.18974
688.8	0.0142086	0.208743	0.0505438	0.19048
689	0.0140731	0.208568	0.0511924	0.190565
689.2	0.0135144	0.208632	0.051439	0.190679
689.4	0.0128891	0.20821	0.0512767	0.191252
689.6	0.0128048	0.207884	0.0505	0.192435
689.8	0.0130625	0.207052	0.050328	0.192104
690	0.0126978	0.206255	0.0500892	0.192147
690.2	0.0127874	0.206129	0.0493909	0.192433
690.4	0.012919	0.205911	0.0494234	0.191906
690.6	0.0129165	0.205035	0.0492636	0.19186
690.8	0.0129251	0.205095	0.0487854	0.191835
691	0.0125119	0.204833	0.0489749	0.191415
691.2	0.0124939	0.204812	0.0491725	0.191387
691.4	0.0129169	0.205727	0.0484527	0.19156
691.6	0.013148	0.205734	0.0487237	0.19127
691.8	0.0133592	0.205076	0.0488325	0.190484
692	0.0134676	0.20534	0.0485104	0.19119
692.2	0.0139013	0.205635	0.0493443	0.191583
692.4	0.0139875	0.205245	0.0508159	0.190768
692.6	0.013574	0.205408	0.0511857	0.190552
692.8	0.0139349	0.206192	0.0509971	0.190981
693	0.0146433	0.206623	0.0511802	0.191056
693.2	0.0151072	0.207145	0.0511326	0.191337
693.4	0.0154906	0.207131	0.0508709	0.192103
693.6	0.0160694	0.207393	0.0507557	0.192913
693.8	0.0160676	0.207696	0.0513909	0.192535
694	0.0161844	0.207803	0.0510757	0.19246
694.2	0.0168423	0.208036	0.0513015	0.192607
694.4	0.0167065	0.207757	0.0510865	0.192158
694.6	0.0166761	0.207601	0.0505861	0.1912
694.8	0.0173341	0.207522	0.0502867	0.190863
695	0.0173766	0.207673	0.0495062	0.190359
695.2	0.0172196	0.208132	0.0491791	0.189961
695.4	0.0176855	0.207714	0.0486759	0.189979
695.6	0.0167434	0.207818	0.0479268	0.190416
695.8	0.0161478	0.20737	0.0470246	0.189849
696	0.0165085	0.207725	0.0465317	0.190359
696.2	0.0163159	0.207647	0.0468908	0.190603
696.4	0.0158258	0.207792	0.0463421	0.189656
696.6	0.015543	0.208194	0.0462005	0.18925
696.8	0.0157334	0.208591	0.0456872	0.190049
697	0.0157206	0.209	0.0459612	0.190944
697.2	0.0164117	0.209122	0.0466843	0.190503
697.4	0.0157539	0.20877	0.0467065	0.191139
697.6	0.0151443	0.209295	0.0472352	0.191532
697.8	0.0150384	0.209095	0.0480218	0.191035
698	0.0151449	0.208403	0.047912	0.190548
698.2	0.0151331	0.2083	0.0482074	0.190639
698.4	0.0154726	0.208608	0.0484565	0.189705
698.6	0.0152875	0.208345	0.0484109	0.188738
698.8	0.0150011	0.208338	0.0483623	0.188318
699	0.0149196	0.208563	0.0483367	0.188136
699.2	0.0146948	0.207898	0.0485553	0.187873
699.4	0.0149224	0.207231	0.0477455	0.18852
699.6	0.0149496	0.207026	0.0469085	0.188538
699.8	0.014364	0.206671	0.0465926	0.188796
700	0.0151505	0.206282	0.0460847	0.189052
700.2	0.0158118	0.206586	0.0460016	0.189151
700.4	0.0159797	0.206587	0.0457601	0.18914
700.6	0.0158131	0.20676	0.045418	0.18988
700.8	0.0161748	0.207285	0.0454698	0.190559
701	0.0157666	0.207484	0.0458925	0.191261
701.2	0.016168	0.207388	0.0459213	0.190826
701.4	0.0159116	0.207121	0.0454922	0.191245
701.6	0.016171	0.2077	0.04595	0.191706
701.8	0.0157861	0.207243	0.0460158	0.191089
702	0.016255	0.207263	0.0461847	0.190485
702.2	0.0162541	0.207189	0.0467413	0.190746
702.4	0.0155782	0.207447	0.0468495	0.190464
702.6	0.0149156	0.207377	0.0470205	0.189805
702.8	0.0151048	0.207254	0.0474566	0.189803
703	0.0152047	0.207441	0.0474714	0.190136
703.2	0.0157054	0.207211	0.0473067	0.189805
703.4	0.0158964	0.206693	0.0478043	0.190539
703.6	0.0158257	0.206213	0.047495	0.191113
703.8	0.0155991	0.206687	0.0475041	0.191438
704	0.0168567	0.206365	0.0481725	0.190688
704.2	0.0169783	0.207272	0.0486693	0.191407
704.4	0.0165101	0.207359	0.0487566	0.191769
704.6	0.0171943	0.207293	0.0491301	0.19127
704.8	0.0169659	0.207343	0.0492288	0.191126
705	0.0164521	0.207914	0.0494099	0.191242
705.2	0.0173113	0.208131	0.0492969	0.190319
705.4	0.0172119	0.208054	0.0483823	0.190362
705.6	0.0175848	0.208714	0.0483377	0.19052
705.8	0.0175285	0.20831	0.0479263	0.189369
706	0.0175889	0.208179	0.0474663	0.189122
706.2	0.0168122	0.208143	0.0467808	0.189238
706.4	0.0172289	0.208393	0.0461462	0.188896
706.6	0.0172988	0.208273	0.0448919	0.189053
706.8	0.017813	0.208344	0.0448571	0.189538
707	0.0187462	0.208313	0.044922	0.189437
707.2	0.0185986	0.208509	0.0449838	0.189757
707.4	0.0183486	0.208473	0.0447658	0.190124
707.6	0.0189722	0.208251	0.0443673	0.190404
707.8	0.0185499	0.208786	0.0446213	0.190555
708	0.018608	0.208316	0.0448802	0.190112
708.2	0.01876	0.208147	0.0452556	0.190468
708.4	0.017953	0.207653	0.0455881	0.190213
708.6	0.017913	0.207282	0.045846	0.1896
708.8	0.0176194	0.207333	0.045466	0.189475
709	0.0172759	0.207208	0.0455769	0.189827
709.2	0.0169294	0.206948	0.0443349	0.18937
709.4	0.0170209	0.206232	0.0438902	0.189134
709.6	0.0168756	0.206479	0.0440741	0.189612
709.8	0.0160328	0.206538	0.0434547	0.189328
710	0.0156844	0.206301	0.0437335	0.188669
710.2	0.0150055	0.206345	0.0432621	0.189208
710.4	0.0152569	0.206756	0.0433755	0.189423
710.6	0.0153897	0.206723	0.04363	0.189098
710.8	0.0153644	0.20716	0.0448341	0.189278
711	0.0159191	0.207865	0.0452153	0.188966
711.2	0.0158189	0.20895	0.0457223	0.188399
711.4	0.0156945	0.208908	0.0456017	0.187968
711.6	0.0157452	0.209435	0.045549	0.188144
711.8	0.0158982	0.209881	0.0468879	0.187687
712	0.0163477	0.209233	0.0471157	0.187105
712.2	0.0162956	0.20917	0.0469542	0.187511
712.4	0.0163184	0.209109	0.0471514	0.187785
712.6	0.0169276	0.208083	0.046871	0.187479
712.8	0.0172801	0.2074	0.0465148	0.187915
713	0.0170331	0.206666	0.046873	0.188471
713.2	0.0169219	0.205888	0.0461775	0.18834
713.4	0.0168388	0.205523	0.0461078	0.18808
713.6	0.0167228	0.205937	0.0461519	0.18907
713.8	0.0165743	0.205917	0.0458072	0.189213
714	0.0162177	0.205784	0.0458689	0.188921
714.2	0.0154146	0.205432	0.045949	0.189756
714.4	0.015416	0.205757	0.0470609	0.189946
714.6	0.0149456	0.206012	0.0466755	0.190529
714.8	0.0145193	0.206265	0.0464856	0.191059
715	0.0150817	0.206577	0.0466511	0.190633
715.2	0.0146187	0.206658	0.0460341	0.190533
715.4	0.0142682	0.20688	0.0454473	0.190146
715.6	0.0150824	0.207372	0.0459623	0.190424
715.8	0.0154545	0.207929	0.0465735	0.190393
716	0.0155384	0.207946	0.0453878	0.189759
716.2	0.0164472	0.207925	0.0454913	0.190108
716.4	0.0163892	0.208072	0.0454458	0.190205
716.6	0.016769	0.207841	0.0452134	0.189299
716.8	0.0172618	0.207356	0.0455998	0.189158
717	0.0170992	0.207681	0.0456918	0.188965
717.2	0.0175316	0.207329	0.045024	0.188227
717.4	0.0181348	0.207329	0.0454498	0.187519
717.6	0.0179255	0.207709	0.0457134	0.188218
717.8	0.0178785	0.207736	0.0456863	0.188039
718	0.0177758	0.207746	0.0466303	0.187776
718.2	0.0169884	0.207526	0.0469033	0.188623
718.4	0.0166558	0.208042	0.0472758	0.188957
718.6	0.0157236	0.207877	0.0469863	0.189087
718.8	0.0151517	0.207415	0.0472359	0.18898
719	0.0147227	0.207177	0.0473206	0.189102
719.2	0.0147364	0.207146	0.0470494	0.18883
719.4	0.0142536	0.207563	0.0475378	0.188046
719.6	0.0142514	0.207453	0.0477639	0.188749
719.8	0.0150462	0.207945	0.0475401	0.187929
720	0.0144924	0.207425	0.0471724	0.188003
720.2	0.014715	0.207242	0.0474753	0.188756
720.4	0.0149632	0.207228	0.0470322	0.188265
720.6	0.0150738	0.206771	0.046572	0.187883
720.8	0.0150157	0.206338	0.046649	0.187746
721	0.0156546	0.20664	0.0466188	0.187585
721.2	0.0157543	0.206317	0.0461299	0.187444
721.4	0.0158425	0.206389	0.0457614	0.187348
721.6	0.0163336	0.206655	0.0459597	0.187491
721.8	0.0163307	0.206351	0.0459196	0.187525
722	0.0164819	0.206803	0.046453	0.188554
722.2	0.0163338	0.207132	0.0463344	0.18966
722.4	0.0159672	0.207465	0.0463417	0.190476
722.6	0.0152362	0.207658	0.045976	0.190767
722.8	0.0162155	0.207528	0.0465536	0.191349
723	0.016617	0.207022	0.0466	0.19222
723.2	0.0165187	0.20746	0.0464822	0.192092
723.4	0.0167868	0.207487	0.0459735	0.191656
723.6	0.0169321	0.206885	0.046366	0.193035
723.8	0.016898	0.207094	0.0460769	0.193059
724	0.0163849	0.206725	0.0466141	0.192923
724.2	0.0165973	0.206322	0.0470816	0.192415
724.4	0.0164341	0.206575	0.0464483	0.192525
724.6	0.0163073	0.206663	0.0465913	0.191832
724.8	0.0161787	0.206378	0.0469886	0.191177
725	0.0162073	0.206942	0.0466846	0.19094
725.2	0.0163344	0.207725	0.0462764	0.190346
725.4	0.0164294	0.207708	0.0459282	0.18916
725.6	0.0163816	0.207464	0.0460967	0.1893
725.8	0.0159962	0.2078	0.0456511	0.189467
726	0.0160932	0.208054	0.0452486	0.189215
726.2	0.0153162	0.207749	0.0446549	0.189388
726.4	0.0148779	0.208006	0.0448854	0.189899
726.6	0.0148786	0.207365	0.0448538	0.189074
726.8	0.0154399	0.20687	0.0448955	0.189782
727	0.015484	0.207353	0.0452374	0.190129
727.2	0.0154914	0.207235	0.0456278	0.190082
727.4	0.015597	0.206357	0.0450818	0.190781
727.6	0.0149721	0.20663	0.0462078	0.191694
727.8	0.015379	0.206552	0.0460488	0.191668
728	0.0155987	0.206093	0.0463388	0.191075
728.2	0.0155112	0.206287	0.0461386	0.191967
728.4	0.0164076	0.206116	0.0463228	0.192397
728.6	0.0164158	0.205909	0.0464314	0.191592
728.8	0.0159683	0.205988	0.0459174	0.192026
729	0.0172664	0.206185	0.0460711	0.191971
729.2	0.017336	0.206194	0.0453583	0.191069
729.4	0.0164792	0.206052	0.0448226	0.190961
729.6	0.0166047	0.205753	0.0453764	0.191387
729.8	0.0162593	0.205933	0.0448047	0.190864
730	0.0156538	0.206091	0.0450217	0.190531
730.2	0.015787	0.205446	0.0458958	0.190811
730.4	0.0154259	0.205914	0.0473305	0.190895
730.6	0.0148782	0.206262	0.0471773	0.190178
730.8	0.0156019	0.20719	0.0478379	0.190844
731	0.0147935	0.207878	0.0488895	0.191198
[truncated: 5,501 more rows]

## Sheet: Fig 5I
Time (sec)	Y102F	W104F	Y105F	WT
157	0.00309301	-0.0009278	0.0071038	0.00519317
157.2	0.00342094	-0.0004569	0.00687346	0.00558698
157.4	0.00307461	0.00052084	0.00665367	0.00614018
157.6	0.00332325	0.00134637	0.00652609	0.00736451
157.8	0.00425533	0.00178919	0.00729566	0.00828426
158	0.00480923	0.00276041	0.0080402	0.00973105
158.2	0.00540808	0.0033638	0.00851884	0.0111476
158.4	0.00671403	0.00313624	0.00935955	0.0120356
158.6	0.0081848	0.00325047	0.0101921	0.0131502
158.8	0.0093408	0.00301797	0.0115161	0.0145946
159	0.0106199	0.00301535	0.0127747	0.0160596
159.2	0.0119215	0.00327853	0.0143448	0.0179064
159.4	0.0132152	0.00443497	0.0154273	0.019795
159.6	0.0138832	0.00492583	0.0164017	0.0211969
159.8	0.0150929	0.00548307	0.0177694	0.0226921
160	0.0157768	0.00529871	0.0193804	0.0242996
160.2	0.016382	0.00570159	0.0200468	0.0262673
160.4	0.0175147	0.00565517	0.0212474	0.0276866
160.6	0.0186732	0.00650906	0.0218994	0.0298965
160.8	0.0183774	0.00718561	0.0216326	0.0316368
161	0.0197543	0.00782659	0.0229159	0.0333594
161.2	0.0207293	0.00821642	0.023821	0.0350336
161.4	0.0215221	0.00856453	0.0241341	0.0368624
161.6	0.0227662	0.00893422	0.0251017	0.0388071
161.8	0.0238297	0.00983456	0.0266428	0.0408994
162	0.0251475	0.00974894	0.0275976	0.0420477
162.2	0.0267173	0.00959757	0.0284485	0.0433133
162.4	0.0279481	0.00940838	0.0301472	0.0448911
162.6	0.0298979	0.00970031	0.0317299	0.046734
162.8	0.031297	0.0102622	0.0335046	0.0485078
163	0.0319077	0.0112539	0.0343006	0.0506196
163.2	0.0329907	0.0113317	0.0350854	0.0521609
163.4	0.0340001	0.0119219	0.0356152	0.0536073
163.6	0.0339563	0.0124752	0.0366863	0.055376
163.8	0.0344361	0.0128541	0.0371469	0.0568321
164	0.0344942	0.0121294	0.0377076	0.0578872
164.2	0.0347285	0.0128789	0.037992	0.0590294
164.4	0.0355189	0.0131379	0.0390499	0.0604186
164.6	0.0364617	0.0134909	0.039844	0.061719
164.8	0.0365186	0.0133342	0.0400295	0.0627772
165	0.0372966	0.0133591	0.040786	0.0642042
165.2	0.0380325	0.0136318	0.0411321	0.065954
165.4	0.0381165	0.0135189	0.0407798	0.0674717
165.6	0.0387063	0.014111	0.0417239	0.0691372
165.8	0.0404207	0.0143345	0.0428706	0.070638
166	0.0413963	0.0138395	0.0435119	0.0710119
166.2	0.0426034	0.014407	0.0449263	0.0730751
166.4	0.0444635	0.0146958	0.0465731	0.0743345
166.6	0.0466912	0.0148522	0.0476464	0.075382
166.8	0.0476741	0.0155579	0.0484026	0.07656
167	0.0484484	0.0157231	0.0496389	0.0781132
167.2	0.0502455	0.0163597	0.0505905	0.079681
167.4	0.0504881	0.0172195	0.0514103	0.0810246
167.6	0.0511598	0.0176781	0.0522293	0.0825254
167.8	0.0524812	0.0175794	0.0532306	0.0833063
168	0.0530453	0.0180343	0.053857	0.0848371
168.2	0.0539327	0.0188426	0.0543737	0.0861243
168.4	0.0553131	0.0186622	0.0563135	0.087931
168.6	0.0559475	0.0184603	0.0575266	0.0890801
168.8	0.0559238	0.0188004	0.0578883	0.0907143
169	0.0567913	0.019153	0.0587531	0.0925357
169.2	0.0572839	0.0197237	0.0587973	0.0948367
169.4	0.0571525	0.019932	0.0584611	0.0960472
169.6	0.0578192	0.0204767	0.0592884	0.0972664
169.8	0.057779	0.0207327	0.0591322	0.0986257
170	0.0583684	0.0208089	0.0594618	0.0996378
170.2	0.0597654	0.0212137	0.0602451	0.101118
170.4	0.0605287	0.021885	0.0607004	0.101891
170.6	0.0614627	0.0220508	0.0614911	0.103464
170.8	0.0620956	0.022919	0.0622888	0.104838
171	0.0627412	0.0239473	0.0634008	0.106675
171.2	0.0646319	0.0243235	0.0640844	0.107902
171.4	0.0643437	0.0245421	0.0643542	0.10865
171.6	0.0645131	0.0254074	0.0645443	0.110322
171.8	0.0656308	0.0253235	0.0656303	0.111635
172	0.0667998	0.0254008	0.0669053	0.112941
172.2	0.0669695	0.0257493	0.0678961	0.114299
172.4	0.0683563	0.0258165	0.0700324	0.115971
172.6	0.0689652	0.0258784	0.0709304	0.117057
172.8	0.0695019	0.0263912	0.0715774	0.118326
173	0.0705608	0.0266683	0.0725569	0.12021
173.2	0.071756	0.0262886	0.073409	0.121454
173.4	0.07128	0.0266853	0.0734753	0.122491
173.6	0.0718554	0.0269383	0.07428	0.124189
173.8	0.0733293	0.0266204	0.0751905	0.125876
174	0.07496	0.0265655	0.0763603	0.12668
174.2	0.0748316	0.026822	0.0766511	0.127883
174.4	0.07538	0.0268628	0.0776314	0.128857
174.6	0.075934	0.0266354	0.0783295	0.129673
174.8	0.0760497	0.0271551	0.0785914	0.130719
175	0.076941	0.0270301	0.079335	0.13144
175.2	0.0778915	0.0272555	0.0796061	0.13214
175.4	0.0770249	0.0272914	0.0789726	0.132839
175.6	0.0778035	0.0276201	0.0793293	0.134038
175.8	0.0792793	0.0278672	0.0804605	0.13529
176	0.0790701	0.0279753	0.0807639	0.136026
176.2	0.0794784	0.0289276	0.0807929	0.137729
176.4	0.0809406	0.0293947	0.0820583	0.139011
176.6	0.0815237	0.0291834	0.0823053	0.140182
176.8	0.0828659	0.0299431	0.0830334	0.141637
177	0.0839302	0.0308799	0.0835958	0.144092
177.2	0.0847607	0.0310955	0.083982	0.145681
177.4	0.0855169	0.0317453	0.0841653	0.147141
177.6	0.0866603	0.0324071	0.0848125	0.149134
177.8	0.0880707	0.0323383	0.0856603	0.150452
178	0.088444	0.0324609	0.0857721	0.151428
178.2	0.0883098	0.0330671	0.0865137	0.152722
178.4	0.0888337	0.0331222	0.08707	0.153476
178.6	0.0899361	0.0331025	0.087755	0.153761
178.8	0.0907514	0.0336888	0.0883879	0.15464
179	0.0909351	0.0332546	0.088783	0.154766
179.2	0.0915863	0.0332767	0.0893105	0.155099
179.4	0.0913732	0.0329166	0.0893613	0.155067
179.6	0.0916098	0.033673	0.0904878	0.156151
179.8	0.092091	0.0332614	0.0915758	0.156445
180	0.0921408	0.0331603	0.0928815	0.157169
180.2	0.0930781	0.0338145	0.0940167	0.158394
180.4	0.094202	0.0334596	0.0955058	0.159202
180.6	0.0951966	0.0335426	0.0963085	0.160601
180.8	0.0957162	0.0347203	0.0968143	0.162238
181	0.0964476	0.0346523	0.097781	0.163201
181.2	0.098077	0.0346482	0.0992294	0.164291
181.4	0.0990248	0.0355955	0.0998847	0.165907
181.6	0.0999696	0.0361806	0.10069	0.16761
181.8	0.101631	0.0363514	0.10198	0.168299
182	0.101881	0.0374497	0.102001	0.169655
182.2	0.102496	0.0377719	0.102541	0.170325
182.4	0.103733	0.0379543	0.102603	0.171151
182.6	0.104623	0.0385036	0.103155	0.172041
182.8	0.104428	0.0387179	0.102792	0.172674
183	0.105159	0.0384333	0.103181	0.173226
183.2	0.105594	0.0388994	0.102929	0.173928
183.4	0.106017	0.0390488	0.102499	0.174448
183.6	0.10699	0.0386342	0.103788	0.175302
183.8	0.107722	0.0387971	0.103997	0.17625
184	0.108075	0.0386437	0.10419	0.177474
184.2	0.108775	0.0389655	0.104584	0.178593
184.4	0.109134	0.0386798	0.105147	0.179681
184.6	0.109488	0.0385326	0.105597	0.179986
184.8	0.109865	0.0390406	0.10611	0.180694
185	0.110562	0.0386878	0.10771	0.181584
185.2	0.111172	0.0391147	0.108354	0.183023
185.4	0.111523	0.0394419	0.109241	0.183682
185.6	0.111851	0.0401093	0.110244	0.184496
185.8	0.111845	0.0407135	0.110713	0.184747
186	0.111962	0.0414186	0.110922	0.185547
186.2	0.111952	0.0415929	0.111524	0.186185
186.4	0.112039	0.0418768	0.112004	0.187641
186.6	0.112605	0.0421635	0.112297	0.188333
186.8	0.112211	0.0426579	0.111583	0.189525
187	0.112591	0.0422698	0.112054	0.190387
187.2	0.113533	0.0424724	0.112424	0.191144
187.4	0.114768	0.0426079	0.113134	0.191948
187.6	0.115008	0.0424147	0.113884	0.192776
187.8	0.115738	0.0426781	0.113995	0.19306
188	0.115963	0.0424572	0.114388	0.193611
188.2	0.11629	0.0425375	0.115512	0.194338
188.4	0.116835	0.0421846	0.116217	0.194736
188.6	0.117637	0.0422254	0.117462	0.194956
188.8	0.117921	0.0426634	0.118292	0.19604
189	0.118668	0.0420964	0.119623	0.196817
189.2	0.119538	0.0423221	0.120273	0.197356
189.4	0.120219	0.0430687	0.121344	0.198157
189.6	0.120609	0.0433381	0.121379	0.199065
189.8	0.121477	0.0436214	0.122168	0.199737
190	0.121737	0.0441552	0.12233	0.20126
190.2	0.122008	0.0440785	0.122472	0.202227
190.4	0.122937	0.0443884	0.123316	0.203839
190.6	0.123825	0.0451957	0.123265	0.204591
190.8	0.123581	0.0451052	0.123106	0.205701
191	0.124518	0.0450764	0.124467	0.206469
191.2	0.125893	0.0459175	0.125168	0.208005
191.4	0.126049	0.0457346	0.124617	0.208751
191.6	0.126497	0.045562	0.124769	0.209355
191.8	0.12732	0.0461656	0.125235	0.209945
192	0.127451	0.0465951	0.125452	0.211041
192.2	0.128286	0.0464988	0.126408	0.211799
192.4	0.128447	0.0465217	0.126932	0.212457
192.6	0.128998	0.0458969	0.127684	0.212594
192.8	0.12935	0.0456033	0.128146	0.212599
193	0.129662	0.0453645	0.128718	0.213312
193.2	0.130426	0.0452138	0.128878	0.21353
193.4	0.130477	0.0454891	0.128888	0.214168
193.6	0.130695	0.0448307	0.128975	0.213929
193.8	0.131414	0.0450641	0.129797	0.214509
194	0.131873	0.0453328	0.129932	0.214789
194.2	0.132163	0.0454728	0.130296	0.215058
194.4	0.133279	0.0457948	0.131317	0.215624
194.6	0.133827	0.0463224	0.131572	0.215918
194.8	0.13406	0.0469689	0.132244	0.21669
195	0.135381	0.04803	0.133264	0.217687
195.2	0.136637	0.0482819	0.134083	0.218128
195.4	0.137165	0.0486269	0.134656	0.21865
195.6	0.137797	0.04941	0.135346	0.219677
195.8	0.139118	0.0498927	0.136677	0.220437
196	0.139061	0.0496764	0.136982	0.220783
196.2	0.139736	0.0492075	0.137616	0.221749
196.4	0.140294	0.0487096	0.138476	0.222195
196.6	0.140826	0.0485029	0.138953	0.222968
196.8	0.140791	0.0483974	0.139332	0.223306
197	0.141085	0.0481	0.1396	0.224074
197.2	0.141449	0.0482404	0.139766	0.224651
197.4	0.141513	0.0480099	0.139879	0.22554
197.6	0.142328	0.047581	0.140473	0.225818
197.8	0.142836	0.0485459	0.14069	0.22722
198	0.143365	0.0491927	0.140537	0.228153
198.2	0.144202	0.0492293	0.140753	0.228718
198.4	0.14519	0.0499111	0.141513	0.229267
198.6	0.145421	0.0509246	0.141702	0.230069
198.8	0.145683	0.0507708	0.142031	0.23
199	0.146495	0.0515312	0.142529	0.230343
199.2	0.146506	0.0514145	0.142827	0.230522
199.4	0.14676	0.0512973	0.14255	0.23101
199.6	0.146816	0.0519304	0.142502	0.231755
199.8	0.147981	0.0522834	0.143204	0.232491
200	0.147924	0.0526265	0.142916	0.232786
200.2	0.148799	0.0528707	0.143409	0.233859
200.4	0.148918	0.0530436	0.143743	0.234133
200.6	0.149125	0.0523746	0.143751	0.234558
200.8	0.149107	0.051995	0.14393	0.234392
201	0.149157	0.0522159	0.144152	0.235003
201.2	0.149559	0.0521979	0.145	0.235446
201.4	0.150358	0.0519055	0.145983	0.236246
201.6	0.150655	0.0523699	0.146352	0.236927
201.8	0.151659	0.0525859	0.146783	0.23748
202	0.152767	0.0523562	0.147522	0.237933
202.2	0.15334	0.0523831	0.14855	0.23836
202.4	0.153598	0.0521835	0.149524	0.238994
202.6	0.154177	0.0519778	0.150301	0.239086
202.8	0.154798	0.0515854	0.151035	0.238978
203	0.155426	0.0521447	0.151692	0.239069
203.2	0.156375	0.0522737	0.152574	0.239803
203.4	0.157142	0.0526451	0.153026	0.240247
203.6	0.157412	0.0535634	0.153337	0.241377
203.8	0.158239	0.05415	0.153833	0.242171
204	0.158381	0.054365	0.153984	0.242358
204.2	0.159306	0.0538339	0.154563	0.242436
204.4	0.158781	0.0533676	0.15507	0.242675
204.6	0.158584	0.0530731	0.155191	0.243072
204.8	0.158522	0.0529712	0.155144	0.243202
205	0.158492	0.053741	0.155866	0.244191
205.2	0.158788	0.0537054	0.156342	0.244626
205.4	0.158881	0.0534707	0.155793	0.244926
205.6	0.158759	0.0536959	0.155591	0.245646
205.8	0.159051	0.0538078	0.155467	0.246274
206	0.159458	0.0539615	0.155853	0.247625
206.2	0.160011	0.0541378	0.156279	0.248173
206.4	0.159933	0.0548355	0.156277	0.249322
206.6	0.160378	0.0551694	0.156221	0.249467
206.8	0.16136	0.0558783	0.156484	0.249924
207	0.161578	0.0567585	0.15729	0.250488
207.2	0.162806	0.0571665	0.158222	0.251452
207.4	0.163255	0.0574578	0.158584	0.252361
207.6	0.163045	0.0582529	0.158901	0.253658
207.8	0.163978	0.0585294	0.159903	0.253933
208	0.165051	0.0582249	0.160691	0.253875
208.2	0.165012	0.0585692	0.161292	0.254759
208.4	0.16459	0.0584244	0.161514	0.255139
208.6	0.165331	0.058672	0.1614	0.255267
208.8	0.165392	0.0580948	0.161573	0.255474
209	0.165526	0.0582144	0.162164	0.255904
209.2	0.165837	0.0578909	0.162091	0.255781
209.4	0.16588	0.0580027	0.161982	0.255816
209.6	0.166301	0.0578859	0.162627	0.256033
209.8	0.167088	0.0576228	0.163214	0.256052
210	0.168048	0.0573086	0.163924	0.256381
210.2	0.168132	0.057422	0.164165	0.256573
210.4	0.167962	0.0578692	0.164472	0.256932
210.6	0.168611	0.0575311	0.164502	0.256764
210.8	0.169268	0.0570548	0.164796	0.256515
211	0.169856	0.0565203	0.165679	0.256604
211.2	0.170445	0.0562703	0.166006	0.257302
211.4	0.17048	0.0563879	0.165912	0.257958
211.6	0.171055	0.0565234	0.165758	0.258295
211.8	0.172471	0.0566529	0.166332	0.25799
212	0.17249	0.0567499	0.166524	0.258405
212.2	0.172985	0.0569282	0.166979	0.258956
212.4	0.173793	0.0572948	0.166767	0.258884
212.6	0.174486	0.0578234	0.167225	0.259876
212.8	0.174556	0.0579877	0.167442	0.260511
213	0.175186	0.059436	0.167485	0.26146
213.2	0.175359	0.0601119	0.167446	0.262286
213.4	0.175536	0.0608525	0.168011	0.262686
213.6	0.175705	0.0615159	0.168516	0.263096
213.8	0.176235	0.061922	0.169388	0.263703
214	0.176109	0.0617213	0.169188	0.263941
214.2	0.175673	0.0624914	0.169533	0.264558
214.4	0.175625	0.0627485	0.169587	0.264891
214.6	0.175482	0.0623354	0.169057	0.265011
214.8	0.175417	0.0622713	0.169128	0.265535
215	0.174937	0.062739	0.169287	0.266456
215.2	0.175244	0.0627525	0.169253	0.266875
215.4	0.175099	0.0628718	0.168939	0.266625
215.6	0.175063	0.0635924	0.169353	0.267298
215.8	0.175808	0.0632617	0.170288	0.266935
216	0.176502	0.0634926	0.171124	0.267487
216.2	0.177266	0.064369	0.171756	0.268167
216.4	0.178024	0.0643993	0.171738	0.268231
216.6	0.178859	0.0643085	0.17215	0.268226
216.8	0.17919	0.0648022	0.172158	0.268321
217	0.180104	0.0643125	0.172091	0.268549
217.2	0.180711	0.0634724	0.172799	0.268528
217.4	0.18075	0.0637314	0.172728	0.268169
217.6	0.181024	0.0636072	0.172414	0.268247
217.8	0.18193	0.062919	0.173137	0.267837
218	0.181735	0.0627255	0.17337	0.268133
218.2	0.182252	0.0633319	0.173913	0.268638
218.4	0.183003	0.0632259	0.17457	0.269308
218.6	0.182993	0.0631705	0.174486	0.269852
218.8	0.18262	0.0640446	0.174768	0.271111
219	0.182633	0.0644283	0.174994	0.271284
219.2	0.183252	0.0652609	0.175138	0.271776
219.4	0.182553	0.0659444	0.174734	0.272639
219.6	0.183153	0.0664865	0.175366	0.273371
219.8	0.183578	0.0663657	0.175263	0.273512
220	0.183554	0.0670513	0.175382	0.27398
220.2	0.18367	0.0677668	0.175313	0.274178
220.4	0.1842	0.0675228	0.175182	0.273901
220.6	0.184736	0.0675307	0.175481	0.273572
220.8	0.18601	0.0680822	0.175851	0.274318
221	0.186444	0.067687	0.175793	0.274146
221.2	0.186933	0.0683948	0.176253	0.274577
221.4	0.186917	0.0684955	0.175458	0.274422
221.6	0.186778	0.0691175	0.175365	0.274666
221.8	0.187016	0.0689712	0.176072	0.274716
222	0.187311	0.0692251	0.176607	0.275061
222.2	0.187496	0.0694301	0.176692	0.275288
222.4	0.187488	0.0692756	0.176987	0.275673
222.6	0.187628	0.0695666	0.177058	0.276182
222.8	0.187685	0.0703104	0.177302	0.276628
223	0.188023	0.0706237	0.177488	0.277174
223.2	0.188771	0.0710036	0.178355	0.277586
223.4	0.188414	0.0714052	0.178607	0.278062
223.6	0.188471	0.0715502	0.178546	0.278003
223.8	0.188494	0.0711191	0.178677	0.277745
224	0.188879	0.0715462	0.179364	0.278238
224.2	0.18948	0.0719016	0.179844	0.278611
224.4	0.190246	0.0716017	0.180577	0.278887
224.6	0.19135	0.0713874	0.181585	0.278957
224.8	0.191822	0.0720112	0.181692	0.279817
225	0.191961	0.0715033	0.182068	0.279832
225.2	0.192615	0.0713647	0.18261	0.28066
225.4	0.192223	0.0708943	0.182088	0.280212
225.6	0.192445	0.070672	0.182348	0.279882
225.8	0.193522	0.0701654	0.182932	0.279726
226	0.194334	0.0704234	0.183587	0.279544
226.2	0.194482	0.0701545	0.183393	0.279322
226.4	0.19491	0.070363	0.183678	0.279451
226.6	0.195429	0.0709226	0.184067	0.279701
226.8	0.195482	0.0709023	0.183357	0.279788
227	0.195614	0.07133	0.183922	0.280061
227.2	0.195612	0.071792	0.183799	0.279908
227.4	0.195419	0.0719375	0.183113	0.280033
227.6	0.194846	0.0721438	0.182247	0.280105
227.8	0.194813	0.0721886	0.182715	0.280387
228	0.194938	0.0725609	0.182883	0.281085
228.2	0.194851	0.0727565	0.182418	0.281201
228.4	0.194468	0.0730862	0.182342	0.281943
228.6	0.194536	0.0726076	0.182492	0.282062
228.8	0.195327	0.0727837	0.182774	0.282621
229	0.195199	0.07253	0.183064	0.283072
229.2	0.195722	0.0725559	0.183705	0.283873
229.4	0.196645	0.0727952	0.184115	0.283848
229.6	0.197137	0.0729382	0.184612	0.284261
229.8	0.198439	0.0734209	0.18574	0.284335
230	0.199301	0.0735674	0.187493	0.284431
230.2	0.198728	0.0741958	0.187605	0.284971
230.4	0.199092	0.0742155	0.188405	0.284942
230.6	0.200077	0.0746888	0.189315	0.285692
230.8	0.200036	0.074806	0.189644	0.285823
231	0.200157	0.0746216	0.190167	0.285707
231.2	0.200707	0.0743224	0.190041	0.285515
231.4	0.200788	0.0747733	0.190271	0.285483
231.6	0.200276	0.0747203	0.1898	0.285541
231.8	0.200977	0.0743039	0.19039	0.28542
232	0.201521	0.0743629	0.190197	0.285077
232.2	0.20085	0.0744564	0.189122	0.284998
232.4	0.201244	0.0738728	0.18949	0.284691
232.6	0.201555	0.0739094	0.189511	0.284
232.8	0.201552	0.0745276	0.18924	0.284343
233	0.201149	0.073815	0.188871	0.284146
233.2	0.201714	0.0745161	0.189217	0.284968
233.4	0.20187	0.0743361	0.188998	0.28486
233.6	0.202752	0.0740544	0.189313	0.284844
233.8	0.203455	0.074454	0.190553	0.284767
234	0.203214	0.0740853	0.191367	0.285081
234.2	0.20312	0.0744526	0.191162	0.285476
234.4	0.203257	0.0746318	0.191357	0.285394
234.6	0.20321	0.0749785	0.191755	0.286194
234.8	0.203578	0.0747793	0.191837	0.286227
235	0.204056	0.0748414	0.192284	0.286618
235.2	0.204615	0.0751807	0.192548	0.286722
235.4	0.204866	0.0756002	0.192882	0.28716
235.6	0.205558	0.0751123	0.192847	0.28731
235.8	0.205422	0.0752722	0.192776	0.287604
236	0.206167	0.075865	0.193044	0.287653
236.2	0.206175	0.0757472	0.193288	0.287757
236.4	0.206047	0.0756969	0.193639	0.287505
236.6	0.206049	0.0763226	0.193078	0.287396
236.8	0.206942	0.075864	0.193724	0.287382
237	0.206782	0.0752498	0.193484	0.287172
237.2	0.207081	0.0753428	0.193493	0.287331
237.4	0.208246	0.0749072	0.194327	0.287147
237.6	0.208638	0.0747451	0.194377	0.28697
237.8	0.207972	0.0746129	0.194344	0.286957
238	0.208066	0.074289	0.194719	0.287151
238.2	0.20778	0.0747644	0.194574	0.287413
238.4	0.207231	0.074502	0.19411	0.287192
238.6	0.208027	0.0744724	0.194521	0.287498
238.8	0.208859	0.0741751	0.195152	0.287708
239	0.209147	0.0737079	0.195149	0.287664
239.2	0.209694	0.0743007	0.195375	0.288136
239.4	0.209414	0.0744141	0.195786	0.288784
239.6	0.209747	0.0742099	0.195626	0.288562
239.8	0.209319	0.0748063	0.196417	0.289175
240	0.21008	0.0756431	0.197393	0.289219
240.2	0.210098	0.0754056	0.197145	0.289512
240.4	0.209967	0.0761615	0.197033	0.289467
240.6	0.210342	0.0769363	0.197506	0.289824
240.8	0.210633	0.0771798	0.198204	0.290091
241	0.210241	0.0779871	0.197756	0.290159
241.2	0.21001	0.0787993	0.197624	0.290092
241.4	0.209921	0.0791209	0.197392	0.290056
241.6	0.209753	0.0793211	0.19673	0.289929
241.8	0.209319	0.0802511	0.196227	0.290755
242	0.209353	0.0802613	0.196594	0.290753
242.2	0.209937	0.0806207	0.196463	0.290672
242.4	0.210397	0.0801036	0.19611	0.290352
242.6	0.210837	0.0802355	0.196419	0.291022
242.8	0.21147	0.0794339	0.196577	0.290695
243	0.212007	0.0788725	0.196621	0.290653
243.2	0.212081	0.0788705	0.197238	0.290803
243.4	0.212844	0.0779066	0.198011	0.290231
243.6	0.213944	0.07774	0.198938	0.290102
243.8	0.213722	0.0778636	0.199486	0.290248
244	0.215051	0.0783465	0.199931	0.290447
244.2	0.215645	0.0783816	0.200612	0.290807
244.4	0.215725	0.0784452	0.201598	0.29126
244.6	0.215947	0.0784924	0.202052	0.291683
244.8	0.21643	0.078589	0.202295	0.291698
245	0.215143	0.0784354	0.201193	0.29146
245.2	0.214234	0.0782605	0.200337	0.291323
245.4	0.214145	0.0785418	0.200262	0.29194
245.6	0.214185	0.0792053	0.200249	0.292924
245.8	0.213685	0.0799512	0.199824	0.293628
246	0.214102	0.0801148	0.200686	0.293962
246.2	0.214548	0.0803316	0.200547	0.294123
246.4	0.214585	0.0799389	0.20071	0.294147
246.6	0.214972	0.0804385	0.201144	0.294581
246.8	0.215153	0.0797143	0.201121	0.294143
247	0.215542	0.0792879	0.200938	0.293879
247.2	0.21588	0.0796498	0.201028	0.29394
247.4	0.216677	0.0795592	0.201561	0.293215
247.6	0.217164	0.0799972	0.201928	0.29291
247.8	0.217332	0.080188	0.202638	0.292965
248	0.218163	0.0800752	0.20345	0.292838
248.2	0.21848	0.0795817	0.203981	0.29256
248.4	0.218621	0.0796638	0.204038	0.292777
248.6	0.218262	0.0794263	0.203583	0.292494
248.8	0.218193	0.0795435	0.203513	0.292272
249	0.217525	0.0799412	0.202519	0.292358
249.2	0.217466	0.0805607	0.202598	0.292462
249.4	0.217932	0.0811722	0.203429	0.292855
249.6	0.218654	0.0818311	0.203764	0.2932
249.8	0.218884	0.0823327	0.204078	0.293305
250	0.219201	0.0820432	0.204527	0.2933
250.2	0.219698	0.0824299	0.204345	0.293384
250.4	0.219798	0.0830147	0.204697	0.293469
250.6	0.219755	0.0826612	0.204472	0.29288
250.8	0.21991	0.0825922	0.204275	0.293038
251	0.219604	0.0828463	0.203509	0.2927
251.2	0.21912	0.0824818	0.20372	0.292434
251.4	0.219963	0.081916	0.20401	0.291784
251.6	0.219811	0.0820889	0.204183	0.291978
251.8	0.219337	0.0813134	0.2046	0.291673
252	0.219821	0.0811866	0.204683	0.291485
252.2	0.2198	0.0814754	0.204965	0.292131
252.4	0.219081	0.0808521	0.204937	0.292047
252.6	0.219309	0.0804879	0.205161	0.29193
252.8	0.219834	0.0810387	0.205904	0.29181
253	0.219834	0.0804471	0.205405	0.291431
253.2	0.219756	0.0803194	0.205199	0.291387
253.4	0.220471	0.0804091	0.205664	0.291359
253.6	0.220284	0.0806574	0.205023	0.291828
253.8	0.220396	0.0807053	0.205089	0.292104
254	0.220061	0.0809669	0.205126	0.29267
254.2	0.219936	0.0815917	0.204836	0.29303
254.4	0.220127	0.0812162	0.204888	0.292761
254.6	0.220658	0.0808928	0.205151	0.292765
254.8	0.221156	0.0812596	0.205313	0.293375
255	0.220986	0.0812441	0.204795	0.293371
255.2	0.22149	0.081285	0.205108	0.293563
255.4	0.221558	0.0817642	0.204952	0.294196
255.6	0.221481	0.082819	0.205177	0.294414
255.8	0.221954	0.083309	0.206063	0.294358
256	0.221747	0.0830197	0.20591	0.294488
256.2	0.221311	0.0828703	0.205977	0.294535
256.4	0.221812	0.0828065	0.206861	0.294126
256.6	0.22196	0.0828832	0.207081	0.293911
256.8	0.222571	0.0826704	0.207969	0.293581
257	0.223167	0.0821431	0.207988	0.293033
257.2	0.222666	0.0821458	0.20751	0.292762
257.4	0.22325	0.0822683	0.207726	0.293072
257.6	0.223368	0.0828538	0.207702	0.293413
257.8	0.223143	0.082982	0.207694	0.29338
258	0.223171	0.083414	0.207931	0.29386
258.2	0.223827	0.083578	0.20873	0.294246
258.4	0.223777	0.0833001	0.208466	0.294259
258.6	0.224259	0.0831441	0.208886	0.294358
258.8	0.224271	0.0838683	0.208826	0.29451
259	0.224461	0.0842716	0.20887	0.294629
259.2	0.22479	0.0844134	0.208926	0.294744
259.4	0.224792	0.0853955	0.20933	0.295013
259.6	0.225226	0.0868979	0.209743	0.29539
259.8	0.225089	0.0867538	0.209426	0.295307
260	0.224496	0.086717	0.208958	0.295342
260.2	0.224419	0.0873486	0.209177	0.295847
260.4	0.224813	0.0873136	0.209475	0.296053
260.6	0.224847	0.0867624	0.209676	0.296009
260.8	0.225389	0.0867817	0.210321	0.295947
261	0.226042	0.0859909	0.210278	0.295267
261.2	0.225772	0.0860988	0.209207	0.295694
261.4	0.225968	0.0867625	0.209333	0.296346
261.6	0.22637	0.0867811	0.209418	0.295934
261.8	0.226452	0.0865009	0.209323	0.296119
262	0.22646	0.0863353	0.20923	0.296267
262.2	0.225979	0.085431	0.208988	0.295988
262.4	0.226126	0.0849244	0.20838	0.295664
262.6	0.226103	0.0846963	0.208674	0.295451
262.8	0.226797	0.0843115	0.208828	0.29501
263	0.227977	0.0836687	0.209549	0.294399
263.2	0.228114	0.0837258	0.209636	0.294387
263.4	0.227783	0.0842628	0.209807	0.294387
263.6	0.228295	0.0847616	0.210168	0.294914
263.8	0.227683	0.0842721	0.20979	0.295036
264	0.226911	0.0842161	0.209809	0.295161
264.2	0.22741	0.0844701	0.210111	0.295954
264.4	0.227686	0.0842407	0.210389	0.296386
264.6	0.227807	0.083739	0.210614	0.296378
264.8	0.228307	0.0844931	0.210907	0.296833
265	0.228467	0.0846097	0.211087	0.296917
265.2	0.227813	0.0851315	0.210922	0.297483
265.4	0.227457	0.0854941	0.210999	0.297706
265.6	0.228031	0.085652	0.210938	0.297422
265.8	0.227296	0.0853888	0.210141	0.297522
266	0.226762	0.0853004	0.209293	0.297209
266.2	0.227275	0.0854236	0.209765	0.297063
266.4	0.227154	0.0853657	0.209609	0.297072
266.6	0.227131	0.0856144	0.209691	0.296501
266.8	0.227953	0.0864008	0.210399	0.296501
267	0.228222	0.0870628	0.210901	0.296285
267.2	0.227972	0.0875929	0.210614	0.296147
267.4	0.228162	0.0885755	0.210775	0.296609
267.6	0.228584	0.0887553	0.211393	0.297206
267.8	0.228457	0.0887068	0.210987	0.296973
268	0.228941	0.089488	0.211209	0.297278
268.2	0.229615	0.0896659	0.211389	0.297327
268.4	0.230241	0.0891743	0.211824	0.297218
268.6	0.230626	0.0895805	0.212255	0.29751
268.8	0.230697	0.0903347	0.212587	0.297735
269	0.230873	0.0895921	0.212824	0.297587
269.2	0.231155	0.0897383	0.2132	0.298181
269.4	0.230975	0.0891154	0.212896	0.298162
269.6	0.231674	0.0889308	0.213046	0.297843
269.8	0.231746	0.0885684	0.212906	0.298034
270	0.231488	0.0884424	0.21311	0.298216
270.2	0.231813	0.0883199	0.213795	0.29824
270.4	0.231492	0.0884185	0.214004	0.29884
270.6	0.231262	0.0889502	0.21428	0.298893
270.8	0.231212	0.0894251	0.21417	0.299049
271	0.231581	0.0893928	0.21456	0.298994
271.2	0.231416	0.0894558	0.214041	0.298678
271.4	0.23169	0.0897594	0.214089	0.298851
271.6	0.232285	0.0894708	0.214363	0.298401
271.8	0.231915	0.0896	0.213382	0.297905
272	0.231264	0.0899325	0.212396	0.297472
272.2	0.231141	0.0900527	0.212214	0.2973
272.4	0.23093	0.0905553	0.212362	0.2978
272.6	0.230307	0.0907708	0.212044	0.29797
272.8	0.230185	0.0906631	0.211744	0.297758
273	0.230424	0.0902762	0.212115	0.298049
273.2	0.23001	0.0909317	0.212007	0.298431
273.4	0.229625	0.0903734	0.21167	0.298048
273.6	0.229692	0.0907135	0.211812	0.29825
273.8	0.229453	0.0907195	0.211684	0.298941
274	0.229533	0.0908108	0.211833	0.299242
274.2	0.22988	0.0909545	0.21236	0.299658
274.4	0.229892	0.090525	0.212582	0.299451
274.6	0.230519	0.0910017	0.21256	0.299158
274.8	0.231697	0.0907521	0.21319	0.298761
275	0.232614	0.0904554	0.214254	0.298554
275.2	0.233839	0.0908924	0.214962	0.2985
275.4	0.234253	0.0907167	0.215597	0.298279
275.6	0.234475	0.090383	0.215677	0.29766
275.8	0.234229	0.0902537	0.215314	0.297428
276	0.234234	0.0902317	0.215529	0.296823
276.2	0.233808	0.0904648	0.215864	0.297203
276.4	0.233771	0.0901998	0.216074	0.297063
276.6	0.233625	0.0897374	0.216599	0.29669
276.8	0.23269	0.0894676	0.216543	0.296427
277	0.232526	0.0897394	0.216723	0.296778
277.2	0.232262	0.0902707	0.216441	0.297031
277.4	0.231134	0.0900334	0.216461	0.297004
277.6	0.230684	0.0901366	0.216285	0.297675
277.8	0.231015	0.0909841	0.215983	0.298577
278	0.231182	0.0910673	0.215769	0.298896
278.2	0.23134	0.0910878	0.215548	0.299038
278.4	0.231988	0.0915765	0.21586	0.298743
278.6	0.232838	0.0922002	0.215837	0.299005
278.8	0.233304	0.0919593	0.215933	0.298636
279	0.234047	0.0930429	0.216385	0.299008
279.2	0.234169	0.0937678	0.216583	0.299279
279.4	0.233399	0.0937398	0.215513	0.298764
279.6	0.233073	0.0947571	0.215178	0.298784
279.8	0.233318	0.0949055	0.215116	0.298524
280	0.233133	0.0951275	0.214826	0.29818
280.2	0.232652	0.0951817	0.214605	0.298063
280.4	0.232222	0.0946394	0.21444	0.297583
280.6	0.232172	0.0944307	0.214437	0.297177
280.8	0.232115	0.0946017	0.214129	0.297468
281	0.232322	0.0945744	0.2144	0.297887
281.2	0.232557	0.0937091	0.214329	0.297574
281.4	0.231905	0.0934192	0.214216	0.297927
281.6	0.231435	0.0927612	0.214054	0.298289
281.8	0.232153	0.0922238	0.214208	0.298214
282	0.232718	0.0916362	0.214138	0.298534
282.2	0.232782	0.0911101	0.2145	0.298224
282.4	0.233706	0.0909551	0.215414	0.297731
282.6	0.234435	0.0909817	0.215524	0.298082
282.8	0.23418	0.091413	0.215038	0.298008
283	0.233922	0.0914521	0.215287	0.297802
283.2	0.233608	0.0920215	0.215027	0.298184
283.4	0.232844	0.0924158	0.214495	0.297988
283.6	0.232724	0.0927877	0.214734	0.298018
283.8	0.233424	0.0926993	0.214402	0.29782
284	0.232705	0.0923743	0.213871	0.29777
284.2	0.231669	0.0919277	0.2133	0.297474
284.4	0.232021	0.0922925	0.213314	0.297396
284.6	0.232512	0.0928488	0.213487	0.297775
284.8	0.232549	0.0924519	0.213634	0.297644
285	0.232388	0.0924203	0.213004	0.298152
285.2	0.232595	0.0925646	0.212556	0.298004
285.4	0.231441	0.092567	0.212115	0.298271
285.6	0.231199	0.0927589	0.211885	0.298444
285.8	0.232249	0.0932289	0.212567	0.2987
286	0.231944	0.0930903	0.212143	0.298633
286.2	0.232487	0.0927762	0.212611	0.298316
286.4	0.23348	0.0930152	0.213012	0.298157
286.6	0.233222	0.0929965	0.212913	0.298208
286.8	0.232737	0.0927962	0.212358	0.2979
287	0.233442	0.0925583	0.213321	0.29789
287.2	0.233341	0.0927474	0.213107	0.297983
287.4	0.234109	0.0924323	0.213352	0.297789
287.6	0.234096	0.0920956	0.213202	0.297862
287.8	0.23434	0.0922827	0.213178	0.298156
288	0.234339	0.0922623	0.21362	0.298112
288.2	0.23459	0.092856	0.214255	0.297962
288.4	0.235285	0.0927846	0.215094	0.297561
288.6	0.23583	0.0926924	0.215302	0.297173
288.8	0.235576	0.0922412	0.214863	0.296929
289	0.235093	0.092709	0.214623	0.297228
289.2	0.235314	0.092974	0.215187	0.296797
289.4	0.235225	0.0926278	0.215097	0.296339
289.6	0.234757	0.0925498	0.214824	0.296127
289.8	0.235035	0.0928359	0.215499	0.295621
290	0.235224	0.0923594	0.215152	0.295197
290.2	0.235449	0.0921406	0.215551	0.295323
290.4	0.235588	0.092586	0.216315	0.29541
290.6	0.235981	0.092725	0.216369	0.295582
290.8	0.23598	0.0925342	0.215973	0.29579
291	0.236445	0.0924455	0.216009	0.295923
291.2	0.236617	0.092735	0.215613	0.296442
291.4	0.237129	0.0927323	0.215575	0.296908
291.6	0.236632	0.0929217	0.214954	0.297099
291.8	0.23718	0.0939208	0.215817	0.297668
292	0.237382	0.0942332	0.216111	0.297847
292.2	0.237056	0.0939805	0.2156	0.297743
292.4	0.237356	0.0941545	0.216024	0.298
292.6	0.237549	0.0941652	0.215744	0.297915
292.8	0.236781	0.0936593	0.215263	0.297711
293	0.237142	0.0942328	0.215727	0.298181
293.2	0.236927	0.094072	0.215747	0.297988
293.4	0.236681	0.0937438	0.215567	0.297498
293.6	0.23581	0.093928	0.214974	0.297586
293.8	0.236013	0.0945293	0.215263	0.297732
294	0.235982	0.0939493	0.215047	0.297108
294.2	0.235508	0.0937573	0.214917	0.297283
294.4	0.235865	0.0938882	0.215349	0.296838
294.6	0.235608	0.0934311	0.214878	0.296331
294.8	0.235556	0.0932374	0.214474	0.2965
295	0.23564	0.0929911	0.214025	0.296426
295.2	0.235812	0.0930285	0.213875	0.296241
295.4	0.236215	0.0927513	0.213851	0.295847
295.6	0.236072	0.0927948	0.213612	0.295379
295.8	0.235917	0.0926526	0.2141	0.295445
296	0.236779	0.0929187	0.214199	0.295847
296.2	0.236637	0.092431	0.214191	0.295454
296.4	0.236881	0.0924907	0.214518	0.295088
296.6	0.237778	0.0922414	0.214869	0.294857
296.8	0.237939	0.0919707	0.215268	0.294565
297	0.237794	0.0920427	0.215469	0.294813
297.2	0.238203	0.0920502	0.216324	0.294654
297.4	0.238586	0.0920537	0.216579	0.295006
297.6	0.237069	0.0917733	0.215617	0.295035
297.8	0.23727	0.0923356	0.215621	0.295233
298	0.237217	0.0922554	0.216013	0.295136
298.2	0.235961	0.0922197	0.215708	0.295494
298.4	0.235956	0.0924874	0.216055	0.295333
298.6	0.235893	0.0925521	0.216101	0.295727
298.8	0.235648	0.0924506	0.21571	0.296015
299	0.235267	0.092494	0.215466	0.295903
299.2	0.235728	0.0928959	0.215866	0.296193
299.4	0.235405	0.0930844	0.216023	0.296454
299.6	0.23478	0.0934215	0.215742	0.29675
299.8	0.23539	0.0934343	0.21619	0.296816
300	0.23615	0.0932826	0.216839	0.296625
300.2	0.235638	0.0929513	0.216922	0.295968
300.4	0.236161	0.0933533	0.217204	0.295898
300.6	0.236954	0.0934593	0.218103	0.295636
300.8	0.237028	0.0930755	0.21802	0.295241
301	0.237228	0.0935363	0.217978	0.295891
301.2	0.237742	0.09388	0.218161	0.296086
301.4	0.237248	0.093735	0.217712	0.29618
301.6	0.236829	0.0937813	0.217556	0.295491
301.8	0.236974	0.0938317	0.21746	0.295055
302	0.237333	0.0935504	0.218036	0.294892
302.2	0.237251	0.0933219	0.217876	0.294832
302.4	0.237093	0.092877	0.217688	0.294574
302.6	0.237136	0.0926049	0.217337	0.29482
302.8	0.236953	0.0931381	0.21741	0.295506
303	0.236373	0.0932589	0.21731	0.296429
303.2	0.236169	0.0934273	0.216914	0.29704
303.4	0.236247	0.0928674	0.216915	0.297204
303.6	0.235912	0.0926998	0.216753	0.297822
303.8	0.236221	0.0927221	0.216651	0.298034
304	0.236613	0.0930742	0.216794	0.299119
304.2	0.236398	0.0935287	0.216232	0.299252
304.4	0.236329	0.0938353	0.216068	0.29922
304.6	0.236647	0.0943934	0.216477	0.299418
304.8	0.236534	0.0949448	0.216168	0.300014
305	0.235812	0.0956005	0.215241	0.30055
305.2	0.236033	0.0961142	0.215352	0.300592
305.4	0.236234	0.095778	0.215775	0.300123
305.6	0.236562	0.0955393	0.21603	0.299106
305.8	0.236434	0.0955994	0.215661	0.29885
306	0.237589	0.0956305	0.216707	0.298465
306.2	0.23773	0.0951304	0.21717	0.297373
306.4	0.237269	0.0954575	0.216933	0.296918
306.6	0.237652	0.0953252	0.217307	0.296683
306.8	0.237023	0.095409	0.217431	0.296489
307	0.237363	0.0948664	0.217252	0.295671
307.2	0.237249	0.0943272	0.216774	0.295256
307.4	0.237093	0.0933283	0.216761	0.294335
307.6	0.236802	0.094106	0.216352	0.294206
307.8	0.236479	0.094235	0.2157	0.294519
308	0.236193	0.0940604	0.215801	0.294466
308.2	0.236412	0.0938701	0.21599	0.293585
308.4	0.236526	0.0942458	0.216213	0.293705
308.6	0.23613	0.0939947	0.216316	0.293793
308.8	0.236451	0.0943275	0.216295	0.29448
309	0.236619	0.0944863	0.216586	0.295244
309.2	0.23683	0.0941147	0.217092	0.295009
309.4	0.23714	0.0942107	0.217307	0.295143
309.6	0.237929	0.0945706	0.218103	0.295423
309.8	0.237704	0.0942748	0.218229	0.295212
310	0.238154	0.0935568	0.218926	0.294813
310.2	0.238779	0.0936354	0.219621	0.294984
310.4	0.238142	0.0937773	0.219602	0.295379
310.6	0.238586	0.0932758	0.220014	0.295247
310.8	0.239004	0.0933802	0.219663	0.295582
311	0.240068	0.0931667	0.21981	0.295167
311.2	0.239051	0.0932056	0.219252	0.295476
311.4	0.238941	0.0935941	0.218858	0.295177
311.6	0.23908	0.0940493	0.218748	0.295361
311.8	0.238592	0.0937533	0.218083	0.29507
312	0.23848	0.0943578	0.217587	0.29506
312.2	0.238773	0.0943848	0.217253	0.294476
312.4	0.238329	0.0947791	0.216245	0.294218
312.6	0.238251	0.0942885	0.216153	0.293979
312.8	0.238638	0.0945882	0.216339	0.294415
313	0.237996	0.094834	0.216062	0.294498
313.2	0.238157	0.0951108	0.216102	0.294667
313.4	0.237935	0.0952773	0.216322	0.295029
313.6	0.23824	0.0955758	0.216788	0.294892
313.8	0.238359	0.0955229	0.217075	0.295184
314	0.238225	0.0953585	0.217451	0.295428
314.2	0.238281	0.0959292	0.217922	0.296087
314.4	0.238912	0.0964678	0.218788	0.296723
314.6	0.239121	0.0963361	0.218911	0.297201
314.8	0.239193	0.0963898	0.218963	0.297391
315	0.239836	0.0968874	0.219698	0.297313
315.2	0.239264	0.0968634	0.219294	0.297295
315.4	0.238528	0.0965486	0.218472	0.296583
315.6	0.238984	0.0966115	0.219029	0.296183
315.8	0.23846	0.0967743	0.218267	0.295557
316	0.237741	0.0969695	0.217283	0.295247
316.2	0.238531	0.0969637	0.217889	0.294588
316.4	0.238776	0.0962619	0.217663	0.294119
316.6	0.238729	0.0955332	0.217626	0.294426
316.8	0.238981	0.0960327	0.217908	0.294591
317	0.239522	0.0964319	0.218348	0.29501
317.2	0.239626	0.0964781	0.218919	0.29489
317.4	0.239417	0.0964952	0.219059	0.294791
317.6	0.240453	0.0977425	0.219938	0.294882
317.8	0.24021	0.0974338	0.22027	0.295323
318	0.239711	0.0982888	0.219813	0.29544
318.2	0.23961	0.0990925	0.22	0.295713
318.4	0.240017	0.0992263	0.220511	0.295669
318.6	0.239115	0.098937	0.219488	0.295059
318.8	0.239306	0.0991431	0.21927	0.294817
319	0.238779	0.0986291	0.218766	0.294539
319.2	0.238235	0.0981021	0.217753	0.294649
319.4	0.237898	0.0974383	0.217549	0.294141
319.6	0.23797	0.0973616	0.217285	0.29413
319.8	0.237873	0.0974129	0.216431	0.29452
320	0.237953	0.0974169	0.216339	0.294894
320.2	0.238485	0.0975804	0.216939	0.295309
320.4	0.238357	0.0969753	0.216345	0.295496
320.6	0.238337	0.0973687	0.21657	0.296224
320.8	0.238032	0.0980396	0.216863	0.296537
321	0.23808	0.0983984	0.217239	0.297113
321.2	0.237841	0.0979809	0.217312	0.296513
321.4	0.237225	0.0981024	0.217462	0.296338
321.6	0.23753	0.0989243	0.217772	0.29602
321.8	0.237896	0.0988912	0.217822	0.295796
322	0.237623	0.0999874	0.217704	0.295222
322.2	0.237043	0.100485	0.217973	0.295183
322.4	0.238174	0.100203	0.218939	0.295259
322.6	0.238027	0.100006	0.219093	0.29493
322.8	0.238133	0.100422	0.218923	0.295736
323	0.238924	0.0994541	0.219273	0.295734
323.2	0.238979	0.0991002	0.219307	0.295778
323.4	0.238799	0.09866	0.219043	0.29561
323.6	0.239271	0.0992795	0.21914	0.296598
323.8	0.239697	0.0993345	0.219847	0.297171
324	0.239107	0.0993458	0.219644	0.297232
324.2	0.239732	0.0997663	0.219677	0.297424
324.4	0.239516	0.0987886	0.219592	0.297265
324.6	0.239168	0.0990062	0.219721	0.297557
324.8	0.238595	0.0992121	0.219169	0.297443
325	0.238737	0.0990954	0.218991	0.29699
325.2	0.238638	0.098556	0.218676	0.296192
325.4	0.237972	0.0989244	0.217866	0.29624
325.6	0.237926	0.0987722	0.217271	0.295905
325.8	0.237528	0.0984732	0.216564	0.296056
326	0.236323	0.0991577	0.215598	0.296372
326.2	0.236234	0.0991916	0.215367	0.29694
326.4	0.236596	0.0990458	0.215075	0.296726
326.6	0.236118	0.0996249	0.2146	0.297008
326.8	0.236098	0.100054	0.214052	0.297472
327	0.23618	0.0990769	0.214302	0.297377
327.2	0.235969	0.0992804	0.214622	0.297235
327.4	0.236572	0.0990983	0.215263	0.297602
327.6	0.236619	0.099165	0.216307	0.297733
327.8	0.236676	0.0989881	0.216909	0.297494
328	0.236998	0.0995119	0.217272	0.297117
328.2	0.236783	0.0996782	0.217761	0.296893
328.4	0.237354	0.0995137	0.218743	0.296346
328.6	0.237774	0.100009	0.21915	0.296227
328.8	0.237478	0.099896	0.218862	0.29571
329	0.237733	0.0998903	0.218851	0.295215
329.2	0.238136	0.0996981	0.219128	0.294798
329.4	0.23746	0.099645	0.21846	0.294662
329.6	0.237595	0.0992524	0.218627	0.294437
329.8	0.238247	0.0989108	0.219072	0.294031
330	0.238488	0.0990829	0.218656	0.293477
330.2	0.238977	0.0991445	0.218349	0.293597
330.4	0.23962	0.0994452	0.217821	0.293426
330.6	0.239844	0.099323	0.218103	0.293858
330.8	0.240297	0.0992265	0.218155	0.294187
331	0.240916	0.0984376	0.218242	0.294583
331.2	0.241028	0.0984142	0.218099	0.294517
331.4	0.241287	0.0985679	0.218304	0.295065
331.6	0.240428	0.0988934	0.218151	0.295511
331.8	0.239976	0.0990875	0.218144	0.296181
332	0.239659	0.100053	0.217904	0.296476
332.2	0.239008	0.099819	0.217853	0.297077
332.4	0.23948	0.099903	0.218104	0.296649
332.6	0.238934	0.100364	0.217324	0.297026
332.8	0.238628	0.100138	0.21685	0.296786
333	0.238357	0.0997831	0.216936	0.295779
333.2	0.2383	0.100152	0.21733	0.2956
333.4	0.238969	0.100494	0.218219	0.295942
333.6	0.239167	0.0998008	0.218743	0.295159
333.8	0.239468	0.100026	0.218801	0.295287
334	0.24039	0.0997978	0.218562	0.294922
334.2	0.240223	0.0990257	0.218403	0.294326
334.4	0.240143	0.098846	0.218328	0.293807
334.6	0.240256	0.0986772	0.21812	0.293483
334.8	0.24047	0.098331	0.218175	0.293246
335	0.23976	0.0979359	0.217299	0.293311
335.2	0.239327	0.0985589	0.216914	0.293408
335.4	0.238873	0.0986089	0.216589	0.293543
335.6	0.237289	0.0983775	0.215813	0.294034
335.8	0.237444	0.0985214	0.216059	0.294551
336	0.23798	0.0981767	0.216707	0.294121
336.2	0.237781	0.0981113	0.217389	0.294175
336.4	0.238253	0.0987782	0.217279	0.294058
336.6	0.238471	0.09898	0.217366	0.29433
336.8	0.238152	0.0987345	0.217849	0.294219
337	0.237791	0.098902	0.217719	0.294644
337.2	0.238241	0.0991096	0.218217	0.29516
337.4	0.238943	0.099336	0.218729	0.295688
337.6	0.239095	0.0988215	0.218496	0.295575
337.8	0.239215	0.0986259	0.218387	0.296083
338	0.239097	0.0980172	0.218453	0.295202
338.2	0.238179	0.0980125	0.217848	0.295235
338.4	0.237932	0.0983074	0.217593	0.294818
338.6	0.237608	0.0987318	0.217243	0.294883
338.8	0.23702	0.0985378	0.216708	0.295169
339	0.236511	0.0981497	0.215902	0.294789
339.2	0.235925	0.0984486	0.215261	0.294784
339.4	0.236003	0.09849	0.215181	0.294687
339.6	0.236225	0.0983204	0.215253	0.294416
339.8	0.236592	0.0987989	0.2157	0.294368
340	0.236973	0.0991168	0.216439	0.294239
340.2	0.237159	0.0998428	0.216703	0.294507
340.4	0.23734	0.100042	0.216355	0.294415
340.6	0.237723	0.100123	0.217076	0.294538
340.8	0.238168	0.100781	0.217703	0.295034
341	0.237966	0.100045	0.217518	0.294554
341.2	0.23838	0.100123	0.218003	0.294282
341.4	0.239164	0.100368	0.218252	0.294414
341.6	0.239484	0.100077	0.218436	0.294567
341.8	0.239265	0.100299	0.218533	0.294661
342	0.239604	0.100873	0.218811	0.294668
342.2	0.239451	0.100493	0.218677	0.294786
342.4	0.239199	0.100439	0.218867	0.294087
342.6	0.238914	0.100694	0.218946	0.294624
342.8	0.238718	0.100327	0.218841	0.293729
343	0.238326	0.100227	0.218611	0.293465
343.2	0.238375	0.100538	0.218956	0.293367
343.4	0.238811	0.10011	0.219695	0.292487
343.6	0.238538	0.10007	0.219088	0.29236
343.8	0.237989	0.100443	0.218736	0.292831
344	0.237837	0.0998882	0.219345	0.292327
344.2	0.237728	0.0995131	0.219139	0.291975
344.4	0.237484	0.0991208	0.218683	0.292024
344.6	0.237167	0.0987159	0.218645	0.291883
344.8	0.237004	0.0985533	0.218261	0.291738
345	0.236441	0.0978463	0.217574	0.291607
345.2	0.236853	0.0978829	0.217538	0.291637
345.4	0.237522	0.0982788	0.217348	0.292317
345.6	0.2383	0.0985661	0.217319	0.292895
345.8	0.238138	0.098574	0.21738	0.292337
346	0.238325	0.0997703	0.217014	0.293229
346.2	0.238477	0.0996314	0.21654	0.293586
346.4	0.238904	0.100199	0.216875	0.293431
346.6	0.239011	0.10068	0.217149	0.293976
346.8	0.239508	0.100855	0.217775	0.293817
347	0.239627	0.100219	0.217657	0.293909
347.2	0.239184	0.100174	0.217984	0.29345
347.4	0.239106	0.100062	0.218084	0.293456
347.6	0.238924	0.099704	0.217667	0.293538
347.8	0.237553	0.0991801	0.217231	0.293466
348	0.23733	0.0988106	0.217164	0.292954
348.2	0.23737	0.0983468	0.217193	0.292492
348.4	0.236737	0.0975912	0.216854	0.292253
348.6	0.236506	0.0973814	0.216898	0.291999
348.8	0.237229	0.0968211	0.217688	0.291646
349	0.236269	0.0965513	0.21724	0.291414
349.2	0.236179	0.0969037	0.21712	0.291155
349.4	0.236421	0.097494	0.217144	0.291446
349.6	0.236683	0.0971717	0.217146	0.291202
349.8	0.23611	0.0979661	0.216878	0.291084
350	0.23711	0.0985271	0.21707	0.291924
350.2	0.23741	0.0979623	0.217579	0.291668
350.4	0.238102	0.0986381	0.218239	0.291613
350.6	0.238	0.0978692	0.218556	0.291148
350.8	0.237807	0.0973649	0.219023	0.290809
351	0.23819	0.0975396	0.219271	0.291274
351.2	0.237712	0.0978434	0.219316	0.291234
351.4	0.23766	0.0978262	0.219188	0.290867
351.6	0.238122	0.0972609	0.218723	0.290553
351.8	0.237761	0.0979875	0.218225	0.290377
352	0.237869	0.0979832	0.217833	0.290184
352.2	0.238053	0.0976159	0.218098	0.290292
352.4	0.23847	0.0975553	0.218161	0.290273
352.6	0.237855	0.097413	0.217574	0.290443
352.8	0.237102	0.0969227	0.21728	0.290483
353	0.236264	0.0970257	0.216268	0.290929
353.2	0.236095	0.0968542	0.215957	0.290798
353.4	0.235825	0.0966771	0.215509	0.291148
353.6	0.236069	0.0967511	0.215338	0.291794
353.8	0.235714	0.0971982	0.215098	0.292045
354	0.236117	0.0968173	0.215058	0.291915
354.2	0.236017	0.096393	0.215085	0.291816
354.4	0.235694	0.0955658	0.214876	0.290857
354.6	0.2349	0.0947254	0.214851	0.290705
354.8	0.235201	0.0946138	0.215538	0.290976
355	0.236049	0.094989	0.216249	0.291195
355.2	0.23577	0.0952312	0.216235	0.291225
355.4	0.236102	0.0949326	0.216126	0.290693
355.6	0.236884	0.0947153	0.216488	0.290695
355.8	0.236947	0.0959541	0.216943	0.291292
356	0.236464	0.0959992	0.216281	0.292196
356.2	0.237499	0.0956817	0.217113	0.292213
356.4	0.237728	0.0958342	0.217247	0.291979
356.6	0.237224	0.0959314	0.216765	0.292671
356.8	0.23773	0.0957083	0.217192	0.292428
357	0.237883	0.0966099	0.217153	0.292643
357.2	0.238378	0.0971416	0.217076	0.29253
357.4	0.238601	0.0972818	0.216966	0.292478
357.6	0.239009	0.0978974	0.216863	0.292058
357.8	0.239792	0.0977013	0.216856	0.291553
358	0.239643	0.0972255	0.216564	0.290351
358.2	0.238979	0.0970323	0.216516	0.289757
358.4	0.239336	0.0975202	0.216602	0.289257
358.6	0.239492	0.097627	0.216985	0.289177
358.8	0.239277	0.0978143	0.216795	0.288845
359	0.239749	0.0986274	0.217172	0.289015
359.2	0.239142	0.0983059	0.216693	0.289
359.4	0.238496	0.0980395	0.216559	0.288478
359.6	0.238446	0.098938	0.216785	0.289344
359.8	0.238643	0.0992464	0.216877	0.290052
360	0.237314	0.0990856	0.215723	0.290556
360.2	0.238023	0.0992339	0.215977	0.290746
360.4	0.237856	0.0991057	0.215837	0.290861
360.6	0.237233	0.099286	0.215602	0.291586
360.8	0.237218	0.0994132	0.215501	0.291863
361	0.236955	0.0996392	0.215325	0.292274
361.2	0.237522	0.0995715	0.216098	0.292219
361.4	0.236938	0.0992761	0.216127	0.292124
361.6	0.237372	0.09884	0.216522	0.29183
361.8	0.237979	0.0986107	0.217363	0.292054
362	0.237231	0.0982005	0.21738	0.291419
362.2	0.237914	0.0987087	0.218069	0.291668
362.4	0.238644	0.0986823	0.218378	0.291464
362.6	0.23847	0.0980331	0.218128	0.291289
362.8	0.238255	0.0986248	0.217567	0.291823
363	0.237646	0.0982944	0.217338	0.291141
363.2	0.237311	0.0980705	0.216559	0.291119
363.4	0.237953	0.0987644	0.216679	0.291835
363.6	0.237439	0.0995151	0.216118	0.292462
363.8	0.237211	0.0998695	0.215586	0.293073
364	0.237436	0.100346	0.215132	0.293169
364.2	0.237965	0.100702	0.214984	0.293724
364.4	0.237655	0.101102	0.214764	0.293758
364.6	0.23773	0.101515	0.214897	0.294444
364.8	0.237772	0.101536	0.214788	0.294503
365	0.2372	0.102009	0.214459	0.294128
365.2	0.237869	0.102911	0.216019	0.294643
365.4	0.237328	0.102446	0.215402	0.294297
365.6	0.237171	0.10287	0.215098	0.294096
365.8	0.237947	0.103172	0.215514	0.294341
366	0.237395	0.102383	0.21533	0.293644
366.2	0.237604	0.103027	0.215225	0.29382
366.4	0.237918	0.102826	0.215034	0.293971
366.6	0.238227	0.102784	0.215433	0.294506
366.8	0.23771	0.103596	0.215361	0.294605
367	0.237478	0.102981	0.215012	0.293664
367.2	0.237932	0.102892	0.215364	0.293733
367.4	0.237	0.103002	0.215409	0.293858
367.6	0.236295	0.103517	0.215554	0.293934
367.8	0.23724	0.102884	0.216586	0.293769
368	0.237682	0.103005	0.217187	0.293333
368.2	0.237412	0.102753	0.217114	0.29344
368.4	0.237877	0.102444	0.217931	0.292986
368.6	0.237607	0.101792	0.218423	0.293073
368.8	0.237026	0.101895	0.217691	0.292951
369	0.23646	0.101867	0.217889	0.292738
369.2	0.236638	0.101522	0.218421	0.292822
369.4	0.235709	0.101336	0.216948	0.292214
369.6	0.234995	0.102116	0.216385	0.292276
369.8	0.23526	0.101158	0.216561	0.29217
370	0.235179	0.100671	0.216513	0.292126
370.2	0.235495	0.100573	0.216224	0.292084
370.4	0.235261	0.10046	0.215866	0.292466
370.6	0.235313	0.100484	0.216018	0.292364
370.8	0.235107	0.101189	0.21555	0.292164
371	0.2345	0.101012	0.215189	0.291925
371.2	0.234639	0.101461	0.215863	0.292055
371.4	0.235149	0.102022	0.216233	0.292162
371.6	0.235202	0.102651	0.216362	0.292384
371.8	0.236107	0.102654	0.217262	0.292187
372	0.236975	0.103222	0.217705	0.292549
372.2	0.237089	0.102914	0.217655	0.292431
372.4	0.238021	0.103116	0.218247	0.29279
372.6	0.23793	0.103025	0.21813	0.292808
372.8	0.237829	0.102872	0.217657	0.292053
373	0.23761	0.102449	0.217801	0.291926
373.2	0.237936	0.101921	0.217753	0.291139
373.4	0.237836	0.101949	0.217722	0.290666
373.6	0.237223	0.101625	0.217474	0.29046
373.8	0.237961	0.0996637	0.217655	0.289921
374	0.23833	0.0995079	0.218043	0.289662
374.2	0.237279	0.0993181	0.216837	0.289372
374.4	0.237039	0.0991497	0.216503	0.289698
374.6	0.237543	0.0992085	0.217317	0.289836
374.8	0.237137	0.100867	0.217053	0.29099
375	0.236804	0.100987	0.216866	0.291131
375.2	0.237937	0.101236	0.217942	0.291328
375.4	0.237326	0.101794	0.217073	0.291527
375.6	0.236193	0.102256	0.216614	0.291875
375.8	0.237059	0.102918	0.216977	0.292063
376	0.23644	0.103401	0.216536	0.29293
376.2	0.235543	0.103895	0.215845	0.292822
376.4	0.235766	0.103871	0.215701	0.292908
376.6	0.235013	0.103615	0.215256	0.292442
376.8	0.235226	0.103653	0.214806	0.292164
377	0.235025	0.103585	0.214742	0.292608
377.2	0.234415	0.103424	0.214534	0.292475
377.4	0.234859	0.102775	0.214491	0.291829
377.6	0.234644	0.101809	0.214056	0.291322
377.8	0.234821	0.100764	0.214212	0.29117
378	0.235437	0.101106	0.214716	0.291192
378.2	0.235761	0.100424	0.214947	0.290766
378.4	0.235539	0.0995518	0.214898	0.290808
378.6	0.236296	0.0991595	0.215794	0.290827
378.8	0.236814	0.099359	0.21625	0.290833
379	0.236185	0.0987093	0.216237	0.290078
379.2	0.236601	0.0984401	0.216766	0.290008
379.4	0.236175	0.0981871	0.216175	0.289628
379.6	0.235415	0.0982196	0.21602	0.28949
379.8	0.235364	0.0981558	0.215879	0.289468
380	0.234681	0.0985375	0.215291	0.289542
380.2	0.234181	0.098932	0.215356	0.289645
380.4	0.234163	0.098824	0.21499	0.289918
380.6	0.234277	0.0993105	0.21554	0.28957
380.8	0.234752	0.100443	0.215485	0.289871
381	0.234617	0.101004	0.215633	0.290074
381.2	0.235054	0.101204	0.216082	0.289601
381.4	0.235612	0.101855	0.216433	0.28936
381.6	0.235774	0.10261	0.216483	0.290199
381.8	0.236209	0.102859	0.216897	0.290302
382	0.23681	0.103586	0.217359	0.290429
382.2	0.237107	0.10362	0.217415	0.289789
382.4	0.236877	0.103172	0.216919	0.290107
382.6	0.237231	0.103956	0.217743	0.290072
382.8	0.236922	0.104024	0.217537	0.289869
383	0.236691	0.1034	0.217069	0.289296
383.2	0.23678	0.102826	0.216628	0.289197
383.4	0.236141	0.102565	0.215552	0.289449
383.6	0.236007	0.101873	0.215387	0.288738
383.8	0.235724	0.101271	0.214947	0.289001
384	0.235142	0.101552	0.214006	0.289356
384.2	0.235218	0.100667	0.214441	0.289577
384.4	0.235063	0.0999967	0.214134	0.289091
384.6	0.234924	0.100581	0.214281	0.28886
384.8	0.235229	0.100538	0.214246	0.288947
385	0.235085	0.100047	0.214687	0.288547
385.2	0.234392	0.100822	0.214495	0.289139
385.4	0.234195	0.101336	0.214591	0.289393
385.6	0.234392	0.100842	0.214567	0.289504
385.8	0.234024	0.100709	0.21432	0.289595
386	0.234667	0.100768	0.21479	0.289774
386.2	0.235385	0.100603	0.21551	0.289611
386.4	0.234878	0.10079	0.21501	0.290207
386.6	0.234961	0.101131	0.215173	0.290273
386.8	0.235339	0.100308	0.214999	0.290097
387	0.235616	0.0999744	0.214866	0.289837
387.2	0.235295	0.100342	0.214444	0.289977
387.4	0.236255	0.100262	0.215143	0.289902
387.6	0.236976	0.0997218	0.216104	0.289165
387.8	0.236917	0.099665	0.215738	0.289699
388	0.237479	0.0999557	0.215987	0.289503
388.2	0.238135	0.100178	0.216691	0.289503
388.4	0.23807	0.100417	0.216713	0.289
388.6	0.237856	0.100615	0.216817	0.289476
388.8	0.238119	0.100547	0.217263	0.28926
389	0.23797	0.100677	0.217259	0.289265
389.2	0.237604	0.10183	0.217647	0.289771
389.4	0.237779	0.102217	0.218404	0.290104
389.6	0.237942	0.101754	0.21846	0.290526
389.8	0.238282	0.102368	0.219336	0.291098
390	0.238972	0.102851	0.220188	0.291526
390.2	0.238981	0.102878	0.220172	0.291867
390.4	0.238015	0.102897	0.218803	0.291758
390.6	0.237797	0.103439	0.219047	0.291886
390.8	0.236989	0.103583	0.218474	0.291645
391	0.237224	0.103425	0.218298	0.291323
391.2	0.236503	0.103547	0.217911	0.290925
391.4	0.236347	0.102865	0.217781	0.290236
391.6	0.235796	0.10241	0.217242	0.290259
391.8	0.234999	0.102141	0.216152	0.290056
392	0.234641	0.101953	0.215815	0.289828
392.2	0.234923	0.101707	0.215906	0.289719
392.4	0.234255	0.101236	0.215496	0.289621
392.6	0.233714	0.100461	0.214825	0.289143
392.8	0.234358	0.0998881	0.215285	0.28828
393	0.234565	0.0997405	0.215614	0.28799
393.2	0.233762	0.10046	0.215633	0.287902
393.4	0.234541	0.10008	0.216113	0.287525
393.6	0.234974	0.0992746	0.216514	0.287078
393.8	0.235692	0.099738	0.217352	0.28716
394	0.236217	0.0992267	0.217406	0.28694
394.2	0.236348	0.09905	0.217351	0.286887
394.4	0.236016	0.0997638	0.216867	0.286982
394.6	0.236451	0.0998501	0.217219	0.286817
394.8	0.236354	0.0995726	0.216909	0.286626
395	0.236228	0.099546	0.216427	0.286796
395.2	0.235697	0.0996649	0.215689	0.286751
395.4	0.235657	0.0996607	0.215233	0.287146
395.6	0.235739	0.100138	0.215101	0.288099
395.8	0.236205	0.10011	0.214989	0.288068
396	0.236702	0.100897	0.215358	0.28854
396.2	0.236991	0.10091	0.215467	0.288654
396.4	0.236838	0.100667	0.215141	0.288631
396.6	0.23665	0.100072	0.215325	0.287874
396.8	0.236558	0.0999484	0.216163	0.287979
397	0.235797	0.0996815	0.215509	0.287166
397.2	0.23559	0.0996072	0.215593	0.287216
397.4	0.23612	0.0991126	0.215726	0.287143
397.6	0.236675	0.0981268	0.216136	0.287109
397.8	0.236248	0.0976823	0.216289	0.286413
398	0.235143	0.0971678	0.215667	0.286546
398.2	0.234715	0.0971637	0.21484	0.286845
398.4	0.234683	0.0968922	0.214887	0.28695
398.6	0.233427	0.0962556	0.214332	0.286701
398.8	0.233009	0.0961177	0.214153	0.286601
399	0.232901	0.096474	0.213991	0.286986
399.2	0.232437	0.0965791	0.213487	0.287147
399.4	0.232165	0.0972428	0.213728	0.28743
399.6	0.232806	0.0978604	0.214338	0.287397
399.8	0.232617	0.0983008	0.214487	0.287137
400	0.232774	0.0992812	0.214265	0.28739
400.2	0.233964	0.0986175	0.215293	0.286977
400.4	0.234226	0.0988924	0.215204	0.287152
400.6	0.233738	0.0990533	0.215385	0.287544
400.8	0.23401	0.0992627	0.215353	0.28743
401	0.234574	0.0998374	0.215115	0.28722
401.2	0.235632	0.099731	0.215212	0.287825
401.4	0.235696	0.0997081	0.214547	0.287526
401.6	0.236098	0.0995774	0.21478	0.287246
401.8	0.235169	0.0993748	0.213947	0.286756
402	0.23547	0.0985986	0.213974	0.287111
402.2	0.235724	0.0989138	0.213896	0.287854
402.4	0.23567	0.0987125	0.214309	0.288081
402.6	0.234726	0.098653	0.21381	0.287606
402.8	0.234714	0.0990895	0.213998	0.287305
403	0.234685	0.0991039	0.214114	0.287583
403.2	0.233987	0.099034	0.214173	0.287464
403.4	0.233183	0.0998585	0.214305	0.287725
403.6	0.232872	0.0996235	0.213843	0.287414
403.8	0.232342	0.0995678	0.213615	0.286841
404	0.232607	0.0995475	0.213537	0.287392
404.2	0.233152	0.0993022	0.214632	0.287299
404.4	0.232861	0.0992738	0.214071	0.287594
404.6	0.232617	0.0995273	0.214454	0.288176
404.8	0.233042	0.0996935	0.214488	0.287815
405	0.233965	0.0991688	0.215186	0.287603
405.2	0.234008	0.0984338	0.215282	0.287272
405.4	0.233563	0.098335	0.21484	0.287017
405.6	0.234766	0.0980585	0.215378	0.286468
405.8	0.235175	0.0976833	0.215482	0.286353
406	0.235228	0.0978801	0.215231	0.286878
406.2	0.235872	0.0989368	0.214945	0.287185
406.4	0.236322	0.0993145	0.215063	0.28687
406.6	0.236091	0.0997117	0.215002	0.286617
406.8	0.236658	0.100228	0.215092	0.286753
407	0.23716	0.100418	0.215393	0.287023
407.2	0.236813	0.101039	0.21554	0.28751
407.4	0.23639	0.10125	0.215183	0.287631
407.6	0.236098	0.101403	0.214821	0.28764
407.8	0.235284	0.101254	0.214618	0.287819
408	0.235163	0.100813	0.215118	0.2883
408.2	0.235217	0.101093	0.215619	0.288227
408.4	0.234758	0.10086	0.215589	0.288515
408.6	0.234028	0.100224	0.215457	0.288423
408.8	0.233979	0.099681	0.215537	0.287951
409	0.233964	0.0990498	0.216035	0.287797
409.2	0.233428	0.0986644	0.215354	0.287194
409.4	0.232896	0.0984571	0.214951	0.287487
409.6	0.233107	0.0986906	0.214562	0.287247
409.8	0.232551	0.0986723	0.213751	0.287248
410	0.232266	0.0991088	0.213053	0.287115
410.2	0.232846	0.0994631	0.213729	0.286981
410.4	0.232972	0.0993177	0.214011	0.286896
410.6	0.233508	0.0997128	0.214214	0.287031
410.8	0.233792	0.100611	0.214711	0.287299
411	0.234598	0.101019	0.215117	0.287249
411.2	0.235302	0.101452	0.215248	0.287412
411.4	0.235087	0.102091	0.214777	0.287905
411.6	0.234644	0.102512	0.214289	0.287916
411.8	0.234813	0.102601	0.214258	0.287977
412	0.235372	0.10297	0.214651	0.28832
412.2	0.234947	0.103248	0.214227	0.288424
412.4	0.235518	0.102829	0.214485	0.288468
412.6	0.23553	0.103309	0.214277	0.289226
412.8	0.23559	0.103607	0.214282	0.289376
413	0.236478	0.1033	0.214674	0.289455
413.2	0.236423	0.102617	0.214318	0.289602
413.4	0.236441	0.102497	0.214579	0.290109
413.6	0.236977	0.102284	0.214533	0.289397
413.8	0.237212	0.101605	0.21494	0.289072
414	0.236631	0.101563	0.21519	0.289212
414.2	0.236439	0.100979	0.215659	0.288906
414.4	0.236117	0.100732	0.215772	0.289026
414.6	0.236149	0.100956	0.215838	0.28888
414.8	0.23553	0.10073	0.215899	0.28872
415	0.235503	0.10067	0.215657	0.288476
415.2	0.235105	0.100647	0.215523	0.288465
415.4	0.234344	0.100522	0.21488	0.288156
415.6	0.233838	0.100614	0.214589	0.287746
415.8	0.234338	0.100608	0.214243	0.28748
416	0.234655	0.100222	0.214146	0.287048
416.2	0.234502	0.100405	0.213697	0.286529
416.4	0.234769	0.10053	0.213161	0.286875
416.6	0.234829	0.101333	0.212664	0.287424
416.8	0.235142	0.101083	0.212511	0.286704
417	0.235405	0.100942	0.212989	0.286768
417.2	0.235379	0.100426	0.212966	0.286637
417.4	0.23553	0.101299	0.213325	0.286933
417.6	0.235147	0.101113	0.213254	0.286422
417.8	0.234655	0.100909	0.213236	0.286613
418	0.233904	0.10131	0.213154	0.286915
418.2	0.233384	0.10161	0.213032	0.287183
418.4	0.233644	0.101354	0.213193	0.287373
418.6	0.233907	0.101331	0.213529	0.287742
418.8	0.233385	0.101626	0.213971	0.288219
419	0.233307	0.101321	0.21429	0.287692
419.2	0.233616	0.101376	0.214897	0.28751
419.4	0.233061	0.101523	0.214325	0.287102
419.6	0.233196	0.101214	0.213809	0.286551
419.8	0.233841	0.100815	0.21334	0.285912
420	0.23379	0.100788	0.21354	0.285908
420.2	0.234072	0.100485	0.213303	0.286101
420.4	0.234053	0.100219	0.213121	0.286199
420.6	0.234086	0.100449	0.21334	0.28606
420.8	0.234056	0.0999451	0.213423	0.285485
421	0.233342	0.0996553	0.213648	0.285711
421.2	0.232728	0.0995694	0.213073	0.285722
421.4	0.232805	0.100273	0.213066	0.286318
421.6	0.232163	0.0996669	0.212614	0.286034
421.8	0.231725	0.10039	0.212634	0.286879
422	0.231673	0.100228	0.212195	0.286904
422.2	0.232268	0.100469	0.211965	0.287087
422.4	0.232071	0.099934	0.211918	0.28716
422.6	0.232017	0.0998844	0.212097	0.287049
422.8	0.232097	0.0997325	0.212465	0.286421
423	0.231668	0.0995991	0.21206	0.285774
423.2	0.231015	0.0995285	0.211677	0.285937
423.4	0.230898	0.0992643	0.21139	0.28595
423.6	0.230978	0.0994072	0.21112	0.286096
423.8	0.230648	0.0994937	0.211212	0.286656
424	0.231036	0.0994329	0.211935	0.286957
424.2	0.231415	0.100072	0.212131	0.287617
424.4	0.231071	0.100186	0.212333	0.287118
424.6	0.231148	0.0999453	0.2129	0.286885
424.8	0.230961	0.100495	0.212958	0.28704
425	0.230095	0.101196	0.212954	0.287457
425.2	0.230333	0.101722	0.212838	0.287942
425.4	0.230684	0.102564	0.213841	0.28856
425.6	0.230476	0.102975	0.214272	0.288713
425.8	0.230762	0.103391	0.214054	0.289097
426	0.23094	0.103725	0.213321	0.289194
426.2	0.23091	0.104043	0.21288	0.289362
426.4	0.230505	0.103154	0.212519	0.288717
426.6	0.231138	0.103452	0.212675	0.288258
426.8	0.231331	0.10338	0.212563	0.287808
427	0.231432	0.103405	0.212171	0.288074
427.2	0.231554	0.102661	0.212045	0.287984
427.4	0.231838	0.102751	0.211743	0.28799
427.6	0.23232	0.102561	0.211393	0.287245
427.8	0.232258	0.102037	0.211375	0.287187
428	0.232397	0.101847	0.211297	0.287101
428.2	0.233371	0.102062	0.2118	0.286562
428.4	0.233102	0.101191	0.212213	0.28587
428.6	0.23219	0.101411	0.212032	0.286189
428.8	0.232609	0.101798	0.212046	0.286293
429	0.23294	0.10135	0.212753	0.286151
429.2	0.232671	0.100528	0.212749	0.286409
429.4	0.232619	0.100879	0.213635	0.286727
429.6	0.233143	0.101239	0.213777	0.287473
429.8	0.232433	0.101691	0.212857	0.288043
430	0.232117	0.101847	0.212315	0.28808
430.2	0.233039	0.101731	0.212599	0.287758
430.4	0.233563	0.101693	0.212759	0.287369
430.6	0.233755	0.102401	0.21256	0.287082
430.8	0.234526	0.102307	0.212504	0.287095
431	0.23438	0.102126	0.212318	0.287433
431.2	0.234038	0.101621	0.211476	0.286739
431.4	0.234007	0.102436	0.211217	0.286734
431.6	0.234324	0.102253	0.211276	0.286206
431.8	0.233831	0.101755	0.211282	0.286478
432	0.234037	0.102099	0.211085	0.286053
432.2	0.234315	0.102451	0.211173	0.286195
432.4	0.233091	0.101731	0.210481	0.286251
432.6	0.232499	0.102073	0.210001	0.286356
432.8	0.232852	0.101491	0.209926	0.286141
433	0.232026	0.100367	0.210156	0.285813
433.2	0.231401	0.100304	0.209941	0.286086
433.4	0.231731	0.101063	0.210448	0.28666
433.6	0.23156	0.100604	0.210527	0.286835
433.8	0.231855	0.100612	0.210709	0.286574
434	0.231725	0.100733	0.210596	0.286612
434.2	0.232271	0.100744	0.210546	0.286383
434.4	0.232584	0.100583	0.210914	0.285986
434.6	0.232017	0.100981	0.210461	0.285841
434.8	0.231865	0.100379	0.210541	0.285643
435	0.231914	0.100089	0.210581	0.28546
435.2	0.231772	0.100679	0.210242	0.285599
435.4	0.231567	0.100896	0.210544	0.285307
435.6	0.232408	0.100782	0.210898	0.285583
435.8	0.231946	0.100541	0.210536	0.285863
436	0.231821	0.10114	0.210285	0.28599
436.2	0.232159	0.1009	0.210458	0.286223
436.4	0.232207	0.100435	0.210642	0.285779
436.6	0.231544	0.100643	0.210285	0.285764
436.8	0.23202	0.0997335	0.210669	0.285436
437	0.232406	0.0993087	0.211519	0.285086
437.2	0.232146	0.0994806	0.211667	0.285006
437.4	0.232265	0.0990395	0.211791	0.284828
437.6	0.232146	0.0988317	0.212305	0.284839
437.8	0.23242	0.0989874	0.212737	0.285224
438	0.231604	0.0991563	0.212281	0.284898
438.2	0.23203	0.0986614	0.212263	0.28452
438.4	0.232033	0.0988097	0.212772	0.284584
438.6	0.231292	0.0986844	0.212467	0.284265
438.8	0.231648	0.0982488	0.213067	0.284057
439	0.232014	0.0984774	0.213378	0.284409
439.2	0.23177	0.0991123	0.213231	0.284605
439.4	0.232037	0.0993296	0.213663	0.284735
439.6	0.232198	0.0997963	0.2134	0.285327
439.8	0.231472	0.0992543	0.212646	0.284992
440	0.231901	0.0999114	0.212912	0.285233
440.2	0.231411	0.0994104	0.212403	0.284613
440.4	0.231502	0.0989642	0.212186	0.284401
440.6	0.231141	0.0990684	0.211804	0.284032
440.8	0.231142	0.098652	0.212341	0.284103
441	0.23116	0.0979811	0.212046	0.28346
441.2	0.230973	0.0980119	0.211772	0.28337
441.4	0.230719	0.0980205	0.211418	0.283957
441.6	0.230156	0.0980525	0.210842	0.2845
441.8	0.230805	0.0988564	0.210994	0.284832
442	0.23092	0.0994465	0.210749	0.285076
442.2	0.230999	0.0994588	0.210562	0.285519
442.4	0.231811	0.100109	0.211126	0.286334
442.6	0.232019	0.100839	0.211696	0.286507
442.8	0.232044	0.10068	0.211709	0.286571
443	0.232698	0.101329	0.21211	0.286679
443.2	0.233098	0.102378	0.213098	0.2867
443.4	0.232835	0.102183	0.212839	0.286511
443.6	0.233116	0.102052	0.212676	0.286024
443.8	0.23296	0.101615	0.212723	0.28546
444	0.232498	0.101545	0.212424	0.285142
444.2	0.231997	0.100559	0.21222	0.284319
444.4	0.232227	0.100029	0.212616	0.284274
444.6	0.231304	0.0997863	0.212492	0.28387
444.8	0.230597	0.0990062	0.212088	0.283889
445	0.23058	0.0984549	0.21165	0.283298
445.2	0.229926	0.0982839	0.210951	0.283281
445.4	0.229184	0.0983525	0.210229	0.28391
445.6	0.22905	0.0980431	0.21002	0.283576
445.8	0.22919	0.0986526	0.210195	0.283599
446	0.229319	0.0981024	0.210233	0.283621
446.2	0.22954	0.0984667	0.210354	0.284235
446.4	0.22982	0.0989413	0.210303	0.285044
446.6	0.22982	0.0992837	0.210222	0.28527
446.8	0.229835	0.0988341	0.209915	0.285325
447	0.230202	0.0994226	0.210381	0.285615
447.2	0.231217	0.0996376	0.211232	0.286187
447.4	0.23177	0.0992357	0.210781	0.286258
447.6	0.231847	0.0991735	0.211129	0.286058
447.8	0.2317	0.0988747	0.211465	0.285856
448	0.231668	0.099073	0.21225	0.286131
448.2	0.231385	0.0986403	0.212596	0.286131
448.4	0.231229	0.0986644	0.213348	0.286125
448.6	0.231317	0.0991712	0.21364	0.286134
448.8	0.230749	0.099252	0.212929	0.286088
449	0.230731	0.099514	0.212769	0.285939
449.2	0.230309	0.100436	0.212528	0.286045
449.4	0.229231	0.10049	0.212137	0.285736
449.6	0.229714	0.099959	0.21222	0.284875
449.8	0.229999	0.100471	0.212282	0.284897
450	0.230367	0.100577	0.212214	0.284951
450.2	0.230661	0.100519	0.211804	0.285216
450.4	0.230739	0.100572	0.211115	0.285174
450.6	0.230907	0.100222	0.210888	0.284877
450.8	0.231032	0.099488	0.210322	0.28412
451	0.231883	0.0995527	0.210234	0.284422
451.2	0.232582	0.0993463	0.210679	0.284588
451.4	0.232437	0.0984847	0.210281	0.283803
451.6	0.232113	0.0982327	0.21052	0.283506
451.8	0.232348	0.0978831	0.211526	0.283189
452	0.232274	0.0974322	0.212168	0.282664
452.2	0.232267	0.0974841	0.21228	0.282636
452.4	0.231891	0.0981719	0.212374	0.282712
452.6	0.231643	0.0980404	0.211887	0.282744
452.8	0.231143	0.0982266	0.211395	0.282937
453	0.230685	0.0991075	0.211123	0.282997
453.2	0.229643	0.0994173	0.210885	0.282741
453.4	0.229915	0.0987642	0.210735	0.282298
453.6	0.230193	0.0990573	0.210746	0.282825
453.8	0.229769	0.0993965	0.210573	0.283159
454	0.230047	0.099411	0.210577	0.283414
454.2	0.229696	0.0994253	0.210425	0.283504
454.4	0.229692	0.0997146	0.210609	0.283712
454.6	0.230129	0.0995239	0.210668	0.284261
454.8	0.230227	0.0996634	0.210419	0.284234
455	0.230443	0.100011	0.210204	0.284673
455.2	0.230226	0.0999216	0.209926	0.284543
455.4	0.23083	0.100047	0.21055	0.284773
455.6	0.230918	0.100349	0.210702	0.28478
455.8	0.231667	0.100252	0.211501	0.284624
456	0.232278	0.100877	0.211924	0.284441
456.2	0.232198	0.101354	0.211862	0.284831
456.4	0.231978	0.10147	0.211814	0.284646
456.6	0.232129	0.100913	0.212103	0.284178
456.8	0.232317	0.101004	0.212191	0.284214
457	0.232657	0.101514	0.212096	0.284176
457.2	0.233137	0.101105	0.212667	0.28389
457.4	0.23326	0.100921	0.212137	0.284011
457.6	0.232237	0.10164	0.211343	0.284551
457.8	0.231677	0.101539	0.210913	0.284419
458	0.231369	0.101207	0.210612	0.284732
458.2	0.23099	0.101923	0.210171	0.285439
458.4	0.231145	0.102185	0.209936	0.286072
458.6	0.230221	0.102122	0.209199	0.286187
458.8	0.229647	0.102184	0.208665	0.285523
459	0.230273	0.102176	0.20897	0.285698
459.2	0.229844	0.101759	0.208933	0.285258
459.4	0.230324	0.101689	0.209529	0.285797
459.6	0.230262	0.10113	0.209218	0.285578
459.8	0.230925	0.10072	0.210184	0.285532
460	0.231459	0.100476	0.210784	0.285202
460.2	0.231705	0.100204	0.211139	0.285156
460.4	0.232165	0.0996545	0.21168	0.28458
460.6	0.23228	0.0990484	0.211867	0.283853
460.8	0.232963	0.0994555	0.212941	0.284056
461	0.233414	0.0990685	0.213645	0.283657
461.2	0.233485	0.0988986	0.213876	0.28347
461.4	0.23332	0.0992783	0.213709	0.283524
461.6	0.232291	0.0996051	0.213475	0.283296
461.8	0.231885	0.0994077	0.213312	0.282972
462	0.232169	0.100237	0.213283	0.283808
462.2	0.231959	0.101582	0.212865	0.284433
462.4	0.230948	0.101801	0.211928	0.28422
462.6	0.230466	0.102176	0.211499	0.284145
462.8	0.23051	0.102071	0.211414	0.284356
463	0.230815	0.101788	0.211727	0.284387
463.2	0.230272	0.1018	0.210839	0.284441
463.4	0.22975	0.102034	0.21032	0.285488
463.6	0.229452	0.101496	0.20973	0.285224
463.8	0.229642	0.101715	0.209752	0.285565
464	0.228785	0.101713	0.209156	0.285702
464.2	0.228868	0.102084	0.208749	0.285632
464.4	0.229339	0.101673	0.208875	0.285341
464.6	0.228927	0.101587	0.208929	0.285281
464.8	0.228926	0.101389	0.209579	0.285581
465	0.229905	0.100992	0.210107	0.285523
465.2	0.230157	0.101312	0.210379	0.285395
465.4	0.229951	0.10108	0.210385	0.284616
465.6	0.229758	0.101216	0.21036	0.284543
465.8	0.229505	0.101919	0.210016	0.284815
466	0.229539	0.102194	0.210056	0.285078
466.2	0.230115	0.102646	0.209839	0.28473
466.4	0.230414	0.10215	0.209969	0.284488
466.6	0.230198	0.101813	0.209886	0.284033
466.8	0.230584	0.101537	0.210416	0.28411
467	0.231054	0.101153	0.211067	0.284005
467.2	0.230468	0.101005	0.210264	0.28379
467.4	0.229935	0.101139	0.209923	0.28383
467.6	0.230269	0.101097	0.209663	0.283725
467.8	0.229563	0.101244	0.209527	0.284235
468	0.229409	0.101747	0.209692	0.284622
468.2	0.230749	0.10191	0.210194	0.284392
468.4	0.231033	0.100997	0.210118	0.284289
468.6	0.230729	0.101131	0.209986	0.284559
468.8	0.230912	0.101623	0.210259	0.284858
469	0.231455	0.101694	0.210834	0.28504
469.2	0.230645	0.10176	0.210378	0.285015
469.4	0.230269	0.101819	0.210567	0.285071
469.6	0.229931	0.101566	0.210361	0.28557
469.8	0.229461	0.102068	0.210083	0.285851
470	0.230126	0.102381	0.21097	0.286496
470.2	0.229904	0.102852	0.210758	0.28683
470.4	0.229572	0.102107	0.210709	0.286629
470.6	0.228691	0.102255	0.210293	0.286705
470.8	0.228229	0.102131	0.210836	0.287206
471	0.227842	0.101415	0.210251	0.286962
471.2	0.227364	0.101765	0.209268	0.287532
471.4	0.226821	0.101986	0.208909	0.287619
471.6	0.226764	0.101825	0.20877	0.287407
471.8	0.226408	0.102322	0.20859	0.288027
472	0.22655	0.102728	0.208187	0.287283
472.2	0.226632	0.101862	0.207476	0.286261
472.4	0.227209	0.101537	0.207219	0.285732
472.6	0.227229	0.10244	0.207559	0.285393
472.8	0.227327	0.10219	0.207439	0.284869
473	0.2279	0.101815	0.208087	0.284226
473.2	0.227178	0.101837	0.207582	0.283826
473.4	0.227102	0.101603	0.207347	0.283816
473.6	0.227624	0.101706	0.207389	0.283915
473.8	0.22767	0.102053	0.207907	0.2838
474	0.227909	0.101575	0.208264	0.283454
474.2	0.22753	0.101253	0.207546	0.283299
474.4	0.228086	0.100467	0.207475	0.282816
474.6	0.227436	0.100533	0.207011	0.283167
474.8	0.227912	0.100365	0.207224	0.283554
475	0.22808	0.100131	0.206374	0.284247
475.2	0.227748	0.100367	0.205983	0.284622
475.4	0.227698	0.100205	0.205715	0.284383
475.6	0.227567	0.100328	0.205146	0.284593
475.8	0.227522	0.100483	0.204748	0.284482
476	0.227944	0.10047	0.2043	0.284018
476.2	0.228339	0.0998339	0.204608	0.283898
476.4	0.228831	0.10011	0.204841	0.283725
476.6	0.228526	0.100704	0.205208	0.283728
476.8	0.228264	0.100455	0.205322	0.283295
477	0.228164	0.100517	0.205914	0.283271
477.2	0.227957	0.100794	0.206247	0.283329
477.4	0.227894	0.100684	0.206738	0.283572
477.6	0.227903	0.100496	0.207827	0.283257
477.8	0.228192	0.100319	0.208208	0.282999
478	0.229	0.100151	0.209015	0.283082
478.2	0.228603	0.0999376	0.209058	0.283499
478.4	0.229465	0.100182	0.209548	0.28348
478.6	0.230016	0.100137	0.210096	0.283304
478.8	0.230533	0.0997087	0.210526	0.283565
479	0.230211	0.100057	0.209897	0.283597
479.2	0.229974	0.100349	0.209401	0.283009
479.4	0.229867	0.100142	0.209043	0.282833
479.6	0.230029	0.100285	0.208546	0.282297
479.8	0.230238	0.100748	0.208528	0.281996
480	0.229714	0.100626	0.208005	0.282079
480.2	0.229174	0.099944	0.207639	0.281719
480.4	0.229438	0.0998095	0.207716	0.281334
480.6	0.228844	0.0993773	0.207708	0.280737
480.8	0.228157	0.0989225	0.207374	0.280479
481	0.228335	0.0989978	0.207935	0.280806
481.2	0.229103	0.0988822	0.208799	0.280562
481.4	0.22871	0.0983632	0.208576	0.280738
481.6	0.229189	0.0982278	0.209218	0.281075
481.8	0.230039	0.0976672	0.209818	0.281475
482	0.230104	0.0973389	0.209742	0.282033
482.2	0.229941	0.0972137	0.209578	0.282159
482.4	0.230272	0.0973277	0.209628	0.281888
482.6	0.230634	0.0969333	0.209865	0.281316
482.8	0.230475	0.0970462	0.209194	0.281835
483	0.229638	0.0977118	0.208081	0.281929
483.2	0.229138	0.0977959	0.207716	0.281429
483.4	0.229883	0.0981628	0.207665	0.281744
483.6	0.229431	0.0984183	0.207637	0.281803
483.8	0.228615	0.0986724	0.207216	0.28227
484	0.228527	0.0979079	0.207189	0.282448
484.2	0.228389	0.0973862	0.206814	0.282447
484.4	0.228223	0.0975429	0.206873	0.28256
484.6	0.228373	0.0980389	0.207026	0.283025
484.8	0.227914	0.0982352	0.207004	0.283676
485	0.228022	0.0986667	0.206976	0.284153
485.2	0.229452	0.0986391	0.207796	0.283737
485.4	0.228883	0.0981686	0.20806	0.283774
485.6	0.228466	0.098131	0.208532	0.28383
485.8	0.229206	0.0989153	0.208888	0.284301
486	0.228929	0.099353	0.209096	0.284228
486.2	0.228954	0.0993432	0.209376	0.28348
486.4	0.22969	0.0994848	0.209945	0.282993
486.6	0.230256	0.0992983	0.210515	0.282653
486.8	0.229802	0.0994596	0.209732	0.282397
487	0.228885	0.100035	0.208462	0.282336
487.2	0.229529	0.0999417	0.209209	0.281962
487.4	0.229271	0.099222	0.208815	0.281715
487.6	0.229131	0.0989535	0.208746	0.281731
487.8	0.229408	0.0982683	0.208387	0.281508
488	0.228991	0.0976478	0.208661	0.281458
488.2	0.228835	0.0979108	0.208537	0.281588
488.4	0.228477	0.0986023	0.208599	0.281938
488.6	0.228517	0.098324	0.208664	0.28195
488.8	0.227062	0.0979907	0.208209	0.282336
489	0.226745	0.097697	0.207646	0.282566
489.2	0.226745	0.0969701	0.20837	0.282062
489.4	0.225732	0.096533	0.20808	0.282381
489.6	0.225395	0.0973912	0.20782	0.283025
489.8	0.225823	0.0973321	0.208051	0.282996
490	0.225956	0.0971121	0.208224	0.282847
490.2	0.226863	0.0973466	0.208547	0.282984
490.4	0.226631	0.097409	0.20869	0.282828
490.6	0.226199	0.0973525	0.208408	0.282787
490.8	0.226662	0.0973824	0.207636	0.282646
491	0.225846	0.0972274	0.206534	0.282627
491.2	0.226532	0.0966501	0.207118	0.28252
491.4	0.226707	0.0963147	0.206836	0.282133
491.6	0.226469	0.0962171	0.206776	0.281724
491.8	0.226461	0.0959804	0.20675	0.281316
492	0.226735	0.0968394	0.207518	0.281298
492.2	0.227368	0.0971859	0.207596	0.28087
492.4	0.227324	0.096915	0.207454	0.280667
492.6	0.227858	0.0965929	0.207837	0.280807
492.8	0.22722	0.0964388	0.207502	0.280646
493	0.226743	0.0962332	0.206312	0.280526
493.2	0.226993	0.0964424	0.206533	0.280617
493.4	0.227062	0.096453	0.206871	0.280808
493.6	0.226923	0.096599	0.206278	0.280542
493.8	0.227027	0.0961553	0.206529	0.279722
494	0.227422	0.0964843	0.206888	0.279964
494.2	0.227128	0.0965822	0.206747	0.280169
494.4	0.226346	0.0967563	0.206181	0.280289
494.6	0.226807	0.0959702	0.206111	0.280121
494.8	0.226237	0.0960785	0.205547	0.280307
495	0.225105	0.0963121	0.204725	0.279987
495.2	0.224998	0.0961622	0.204555	0.280356
495.4	0.224099	0.0969733	0.20435	0.28046
495.6	0.223497	0.0973513	0.204079	0.280535
495.8	0.224111	0.0976713	0.204231	0.281041
496	0.224059	0.0984121	0.204241	0.281756
496.2	0.224463	0.0984016	0.204563	0.282428
496.4	0.224394	0.0982938	0.204717	0.283323
496.6	0.224039	0.0988984	0.204784	0.284461
496.8	0.224199	0.0992852	0.204671	0.28488
497	0.224438	0.0994016	0.204884	0.285702
497.2	0.224741	0.099396	0.205682	0.286078
497.4	0.225746	0.0996564	0.206511	0.285852
497.6	0.226558	0.0999853	0.206344	0.285195
497.8	0.226743	0.0996008	0.206444	0.28508
498	0.227576	0.0998587	0.206792	0.285182
498.2	0.227858	0.100145	0.20695	0.285668
498.4	0.227896	0.100216	0.207005	0.285722
498.6	0.22832	0.100165	0.207535	0.285303
498.8	0.228457	0.100785	0.207987	0.2848
499	0.228756	0.10063	0.207996	0.283671
499.2	0.22887	0.10093	0.207816	0.283844
499.4	0.229044	0.101633	0.208133	0.283741
499.6	0.22884	0.100892	0.208002	0.283211
499.8	0.228653	0.101027	0.20748	0.283437
500	0.228815	0.100782	0.207254	0.283563
500.2	0.228388	0.10004	0.207315	0.283455
500.4	0.227839	0.0997126	0.207013	0.283906
500.6	0.228043	0.0997917	0.207488	0.284174
500.8	0.228782	0.0997498	0.208485	0.284051
501	0.228456	0.0992164	0.208561	0.283735
501.2	0.227835	0.0994223	0.208396	0.283486
501.4	0.228167	0.0995904	0.208122	0.28316
501.6	0.227707	0.0992028	0.207643	0.282588
501.8	0.227467	0.0983112	0.207272	0.282086
502	0.227073	0.0991636	0.207113	0.282625
502.2	0.226723	0.0991426	0.207013	0.283111
502.4	0.226973	0.0990624	0.207292	0.28311
502.6	0.226594	0.0989994	0.207079	0.282587
502.8	0.226734	0.0990844	0.206988	0.281988
503	0.227249	0.0991165	0.206928	0.281522
503.2	0.227462	0.0988569	0.206275	0.281438
503.4	0.227015	0.0997798	0.20563	0.281408
503.6	0.227293	0.0997717	0.205504	0.281333
503.8	0.227434	0.0999564	0.205131	0.28153
504	0.227156	0.099962	0.205082	0.281935
504.2	0.226887	0.100263	0.205174	0.282585
504.4	0.227674	0.100444	0.205938	0.28276
504.6	0.22749	0.101127	0.206051	0.283351
504.8	0.227836	0.10117	0.206295	0.284005
505	0.227648	0.100696	0.206236	0.283876
505.2	0.226662	0.101336	0.205886	0.284281
505.4	0.227193	0.1013	0.205819	0.284627
505.6	0.227158	0.100426	0.206163	0.284318
505.8	0.227134	0.100154	0.206262	0.28467
506	0.226812	0.100793	0.206352	0.285373
506.2	0.227248	0.0992285	0.207069	0.285046
506.4	0.227608	0.0987353	0.207344	0.28393
506.6	0.226932	0.0987722	0.206932	0.283282
506.8	0.227254	0.0983885	0.207338	0.282591
507	0.227442	0.0981893	0.207208	0.281875
507.2	0.227655	0.0983734	0.207094	0.281617
507.4	0.227225	0.0989348	0.207165	0.281141
507.6	0.22776	0.0983519	0.207937	0.281078
507.8	0.227019	0.0989441	0.207536	0.281203
508	0.226339	0.0992992	0.207472	0.281058
508.2	0.226312	0.0993699	0.207434	0.28116
508.4	0.226628	0.0996786	0.207392	0.281516
508.6	0.226384	0.100364	0.206877	0.282139
508.8	0.227202	0.100526	0.206927	0.282403
509	0.227018	0.101046	0.206644	0.282571
509.2	0.226698	0.101269	0.206108	0.283098
509.4	0.226738	0.101481	0.205913	0.283481
509.6	0.227275	0.101054	0.206014	0.283479
509.8	0.227996	0.101451	0.20618	0.283622
510	0.228077	0.101576	0.206403	0.283493
510.2	0.228355	0.100969	0.206447	0.283672
510.4	0.228831	0.10115	0.206762	0.283253
510.6	0.227571	0.101411	0.206545	0.283485
510.8	0.227519	0.100922	0.206095	0.283422
511	0.228184	0.100836	0.206393	0.283444
511.2	0.227755	0.100898	0.207042	0.283336
511.4	0.226957	0.10077	0.206983	0.283395
511.6	0.227185	0.100993	0.207782	0.283819
511.8	0.226408	0.101111	0.207712	0.284266
512	0.225333	0.10105	0.207379	0.284488
512.2	0.225775	0.100983	0.207712	0.285151
512.4	0.225833	0.100729	0.207137	0.284983
512.6	0.225725	0.10151	0.206754	0.284839
512.8	0.226061	0.101282	0.206442	0.284444
513	0.225709	0.10066	0.206026	0.28407
513.2	0.225414	0.100442	0.205853	0.284044
513.4	0.225574	0.100772	0.205529	0.283818
513.6	0.226463	0.100085	0.20572	0.283374
513.8	0.225884	0.100475	0.20558	0.283793
514	0.225892	0.100731	0.205703	0.284395
514.2	0.225942	0.0997495	0.205455	0.284356
514.4	0.226454	0.0997617	0.205482	0.283845
514.6	0.226654	0.0997378	0.205549	0.282952
514.8	0.226967	0.0989436	0.205585	0.282853
515	0.227104	0.0990087	0.206158	0.282578
515.2	0.226592	0.0992356	0.206266	0.282197
515.4	0.226972	0.0984848	0.206335	0.281491
515.6	0.226637	0.0988701	0.206524	0.281804
515.8	0.226634	0.0986981	0.206578	0.281891
516	0.226143	0.0989582	0.206469	0.281556
516.2	0.226282	0.098509	0.206582	0.280936
516.4	0.226853	0.0989824	0.207182	0.281141
516.6	0.22708	0.0992918	0.20751	0.280413
516.8	0.22673	0.0982264	0.207504	0.279852
517	0.226299	0.098248	0.207655	0.279993
517.2	0.226232	0.0982955	0.207896	0.279928
517.4	0.225433	0.0987452	0.207247	0.280206
517.6	0.225051	0.0989757	0.207381	0.28074
517.8	0.224572	0.0987377	0.207496	0.281204
518	0.224257	0.0984496	0.206984	0.280888
518.2	0.224495	0.0979095	0.206888	0.280601
518.4	0.225177	0.0976659	0.207031	0.280431
518.6	0.224372	0.0975988	0.206833	0.280499
518.8	0.223918	0.0978058	0.206	0.281288
519	0.224217	0.0977582	0.205569	0.281126
519.2	0.224001	0.0975659	0.205061	0.280839
519.4	0.224097	0.0976591	0.204737	0.281066
519.6	0.223925	0.0981189	0.204469	0.28162
519.8	0.224547	0.0983845	0.20494	0.281513
520	0.225224	0.0990498	0.205225	0.28214
520.2	0.226352	0.0982322	0.205709	0.282145
520.4	0.227288	0.0983322	0.206675	0.281827
520.6	0.227629	0.0981651	0.206552	0.281556
520.8	0.227534	0.0979554	0.206672	0.281541
521	0.227359	0.0984641	0.206823	0.281555
521.2	0.227638	0.0983988	0.206454	0.281751
521.4	0.226917	0.0989371	0.206179	0.282323
521.6	0.226133	0.0983814	0.20619	0.28209
521.8	0.225701	0.0982939	0.205719	0.281336
522	0.225078	0.0990403	0.205	0.281624
522.2	0.224437	0.0989249	0.20486	0.282079
522.4	0.223557	0.0995551	0.203789	0.282869
522.6	0.223066	0.100044	0.203675	0.283055
522.8	0.222713	0.0997199	0.203037	0.283416
523	0.222333	0.0997376	0.202653	0.283408
523.2	0.22236	0.100092	0.202871	0.283982
523.4	0.222415	0.100002	0.202844	0.283779
523.6	0.222501	0.100228	0.203091	0.283762
523.8	0.223115	0.101016	0.203616	0.284374
524	0.224031	0.0998008	0.204366	0.28342
524.2	0.224343	0.0988236	0.204737	0.282679
524.4	0.224745	0.0987183	0.205555	0.282034
524.6	0.225414	0.0981793	0.206051	0.281907
524.8	0.225061	0.0979311	0.206284	0.280936
525	0.225585	0.0978159	0.206261	0.280437
525.2	0.226365	0.0971232	0.207004	0.279507
525.4	0.226029	0.0968887	0.207181	0.278921
525.6	0.226264	0.0963286	0.206713	0.278416
525.8	0.226348	0.0964311	0.20648	0.277602
526	0.225816	0.0965648	0.206297	0.278154
526.2	0.225744	0.0956654	0.20591	0.277846
526.4	0.225282	0.095436	0.205132	0.277695
526.6	0.225417	0.0947604	0.205389	0.277922
526.8	0.225012	0.0947632	0.204672	0.278946
527	0.225197	0.0944841	0.204203	0.279389
527.2	0.225223	0.0952785	0.20423	0.280308
527.4	0.225435	0.095	0.203962	0.280193
527.6	0.225111	0.0950783	0.203832	0.280469
527.8	0.224529	0.0956319	0.20364	0.281079
528	0.224333	0.0951823	0.204062	0.280913
528.2	0.224605	0.096005	0.204329	0.281864
528.4	0.224253	0.0970132	0.204478	0.282643
528.6	0.224847	0.0972191	0.20447	0.282558
528.8	0.225108	0.0975515	0.205217	0.28206
529	0.225288	0.0977279	0.205059	0.281998
529.2	0.225363	0.0976657	0.206148	0.281527
529.4	0.225864	0.0974483	0.206539	0.281784
529.6	0.226209	0.0973548	0.206819	0.281609
529.8	0.226073	0.0978076	0.207147	0.28147
530	0.226622	0.0972515	0.207189	0.281554
530.2	0.226507	0.0972637	0.206908	0.281025
530.4	0.226254	0.0975613	0.206841	0.280842
530.6	0.226755	0.0975736	0.207181	0.281551
530.8	0.226228	0.0975644	0.206829	0.281656
531	0.226216	0.0978157	0.206593	0.281475
531.2	0.226864	0.0981524	0.207108	0.281481
531.4	0.22689	0.0972819	0.207189	0.281043
531.6	0.226453	0.0974339	0.206926	0.281086
531.8	0.226426	0.097352	0.20682	0.281671
532	0.22604	0.097155	0.206534	0.281704
532.2	0.226435	0.0975007	0.206144	0.282041
532.4	0.225091	0.0972222	0.205168	0.282296
532.6	0.225052	0.0965647	0.204935	0.281978
532.8	0.224541	0.0968617	0.205076	0.28226
533	0.224411	0.0965557	0.204572	0.282256
533.2	0.224339	0.0960432	0.205294	0.282112
533.4	0.224229	0.0960736	0.205412	0.282823
533.6	0.22464	0.0967637	0.20541	0.28295
533.8	0.224399	0.0967117	0.205291	0.282675
534	0.224581	0.0968839	0.205223	0.28276
534.2	0.224672	0.0976885	0.205248	0.282176
534.4	0.224306	0.0976814	0.205251	0.281556
534.6	0.223545	0.0978198	0.204486	0.282174
534.8	0.224344	0.0981046	0.20489	0.281902
535	0.225275	0.0982587	0.205457	0.281481
535.2	0.225412	0.0977668	0.205694	0.28136
535.4	0.225461	0.0975936	0.20546	0.281126
535.6	0.225976	0.0977115	0.205195	0.280813
535.8	0.225663	0.097584	0.204832	0.280729
536	0.225806	0.097765	0.204781	0.280924
536.2	0.226302	0.0976169	0.205188	0.280916
536.4	0.225259	0.0972891	0.204561	0.280892
536.6	0.225984	0.0971129	0.204827	0.280958
536.8	0.226886	0.0970835	0.2057	0.280845
537	0.226977	0.0967151	0.206169	0.280406
537.2	0.226781	0.0964518	0.206623	0.280965
537.4	0.226917	0.0964359	0.206769	0.280789
537.6	0.226344	0.0969197	0.206415	0.280426
537.8	0.225595	0.0965266	0.206198	0.280084
538	0.225875	0.096747	0.206241	0.28035
538.2	0.225224	0.0970314	0.205746	0.279915
538.4	0.225123	0.097348	0.205579	0.280282
538.6	0.225123	0.0970626	0.20515	0.281107
538.8	0.225417	0.0975775	0.205486	0.280497
539	0.225412	0.0973308	0.205291	0.280536
539.2	0.22499	0.0971888	0.204472	0.280444
539.4	0.225054	0.0977953	0.20388	0.280428
539.6	0.225462	0.0983109	0.203621	0.280482
539.8	0.225848	0.0981153	0.203756	0.280472
540	0.22594	0.0974993	0.203981	0.280219
540.2	0.226188	0.0977614	0.203834	0.280245
540.4	0.226475	0.0969573	0.203681	0.279834
540.6	0.226828	0.0971984	0.20419	0.279924
540.8	0.227372	0.0976245	0.204822	0.279857
541	0.227437	0.0971365	0.205229	0.279652
541.2	0.227387	0.096426	0.205257	0.279837
541.4	0.226624	0.0963267	0.204919	0.279852
541.6	0.225755	0.0966153	0.204163	0.280207
541.8	0.225606	0.0964476	0.204457	0.28069
542	0.224911	0.0966329	0.204091	0.281009
542.2	0.224892	0.0972763	0.204025	0.28149
542.4	0.224824	0.0973788	0.204076	0.282063
542.6	0.223527	0.0969412	0.203363	0.28259
542.8	0.223439	0.0971463	0.202883	0.282237
543	0.223637	0.0967924	0.202653	0.282779
543.2	0.223301	0.0973785	0.202243	0.282934
543.4	0.223627	0.0977697	0.202138	0.283126
543.6	0.22418	0.0973352	0.202671	0.283194
543.8	0.224267	0.0975244	0.202679	0.283008
544	0.223729	0.0978758	0.202073	0.283051
544.2	0.22384	0.0991482	0.201741	0.283572
544.4	0.223565	0.0993816	0.202068	0.282847
544.6	0.223794	0.100027	0.202466	0.282697
544.8	0.223992	0.0999624	0.202756	0.282467
545	0.224081	0.0994849	0.20328	0.28219
545.2	0.224528	0.0994392	0.203493	0.282605
545.4	0.224245	0.0994725	0.203769	0.282429
545.6	0.223722	0.099679	0.203826	0.282311
545.8	0.224182	0.0993579	0.204319	0.282285
546	0.223871	0.0994303	0.204204	0.28194
546.2	0.223768	0.0995077	0.204132	0.282462
546.4	0.224256	0.0994144	0.204484	0.282889
546.6	0.224067	0.0990807	0.204292	0.283315
546.8	0.223588	0.0991665	0.20357	0.283289
547	0.224901	0.0986157	0.204136	0.283264
547.2	0.225438	0.0975052	0.204524	0.282832
547.4	0.224854	0.0976525	0.203854	0.282898
547.6	0.224985	0.0976354	0.20346	0.282818
547.8	0.224902	0.0983182	0.202947	0.282418
548	0.224353	0.0994328	0.202716	0.282617
548.2	0.224454	0.0993009	0.202443	0.282269
548.4	0.2245	0.0990527	0.202825	0.281483
548.6	0.224672	0.0995793	0.20303	0.2821
548.8	0.223834	0.0998058	0.202401	0.282026
549	0.22438	0.0995613	0.203141	0.28174
549.2	0.224428	0.100133	0.203539	0.28181
549.4	0.223967	0.100261	0.203571	0.281364
549.6	0.223918	0.100251	0.203458	0.281363
549.8	0.224711	0.100817	0.204134	0.281766
550	0.2244	0.101174	0.203904	0.281567
550.2	0.224483	0.100477	0.203981	0.281692
550.4	0.224508	0.1005	0.204283	0.281631
550.6	0.223817	0.100456	0.203708	0.281958
550.8	0.224002	0.0995419	0.203783	0.281571
551	0.22483	0.0988627	0.20402	0.281502
551.2	0.22407	0.0983582	0.203835	0.281221
551.4	0.223781	0.099041	0.203044	0.281328
551.6	0.224081	0.0983443	0.203118	0.281066
551.8	0.224356	0.0986239	0.203454	0.281096
552	0.22469	0.0986022	0.203855	0.281301
552.2	0.224316	0.0976111	0.203114	0.280835
552.4	0.224134	0.0980769	0.203343	0.280998
552.6	0.224719	0.0986149	0.203385	0.281542
552.8	0.22387	0.0985228	0.202767	0.281478
553	0.223851	0.0986602	0.203032	0.28141
553.2	0.223772	0.0989143	0.202789	0.281538
553.4	0.223336	0.098853	0.202576	0.281713
553.6	0.222767	0.0989931	0.202493	0.282044
553.8	0.223256	0.0994896	0.202788	0.282233
554	0.223288	0.0989628	0.202802	0.282103
554.2	0.222609	0.098448	0.202938	0.282613
554.4	0.222418	0.098989	0.203127	0.282689
554.6	0.222933	0.0992698	0.203212	0.283213
554.8	0.222873	0.0988007	0.203386	0.283173
555	0.222482	0.0987052	0.202622	0.282929
555.2	0.222905	0.0992401	0.203366	0.282174
555.4	0.222842	0.0996265	0.203171	0.281941
555.6	0.223311	0.099421	0.203314	0.28175
555.8	0.223938	0.0999513	0.203548	0.281676
556	0.224187	0.100318	0.204263	0.281446
556.2	0.224777	0.100038	0.203927	0.280868
556.4	0.225538	0.100451	0.20445	0.281013
556.6	0.226225	0.100955	0.204745	0.281074
[truncated: 5,501 more rows]

## Sheet: Fig 5J
Activity Norm WT	500nM/ATP		500nM/pNPTMP		500nM/cGAMP
Y102F	0.929558	0.758375	1.05448	0.975816	0.939657	0.936961
W104F	0.312753	0.185545	0.616528	0.616667	0.863975	0.905004
[truncated: 3 more rows]

## Sheet: Fig 5K,I
	KD	Ki ATP	Ki cGAMP	Ratio ATP/cGAMP
[truncated: 3 more rows]
