# Supplementary material for: Discovery of VH domains that allosterically inhibit ENPP1
Source: Nat Chem Biol. 2023 Jul 3;20(1):30–41. doi: 10.1038/s41589-023-01368-5 (PMC10746542; doi:10.1038/s41589-023-01368-5)
Supplement: Supplementary file 9 — Statistical source data. [file 41589_2023_1368_MOESM9_ESM.xlsx]

## Sheet: Extended Data Fig 2B,C,D
T75I VH27-Fc	Time (sec)	50nM	50nM	16.7nM	16.7nM Fit	5.6nM	5.6nM Fit	50nM/FC-Biotin	A89V VH27-Fc	Time (sec)	50nM	50nM Fit	16.7nM	16.7nM Fit	5.6nM	5.6nM Fit	50nM/FC-Biotin	T75I/A89V VH27-Fc	Time (sec)	50nM	50nM Fit	16.7nM	16.7nM Fit	5.6nM	5.6nM Fit	50nM/FC-Biotin
	202	0.0142676	0	0.0113344	0	0.0105985	0	0.0140857		202	0.00983838	0	0.010416	0	0.00389883	0	0.0138629		162.2	-0.0017002	0	0.0141669	0	-0.0037362	0	-0.0094957
	202.2	0.0135148	0.0001902	0.0103122	4.412e-05	0.00927212	5.57e-06	0.0134245		202.2	0.0100503	0.00076013	0.00989732	0.00027734	0.00380723	5.929e-05	0.0127843		162.4	-0.0007325	0.00102663	0.0140365	0.00038224	-0.0036671	0.00013317	-0.0094241
	202.4	0.0135056	0.00038026	0.0100842	8.823e-05	0.00884091	1.115e-05	0.0130237		202.4	0.0104972	0.00151792	0.00982091	0.00055438	0.00366516	0.00011856	0.0120909		162.6	0.0002605	0.002049	0.0142232	0.00076393	-0.0032101	0.00026626	-0.0096591
	202.6	0.0135266	0.00057017	0.00974334	0.00013232	0.00818392	1.672e-05	0.0124952		202.6	0.0113983	0.00227336	0.0100503	0.0008311	0.00364292	0.0001778	0.0114188		162.8	0.00086488	0.00306711	0.0141478	0.00114508	-0.0029478	0.00039929	-0.0097245
	202.8	0.0134544	0.00075995	0.00931848	0.00017641	0.00765706	2.229e-05	0.0117071		202.8	0.011552	0.00302648	0.00983074	0.00110752	0.0037522	0.00023701	0.0103261		163	0.00180263	0.00408098	0.0140413	0.00152569	-0.0027117	0.00053225	-0.0099121
	203	0.013481	0.00094958	0.0098383	0.00022048	0.00797975	2.786e-05	0.0107602		203	0.0129065	0.00377727	0.0100675	0.00138362	0.00419823	0.0002962	0.00941406		163.2	0.002234	0.00509064	0.014036	0.00190575	-0.0027139	0.00066514	-0.0103647
	203.2	0.013265	0.00113907	0.0094585	0.00026453	0.00748029	3.343e-05	0.0098922		203.2	0.0133466	0.00452575	0.00948366	0.00165942	0.00389844	0.00035535	0.00837195		163.4	0.00293423	0.0060961	0.0139513	0.00228527	-0.0025551	0.00079796	-0.0103956
	203.4	0.013416	0.00132841	0.00953406	0.00030857	0.00776387	3.9e-05	0.00862119		203.4	0.0143123	0.00527191	0.00930571	0.00193491	0.00407304	0.00041448	0.00711737		163.6	0.00364144	0.00709738	0.0142261	0.00266425	-0.0024411	0.00093072	-0.0102329
	203.6	0.0134548	0.00151762	0.00992459	0.0003526	0.00808968	4.456e-05	0.00803462		203.6	0.0151756	0.00601578	0.00909452	0.0022101	0.00419951	0.00047359	0.00707899		163.8	0.00417096	0.00809449	0.0144113	0.00304268	-0.0023364	0.0010634	-0.0094711
	203.8	0.0135627	0.00170668	0.0098133	0.00039662	0.00777797	5.013e-05	0.00779556		203.8	0.0154206	0.00675735	0.00819541	0.00248497	0.00387239	0.00053266	0.006751		164	0.00580196	0.00908745	0.015197	0.00342058	-0.0021362	0.00119602	-0.0094635
	204	0.0138978	0.0018956	0.0105611	0.00044063	0.00884591	5.57e-05	0.00753305		204	0.0165647	0.00749663	0.00889269	0.00275954	0.00471285	0.00059171	0.00729091		164.2	0.00660011	0.0100763	0.0158442	0.00379793	-0.0016773	0.00132857	-0.0091474
	204.2	0.0140165	0.00208438	0.0106946	0.00048462	0.00906693	6.126e-05	0.00761553		204.2	0.0172238	0.00823363	0.00844886	0.00303381	0.00468411	0.00065074	0.00787478		164.4	0.00744465	0.011061	0.016251	0.00417475	-0.0019183	0.00146105	-0.0089777
	204.4	0.0140253	0.00227302	0.0104474	0.00052859	0.00864797	6.683e-05	0.00663426		204.4	0.0176286	0.00896835	0.00777305	0.00330776	0.00525602	0.00070973	0.00717557		164.6	0.00858777	0.0120416	0.0166634	0.00455103	-0.0021194	0.00159346	-0.0085548
	204.6	0.0136515	0.00246152	0.0101318	0.00057256	0.00915963	7.239e-05	0.00642075		204.6	0.0188717	0.00970081	0.00739063	0.00358142	0.00487785	0.0007687	0.00765846		164.8	0.00849339	0.0130182	0.0165342	0.00492677	-0.0025459	0.00172581	-0.0080553
	204.8	0.0139812	0.00264987	0.0108064	0.00061651	0.0091746	7.795e-05	0.00632572		204.8	0.0196676	0.010431	0.00760491	0.00385476	0.00424585	0.00082764	0.0079483		165	0.00966692	0.0139907	0.0169887	0.00530198	-0.002527	0.00185808	-0.0074596
	205	0.0140136	0.00283809	0.0115891	0.00066045	0.0096428	8.351e-05	0.00605541		205	0.0208394	0.011159	0.00753351	0.0041278	0.00455342	0.00088655	0.00723026		165.2	0.0098768	0.0149591	0.0171299	0.00567665	-0.0029821	0.00199029	-0.0075342
	205.2	0.0135692	0.00302616	0.0116421	0.00070438	0.00958524	8.907e-05	0.00635954		205.2	0.0211712	0.0118847	0.00726233	0.00440054	0.00421663	0.00094544	0.00849935		165.4	0.0110139	0.0159235	0.0179368	0.00605078	-0.0024144	0.00212243	-0.0073673
	205.4	0.0133328	0.00321409	0.0110123	0.00074829	0.00876587	9.464e-05	0.00674083		205.4	0.0210776	0.0126081	0.00660302	0.00467297	0.00330401	0.0010043	0.00876844		165.6	0.0125197	0.0168839	0.0184202	0.00642439	-0.0022725	0.0022545	-0.0074813
	205.6	0.0132526	0.00340188	0.0111351	0.00079219	0.00868372	0.00010019	0.00600811		205.6	0.0218239	0.0133293	0.00714613	0.0049451	0.00377107	0.00106313	0.00829269		165.8	0.0132822	0.0178403	0.01787	0.00679745	-0.0025989	0.00238651	-0.0079908
	205.8	0.0133143	0.00358953	0.011437	0.00083608	0.00867793	0.00010575	0.00654362		205.8	0.0225206	0.0140483	0.00778958	0.00521692	0.00335738	0.00112194	0.00931603		166	0.0143307	0.0187927	0.0178915	0.00716999	-0.0027034	0.00251844	-0.0087649
	206	0.0131905	0.00377704	0.0111375	0.00087995	0.00741289	0.00011131	0.00687872		206	0.0229667	0.0147651	0.00770547	0.00548844	0.00287634	0.00118072	0.00964577		166.2	0.0151873	0.0197412	0.0179272	0.00754199	-0.0031582	0.00265031	-0.0090295
	206.2	0.0132244	0.00396441	0.0100229	0.00092382	0.00671658	0.00011687	0.0064968		206.2	0.0229681	0.0154797	0.00834512	0.00575966	0.00253382	0.00123947	0.0093073		166.4	0.0161319	0.0206857	0.0180391	0.00791346	-0.0030805	0.00278211	-0.0092141
	206.4	0.0139367	0.00415164	0.0102554	0.00096766	0.0061591	0.00012243	0.00702228		206.4	0.0232766	0.0161921	0.00938467	0.00603057	0.00158147	0.0012982	0.00966702		166.6	0.0172726	0.0216263	0.0181314	0.00828441	-0.0027304	0.00291384	-0.0097188
	206.6	0.0146664	0.00433872	0.0101815	0.0010115	0.0058365	0.00012798	0.00683235		206.6	0.024028	0.0169022	0.0104164	0.00630119	0.00198061	0.00135689	0.00917988		166.8	0.0177384	0.022563	0.0182514	0.00865482	-0.0023809	0.0030455	-0.0100891
	206.8	0.0146808	0.00452567	0.0104434	0.00105532	0.00565177	0.00013354	0.00689624		206.8	0.0241274	0.0176102	0.0109723	0.0065715	0.00194357	0.00141557	0.00892835		167	0.0184026	0.0234957	0.0184256	0.0090247	-0.0019264	0.0031771	-0.0105144
	207	0.0150095	0.00471248	0.0105762	0.00109913	0.00552431	0.00013909	0.00677514		207	0.0246627	0.018316	0.0112691	0.0068415	0.00160887	0.00147421	0.0086613		167.2	0.0186439	0.0244246	0.0183749	0.00939406	-0.0014066	0.00330863	-0.0109679
	207.2	0.0149011	0.00489915	0.00925633	0.00114293	0.00456596	0.00014464	0.00643173		207.2	0.0241628	0.0190196	0.0108839	0.00711121	0.00085031	0.00153283	0.0081794		167.4	0.0196481	0.0253497	0.0189875	0.00976288	-0.0006655	0.00344009	-0.0109016
	207.4	0.0151424	0.00508567	0.00953985	0.00118672	0.00514797	0.0001502	0.00657463		207.4	0.0250435	0.0197211	0.011745	0.00738062	0.00123211	0.00159142	0.00824736		167.6	0.0205869	0.0262709	0.0199535	0.0101312	0.0001239	0.00357148	-0.011049
	207.6	0.015235	0.00527206	0.00966533	0.00123049	0.00487974	0.00015575	0.00640386		207.6	0.0249657	0.0204203	0.0119157	0.00764972	0.00157322	0.00164998	0.0084378		167.8	0.0214303	0.0271882	0.0206588	0.010499	0.00092989	0.0037028	-0.0112295
	207.8	0.0156871	0.00545831	0.00929231	0.00127424	0.00493814	0.0001613	0.00658731		207.8	0.0253188	0.0211175	0.0121899	0.00791853	0.0020627	0.00170852	0.00843622		168	0.0225941	0.0281018	0.0212352	0.0108662	0.00152502	0.00383406	-0.0119815
	208	0.0160927	0.00564442	0.0101506	0.00131799	0.00583326	0.00016685	0.00637312		208	0.0266494	0.0218124	0.0132272	0.00818703	0.00308405	0.00176703	0.008876		168.2	0.0226725	0.0290115	0.0218111	0.0112329	0.00194627	0.00396525	-0.0121589
	208.2	0.0157925	0.00583038	0.00949045	0.00136172	0.00517398	0.0001724	0.00599855		208.2	0.0269181	0.0225053	0.0116315	0.00845524	0.00250179	0.00182551	0.00828547		168.4	0.0232528	0.0299175	0.0219324	0.0115991	0.00114243	0.00409637	-0.0122505
	208.4	0.0156987	0.00601621	0.00945067	0.00140544	0.00586478	0.00017795	0.00595794		208.4	0.0279706	0.0231959	0.0114861	0.00872315	0.00259391	0.00188397	0.00861842		168.6	0.0238349	0.0308196	0.0215712	0.0119648	0.00073692	0.00422743	-0.0122194
	208.6	0.0158957	0.0062019	0.0101014	0.00144915	0.00721042	0.00018349	0.00703429		208.6	0.0291977	0.0238845	0.0120934	0.00899075	0.00216478	0.0019424	0.00941818		168.8	0.0245473	0.0317181	0.0222668	0.01233	0.00112086	0.00435841	-0.0121402
	208.8	0.0162996	0.00638745	0.00987059	0.00149284	0.00733059	0.00018904	0.00712415		208.8	0.029913	0.0245709	0.0114704	0.00925806	0.00140729	0.0020008	0.00906309		169	0.0251373	0.0326128	0.0218851	0.0126946	5.433e-05	0.00448933	-0.0117533
	209	0.015924	0.00657286	0.0102031	0.00153652	0.00815281	0.00019459	0.00716969		209	0.0306253	0.0252553	0.0114351	0.00952507	0.00146711	0.00205917	0.0089739		169.2	0.0257246	0.0335037	0.0221069	0.0130587	-3.037e-05	0.00462018	-0.0115193
	209.2	0.0156103	0.00675814	0.0102374	0.00158019	0.00844035	0.00020013	0.00731626		209.2	0.0312671	0.0259375	0.0111713	0.00979178	0.00092592	0.00211752	0.00998627		169.4	0.0271577	0.034391	0.0225758	0.0134223	-0.0003288	0.00475097	-0.0116149
	209.4	0.015951	0.00694327	0.0102033	0.00162385	0.00923659	0.00020568	0.00696986		209.4	0.0320648	0.0266176	0.0111255	0.0100582	0.00155313	0.00217585	0.00917995		169.6	0.0280663	0.0352746	0.0226851	0.0137854	-0.0009133	0.00488169	-0.0119504
	209.6	0.0157239	0.00712826	0.0107061	0.00166749	0.0100012	0.00021122	0.00615963		209.6	0.033485	0.0272956	0.0120167	0.0103243	0.00225264	0.00223414	0.00893311		169.8	0.0289945	0.0361545	0.022765	0.014148	-0.0007198	0.00501234	-0.0125447
	209.8	0.0162104	0.00731312	0.0101561	0.00171112	0.00984718	0.00021676	0.00603023		209.8	0.0340759	0.0279715	0.0123216	0.0105901	0.00223057	0.00229241	0.00925821		170	0.0302511	0.0370307	0.0231392	0.01451	-0.0006389	0.00514292	-0.012191
	210	0.0168913	0.00749784	0.0104127	0.00175474	0.00978691	0.00022231	0.00490005		210	0.0351397	0.0286453	0.0128978	0.0108557	0.00302902	0.00235065	0.00797539		170.2	0.0309399	0.0379033	0.0228498	0.0148715	-0.0010825	0.00527343	-0.0110577
	210.2	0.0165543	0.00768241	0.0101395	0.00179834	0.00976852	0.00022785	0.00544967		210.2	0.0350841	0.029317	0.0131318	0.0111209	0.00256574	0.00240887	0.0082117		170.4	0.0325058	0.0387723	0.0231821	0.0152325	-0.0006288	0.00540388	-0.0106519
	210.4	0.0177148	0.00786685	0.0101276	0.00184193	0.00975273	0.00023339	0.00550782		210.4	0.0354714	0.0299867	0.0135415	0.0113858	0.00280163	0.00246706	0.00829714		170.6	0.0336825	0.0396377	0.022696	0.015593	-0.0007741	0.00553426	-0.0106912
	210.6	0.0188094	0.00805116	0.0104012	0.00188551	0.0109218	0.00023893	0.0046443		210.6	0.0369299	0.0306543	0.015049	0.0116504	0.00453005	0.00252522	0.00777147		170.8	0.034118	0.0404994	0.0228337	0.015953	-0.0001692	0.00566457	-0.0103742
	210.8	0.0192176	0.00823532	0.0106038	0.00192908	0.0104629	0.00024447	0.00504		210.8	0.0370852	0.0313199	0.0157956	0.0119148	0.00453071	0.00258335	0.00865098		171	0.0347605	0.0413576	0.0224126	0.0163125	-0.0002857	0.00579482	-0.0102835
	211	0.0199799	0.00841934	0.0102312	0.00197263	0.0103219	0.00025001	0.00442397		211	0.0376001	0.0319833	0.0161567	0.0121788	0.00527334	0.00264146	0.00810002		171.2	0.0354485	0.0422122	0.0220872	0.0166714	0.00012386	0.005925	-0.0102927
	211.2	0.019573	0.00860323	0.00975569	0.00201617	0.0103112	0.00025554	0.00447886		211.2	0.0374242	0.0326448	0.0167095	0.0124426	0.00545169	0.00269954	0.00887574		171.4	0.0358262	0.0430632	0.02282	0.0170298	0.0005318	0.00605511	-0.0105587
	211.4	0.020046	0.00878698	0.0105184	0.0020597	0.010582	0.00026108	0.00483455		211.4	0.0382251	0.0333042	0.0176371	0.012706	0.00635025	0.0027576	0.00905171		171.6	0.0365157	0.0439107	0.0235461	0.0173878	0.00129045	0.00618515	-0.0111686
	211.6	0.0205486	0.00897059	0.010384	0.00210321	0.0098937	0.00026661	0.00415997		211.6	0.0381834	0.0339616	0.0182252	0.0129692	0.0069738	0.00281563	0.00885714		171.8	0.0367952	0.0447547	0.023669	0.0177452	0.00156172	0.00631513	-0.0112364
	211.8	0.0208152	0.00915407	0.0109552	0.00214671	0.00954529	0.00027215	0.00467015		211.8	0.0390093	0.0346169	0.0184283	0.0132321	0.00710702	0.00287363	0.0096894		172	0.0375829	0.0455952	0.0243368	0.0181021	0.00188729	0.00644504	-0.011192
	212	0.0208991	0.0093374	0.0112054	0.0021902	0.00864761	0.00027768	0.00425374		212	0.0392488	0.0352702	0.0181855	0.0134946	0.00699589	0.0029316	0.0090486		172.2	0.0382255	0.0464321	0.0253489	0.0184585	0.00173398	0.00657489	-0.0107401
	212.2	0.0203111	0.0095206	0.0106477	0.00223367	0.00818272	0.00028322	0.00438385		212.2	0.0395138	0.0359215	0.0174621	0.0137569	0.00681582	0.00298955	0.00891773		172.4	0.0388884	0.0472656	0.0259392	0.0188144	0.00170579	0.00670466	-0.0106113
	212.4	0.0208949	0.00970366	0.0108596	0.00227714	0.00811294	0.00028875	0.00571914		212.4	0.0401027	0.0365708	0.0179051	0.0140189	0.00692354	0.00304748	0.010491		172.6	0.0398915	0.0480956	0.0266607	0.0191698	0.00188596	0.00683437	-0.0109289
	212.6	0.0213984	0.00988659	0.0104146	0.00232059	0.00821408	0.00029428	0.00557324		212.6	0.0406096	0.0372181	0.0176998	0.0142806	0.00645389	0.00310537	0.00990971		172.8	0.0400336	0.0489222	0.0272204	0.0195246	0.00215799	0.00696402	-0.0111413
	212.8	0.0206076	0.0100694	0.00969209	0.00236402	0.00783258	0.00029981	0.00485944		212.8	0.0413651	0.0378634	0.0172373	0.014542	0.00596403	0.00316324	0.00974056		173	0.0402135	0.0497453	0.0271743	0.019879	0.00184857	0.00709359	-0.0111458
	213	0.019766	0.010252	0.0102487	0.00240745	0.00748437	0.00030534	0.0046217		213	0.041258	0.0385067	0.0171153	0.0148031	0.00542772	0.00322108	0.00985556		173.2	0.0417364	0.0505651	0.0285975	0.0202329	0.00283104	0.0072231	-0.0109417
	213.2	0.0191422	0.0104345	0.00963276	0.00245086	0.00692219	0.00031087	0.00446073		213.2	0.0415927	0.039148	0.0167078	0.0150639	0.00528749	0.0032789	0.00982667		173.4	0.0428973	0.0513813	0.0292732	0.0205862	0.00345581	0.00735255	-0.0112491
	213.4	0.0183032	0.0106169	0.00963994	0.00249426	0.00692974	0.0003164	0.00452703		213.4	0.0419649	0.0397873	0.0162884	0.0153245	0.00546497	0.00333669	0.00984564		173.6	0.0441426	0.0521942	0.0304295	0.0209391	0.00420535	0.00748192	-0.0109614
	213.6	0.0176191	0.0107992	0.00937968	0.00253765	0.00609818	0.00032193	0.00427571		213.6	0.0425081	0.0404247	0.0162693	0.0155847	0.00497515	0.00339445	0.0096197		173.8	0.0452296	0.0530038	0.0305173	0.0212914	0.00460986	0.00761123	-0.010702
	213.8	0.0173598	0.0109813	0.00900719	0.00258102	0.00584032	0.00032746	0.00381784		213.8	0.0427235	0.0410601	0.0155932	0.0158447	0.00470374	0.00345219	0.00887675		174	0.0459379	0.0538099	0.030676	0.0216432	0.0043826	0.00774047	-0.0098121
	214	0.0182184	0.0111632	0.0105661	0.00262438	0.00688423	0.00033298	0.00398282		214	0.0442924	0.0416935	0.0160491	0.0161043	0.00526239	0.0035099	0.00877611		174.2	0.0468737	0.0546127	0.0308646	0.0219946	0.00416249	0.00786965	-0.009457
	214.2	0.0185206	0.0113451	0.0107489	0.00266773	0.00705461	0.00033851	0.0050438		214.2	0.0448799	0.042325	0.0160974	0.0163637	0.00514902	0.00356758	0.00903246		174.4	0.04807	0.0554122	0.0307453	0.0223454	0.00368376	0.00799876	-0.0093213
	214.4	0.0197137	0.0115268	0.0108844	0.00271106	0.00774143	0.00034403	0.00471117		214.4	0.0463373	0.0429545	0.0167896	0.0166228	0.00546416	0.00362524	0.0089595		174.6	0.0483148	0.0562083	0.0296847	0.0226958	0.00309768	0.0081278	-0.0093829
	214.6	0.0205717	0.0117083	0.0115395	0.00275438	0.00827605	0.00034956	0.00477753		214.6	0.0474595	0.0435821	0.0179979	0.0168816	0.00631933	0.00368287	0.00882131		174.8	0.0484255	0.0570012	0.0293803	0.0230456	0.00291791	0.00825678	-0.0087709
	214.8	0.0207958	0.0118897	0.0117459	0.00279769	0.00778376	0.00035508	0.00515555		214.8	0.0478828	0.0442078	0.0176724	0.0171401	0.00606358	0.00374047	0.00891204		175	0.0489171	0.0577907	0.029182	0.0233949	0.00275891	0.00838569	-0.0090465
	215	0.021151	0.012071	0.0119125	0.00284099	0.0080848	0.0003606	0.00503672		215	0.048511	0.0448315	0.018312	0.0173983	0.0064068	0.00379805	0.0083105		175.2	0.0492129	0.0585769	0.0285527	0.0237438	0.00298724	0.00851453	-0.0089594
	215.2	0.0208462	0.0122522	0.0114664	0.00288427	0.00783145	0.00036613	0.00617428		215.2	0.0478274	0.0454533	0.0183705	0.0176562	0.00552184	0.0038556	0.00947331		175.4	0.0498427	0.0593599	0.02901	0.0240921	0.00314103	0.00864331	-0.0093857
	215.4	0.0217736	0.0124332	0.0115921	0.00292755	0.00777192	0.00037165	0.00643817		215.4	0.0488089	0.0460732	0.0194699	0.0179138	0.00564397	0.00391313	0.00884797		175.6	0.0513052	0.0601396	0.0294175	0.0244399	0.00350056	0.00877202	-0.0095212
	215.6	0.0218007	0.012614	0.0115245	0.0029708	0.00722837	0.00037717	0.00644099		215.6	0.0488616	0.0466912	0.0196901	0.0181712	0.00512838	0.00397062	0.00893745		175.8	0.0521236	0.0609161	0.0291117	0.0247873	0.00369751	0.00890066	-0.0090027
	215.8	0.0213719	0.0127948	0.0112368	0.00301405	0.00659978	0.00038269	0.00625163		215.8	0.0488878	0.0473072	0.0194144	0.0184283	0.00467979	0.0040281	0.00853161		176	0.0531231	0.0616893	0.029863	0.0251342	0.00383014	0.00902924	-0.0091886
	216	0.0224022	0.0129754	0.0113254	0.00305728	0.00707123	0.0003882	0.00622553		216	0.0494542	0.0479214	0.0202112	0.018685	0.00527628	0.00408554	0.00786367		176.2	0.0539005	0.0624593	0.0303705	0.0254805	0.00407697	0.00915775	-0.0092338
	216.2	0.0220293	0.0131559	0.0116665	0.0031005	0.00747041	0.00039372	0.00673933		216.2	0.0494679	0.0485336	0.0206965	0.0189415	0.00527344	0.00414296	0.0085727		176.4	0.0550971	0.0632262	0.0308728	0.0258264	0.00461299	0.0092862	-0.0098949
	216.4	0.0231442	0.0133362	0.011873	0.00314371	0.00784134	0.00039924	0.00673537		216.4	0.0498344	0.049144	0.0217737	0.0191977	0.00564381	0.00420035	0.00860535		176.6	0.0558021	0.0639898	0.0311932	0.0261717	0.00482319	0.00941458	-0.0103958
	216.6	0.0234268	0.0135164	0.0120842	0.0031869	0.00857239	0.00040475	0.00551395		216.6	0.0510597	0.0497525	0.0223132	0.0194536	0.00603538	0.00425772	0.00765715		176.8	0.0554994	0.0647502	0.030743	0.0265166	0.00477906	0.00954289	-0.0103781
	216.8	0.0227694	0.0136965	0.0121239	0.00323009	0.00844501	0.00041027	0.00587368		216.8	0.0512245	0.0503591	0.0229846	0.0197093	0.00589966	0.00431506	0.00784923		177	0.0568783	0.0655075	0.0315884	0.026861	0.0055036	0.00967114	-0.0106809
	217	0.023338	0.0138764	0.0120534	0.00327326	0.00819582	0.00041578	0.00591904		217	0.0511942	0.0509639	0.0232736	0.0199646	0.00563917	0.00437238	0.00683715		177.2	0.057997	0.0662617	0.0320935	0.0272049	0.00579229	0.00979932	-0.0106974
	217.2	0.0222774	0.0140562	0.011729	0.00331641	0.00777548	0.0004213	0.00629836		217.2	0.051311	0.0515668	0.0230487	0.0202197	0.00546931	0.00442966	0.00714466		177.4	0.0588321	0.0670127	0.0329306	0.0275483	0.00643116	0.00992744	-0.0111473
	217.4	0.0222572	0.0142359	0.0121718	0.00335956	0.0081597	0.00042681	0.00596702		217.4	0.05159	0.0521678	0.0229109	0.0204744	0.0048295	0.00448692	0.00731898		177.6	0.0599072	0.0677606	0.0332913	0.0278912	0.00571201	0.0100555	-0.0109273
	217.6	0.0225984	0.0144154	0.0125409	0.00340269	0.0083862	0.00043232	0.00515163		217.6	0.0529235	0.0527669	0.0230268	0.0207289	0.00508156	0.00454416	0.00615131		177.8	0.0603258	0.0685053	0.0329096	0.0282336	0.00570281	0.0101835	-0.010632
	217.8	0.0224307	0.0145948	0.0132166	0.0034458	0.00927414	0.00043783	0.00486676		217.8	0.0542467	0.0533642	0.02315	0.0209831	0.005212	0.00460137	0.00603626		178	0.0611485	0.069247	0.0337828	0.0285755	0.00604041	0.0103114	-0.0106461
	218	0.0237383	0.014774	0.0134215	0.00348891	0.00944279	0.00044334	0.00520649		218	0.0558073	0.0539597	0.0235168	0.0212371	0.00519328	0.00465855	0.00564735		178.2	0.0620862	0.0699856	0.0338283	0.028917	0.00558633	0.0104392	-0.0105861
	218.2	0.0241988	0.0149532	0.0136253	0.003532	0.00994348	0.00044885	0.00472031		218.2	0.057278	0.0545533	0.0238451	0.0214907	0.00604305	0.00471571	0.00541216		178.4	0.0622568	0.0707211	0.0335993	0.0292579	0.00547625	0.010567	-0.0105175
	218.4	0.0241487	0.0151321	0.0133032	0.00357508	0.00986956	0.00045436	0.00471285		218.4	0.058195	0.0551451	0.0235594	0.0217441	0.00563876	0.00477284	0.00615055		178.6	0.0624825	0.0714536	0.0337267	0.0295984	0.00547706	0.0106947	-0.0103643
	218.6	0.0248215	0.015311	0.0127948	0.00361815	0.0091743	0.00045987	0.00423087		218.6	0.0583314	0.0557351	0.0232756	0.0219971	0.0060124	0.00482994	0.00544679		178.8	0.0630507	0.072183	0.0340337	0.0299384	0.00574898	0.0108224	-0.0096723
	218.8	0.0243522	0.0154897	0.0122233	0.00366121	0.00903193	0.00046538	0.00382228		218.8	0.0593353	0.0563233	0.0229155	0.0222499	0.00602528	0.00488702	0.00563524		179	0.0634358	0.0729093	0.0346012	0.0302779	0.00606387	0.01095	-0.0101209
	219	0.0247598	0.0156683	0.012376	0.00370425	0.00892634	0.00047089	0.00494278		219	0.0596269	0.0569096	0.023414	0.0225024	0.00595807	0.00494407	0.00685176		179.2	0.0645897	0.0736327	0.03446	0.0306169	0.00599906	0.0110775	-0.0103707
	219.2	0.0250193	0.0158467	0.011708	0.00374728	0.00897323	0.00047639	0.00495868		219.2	0.0598064	0.0574942	0.0226804	0.0227547	0.00597182	0.0050011	0.0068309		179.4	0.0652009	0.074353	0.0351078	0.0309554	0.00625692	0.011205	-0.010254
	219.4	0.0253322	0.0160251	0.0121745	0.00379029	0.00918223	0.0004819	0.00463741		219.4	0.0609099	0.0580769	0.0233521	0.0230066	0.00648081	0.0050581	0.0069843		179.6	0.0656308	0.0750704	0.0352127	0.0312935	0.00624225	0.0113323	-0.009877
	219.6	0.0251827	0.0162033	0.0121506	0.0038333	0.0087486	0.0004874	0.00467044		219.6	0.0611215	0.0586578	0.0230442	0.0232583	0.00604888	0.00511507	0.0073694		179.8	0.0657464	0.0757847	0.0354644	0.031631	0.00591553	0.0114597	-0.0095957
	219.8	0.0254903	0.0163813	0.0118115	0.00387629	0.00898551	0.0004929	0.00437933		219.8	0.0620528	0.0592369	0.0237059	0.0235097	0.00676308	0.00517202	0.00731566		180	0.0664568	0.0764961	0.0364492	0.0319681	0.00602652	0.0115869	-0.0096568
	220	0.026375	0.0165592	0.0127199	0.00391927	0.00941336	0.00049841	0.00499659		220	0.0629966	0.0598143	0.024458	0.0237608	0.00735587	0.00522894	0.00836811		180.2	0.0679832	0.0772046	0.0372273	0.0323047	0.00695428	0.0117141	-0.0099277
	220.2	0.0250258	0.016737	0.0118354	0.00396224	0.0081423	0.00050391	0.00518339		220.2	0.0622352	0.0603899	0.0240108	0.0240116	0.00656873	0.00528583	0.00859123		180.4	0.0688079	0.0779101	0.0374622	0.0326408	0.00682364	0.0118413	-0.0099076
	220.4	0.0255233	0.0169147	0.0114348	0.00400519	0.00794363	0.00050941	0.00525492		220.4	0.0628642	0.0609637	0.0242058	0.0242621	0.00735946	0.0053427	0.00843024		180.6	0.0689348	0.0786126	0.0376729	0.0329765	0.00649851	0.0119683	-0.0094933
	220.6	0.0252484	0.0170922	0.0113089	0.00404813	0.00748916	0.00051491	0.00613709		220.6	0.0631801	0.0615357	0.0238964	0.0245124	0.00750433	0.00539954	0.00941404		180.8	0.0700294	0.0793122	0.0383613	0.0333116	0.00701674	0.0120953	-0.0089928
	220.8	0.0253858	0.0172696	0.0112071	0.00409106	0.00741923	0.00052041	0.00664254		220.8	0.0632814	0.0621059	0.0244017	0.0247624	0.00726762	0.00545636	0.00921862		181	0.0714587	0.080009	0.0389463	0.0336463	0.00731721	0.0122223	-0.0090404
	221	0.0255681	0.0174468	0.0111962	0.00413397	0.00763964	0.00052591	0.00671325		221	0.0637438	0.0626744	0.0244882	0.0250121	0.00759568	0.00551315	0.00929463		181.2	0.072186	0.0807028	0.0392716	0.0339805	0.0070955	0.0123491	-0.0092021
	221.2	0.0245752	0.0176239	0.0110178	0.00417688	0.00691779	0.00053141	0.00697537		221.2	0.0635064	0.0632412	0.0238291	0.0252615	0.00688946	0.00556991	0.0101709		181.4	0.0733041	0.0813937	0.0402863	0.0343142	0.00752493	0.0124759	-0.00983
	221.4	0.0251834	0.0178009	0.0112317	0.00421977	0.00724485	0.0005369	0.00651147		221.4	0.0640933	0.0638062	0.0243973	0.0255106	0.00686141	0.00562665	0.00965793		181.6	0.0739198	0.0820818	0.0403379	0.0346475	0.00740228	0.0126026	-0.0098708
	221.6	0.0253278	0.0179778	0.0118925	0.00426264	0.00789971	0.0005424	0.00667064		221.6	0.0651636	0.0643694	0.0252866	0.0257595	0.0073895	0.00568337	0.00945885		181.8	0.0741315	0.082767	0.0407028	0.0349802	0.00805629	0.0127293	-0.010497
	221.8	0.024914	0.0181545	0.0116818	0.00430551	0.00785326	0.0005479	0.00730266		221.8	0.0654564	0.0649309	0.0255653	0.0260081	0.00726314	0.00574005	0.00987401		182	0.0743755	0.0834493	0.0410295	0.0353125	0.00764144	0.0128559	-0.0112012
	222	0.0251238	0.0183311	0.0107758	0.00434836	0.00741872	0.00055339	0.0069319		222	0.0661433	0.0654907	0.0255019	0.0262564	0.00682321	0.00579671	0.00922866		182.2	0.0745931	0.0841288	0.0411346	0.0356444	0.00687392	0.0129825	-0.0115737
	222.2	0.0256347	0.0185075	0.0117681	0.0043912	0.00805787	0.00055889	0.00656824		222.2	0.067064	0.0660488	0.026131	0.0265045	0.00783908	0.00585335	0.00938274		182.4	0.0746349	0.0848055	0.041417	0.0359757	0.00719011	0.0131089	-0.0119121
	222.4	0.0255258	0.0186838	0.0112813	0.00443403	0.00758986	0.00056438	0.00621031		222.4	0.0673244	0.0666051	0.0261174	0.0267522	0.00753551	0.00590995	0.00903761		182.6	0.0751495	0.0854794	0.0416869	0.0363066	0.00655296	0.0132353	-0.0118398
	222.6	0.0260094	0.01886	0.0105422	0.00447684	0.00713438	0.00056987	0.00573826		222.6	0.0670699	0.0671597	0.0264645	0.0269997	0.0077227	0.00596654	0.00803132		182.8	0.0753685	0.0861504	0.0417725	0.036637	0.00665273	0.0133617	-0.0121062
	222.8	0.0261063	0.0190361	0.0110951	0.00451964	0.00803253	0.00057536	0.00621409		222.8	0.068091	0.0677126	0.0269136	0.0272469	0.00789372	0.00602309	0.00905231		183	0.0757512	0.0868187	0.0421323	0.0369669	0.00700917	0.013488	-0.0128995
	223	0.0274406	0.019212	0.0117344	0.00456243	0.00829055	0.00058085	0.00608746		223	0.0686164	0.0682638	0.0271191	0.0274939	0.00811475	0.00607962	0.00838723		183.2	0.0771735	0.0874842	0.0419819	0.0372964	0.0070055	0.0136142	-0.0131014
	223.2	0.0278791	0.0193878	0.0120826	0.00460521	0.00870438	0.00058634	0.00464397		223.2	0.0692735	0.0688133	0.0271656	0.0277405	0.00854041	0.00613613	0.00711284		183.4	0.0766648	0.0881469	0.0415151	0.0376254	0.00727318	0.0137403	-0.0128289
	223.4	0.0279995	0.0195635	0.0128648	0.00464797	0.0091183	0.00059183	0.00451343		223.4	0.0703651	0.0693611	0.0283204	0.0279869	0.00818994	0.00619261	0.00795801		183.6	0.0771046	0.0888069	0.0418024	0.0379539	0.00657995	0.0138664	-0.0125486
	223.6	0.0287156	0.019739	0.0129625	0.00469073	0.00934889	0.00059732	0.00414359		223.6	0.0716033	0.0699072	0.028917	0.028233	0.0080856	0.00624906	0.00741298		183.8	0.0779559	0.0894641	0.0421022	0.038282	0.00673602	0.0139924	-0.01214
	223.8	0.0286851	0.0199144	0.0136672	0.00473346	0.00985156	0.00060281	0.00381031		223.8	0.0730969	0.0704516	0.0294014	0.0284788	0.0085627	0.00630549	0.00796964		184	0.0793918	0.0901186	0.0426976	0.0386095	0.00766742	0.0141184	-0.0118332
	224	0.0284421	0.0200897	0.0135878	0.00477619	0.00879521	0.0006083	0.00355697		224	0.0729393	0.0709944	0.0289416	0.0287244	0.0080332	0.00636189	0.00773329		184.2	0.0806517	0.0907704	0.0421197	0.0389367	0.00772849	0.0142443	-0.0119296
	224.2	0.0278991	0.0202648	0.0133438	0.0048189	0.00868543	0.00061378	0.00309903		224.2	0.0737467	0.0715355	0.0283725	0.0289697	0.00823967	0.00641826	0.00703171		184.4	0.0813534	0.0914194	0.041808	0.0392633	0.00744807	0.0143701	-0.0113785
	224.4	0.027641	0.0204398	0.0136989	0.00486161	0.00857535	0.00061927	0.00327167		224.4	0.074501	0.0720749	0.0282835	0.0292147	0.00876089	0.00647461	0.00797324		184.6	0.0826232	0.0920658	0.0422204	0.0395895	0.00791915	0.0144959	-0.0105787
	224.6	0.028146	0.0206147	0.0136942	0.00490429	0.00816544	0.00062475	0.0034972		224.6	0.0751965	0.0726126	0.0276753	0.0294594	0.00847306	0.00653093	0.00793481		184.8	0.0836609	0.0927095	0.0421929	0.0399152	0.00862422	0.0146216	-0.0102737
	224.8	0.0284422	0.0207894	0.0141811	0.00494697	0.00900359	0.00063024	0.00254381		224.8	0.0766109	0.0731487	0.028437	0.0297039	0.00952121	0.00658723	0.00725431		185	0.0842447	0.0933505	0.0421029	0.0402405	0.00841427	0.0147472	-0.0098417
	225	0.0284379	0.0209641	0.0142138	0.00498963	0.00858416	0.00063572	0.0036699		225	0.0765621	0.0736831	0.0283316	0.0299481	0.00921386	0.0066435	0.00843269		185.2	0.0854055	0.0939888	0.0427677	0.0405653	0.00881579	0.0148728	-0.0093814
	225.2	0.0291015	0.0211385	0.0145537	0.00503228	0.00819595	0.0006412	0.00343919		225.2	0.07719	0.0742159	0.0283725	0.030192	0.00914701	0.00669975	0.00764377		185.4	0.0865228	0.0946244	0.0427864	0.0408896	0.00933719	0.0149983	-0.0092719
	225.4	0.0290508	0.0213129	0.0150088	0.00507492	0.00864983	0.00064668	0.00393192		225.4	0.077971	0.074747	0.0299204	0.0304356	0.0100533	0.00675597	0.0084803		185.6	0.087226	0.0952575	0.043302	0.0412134	0.00928689	0.0151237	-0.0091023
	225.6	0.0288657	0.0214871	0.0152785	0.00511755	0.00846485	0.00065217	0.00384419		225.6	0.0772093	0.0752765	0.0299234	0.030679	0.00941994	0.00681216	0.00884805		185.8	0.0882783	0.0958878	0.0436802	0.0415368	0.00955749	0.0152491	-0.0093198
	225.8	0.0284426	0.0216612	0.0145638	0.00516016	0.00784662	0.00065764	0.00406806		225.8	0.0773278	0.0758044	0.0300501	0.0309221	0.00945175	0.00686833	0.00852419		186	0.0886941	0.0965156	0.0436175	0.0418598	0.00959402	0.0153744	-0.0088667
	226	0.0283868	0.0218351	0.0144232	0.00520276	0.00807263	0.00066312	0.0042336		226	0.0778463	0.0763306	0.0308024	0.0311649	0.00978639	0.00692448	0.00877669		186.2	0.0892799	0.0971408	0.0440888	0.0421822	0.00986436	0.0154996	-0.0085334
	226.2	0.028473	0.022009	0.0145443	0.00524535	0.00766469	0.0006686	0.00440775		226.2	0.0777482	0.0768552	0.0309724	0.0314075	0.00983629	0.00698059	0.00811022		186.4	0.0894997	0.0977633	0.0439005	0.0425043	0.00992919	0.0156248	-0.0083653
	226.4	0.0282097	0.0221827	0.0140162	0.00528792	0.00791546	0.00067408	0.00430031		226.4	0.0783173	0.0773782	0.0318355	0.0316498	0.0101888	0.00703668	0.00793719		186.6	0.0905453	0.0983833	0.0446348	0.0428258	0.0103539	0.0157499	-0.0082934
	226.6	0.0288299	0.0223562	0.0136056	0.00533049	0.00787311	0.00067956	0.00521292		226.6	0.07848	0.0778995	0.0319526	0.0318918	0.00989714	0.00709275	0.00831569		186.8	0.0911647	0.0990007	0.0450965	0.0431469	0.0107982	0.0158749	-0.008741
	226.8	0.0298391	0.0225297	0.0142632	0.00537304	0.00838374	0.00068503	0.00528201		226.8	0.0790728	0.0784193	0.0320918	0.0321335	0.0100972	0.00714879	0.00846013		187	0.0917187	0.0996155	0.0456083	0.0434676	0.0113208	0.0159999	-0.0093117
	227	0.0304263	0.022703	0.0138744	0.00541558	0.00886028	0.00069051	0.00498066		227	0.0796359	0.0789375	0.0324692	0.032375	0.0102005	0.0072048	0.00809263		187.2	0.0927251	0.100228	0.0466013	0.0437877	0.011731	0.0161248	-0.0095138
	227.2	0.030376	0.0228762	0.0141377	0.0054581	0.00877334	0.00069598	0.0055598		227.2	0.0799392	0.079454	0.032739	0.0326162	0.00978314	0.00726079	0.00857431		187.4	0.093285	0.100837	0.0474685	0.0441075	0.0123788	0.0162497	-0.009291
	227.4	0.0311506	0.0230492	0.0142535	0.00550061	0.00946542	0.00070146	0.00557627		227.4	0.081004	0.079969	0.0333384	0.0328572	0.00960908	0.00731675	0.00885222		187.6	0.0941351	0.101445	0.0484297	0.0444267	0.011837	0.0163745	-0.0093048
	227.6	0.0319634	0.0232221	0.0145655	0.00554311	0.00993987	0.00070693	0.00536296		227.6	0.0824645	0.0804824	0.0336796	0.0330978	0.0100526	0.00737269	0.00848474		187.8	0.0948842	0.102049	0.0491284	0.0447455	0.0126613	0.0164992	-0.0096481
	227.8	0.0320708	0.0233949	0.0152034	0.0055856	0.0100792	0.0007124	0.00503302		227.8	0.0828131	0.0809942	0.0332791	0.0333382	0.00980926	0.0074286	0.00863352		188	0.0950534	0.102651	0.0494766	0.0450639	0.0126363	0.0166239	-0.0100355
	228	0.0327991	0.0235676	0.0144678	0.00562808	0.00991971	0.00071787	0.0041061		228	0.0830152	0.0815044	0.0330626	0.0335784	0.0100612	0.00748449	0.0073321		188.2	0.0954561	0.103251	0.0493228	0.0453818	0.0119692	0.0167485	-0.010517
	228.2	0.0330071	0.0237401	0.0146649	0.00567054	0.0106122	0.00072334	0.00387962		228.2	0.0845962	0.082013	0.032967	0.0338183	0.0103203	0.00754035	0.00781033		188.4	0.0955826	0.103848	0.0493987	0.0456992	0.0116905	0.016873	-0.0104239
	228.4	0.0325497	0.0239125	0.0142161	0.00571299	0.0100877	0.00072881	0.00346758		228.4	0.0842321	0.0825201	0.0320445	0.0340578	0.00909686	0.00759618	0.00766405		188.6	0.0960777	0.104443	0.0495301	0.0460162	0.0113609	0.0169975	-0.0103073
	228.6	0.0338743	0.0240848	0.0145915	0.00575543	0.0106937	0.00073428	0.00273465		228.6	0.0853394	0.0830256	0.0318354	0.0342972	0.00979831	0.00765199	0.0066928		188.8	0.0962359	0.105035	0.048901	0.0463328	0.010945	0.0171219	-0.0102568
	228.8	0.0333567	0.0242569	0.015066	0.00579785	0.0114617	0.00073975	0.00265136		228.8	0.0863007	0.0835296	0.0325824	0.0345362	0.0101925	0.00770777	0.00714842		189	0.0975813	0.105625	0.0496381	0.0466489	0.0109195	0.0172462	-0.0101707
	229	0.034389	0.0244289	0.0151832	0.00584026	0.0109696	0.00074522	0.00297613		229	0.0863706	0.0840319	0.032182	0.034775	0.00967251	0.00776353	0.00746143		189.2	0.0986304	0.106212	0.0501744	0.0469645	0.0109911	0.0173705	-0.0098904
	229.2	0.0346369	0.0246008	0.0155445	0.00588266	0.0114242	0.00075068	0.00181077		229.2	0.0877022	0.0845328	0.032545	0.0350136	0.0100632	0.00781926	0.00632548		189.4	0.0992834	0.106797	0.0505916	0.0472797	0.0111944	0.0174947	-0.0101366
	229.4	0.0342321	0.0247726	0.0156178	0.00592505	0.0113577	0.00075615	0.00281556		229.4	0.0877339	0.0850321	0.0335177	0.0352518	0.0101944	0.00787497	0.00786143		189.6	0.100441	0.107379	0.0514324	0.0475944	0.0111017	0.0176189	-0.0106888
	229.6	0.0339516	0.0249442	0.0146612	0.00596743	0.0104195	0.00076162	0.0028677		229.6	0.0871871	0.0855298	0.0327707	0.0354898	0.0090611	0.00793065	0.00709821		189.8	0.1007	0.107959	0.0509409	0.0479087	0.0114093	0.017743	-0.0103932
	229.8	0.0332729	0.0251157	0.0146345	0.00600979	0.0102667	0.00076708	0.00317204		229.8	0.0881946	0.0860261	0.0332978	0.0357276	0.00979871	0.00798631	0.00723627		190	0.10086	0.108537	0.0510056	0.0482226	0.0117542	0.017867	-0.0103216
	230	0.0326121	0.025287	0.0148108	0.00605214	0.00992255	0.00077254	0.00366469		230	0.0884286	0.0865207	0.0335201	0.035965	0.00941905	0.00804194	0.00790392		190.2	0.101093	0.109112	0.0510699	0.048536	0.011435	0.0179909	-0.0103867
	230.2	0.0322492	0.0254583	0.0147865	0.00609448	0.00937953	0.00077801	0.0034558		230.2	0.088874	0.0870139	0.0333204	0.0362022	0.00903367	0.00809754	0.00728964		190.4	0.101384	0.109685	0.0510095	0.0488489	0.0113986	0.0181148	-0.0103367
	230.4	0.0318801	0.0256294	0.0150121	0.0061368	0.00954511	0.00078347	0.00423945		230.4	0.0898041	0.0875056	0.0340292	0.0364392	0.00960108	0.00815312	0.00827386		190.6	0.102785	0.110255	0.0526341	0.0491614	0.0124325	0.0182387	-0.0102986
	230.6	0.0329753	0.0258004	0.0146788	0.00617912	0.00879347	0.00078893	0.00489809		230.6	0.0899235	0.0879957	0.0342035	0.0366758	0.0096427	0.00820867	0.00813947		190.8	0.102987	0.110823	0.0522779	0.0494735	0.0120658	0.0183624	-0.0106795
	230.8	0.032942	0.0259712	0.0144748	0.00622142	0.00843429	0.00079439	0.00478149		230.8	0.0900842	0.0884843	0.0349845	0.0369122	0.00973223	0.0082642	0.00751007		191	0.103451	0.111389	0.0529121	0.0497851	0.0128755	0.0184861	-0.0105188
	231	0.0328095	0.0261419	0.0143674	0.0062637	0.00826546	0.00079985	0.00569502		231	0.0906608	0.0889714	0.0357737	0.0371484	0.0100493	0.0083197	0.00816412		191.2	0.104491	0.111952	0.0541956	0.0500962	0.013631	0.0186098	-0.0102542
	231.2	0.0328915	0.0263125	0.0140232	0.00630598	0.00701807	0.00080531	0.0070747		231.2	0.0904786	0.089457	0.0360196	0.0373843	0.00997162	0.00837518	0.00768477		191.4	0.10509	0.112513	0.0542674	0.0504069	0.0138256	0.0187333	-0.0099831
	231.4	0.0324782	0.026483	0.0136355	0.00634824	0.00716357	0.00081077	0.00656792		231.4	0.0911172	0.0899411	0.0367261	0.0376199	0.0102726	0.00843063	0.00781682		191.6	0.105461	0.113072	0.054508	0.0507172	0.0140038	0.0188569	-0.0101251
	231.6	0.0321855	0.0266533	0.0133808	0.00639049	0.006551	0.00081622	0.00683017		231.6	0.0912503	0.0904237	0.0368917	0.0378552	0.0100174	0.00848606	0.00797174		191.8	0.105905	0.113628	0.055068	0.051027	0.014328	0.0189803	-0.0099074
	231.8	0.0326031	0.0268236	0.013475	0.00643273	0.00669897	0.00082168	0.00615916		231.8	0.0912657	0.0909048	0.0372744	0.0380903	0.0102896	0.00854146	0.00718012		192	0.105807	0.114182	0.0546835	0.0513364	0.0140324	0.0191037	-0.0097685
	232	0.0326575	0.0269937	0.0134071	0.00647496	0.00708385	0.00082714	0.00632363		232	0.0920388	0.0913845	0.0383085	0.0383252	0.0107181	0.00859683	0.00761467		192.2	0.106655	0.114734	0.0548763	0.0516454	0.0135916	0.019227	-0.0098115
	232.2	0.0326093	0.0271636	0.0136314	0.00651717	0.00696003	0.00083259	0.00620836		232.2	0.092261	0.0918626	0.0380382	0.0385597	0.010365	0.00865218	0.00791736		192.4	0.107155	0.115283	0.0543511	0.0519539	0.0133838	0.0193502	-0.0093777
	232.4	0.0328367	0.0273334	0.0137056	0.00655937	0.00715714	0.00083805	0.00533869		232.4	0.0926717	0.0923393	0.0379115	0.038794	0.0102519	0.00870751	0.00718966		192.6	0.108577	0.11583	0.054937	0.052262	0.0137226	0.0194734	-0.0095317
	232.6	0.0334372	0.0275032	0.0144717	0.00660156	0.00772823	0.0008435	0.00521226		232.6	0.0938009	0.0928145	0.038817	0.0390281	0.0110568	0.0087628	0.00814865		192.8	0.110002	0.116375	0.0559585	0.0525696	0.0142004	0.0195966	-0.0096778
	232.8	0.0338947	0.0276727	0.0148054	0.00664373	0.00807038	0.00084895	0.00527362		232.8	0.0944181	0.0932883	0.0390781	0.0392619	0.0109505	0.00881808	0.00817531		193	0.111034	0.116917	0.0569283	0.0528768	0.0143775	0.0197196	-0.0096305
	233	0.0355089	0.0278422	0.0153305	0.0066859	0.00906057	0.0008544	0.00458866		233	0.095245	0.0937605	0.0394101	0.0394954	0.011781	0.00887333	0.00754616		193.2	0.111558	0.117458	0.0578893	0.0531835	0.014342	0.0198426	-0.0096337
	233.2	0.0355859	0.0280115	0.0156634	0.00672805	0.00965878	0.00085985	0.00474105		233.2	0.0956001	0.0942314	0.0393944	0.0397286	0.0109283	0.00892855	0.00761688		193.4	0.112093	0.117996	0.0583371	0.0534898	0.0143152	0.0199656	-0.0101499
	233.4	0.0363952	0.0281807	0.0159535	0.00677019	0.010543	0.0008653	0.00531179		233.4	0.0956611	0.0947007	0.0392862	0.0399617	0.0113634	0.00898375	0.00801357		193.6	0.11299	0.118531	0.0587643	0.0537957	0.0143234	0.0200885	-0.010226
	233.6	0.0367064	0.0283498	0.0158406	0.00681231	0.0111169	0.00087075	0.00458823		233.6	0.0963937	0.0951686	0.0386598	0.0401944	0.0111146	0.00903892	0.00761276		193.8	0.113362	0.119065	0.0591538	0.0541011	0.0142987	0.0202113	-0.0098214
	233.8	0.0369886	0.0285187	0.0170934	0.00685443	0.011547	0.0008762	0.00419194		233.8	0.0968358	0.0956351	0.0385577	0.0404269	0.0109296	0.00909407	0.00808981		194	0.114282	0.119596	0.0604741	0.0544061	0.0147069	0.020334	-0.0094158
	234	0.0371877	0.0286875	0.0163138	0.00689653	0.0115581	0.00088165	0.00422724		234	0.0976665	0.0961002	0.0381108	0.0406591	0.0101446	0.00914919	0.00819544		194.2	0.115396	0.120126	0.0616298	0.0547107	0.015072	0.0204567	-0.0092651
	234.2	0.0372512	0.0288562	0.0162283	0.00693862	0.0117298	0.0008871	0.00427527		234.2	0.0982651	0.0965638	0.0381919	0.040891	0.0101785	0.00920428	0.00846472		194.4	0.116328	0.120653	0.06218	0.0550148	0.0158278	0.0205793	-0.0087644
	234.4	0.0370896	0.0290248	0.0158975	0.00698069	0.0114883	0.00089254	0.00474095		234.4	0.0986641	0.0970259	0.0382754	0.0411228	0.0099416	0.00925935	0.00874932		194.6	0.117834	0.121177	0.063222	0.0553185	0.0168784	0.0207019	-0.008489
	234.6	0.0378362	0.0291932	0.015198	0.00702276	0.0112572	0.00089799	0.0044146		234.6	0.0987082	0.0974867	0.0387145	0.0413542	0.0103194	0.0093144	0.00798511		194.8	0.118022	0.1217	0.063104	0.0556218	0.0173137	0.0208244	-0.0085568
	234.8	0.0374035	0.0293615	0.0148302	0.00706481	0.0110652	0.00090343	0.00455512		234.8	0.0990416	0.097946	0.0388526	0.0415854	0.00987919	0.00936942	0.00809922		195	0.118185	0.12222	0.0633258	0.0559246	0.018188	0.0209468	-0.0081041
	235	0.0375952	0.0295297	0.0143424	0.00710685	0.0107818	0.00090888	0.00508889		235	0.0993311	0.0984039	0.0390226	0.0418163	0.0104054	0.00942442	0.00830636		195.2	0.118281	0.122738	0.0626937	0.056227	0.0175366	0.0210692	-0.0082839
	235.2	0.0376256	0.0296978	0.0140291	0.00714887	0.0102649	0.00091432	0.00514343		235.2	0.0996488	0.0988604	0.039685	0.042047	0.010281	0.00947939	0.00790284		195.4	0.11891	0.123255	0.0618008	0.056529	0.0177862	0.0211915	-0.0086933
	235.4	0.0369686	0.0298657	0.0141577	0.00719089	0.0100961	0.00091976	0.00497232		235.4	0.0997547	0.0993155	0.0397055	0.0422774	0.00978813	0.00953433	0.00853163		195.6	0.119335	0.123768	0.0616411	0.0568305	0.0175549	0.0213137	-0.0086831
	235.6	0.0372769	0.0300335	0.0136209	0.00723289	0.0093321	0.00092521	0.00551443		235.6	0.099729	0.0997692	0.0396799	0.0425076	0.00940012	0.00958925	0.00869941		195.8	0.119383	0.12428	0.0610701	0.0571316	0.0171565	0.0214359	-0.0089573
	235.8	0.0373945	0.0302012	0.0136001	0.00727488	0.00944238	0.00093065	0.00546845		235.8	0.0999915	0.100221	0.0399743	0.0427375	0.00953429	0.00964414	0.0091117		196	0.119341	0.12479	0.0602551	0.0574323	0.0170964	0.021558	-0.0093498
	236	0.0370618	0.0303687	0.0135923	0.00731686	0.00842051	0.00093609	0.00625058		236	0.100266	0.100672	0.0402399	0.0429671	0.00949754	0.00969901	0.0107044		196.2	0.119545	0.125297	0.0597681	0.0577325	0.0167404	0.0216801	-0.0094787
	236.2	0.0375157	0.0305362	0.0130972	0.00735882	0.00768266	0.00094153	0.0054704		236.2	0.100229	0.101122	0.0402758	0.0431965	0.00942708	0.00975386	0.00985928		196.4	0.119572	0.125803	0.059267	0.0580323	0.0166943	0.0218021	-0.0099481
	236.4	0.0375941	0.0307035	0.0133417	0.00740077	0.00780422	0.00094697	0.00517276		236.4	0.101314	0.10157	0.0409653	0.0434256	0.00964697	0.00980868	0.0100363		196.6	0.120565	0.126306	0.0598798	0.0583317	0.0173709	0.021924	-0.010629
	236.6	0.0377975	0.0308706	0.0135506	0.00744272	0.00757891	0.0009524	0.00513145		236.6	0.101327	0.102017	0.0418756	0.0436545	0.0095935	0.00986347	0.0105821		196.8	0.121149	0.126807	0.0597512	0.0586307	0.0170827	0.0220459	-0.0107644
	236.8	0.0381917	0.0310377	0.013662	0.00748464	0.00777829	0.00095784	0.00511272		236.8	0.102044	0.102462	0.0424579	0.0438831	0.0102761	0.00991824	0.00946492		197	0.120881	0.127307	0.0591298	0.0589292	0.0169715	0.0221677	-0.0107461
	237	0.0387668	0.0312046	0.0146467	0.00752656	0.00858221	0.00096328	0.00509347		237	0.103283	0.102906	0.04341	0.0441115	0.0109488	0.00997298	0.00941164		197.2	0.121094	0.127804	0.059055	0.0592273	0.0168348	0.0222894	-0.0115872
	237.2	0.038899	0.0313714	0.0147392	0.00756846	0.00813942	0.00096871	0.0055234		237.2	0.103495	0.103349	0.0430558	0.0443396	0.0101674	0.0100277	0.00904588		197.4	0.121806	0.128299	0.0589371	0.059525	0.0168936	0.0224111	-0.0116595
	237.4	0.038679	0.0315381	0.0154095	0.00761035	0.00892139	0.00097415	0.00537036		237.4	0.104606	0.10379	0.0427573	0.0445674	0.0108027	0.0100824	0.00861048		197.6	0.122592	0.128792	0.0596494	0.0598222	0.0171492	0.0225327	-0.0113917
	237.6	0.0388618	0.0317047	0.0157681	0.00765223	0.00895945	0.00097958	0.00602252		237.6	0.105432	0.10423	0.042645	0.044795	0.00995354	0.0101371	0.00909892		197.8	0.123587	0.129283	0.0605904	0.0601191	0.0171176	0.0226543	-0.0113997
	237.8	0.0387547	0.0318711	0.0160021	0.0076941	0.00863714	0.00098501	0.00595295		237.8	0.105894	0.104668	0.042617	0.0450224	0.00962118	0.0101917	0.00834551		198	0.124836	0.129771	0.0616366	0.0604155	0.0173796	0.0227758	-0.0117166
	238	0.0383242	0.0320374	0.015554	0.00773595	0.00925314	0.00099045	0.00580942		238	0.107135	0.105105	0.0428311	0.0452495	0.0101485	0.0102463	0.00847769		198.2	0.125786	0.130258	0.0624941	0.0607115	0.0177512	0.0228972	-0.0118222
	238.2	0.0385509	0.0322035	0.0164148	0.00777779	0.0095986	0.00099588	0.00614027		238.2	0.10749	0.105541	0.0431982	0.0454763	0.0101436	0.0103009	0.009086		198.4	0.126208	0.130743	0.0623493	0.061007	0.0182707	0.0230185	-0.0117103
	238.4	0.0380599	0.0323696	0.0164508	0.00781962	0.0100874	0.00100131	0.00624776		238.4	0.108189	0.105976	0.0433305	0.0457029	0.0101092	0.0103555	0.00890447		198.6	0.127226	0.131226	0.0638288	0.0613022	0.018952	0.0231399	-0.0111362
	238.6	0.0389802	0.0325355	0.0170557	0.00786144	0.010803	0.00100674	0.00638936		238.6	0.109186	0.106409	0.0436939	0.0459292	0.0109996	0.01041	0.00932677		198.8	0.12729	0.131707	0.0639471	0.0615969	0.0182016	0.0232611	-0.0109505
	238.8	0.03953	0.0327013	0.0176549	0.00790324	0.0111384	0.00101217	0.00686855		238.8	0.110367	0.106841	0.0439465	0.0461553	0.0111089	0.0104645	0.00935155		199	0.127159	0.132185	0.0635731	0.0618912	0.0175963	0.0233823	-0.0100466
	239	0.0397273	0.032867	0.0179894	0.00794504	0.0119355	0.0010176	0.00614922		239	0.11096	0.107271	0.0443518	0.0463811	0.0121432	0.010519	0.00831075		199.2	0.127276	0.132662	0.0635557	0.0621851	0.0165967	0.0235034	-0.00982
	239.2	0.0398287	0.0330326	0.0181771	0.00798682	0.0119085	0.00102302	0.00661867		239.2	0.111128	0.1077	0.0443589	0.0466067	0.0113105	0.0105735	0.00850449		199.4	0.127985	0.133137	0.0639219	0.0624785	0.0168712	0.0236244	-0.0095884
	239.4	0.0392827	0.033198	0.0178565	0.00802858	0.0115206	0.00102845	0.00683982		239.4	0.110958	0.108128	0.0435115	0.046832	0.0108004	0.010628	0.00862265		199.6	0.128547	0.13361	0.0642273	0.0627715	0.0161295	0.0237454	-0.0087004
	239.6	0.0394822	0.0333633	0.0170741	0.00807034	0.0116137	0.00103388	0.00659914		239.6	0.111165	0.108555	0.0436814	0.0470571	0.0111189	0.0106824	0.00916229		199.8	0.129416	0.134081	0.0644701	0.0630642	0.0163067	0.0238664	-0.0079986
	239.8	0.0398403	0.0335285	0.016998	0.00811208	0.0113922	0.0010393	0.00677058		239.8	0.111069	0.10898	0.04378	0.0472819	0.0111513	0.0107368	0.00957481		200	0.12985	0.13455	0.0648758	0.0633564	0.0164465	0.0239872	-0.007636
	240	0.0402996	0.0336936	0.0167784	0.00815381	0.0114075	0.00104473	0.00610342		240	0.111758	0.109404	0.0444756	0.0475065	0.0117145	0.0107911	0.00915827		200.2	0.1303	0.135016	0.0648301	0.0636482	0.0163356	0.024108	-0.0073263
	240.2	0.0404344	0.0338585	0.0163064	0.00819553	0.0117604	0.00105015	0.00596333		240.2	0.112186	0.109826	0.0454434	0.0477308	0.0117738	0.0108455	0.00868974		200.4	0.130762	0.135481	0.0649179	0.0639395	0.0168618	0.0242288	-0.0071978
	240.4	0.0404135	0.0340233	0.0163849	0.00823724	0.0116087	0.00105557	0.00660999		240.4	0.112309	0.110247	0.045523	0.0479549	0.0118857	0.0108998	0.00907846		200.6	0.131707	0.135945	0.0652614	0.0642305	0.0170729	0.0243494	-0.0069311
	240.6	0.041049	0.034188	0.015988	0.00827893	0.0109696	0.001061	0.00603991		240.6	0.112223	0.110667	0.0463614	0.0481787	0.0119916	0.0109541	0.00891516		200.8	0.131826	0.136406	0.0649509	0.064521	0.016859	0.0244701	-0.0064927
	240.8	0.0413449	0.0343526	0.0166443	0.00832061	0.0110072	0.00106642	0.0065837		240.8	0.112865	0.111086	0.0471727	0.0484023	0.0127011	0.0110084	0.00881045		201	0.131721	0.136865	0.0650302	0.0648111	0.0173101	0.0245906	-0.0064754
	241	0.0409308	0.034517	0.0169996	0.00836228	0.0101147	0.00107184	0.00636425		241	0.112499	0.111503	0.0471105	0.0486256	0.0123275	0.0110626	0.00843704		201.2	0.132315	0.137322	0.06525	0.0651009	0.017522	0.0247111	-0.0065103
	241.2	0.0407064	0.0346813	0.0166123	0.00840394	0.00959741	0.00107726	0.00699683		241.2	0.112873	0.111919	0.047143	0.0488487	0.0118506	0.0111168	0.008291		201.4	0.133156	0.137778	0.0661645	0.0653901	0.0178234	0.0248315	-0.0068259
	241.4	0.0405064	0.0348455	0.0172817	0.00844558	0.00992196	0.00108268	0.00746096		241.4	0.112996	0.112334	0.0468856	0.0490715	0.0115207	0.011171	0.00880798		201.6	0.133835	0.138231	0.066672	0.065679	0.0185355	0.0249519	-0.0072304
	241.6	0.0410896	0.0350096	0.01719	0.00848721	0.00953571	0.0010881	0.00762304		241.6	0.113146	0.112748	0.0469673	0.0492941	0.0110643	0.0112252	0.00918679		201.8	0.134759	0.138683	0.0674415	0.0659675	0.0186742	0.0250722	-0.0077668
	241.8	0.0410423	0.0351735	0.0177173	0.00852883	0.00936896	0.00109351	0.00602427		241.8	0.113809	0.11316	0.0467833	0.0495164	0.0111792	0.0112793	0.00841512		202	0.135311	0.139133	0.0677713	0.0662555	0.0191946	0.0251925	-0.0084234
	242	0.0415902	0.0353373	0.0183859	0.00857044	0.0101063	0.00109893	0.00666355		242	0.115075	0.113571	0.0467587	0.0497385	0.0115191	0.0113334	0.00980718		202.2	0.135416	0.13958	0.0682359	0.0665432	0.0191832	0.0253126	-0.008444
	242.2	0.0427361	0.035501	0.0187188	0.00861204	0.010253	0.00110435	0.00726195		242.2	0.116525	0.113981	0.0466722	0.0499603	0.0113227	0.0113875	0.00994138		202.4	0.136335	0.140026	0.0685236	0.0668304	0.0195015	0.0254328	-0.0090616
	242.4	0.0424138	0.0356646	0.0192771	0.00865362	0.0108205	0.00110976	0.00750072		242.4	0.117777	0.114389	0.0471287	0.0501819	0.0116513	0.0114416	0.0100179		202.6	0.136734	0.140471	0.0692685	0.0671173	0.0194323	0.0255528	-0.0090613
	242.6	0.043485	0.0358281	0.019445	0.00869519	0.0107034	0.00111518	0.00790722		242.6	0.118612	0.114796	0.0470108	0.0504032	0.0118619	0.0114956	0.0106313		202.8	0.136762	0.140913	0.0693896	0.0674037	0.0189148	0.0256728	-0.0098907
	242.8	0.0433534	0.0359914	0.0191916	0.00873675	0.0106077	0.00112059	0.00706696		242.8	0.119173	0.115202	0.0467671	0.0506243	0.0118908	0.0115497	0.00971434		203	0.136525	0.141353	0.0694626	0.0676897	0.0191223	0.0257927	-0.0092797
	243	0.0427678	0.0361546	0.0187791	0.0087783	0.0107335	0.001126	0.0068246		243	0.119467	0.115607	0.0463922	0.0508451	0.0117576	0.0116037	0.0103914		203.2	0.13698	0.141792	0.0697287	0.0679753	0.0189873	0.0259126	-0.0094124
	243.2	0.0427444	0.0363177	0.0183495	0.00881983	0.0101668	0.00113142	0.00667105		243.2	0.119813	0.11601	0.0455765	0.0510657	0.0110887	0.0116576	0.0103783		203.4	0.137528	0.142229	0.0694104	0.0682605	0.0186722	0.0260324	-0.0091143
	243.4	0.0426805	0.0364807	0.0183293	0.00886135	0.0109404	0.00113683	0.00540618		243.4	0.120493	0.116412	0.0455154	0.0512861	0.0117417	0.0117116	0.00972685		203.6	0.138594	0.142664	0.0695513	0.0685453	0.0184107	0.0261522	-0.0086047
	243.6	0.0425687	0.0366435	0.0174889	0.00890286	0.0105847	0.00114224	0.00590404		243.6	0.120397	0.116813	0.0456365	0.0515062	0.0117998	0.0117655	0.0105035		203.8	0.139538	0.143097	0.0699981	0.0688296	0.0185894	0.0262719	-0.0081221
	243.8	0.0427595	0.0368063	0.0167236	0.00894436	0.0102389	0.00114765	0.00592607		243.8	0.120308	0.117213	0.0454203	0.051726	0.0117865	0.0118194	0.00987892		204	0.139864	0.143528	0.0697186	0.0691136	0.0181641	0.0263915	-0.0081495
	244	0.0417605	0.0369689	0.0160036	0.00898585	0.0106552	0.00115306	0.00516604		244	0.120814	0.117612	0.0455385	0.0519457	0.0116894	0.0118733	0.00956191		204.2	0.140744	0.143958	0.0698184	0.0693972	0.0185465	0.0265111	-0.0077524
	244.2	0.041662	0.0371313	0.0156908	0.00902732	0.0103151	0.00115847	0.00612687		244.2	0.12071	0.118009	0.0454478	0.052165	0.0113912	0.0119271	0.0101574		204.4	0.141023	0.144386	0.0693364	0.0696803	0.0181618	0.0266305	-0.0072019
	244.4	0.0425428	0.0372937	0.0159079	0.00906878	0.0100998	0.00116387	0.00570061		244.4	0.120324	0.118405	0.0457303	0.0523841	0.012465	0.0119809	0.00909493		204.6	0.142011	0.144812	0.0695061	0.0699631	0.0174932	0.02675	-0.0073418
	244.6	0.0419009	0.0374559	0.015445	0.00911023	0.00974064	0.00116928	0.0049852		244.6	0.119734	0.1188	0.0464175	0.052603	0.012463	0.0120347	0.00907566		204.8	0.142626	0.145236	0.0700665	0.0702454	0.0178946	0.0268694	-0.0066151
	244.8	0.0413665	0.037618	0.0151219	0.00915167	0.00912946	0.00117469	0.00543711		244.8	0.119195	0.119193	0.0471203	0.0528216	0.0123779	0.0120885	0.00864947		205	0.143331	0.145659	0.0702341	0.0705274	0.0178507	0.0269887	-0.0060697
	245	0.0406745	0.03778	0.0139008	0.00919309	0.00860191	0.00118009	0.005273		245	0.118688	0.119585	0.0470358	0.05304	0.0120078	0.0121423	0.00781368		205.2	0.143489	0.146079	0.0704974	0.0708089	0.0179549	0.0271079	-0.0057071
	245.2	0.0411361	0.0379419	0.0138441	0.0092345	0.0087956	0.0011855	0.00617792		245.2	0.119334	0.119977	0.0475397	0.0532582	0.011803	0.012196	0.0086821		205.4	0.144504	0.146498	0.0711877	0.0710901	0.018435	0.0272271	-0.006088
	245.4	0.0411665	0.0381037	0.0137122	0.0092759	0.00806958	0.0011909	0.00638577		245.4	0.118866	0.120367	0.0469093	0.0534761	0.0108069	0.0122497	0.00834222		205.6	0.14519	0.146916	0.0708659	0.0713708	0.018624	0.0273463	-0.006061
	245.6	0.0412507	0.0382653	0.0135418	0.00931729	0.00754293	0.0011963	0.00580325		245.6	0.119625	0.120755	0.0472773	0.0536937	0.0109275	0.0123033	0.0081063		205.8	0.14585	0.147331	0.0715768	0.0716512	0.0189555	0.0274653	-0.0061814
	245.8	0.0421202	0.0384268	0.0141923	0.00935867	0.00762339	0.00120171	0.00616822		245.8	0.120225	0.121143	0.0477448	0.0539111	0.0109422	0.012357	0.00843548		206	0.146742	0.147745	0.0714089	0.0719311	0.0191293	0.0275844	-0.0070172
	246	0.0438256	0.0385882	0.0152227	0.00940003	0.0083183	0.00120711	0.00651421		246	0.12152	0.121529	0.0485872	0.0541283	0.0119604	0.0124106	0.00830783		206.2	0.147486	0.148157	0.0715943	0.0722107	0.019093	0.0277033	-0.0074926
	246.2	0.0443283	0.0387494	0.0157872	0.00944138	0.00899332	0.00121251	0.00701374		246.2	0.122453	0.121914	0.0492026	0.0543452	0.0121215	0.0124642	0.00857797		206.4	0.147547	0.148567	0.0712045	0.0724898	0.0189148	0.0278222	-0.0081863
	246.4	0.0441138	0.0389106	0.016251	0.00948272	0.00866565	0.00121791	0.00731825		246.4	0.122327	0.122298	0.049485	0.0545619	0.0118297	0.0125178	0.00904455		206.6	0.14725	0.148976	0.0711714	0.0727685	0.0192331	0.027941	-0.0092939
	246.6	0.0448835	0.0390716	0.0166124	0.00952405	0.00891141	0.00122331	0.0075099		246.6	0.123196	0.122681	0.0500367	0.0547784	0.0120493	0.0125713	0.00924409		206.8	0.147316	0.149383	0.071335	0.0730469	0.0192876	0.0280598	-0.0098712
	246.8	0.0450143	0.0392325	0.0168092	0.00956536	0.00946756	0.00122871	0.00703472		246.8	0.12402	0.123063	0.050008	0.0549946	0.0121587	0.0126249	0.00945878		207	0.147697	0.149788	0.0709447	0.0733248	0.0194732	0.0281785	-0.0097909
	247	0.0454705	0.0393933	0.0176899	0.00960666	0.00999799	0.0012341	0.00775244		247	0.125068	0.123443	0.0503643	0.0552105	0.0122657	0.0126784	0.0101749		207.2	0.147695	0.150192	0.0708478	0.0736024	0.0192137	0.0282971	-0.0101103
	247.2	0.0462803	0.0395539	0.0188282	0.00964795	0.0106191	0.0012395	0.00693801		247.2	0.126026	0.123822	0.0504195	0.0554263	0.0130974	0.0127318	0.00915958		207.4	0.147448	0.150594	0.0710345	0.0738796	0.0189338	0.0284157	-0.010452
	247.4	0.0463617	0.0397145	0.0194176	0.00968923	0.0110455	0.0012449	0.00687207		247.4	0.126883	0.1242	0.0505369	0.0556417	0.013077	0.0127853	0.00962828		207.6	0.147678	0.150994	0.0713211	0.0741563	0.0193908	0.0285342	-0.0107604
	247.6	0.0469137	0.0398749	0.0191368	0.0097305	0.0104623	0.00125029	0.00750055		247.6	0.12717	0.124577	0.0500615	0.055857	0.012763	0.0128387	0.0100405		207.8	0.147972	0.151392	0.0716168	0.0744327	0.0192689	0.0286527	-0.0110261
	247.8	0.0471203	0.0400352	0.0192111	0.00977175	0.0106926	0.00125569	0.00682652		247.8	0.128334	0.124953	0.0496676	0.056072	0.0132266	0.0128921	0.00905017		208	0.148093	0.151789	0.0717879	0.0747087	0.019403	0.0287711	-0.0114983
	248	0.0471334	0.0401954	0.0201364	0.00981299	0.0108682	0.00126108	0.00663383		248	0.129321	0.125327	0.0497391	0.0562867	0.0131397	0.0129455	0.00911854		208.2	0.148737	0.152184	0.0727013	0.0749842	0.0203057	0.0288894	-0.0113416
	248.2	0.0479989	0.0403555	0.0205258	0.00985422	0.010961	0.00126647	0.00616599		248.2	0.130024	0.125701	0.0500797	0.0565013	0.0141108	0.0129989	0.00847382		208.4	0.14892	0.152578	0.0722775	0.0752594	0.0195545	0.0290077	-0.0106057
	248.4	0.0482352	0.0405154	0.0208895	0.00989544	0.0115656	0.00127186	0.00489809		248.4	0.130688	0.126073	0.050694	0.0567156	0.0148522	0.0130522	0.00768013		208.6	0.149641	0.15297	0.0728557	0.0755342	0.0201939	0.0291259	-0.0103099
	248.6	0.0471372	0.0406752	0.0204501	0.00993665	0.0112581	0.00127726	0.00480387		248.6	0.130584	0.126444	0.0504512	0.0569296	0.0141265	0.0131055	0.00827016		208.8	0.150167	0.15336	0.0734037	0.0758086	0.02017	0.0292441	-0.0091319
	248.8	0.0472674	0.0408349	0.0192699	0.00997784	0.0102536	0.00128265	0.00448346		248.8	0.130772	0.126814	0.0499736	0.0571434	0.0135136	0.0131588	0.0071756		209	0.14996	0.153749	0.073403	0.0760826	0.0196714	0.0293622	-0.0089879
	249	0.0462602	0.0409945	0.0186518	0.010019	0.00977801	0.00128804	0.00448902		249	0.131038	0.127183	0.0497105	0.0573569	0.0134689	0.013212	0.00760327		209.2	0.150014	0.154136	0.0738771	0.0763562	0.01998	0.0294802	-0.0086323
	249.2	0.0454899	0.041154	0.0178396	0.0100602	0.00891312	0.00129343	0.00431847		249.2	0.131126	0.127551	0.0497651	0.0575703	0.012677	0.0132653	0.0078544		209.4	0.15082	0.154522	0.0746295	0.0766295	0.0203559	0.0295982	-0.0087432
	249.4	0.045071	0.0413133	0.0172668	0.0101013	0.00843869	0.00129881	0.00387596		249.4	0.131365	0.127917	0.0500771	0.0577834	0.0124513	0.0133185	0.00692134		209.6	0.151319	0.154905	0.0742696	0.0769023	0.020583	0.0297161	-0.008718
	249.6	0.045018	0.0414725	0.0178473	0.0101425	0.00841829	0.0013042	0.00401444		249.6	0.131837	0.128283	0.0511537	0.0579962	0.0133136	0.0133717	0.00793381		209.8	0.15219	0.155288	0.0744559	0.0771747	0.0209579	0.0298339	-0.00868
	249.8	0.0448347	0.0416316	0.0169844	0.0101836	0.00770902	0.00130959	0.00428099		249.8	0.131064	0.128647	0.0512722	0.0582088	0.012231	0.0134248	0.0079424		210	0.152962	0.155668	0.0747435	0.0774468	0.0205471	0.0299517	-0.0083718
	250	0.0448808	0.0417906	0.0171094	0.0102247	0.00830017	0.00131497	0.00395544		250	0.131272	0.12901	0.0519429	0.0584212	0.0131888	0.013478	0.00769378		210.2	0.153451	0.156047	0.0750294	0.0777185	0.0208673	0.0300695	-0.0079143
	250.2	0.0439712	0.0419495	0.0164571	0.0102658	0.00820906	0.00132036	0.00563734		250.2	0.130554	0.129372	0.0522096	0.0586333	0.0126828	0.0135311	0.00999825		210.4	0.154421	0.156425	0.0751132	0.0779897	0.0212248	0.0301871	-0.0080173
	250.4	0.0442106	0.0421082	0.015609	0.010307	0.00768649	0.00132574	0.00540506		250.4	0.130583	0.129733	0.0521	0.0588452	0.0125748	0.0135841	0.00924062		210.6	0.15577	0.156801	0.0754671	0.0782606	0.0215016	0.0303047	-0.00791
	250.6	0.0444376	0.0422668	0.0159611	0.010348	0.00841774	0.00133113	0.00531121		250.6	0.131534	0.130093	0.0532644	0.0590569	0.013341	0.0136372	0.00921249		210.8	0.156357	0.157175	0.07569	0.0785311	0.0217729	0.0304223	-0.0079682
	250.8	0.0448885	0.0424253	0.0159992	0.0103891	0.00860871	0.00133651	0.00565254		250.8	0.1319	0.130452	0.0537185	0.0592683	0.0129866	0.0136902	0.00947733		211	0.157755	0.157548	0.0763658	0.0788013	0.0224039	0.0305398	-0.0081201
	251	0.0453601	0.0425837	0.01623	0.0104302	0.00867049	0.00134189	0.00592905		251	0.132468	0.130809	0.0545683	0.0594795	0.0135746	0.0137433	0.0096709		211.2	0.158243	0.157919	0.0769675	0.079071	0.0223659	0.0306572	-0.0080564
	251.2	0.0461968	0.042742	0.0173399	0.0104712	0.00930787	0.00134727	0.00619932		251.2	0.133575	0.131166	0.0556357	0.0596905	0.0144114	0.0137963	0.0110417		211.4	0.159185	0.158289	0.0777184	0.0793403	0.0224703	0.0307746	-0.0084138
	251.4	0.0466297	0.0429001	0.0168333	0.0105122	0.00876284	0.00135266	0.00611755		251.4	0.134048	0.131521	0.0555171	0.0599012	0.0137735	0.0138492	0.0111799		211.6	0.160087	0.158657	0.0775039	0.0796093	0.0225345	0.0308918	-0.0088538
	251.6	0.0478434	0.0430582	0.0166551	0.0105533	0.00924359	0.00135804	0.00577788		251.6	0.135459	0.131876	0.0559095	0.0601117	0.0142188	0.0139022	0.0107167		211.8	0.160559	0.159024	0.0777862	0.0798779	0.0222174	0.0310091	-0.0091054
	251.8	0.0482793	0.0432161	0.0169127	0.0105943	0.00921082	0.00136341	0.00581381		251.8	0.136469	0.132229	0.0562016	0.0603219	0.0139938	0.0139551	0.0107606		212	0.161305	0.159389	0.0786072	0.0801461	0.0223898	0.0311263	-0.0090822
	252	0.0491279	0.0433739	0.0177807	0.0106353	0.00977887	0.00136879	0.00554915		252	0.137247	0.132581	0.0562658	0.060532	0.0142101	0.014008	0.0102755		212.2	0.161804	0.159753	0.0790495	0.0804139	0.0222581	0.0312434	-0.0086217
	252.2	0.0497613	0.0435316	0.0180663	0.0106763	0.0110153	0.00137417	0.00513287		252.2	0.138382	0.132932	0.0565963	0.0607417	0.0149397	0.0140608	0.0102616		212.4	0.162553	0.160115	0.0795553	0.0806813	0.0221117	0.0313605	-0.0080021
	252.4	0.0496965	0.0436891	0.018572	0.0107172	0.0114147	0.00137955	0.0054672		252.4	0.138753	0.133282	0.0562335	0.0609513	0.0142098	0.0141137	0.0105753		212.6	0.163164	0.160476	0.0798059	0.0809484	0.0222714	0.0314775	-0.0081694
	252.6	0.0498142	0.0438465	0.0186929	0.0107582	0.0112352	0.00138492	0.00547113		252.6	0.139238	0.133631	0.0559095	0.0611606	0.0145564	0.0141665	0.0103396		212.8	0.163419	0.160835	0.0804722	0.081215	0.021651	0.0315944	-0.0079338
	252.8	0.0496577	0.0440039	0.0185361	0.0107992	0.0111648	0.0013903	0.00521801		252.8	0.139666	0.133979	0.0552183	0.0613697	0.0144939	0.0142193	0.00958386		213	0.163319	0.161192	0.0809292	0.0814813	0.0218707	0.0317113	-0.0077382
	253	0.0493036	0.0441611	0.0187424	0.0108401	0.0111116	0.00139567	0.00544597		253	0.139727	0.134325	0.0549927	0.0615785	0.0144609	0.0142721	0.00980772		213.2	0.164274	0.161548	0.0814534	0.0817472	0.022615	0.0318281	-0.0076819
	253.2	0.0500604	0.0443182	0.0186004	0.010881	0.0113953	0.00140105	0.00553795		253.2	0.140487	0.134671	0.055197	0.0617871	0.014352	0.0143248	0.00883493		213.4	0.164761	0.161903	0.0816226	0.0820128	0.0228402	0.0319449	-0.007539
	253.4	0.0502245	0.0444751	0.0197375	0.0109219	0.0114772	0.00140642	0.00611726		253.4	0.1408	0.135016	0.0553683	0.0619955	0.0142284	0.0143775	0.00856771		213.6	0.165766	0.162256	0.0818118	0.0822779	0.0232665	0.0320616	-0.007934
	253.6	0.0496728	0.044632	0.0201701	0.0109628	0.0110559	0.00141179	0.00651562		253.6	0.140638	0.135359	0.0550379	0.0622037	0.0143867	0.0144302	0.00861642		213.8	0.166235	0.162608	0.0826401	0.0825427	0.0237637	0.0321782	-0.0075258
	253.8	0.0487197	0.0447887	0.0192106	0.0110037	0.0104304	0.00141716	0.00653477		253.8	0.139979	0.135702	0.0543216	0.0624116	0.0134971	0.0144829	0.00779091		214	0.166954	0.162958	0.0837063	0.0828071	0.0247018	0.0322948	-0.0069431
	254	0.0488712	0.0449453	0.01996	0.0110446	0.0103668	0.00142253	0.00710121		254	0.139943	0.136043	0.0539048	0.0626193	0.0139011	0.0145355	0.00836677		214.2	0.167599	0.163307	0.0837928	0.0830711	0.0256194	0.0324113	-0.0072568
	254.2	0.0482168	0.0451018	0.0197215	0.0110855	0.00932009	0.0014279	0.00737533		254.2	0.139854	0.136383	0.0529846	0.0628267	0.0137553	0.0145882	0.00856447		214.4	0.168388	0.163654	0.0836857	0.0833347	0.026025	0.0325278	-0.0069923
	254.4	0.0483284	0.0452582	0.0196243	0.0111263	0.00930536	0.00143327	0.00637278		254.4	0.140128	0.136723	0.0525238	0.0630339	0.0138675	0.0146408	0.00711535		214.6	0.168395	0.164	0.0833399	0.083598	0.0259858	0.0326442	-0.0066851
	254.6	0.0477279	0.0454145	0.0197512	0.0111672	0.00891832	0.00143864	0.00654748		254.6	0.139571	0.137061	0.0530007	0.0632409	0.0135698	0.0146934	0.00770752		214.8	0.16855	0.164345	0.0833981	0.0838609	0.0268339	0.0327605	-0.0070176
	254.8	0.0478273	0.0455706	0.0188363	0.011208	0.00841532	0.00144401	0.00698258		254.8	0.139326	0.137398	0.0532328	0.0634477	0.0132658	0.0147459	0.00755963		215	0.169155	0.164688	0.0837633	0.0841234	0.0268174	0.0328768	-0.0072113
	255	0.0477981	0.0457266	0.0181395	0.0112488	0.007967	0.00144938	0.00679214		255	0.1396	0.137734	0.0537509	0.0636542	0.0133898	0.0147984	0.00804918		215.2	0.169067	0.165029	0.083346	0.0843855	0.0262442	0.032993	-0.0071123
	255.2	0.0486784	0.0458826	0.0188827	0.0112896	0.00836017	0.00145474	0.00693393		255.2	0.140319	0.138069	0.0550141	0.0638605	0.0137699	0.0148509	0.00896242		215.4	0.169073	0.165369	0.0829866	0.0846473	0.0257413	0.0331092	-0.0073391
	255.4	0.049185	0.0460383	0.017906	0.0113304	0.00808632	0.00146011	0.00621268		255.4	0.140713	0.138404	0.0555975	0.0640666	0.0137352	0.0149034	0.00780177		215.6	0.168995	0.165708	0.0824807	0.0849087	0.0254301	0.0332253	-0.0074646
	255.6	0.0499831	0.046194	0.0179307	0.0113712	0.00899523	0.00146547	0.00624777		255.6	0.141724	0.138737	0.0564182	0.0642724	0.0140716	0.0149559	0.00859132		215.8	0.168744	0.166045	0.0828826	0.0851697	0.0255979	0.0333413	-0.0071919
	255.8	0.0502173	0.0463496	0.0175432	0.011412	0.00899325	0.00147084	0.00662349		255.8	0.141755	0.139069	0.0566412	0.064478	0.0136291	0.0150083	0.00831408		216	0.1693	0.166381	0.083389	0.0854303	0.0250225	0.0334573	-0.0068029
	256	0.0503059	0.046505	0.0176268	0.0114527	0.00967765	0.0014762	0.0069691		256	0.142048	0.1394	0.0568999	0.0646834	0.0141341	0.0150607	0.00783808		216.2	0.169301	0.166716	0.0834912	0.0856906	0.025167	0.0335732	-0.0069538
	256.2	0.0502181	0.0466604	0.0173486	0.0114935	0.00997237	0.00148156	0.00777016		256.2	0.142006	0.13973	0.0573849	0.0648886	0.0136556	0.0151131	0.00933844		216.4	0.170256	0.167049	0.0843709	0.0859505	0.0257939	0.0336891	-0.0068279
	256.4	0.0505011	0.0468156	0.0168928	0.0115342	0.0098384	0.00148692	0.0077382		256.4	0.14215	0.140059	0.0576883	0.0650935	0.0136533	0.0151655	0.00882932		216.6	0.170226	0.167381	0.0842482	0.08621	0.0250634	0.0338049	-0.0071727
	256.6	0.0510339	0.0469707	0.0168498	0.0115749	0.0100006	0.00149228	0.00714832		256.6	0.14308	0.140387	0.0578931	0.0652982	0.0137902	0.0152178	0.0089358		216.8	0.170426	0.167711	0.0851098	0.0864692	0.0252851	0.0339206	-0.0073154
	256.8	0.0512385	0.0471256	0.0167254	0.0116156	0.00972168	0.00149764	0.00756653		256.8	0.143146	0.140714	0.0572872	0.0655026	0.0132343	0.0152701	0.00960392		217	0.170985	0.16804	0.0852028	0.086728	0.0253018	0.0340363	-0.007253
	257	0.0518576	0.0472805	0.0167441	0.0116563	0.0099242	0.001503	0.00720656		257	0.143851	0.14104	0.0575576	0.0657068	0.0134149	0.0153224	0.00918491		217.2	0.171364	0.168368	0.0856396	0.0869864	0.0254869	0.034152	-0.0080081
	257.2	0.0516338	0.0474353	0.016636	0.011697	0.0100577	0.00150836	0.00716688		257.2	0.144848	0.141365	0.0580475	0.0659109	0.0130724	0.0153747	0.00954165		217.4	0.171558	0.168694	0.0861298	0.0872445	0.0255941	0.0342675	-0.0084315
	257.4	0.0514595	0.0475899	0.0174468	0.0117377	0.00932328	0.00151372	0.00703692		257.4	0.145204	0.141688	0.0576413	0.0661146	0.0124866	0.0154269	0.00935421		217.6	0.172051	0.169019	0.0867063	0.0875021	0.0258062	0.034383	-0.0092401
	257.6	0.0513023	0.0477444	0.0177798	0.0117784	0.00933282	0.00151907	0.00619987		257.6	0.145901	0.142011	0.0573287	0.0663182	0.0128867	0.0154791	0.00918355		217.8	0.172281	0.169343	0.086585	0.0877594	0.026038	0.0344985	-0.0088797
	257.8	0.0508041	0.0478988	0.0175365	0.011819	0.00850796	0.00152443	0.00672511		257.8	0.145705	0.142333	0.0563547	0.0665215	0.0116896	0.0155313	0.00988853		218	0.173492	0.169665	0.0871441	0.0880164	0.026508	0.0346139	-0.0090405
	258	0.0508778	0.0480531	0.0179382	0.0118596	0.00796065	0.00152979	0.00653398		258	0.146454	0.142654	0.0556951	0.0667246	0.0116267	0.0155835	0.0097616		218.2	0.173652	0.169986	0.0872036	0.088273	0.026365	0.0347292	-0.0090412
	258.2	0.0505626	0.0482073	0.017727	0.0119003	0.00811008	0.00153514	0.00599759		258.2	0.147199	0.142974	0.0555087	0.0669275	0.0121935	0.0156356	0.00934007		218.4	0.174282	0.170305	0.0873281	0.0885292	0.0262443	0.0348444	-0.0086756
	258.4	0.0511354	0.0483613	0.0182707	0.0119409	0.00813784	0.00154049	0.00664371		258.4	0.147587	0.143293	0.0555582	0.0671301	0.0123414	0.0156877	0.01002		218.6	0.175538	0.170623	0.0884434	0.088785	0.0270206	0.0349597	-0.0084257
	258.6	0.0510691	0.0485152	0.0182116	0.0119815	0.00796849	0.00154585	0.00651338		258.6	0.147609	0.143611	0.0554098	0.0673325	0.0125295	0.0157398	0.00974151		218.8	0.175425	0.17094	0.0884523	0.0890405	0.0267086	0.0350748	-0.0082204
	258.8	0.0509725	0.0486691	0.0181879	0.0120221	0.00790631	0.0015512	0.00679657		258.8	0.147902	0.143928	0.055999	0.0675347	0.0129617	0.0157919	0.0100013		219	0.175544	0.171256	0.0883617	0.0892956	0.0260114	0.0351899	-0.0083227
	259	0.0512463	0.0488228	0.0190348	0.0120627	0.00826237	0.00155655	0.0070359		259	0.148348	0.144244	0.0568394	0.0677367	0.0130799	0.015844	0.0105179		219.2	0.175787	0.17157	0.0881832	0.0895504	0.0257455	0.0353049	-0.0076338
	259.2	0.0519933	0.0489764	0.0197953	0.0121032	0.00847907	0.0015619	0.00717496		259.2	0.148805	0.144559	0.0575555	0.0679384	0.0141802	0.015896	0.0101862		219.4	0.176629	0.171883	0.0887268	0.0898048	0.026086	0.0354199	-0.0070608
	259.4	0.0520586	0.0491298	0.0198581	0.0121438	0.00856672	0.00156725	0.00679963		259.4	0.149014	0.144873	0.0583162	0.06814	0.0142397	0.015948	0.00984672		219.6	0.177368	0.172195	0.0890213	0.0900588	0.0264861	0.0355348	-0.0065785
	259.6	0.0525166	0.0492832	0.0199295	0.0121843	0.00849365	0.0015726	0.00708589		259.6	0.149411	0.145186	0.0583459	0.0683412	0.0142043	0.016	0.00968826		219.8	0.177783	0.172505	0.0889388	0.0903124	0.0265838	0.0356496	-0.0066747
	259.8	0.0526099	0.0494364	0.0199575	0.0122249	0.00877557	0.00157795	0.00695859		259.8	0.149781	0.145499	0.0591636	0.0685423	0.0144442	0.0160519	0.00871368		220	0.177979	0.172814	0.0890927	0.0905657	0.0263666	0.0357645	-0.0066852
	260	0.0534894	0.0495896	0.0206446	0.0122654	0.00943179	0.0015833	0.00752205		260	0.150262	0.14581	0.0603169	0.0687432	0.0150458	0.0161038	0.00928165		220.2	0.178657	0.173122	0.089449	0.0908187	0.0272632	0.0358792	-0.0075434
	260.2	0.0542341	0.0497426	0.0205001	0.0123059	0.00924518	0.00158864	0.00760643		260.2	0.150392	0.14612	0.061369	0.0689438	0.0154512	0.0161557	0.0101493		220.4	0.179497	0.173428	0.0893551	0.0910713	0.0273144	0.0359939	-0.0078171
	260.4	0.0548204	0.0498955	0.0203335	0.0123464	0.00944915	0.00159399	0.00697861		260.4	0.15095	0.146429	0.0620764	0.0691442	0.0159693	0.0162076	0.00943004		220.6	0.17922	0.173734	0.0892377	0.0913235	0.0270806	0.0361085	-0.007982
	260.6	0.0547862	0.0500483	0.0207721	0.0123869	0.00926199	0.00159934	0.00732194		260.6	0.151584	0.146738	0.0625399	0.0693443	0.0157293	0.0162595	0.0104934		220.8	0.179305	0.174038	0.0888837	0.0915753	0.0272455	0.036223	-0.0080286
	260.8	0.0552109	0.0502009	0.0205782	0.0124273	0.00928655	0.00160468	0.00764358		260.8	0.15188	0.147045	0.0625722	0.0695443	0.0160168	0.0163113	0.0107497		221	0.179538	0.17434	0.0886846	0.0918268	0.0272935	0.0363375	-0.0080561
	261	0.0560887	0.0503535	0.0208353	0.0124678	0.0102108	0.00161002	0.00711346		261	0.153121	0.147351	0.0639302	0.069744	0.0169295	0.0163631	0.0102352		221.2	0.179426	0.174642	0.0893079	0.092078	0.02783	0.036452	-0.0084791
	261.2	0.0559816	0.0505059	0.0209553	0.0125082	0.0101966	0.00161537	0.00770211		261.2	0.153535	0.147657	0.0641425	0.0699435	0.0163821	0.0164149	0.0111685		221.4	0.179566	0.174942	0.0890173	0.0923287	0.0280872	0.0365663	-0.0088477
	261.4	0.0575818	0.0506583	0.0214773	0.0125487	0.0106259	0.00162071	0.00749068		261.4	0.154638	0.147961	0.0642694	0.0701428	0.0169407	0.0164667	0.0104314		221.6	0.179936	0.175241	0.0892915	0.0925792	0.0280876	0.0366807	-0.0088088
	261.6	0.058139	0.0508105	0.0222401	0.0125891	0.0119428	0.00162605	0.00742825		261.6	0.155862	0.148265	0.0652221	0.0703418	0.0175985	0.0165184	0.0113661		221.8	0.18023	0.175538	0.0891674	0.0928292	0.0282393	0.0367949	-0.0089385
	261.8	0.0581639	0.0509626	0.0223286	0.0126295	0.0118815	0.00163139	0.00765472		261.8	0.156434	0.148568	0.0650592	0.0705407	0.0175438	0.0165701	0.0107584		222	0.181037	0.175835	0.0903511	0.0930789	0.028734	0.0369091	-0.0087927
	262	0.0588427	0.0511146	0.0228091	0.0126699	0.012891	0.00163673	0.00685118		262	0.15792	0.148869	0.0654521	0.0707393	0.0187211	0.0166218	0.00972529		222.2	0.18107	0.17613	0.0906297	0.0933283	0.028674	0.0370233	-0.0083224
	262.2	0.0587303	0.0512664	0.0230221	0.0127103	0.0133817	0.00164207	0.00700233		262.2	0.158287	0.14917	0.0652132	0.0709377	0.0189872	0.0166735	0.0104607		222.4	0.181575	0.176424	0.0914286	0.0935773	0.0287145	0.0371373	-0.0081985
	262.4	0.0589368	0.0514182	0.0232409	0.0127507	0.0126106	0.00164741	0.00704297		262.4	0.158589	0.14947	0.0643453	0.0711358	0.0189619	0.0167251	0.0100288		222.6	0.182419	0.176717	0.0919632	0.0938259	0.0287921	0.0372514	-0.0080596
	262.6	0.0583035	0.0515698	0.0233411	0.012791	0.0130355	0.00165275	0.00600773		262.6	0.158661	0.149769	0.0641371	0.0713338	0.0194239	0.0167768	0.00917062		222.8	0.181952	0.177008	0.0910151	0.0940742	0.027835	0.0373653	-0.0083647
	262.8	0.0577327	0.0517214	0.0232855	0.0128314	0.0125786	0.00165808	0.00660277		262.8	0.158305	0.150067	0.0636768	0.0715315	0.018761	0.0168284	0.0102593		223	0.182696	0.177299	0.0914619	0.0943221	0.0276135	0.0374792	-0.00797
	263	0.0581442	0.0518728	0.0232871	0.0128717	0.012336	0.00166342	0.00691444		263	0.158508	0.150364	0.0630789	0.071729	0.0185383	0.0168799	0.00975902		223.2	0.183329	0.177588	0.0916481	0.0945697	0.0273095	0.0375931	-0.0075796
	263.2	0.0576769	0.0520241	0.0230885	0.0129121	0.0119709	0.00166876	0.00653623		263.2	0.158615	0.15066	0.0628542	0.0719263	0.018309	0.0169315	0.00930115		223.4	0.184528	0.177876	0.0923639	0.0948169	0.0280296	0.0377069	-0.0077186
	263.4	0.0565544	0.0521753	0.0226921	0.0129524	0.011499	0.00167409	0.00618113		263.4	0.157913	0.150955	0.0624126	0.0721234	0.0168989	0.016983	0.0091326		223.6	0.185047	0.178162	0.0921942	0.0950638	0.027908	0.0378206	-0.0078061
	263.6	0.0567701	0.0523264	0.0228785	0.0129927	0.0116396	0.00167942	0.00624158		263.6	0.158411	0.15125	0.0623032	0.0723202	0.0169782	0.0170345	0.00850863		223.8	0.185555	0.178448	0.0919172	0.0953103	0.0276954	0.0379343	-0.0075971
	263.8	0.0564171	0.0524773	0.0234023	0.013033	0.0123421	0.00168476	0.00627914		263.8	0.158752	0.151543	0.0629536	0.0725168	0.0173806	0.017086	0.00894104		224	0.185861	0.178732	0.092109	0.0955565	0.0278374	0.0380479	-0.0073873
	264	0.0566682	0.0526282	0.0233019	0.0130732	0.0118202	0.00169009	0.00678336		264	0.158368	0.151836	0.0627592	0.0727132	0.0171684	0.0171374	0.00904379		224.2	0.186955	0.179016	0.0918844	0.0958023	0.0278266	0.0381615	-0.0074563
	264.2	0.0556254	0.0527789	0.0221239	0.0131135	0.0111038	0.00169542	0.00642237		264.2	0.157659	0.152127	0.0622527	0.0729094	0.0165787	0.0171889	0.00904782		224.4	0.187	0.179298	0.0914216	0.0960478	0.0276848	0.038275	-0.0068909
	264.4	0.0549316	0.0529295	0.0212635	0.0131538	0.0104782	0.00170075	0.00702317		264.4	0.156903	0.152418	0.0616338	0.0731054	0.0156634	0.0172403	0.00919386		224.6	0.187039	0.179578	0.091133	0.0962929	0.0278451	0.0383884	-0.0060981
	264.6	0.0555052	0.05308	0.0211006	0.013194	0.0102407	0.00170608	0.00726836		264.6	0.157636	0.152708	0.0616243	0.0733011	0.0157159	0.0172917	0.00882828		224.8	0.187394	0.179858	0.0909146	0.0965376	0.0273698	0.0385018	-0.006342
	264.8	0.0555071	0.0532304	0.0202749	0.0132343	0.0103374	0.00171141	0.00713673		264.8	0.157869	0.152997	0.0618246	0.0734967	0.0153646	0.017343	0.00858947		225	0.1884	0.180136	0.0917748	0.096782	0.0282156	0.0386151	-0.0063543
	265	0.056483	0.0533807	0.0207043	0.0132745	0.0105122	0.00171674	0.00782418		265	0.158041	0.153285	0.062766	0.073692	0.0155421	0.0173944	0.00891087		225.2	0.188886	0.180414	0.0923569	0.0970261	0.0286968	0.0387284	-0.0067372
	265.2	0.0565758	0.0535309	0.020759	0.0133147	0.0104273	0.00172207	0.00826303		265.2	0.158042	0.153572	0.0630081	0.0738871	0.0156963	0.0174457	0.00916618		225.4	0.188999	0.18069	0.0920283	0.0972698	0.028895	0.0388416	-0.006744
	265.4	0.057406	0.0536809	0.020668	0.0133549	0.0108538	0.0017274	0.00819487		265.4	0.158822	0.153858	0.0637508	0.0740819	0.0163403	0.017497	0.00915132		225.6	0.189517	0.180965	0.0929064	0.0975132	0.0299202	0.0389547	-0.0067135
	265.6	0.0574859	0.0538309	0.0210189	0.0133951	0.0109062	0.00173272	0.00806849		265.6	0.159646	0.154144	0.0644505	0.0742766	0.0165075	0.0175482	0.00910303		225.8	0.189991	0.181239	0.0928813	0.0977562	0.0301396	0.0390678	-0.0073053
	265.8	0.0583044	0.0539807	0.0210567	0.0134352	0.0107207	0.00173805	0.00766168		265.8	0.160232	0.154428	0.0649731	0.074471	0.0170793	0.0175995	0.00843081		226	0.190188	0.181512	0.0935078	0.0979989	0.0304653	0.0391808	-0.0075325
	266	0.0590381	0.0541304	0.0211833	0.0134754	0.0107972	0.00174337	0.00721317		266	0.16051	0.154712	0.0653772	0.0746653	0.0173859	0.0176507	0.00850566		226.2	0.19035	0.181783	0.0937777	0.0982412	0.0309158	0.0392938	-0.0077813
	266.2	0.0589319	0.0542801	0.0213668	0.0135156	0.0104646	0.0017487	0.00714934		266.2	0.161181	0.154995	0.0653729	0.0748593	0.0175155	0.0177019	0.00876038		226.4	0.190694	0.182054	0.0942934	0.0984832	0.0314479	0.0394067	-0.0084481
	266.4	0.0592985	0.0544296	0.0214363	0.0135557	0.0101378	0.00175402	0.00651841		266.4	0.162047	0.155276	0.0654283	0.0750531	0.017565	0.0177531	0.00830136		226.6	0.191592	0.182323	0.0950678	0.0987248	0.0325458	0.0395196	-0.0089255
	266.6	0.0598844	0.054579	0.0224232	0.0135958	0.0106609	0.00175934	0.00704996		266.6	0.162805	0.155557	0.0664749	0.0752466	0.0178228	0.0178042	0.00906987		226.8	0.192093	0.182591	0.0957452	0.0989661	0.0328729	0.0396324	-0.0091708
	266.8	0.0601706	0.0547282	0.0225687	0.0136359	0.010427	0.00176466	0.00652271		266.8	0.163005	0.155838	0.0659688	0.07544	0.0171308	0.0178553	0.0091135		227	0.192215	0.182858	0.0963605	0.099207	0.0330261	0.0397451	-0.0087062
	267	0.0599617	0.0548774	0.0229412	0.013676	0.0104426	0.00176999	0.00596744		267	0.163907	0.156117	0.0664279	0.0756331	0.017041	0.0179065	0.00873866		227.2	0.192949	0.183124	0.09714	0.0994476	0.0336343	0.0398578	-0.0089473
	267.2	0.0596106	0.0550264	0.0232975	0.0137161	0.0105996	0.00177531	0.00546129		267.2	0.164529	0.156395	0.0669525	0.0758261	0.0165957	0.0179575	0.00911179		227.4	0.193294	0.183389	0.0977489	0.0996879	0.0344893	0.0399704	-0.0089912
	267.4	0.0590227	0.0551754	0.0232575	0.0137562	0.0102381	0.00178063	0.00507016		267.4	0.164422	0.156673	0.066817	0.0760188	0.0164591	0.0180086	0.0087756		227.6	0.193795	0.183653	0.0982195	0.0999278	0.0345771	0.040083	-0.0080592
	267.6	0.0593448	0.0553242	0.0235958	0.0137963	0.0108851	0.00178594	0.00490662		267.6	0.165341	0.156949	0.0667712	0.0762113	0.0169108	0.0180596	0.00923869		227.8	0.194279	0.183916	0.0986805	0.100167	0.0349961	0.0401955	-0.007501
	267.8	0.0588939	0.0554729	0.023749	0.0138363	0.0110958	0.00179126	0.00473317		267.8	0.16568	0.157225	0.0666151	0.0764036	0.0168624	0.0181106	0.00934313		228	0.194075	0.184177	0.0984752	0.100407	0.0346871	0.040308	-0.0074379
	268	0.0589968	0.0556215	0.0230363	0.0138764	0.010567	0.00179658	0.00412176		268	0.165369	0.1575	0.0659866	0.0765956	0.0162932	0.0181616	0.00854885		228.2	0.194231	0.184438	0.0980348	0.100646	0.0340358	0.0404203	-0.006946
	268.2	0.0590803	0.05577	0.0232315	0.0139164	0.01089	0.0018019	0.00411071		268.2	0.165943	0.157774	0.0663906	0.0767875	0.0165128	0.0182126	0.00896302		228.4	0.194339	0.184697	0.0977749	0.100884	0.0337638	0.0405327	-0.0071327
	268.4	0.0599648	0.0559184	0.023121	0.0139564	0.0111278	0.00180721	0.00410856		268.4	0.166034	0.158048	0.0667462	0.0769791	0.0170754	0.0182635	0.00860834		228.6	0.194434	0.184956	0.0969766	0.101122	0.0333763	0.0406449	-0.0065373
	268.6	0.0606776	0.0560667	0.0229257	0.0139964	0.0112342	0.00181253	0.00323089		268.6	0.166913	0.15832	0.0672298	0.0771705	0.0175638	0.0183144	0.00785166		228.8	0.195107	0.185213	0.0977033	0.10136	0.0326597	0.0407572	-0.0068381
	268.8	0.0601258	0.0562148	0.0225696	0.0140364	0.0112069	0.00181784	0.0039527		268.8	0.166584	0.158592	0.0672858	0.0773618	0.0170673	0.0183653	0.00858625		229	0.196308	0.185469	0.0985038	0.101598	0.0333427	0.0408693	-0.0066326
	269	0.0607491	0.0563629	0.0222778	0.0140764	0.0103639	0.00182315	0.00480463		269	0.165837	0.158863	0.0670662	0.0775528	0.0173658	0.0184162	0.00828407		229.2	0.196545	0.185724	0.0984488	0.101835	0.0328547	0.0409814	-0.0068202
	269.2	0.0598349	0.0565108	0.0214443	0.0141164	0.00978626	0.00182847	0.004763		269.2	0.165558	0.159133	0.0668874	0.0777435	0.0176009	0.018467	0.00817293		229.4	0.196789	0.185978	0.0982475	0.102072	0.0327445	0.0410935	-0.0064928
	269.4	0.0601321	0.0566586	0.0211124	0.0141563	0.00973945	0.00183378	0.00563738		269.4	0.165699	0.159402	0.0672633	0.0779341	0.0176577	0.0185178	0.00905722		229.6	0.19699	0.186231	0.0980933	0.102308	0.0321039	0.0412055	-0.0069325
	269.6	0.0608463	0.0568063	0.0205446	0.0141963	0.00969051	0.00183909	0.00639771		269.6	0.166243	0.15967	0.0678706	0.0781245	0.0181051	0.0185686	0.00892641		229.8	0.197182	0.186483	0.0982769	0.102544	0.0310217	0.0413174	-0.0074166
	269.8	0.06127	0.0569539	0.020727	0.0142362	0.010048	0.0018444	0.00711981		269.8	0.166871	0.159937	0.0692733	0.0783146	0.0187805	0.0186194	0.01016		230	0.197393	0.186734	0.0988399	0.10278	0.0309936	0.0414293	-0.0073661
	270	0.0611886	0.0571014	0.0201881	0.0142762	0.00929905	0.00184971	0.00692356		270	0.166332	0.160204	0.0689739	0.0785045	0.0187484	0.0186702	0.00966326		230.2	0.198295	0.186984	0.0994444	0.103016	0.0313693	0.0415411	-0.0074212
	270.2	0.0611536	0.0572488	0.0202661	0.0143161	0.00954504	0.00185502	0.00728357		270.2	0.167133	0.16047	0.0693075	0.0786943	0.0191937	0.0187209	0.00984441		230.4	0.198762	0.187233	0.0996338	0.103251	0.0317033	0.0416528	-0.0074108
	270.4	0.0610444	0.0573961	0.0201613	0.014356	0.00884977	0.00186033	0.00803519		270.4	0.166816	0.160735	0.0693386	0.0788838	0.0185974	0.0187716	0.010987		230.6	0.199216	0.187481	0.100406	0.103486	0.0322916	0.0417645	-0.0072004
	270.6	0.0610135	0.0575432	0.0203521	0.0143959	0.00845638	0.00186563	0.00825382		270.6	0.166794	0.160999	0.0695898	0.0790731	0.0183077	0.0188223	0.0102559		230.8	0.199462	0.187727	0.100269	0.10372	0.0316707	0.0418762	-0.0071493
	270.8	0.0612368	0.0576903	0.0208526	0.0144358	0.00944887	0.00187094	0.00721793		270.8	0.16791	0.161262	0.0697991	0.0792622	0.0188988	0.0188729	0.00967669		231	0.199169	0.187973	0.0999234	0.103954	0.0315218	0.0419877	-0.0074837
	271	0.0605786	0.0578372	0.0206193	0.0144756	0.00880465	0.00187625	0.00818323		271	0.167852	0.161525	0.0698544	0.079451	0.018091	0.0189236	0.0104062		231.2	0.199503	0.188218	0.100529	0.104188	0.032719	0.0420993	-0.0075925
	271.2	0.0610516	0.0579841	0.0206556	0.0145155	0.00902443	0.00188155	0.00819568		271.2	0.16824	0.161787	0.0700231	0.0796397	0.0183326	0.0189742	0.00990192		231.4	0.199262	0.188462	0.100132	0.104422	0.0325898	0.0422107	-0.0077295
	271.4	0.0607053	0.0581308	0.020254	0.0145553	0.0088542	0.00188686	0.00831777		271.4	0.167974	0.162048	0.0699618	0.0798282	0.0181392	0.0190248	0.0100046		231.6	0.200049	0.188704	0.100817	0.104655	0.0335662	0.0423222	-0.007774
	271.6	0.060978	0.0582774	0.0206861	0.0145951	0.00903625	0.00189216	0.00849892		271.6	0.168657	0.162308	0.069696	0.0800164	0.017462	0.0190754	0.0101062		231.8	0.19991	0.188946	0.10037	0.104888	0.0331158	0.0424335	-0.0082963
	271.8	0.0609566	0.0584239	0.0211003	0.014635	0.00927142	0.00189746	0.00838849		271.8	0.169124	0.162567	0.0698664	0.0802044	0.0176375	0.0191259	0.00956588		232	0.199414	0.189187	0.100112	0.10512	0.0327604	0.0425448	-0.0087452
	272	0.061098	0.0585703	0.0217219	0.0146748	0.0097511	0.00190276	0.00866434		272	0.169913	0.162826	0.0701374	0.0803923	0.0178261	0.0191764	0.01017		232.2	0.199506	0.189426	0.100383	0.105352	0.0331394	0.0426561	-0.0085319
	272.2	0.0613185	0.0587166	0.0222517	0.0147146	0.00979957	0.00190807	0.00841696		272.2	0.170465	0.163083	0.0702944	0.0805799	0.0177295	0.0192269	0.0102065		232.4	0.199889	0.189665	0.100924	0.105584	0.0337717	0.0427672	-0.0088127
	272.4	0.0611993	0.0588627	0.0219955	0.0147544	0.0104315	0.00191337	0.00685994		272.4	0.171156	0.16334	0.0704346	0.0807673	0.0175059	0.0192774	0.00954983		232.6	0.199823	0.189903	0.101092	0.105816	0.0343172	0.0428784	-0.0086195
	272.6	0.0611507	0.0590088	0.0220374	0.0147941	0.0103017	0.00191867	0.0065689		272.6	0.171849	0.163596	0.0699382	0.0809545	0.0169388	0.0193278	0.00958334		232.8	0.200987	0.190139	0.102661	0.106047	0.0348019	0.0429894	-0.0091481
	272.8	0.0609846	0.0591548	0.0221787	0.0148339	0.0103829	0.00192396	0.00672668		272.8	0.172182	0.163852	0.0692571	0.0811415	0.0165784	0.0193782	0.00944775		233	0.201755	0.190375	0.102928	0.106278	0.0349814	0.0431004	-0.0094207
	273	0.0611785	0.0593006	0.022095	0.0148737	0.0101632	0.00192926	0.0064128		273	0.172229	0.164106	0.0692811	0.0813283	0.0166336	0.0194287	0.0090584		233.2	0.201695	0.19061	0.102216	0.106508	0.0338951	0.0432114	-0.0089019
	273.2	0.0607499	0.0594463	0.0223496	0.0149134	0.0104156	0.00193456	0.0066938		273.2	0.17258	0.16436	0.0696141	0.0815148	0.016488	0.019479	0.0093955		233.4	0.202471	0.190844	0.101946	0.106738	0.0338359	0.0433223	-0.008918
	273.4	0.0618634	0.059592	0.0226784	0.0149531	0.0108129	0.00193986	0.00672251		273.4	0.173334	0.164613	0.0706461	0.0817012	0.0170607	0.0195294	0.00954231		233.6	0.202867	0.191076	0.101992	0.106968	0.0333525	0.0434331	-0.0086363
	273.6	0.0625583	0.0597375	0.0229763	0.0149928	0.0111854	0.00194515	0.00677846		273.6	0.174383	0.164865	0.0718276	0.0818873	0.0175928	0.0195797	0.0093244		233.8	0.203603	0.191308	0.103148	0.107198	0.0333526	0.0435439	-0.0084644
	273.8	0.0628474	0.0598829	0.0227908	0.0150325	0.0110889	0.00195045	0.00619296		273.8	0.174682	0.165117	0.0720823	0.0820733	0.0173573	0.01963	0.00962509		234	0.204253	0.191539	0.10335	0.107427	0.0331931	0.0436546	-0.0075917
	274	0.0634176	0.0600282	0.0222925	0.0150722	0.0107114	0.00195574	0.00553381		274	0.174172	0.165367	0.0713621	0.082259	0.0173724	0.0196803	0.00864925		234.2	0.204825	0.191769	0.103505	0.107656	0.0335573	0.0437653	-0.0072128
	274.2	0.0641049	0.0601734	0.0227142	0.0151119	0.0113793	0.00196104	0.00575683		274.2	0.174837	0.165617	0.0723026	0.0824446	0.0175944	0.0197306	0.00890113		234.4	0.205018	0.191998	0.10333	0.107884	0.0337513	0.0438759	-0.0066148
	274.4	0.0638562	0.0603184	0.022309	0.0151516	0.0103505	0.00196633	0.00591814		274.4	0.174332	0.165866	0.0716231	0.0826299	0.0168718	0.0197808	0.00880557		234.6	0.205364	0.192226	0.103456	0.108112	0.0340594	0.0439865	-0.0065322
	274.6	0.0643629	0.0604634	0.0220529	0.0151912	0.0108263	0.00197162	0.00534877		274.6	0.174737	0.166115	0.072265	0.082815	0.0176872	0.019831	0.00766759		234.8	0.205791	0.192453	0.102999	0.10834	0.0337085	0.0440969	-0.0065842
	274.8	0.0650006	0.0606083	0.0223864	0.0152309	0.0115668	0.00197691	0.00505257		274.8	0.175014	0.166362	0.0727362	0.0829999	0.0183551	0.0198812	0.00772805		235	0.205804	0.192679	0.103093	0.108568	0.0341576	0.0442074	-0.0065556
	275	0.0649309	0.060753	0.0216849	0.0152705	0.0103889	0.0019822	0.00534861		275	0.17418	0.166609	0.0723139	0.0831846	0.0181169	0.0199314	0.00725832		235.2	0.206196	0.192904	0.103495	0.108795	0.0348907	0.0443178	-0.0068057
	275.2	0.0656613	0.0608977	0.0218432	0.0153101	0.0111718	0.00198749	0.00496101		275.2	0.174907	0.166855	0.0728586	0.0833691	0.0189786	0.0199816	0.00683454		235.4	0.206762	0.193128	0.103656	0.109022	0.0346105	0.0444281	-0.0072786
	275.4	0.0659408	0.0610422	0.0216736	0.0153497	0.0106627	0.00199278	0.00586546		275.4	0.174295	0.1671	0.0731257	0.0835534	0.0187175	0.0200317	0.00806564		235.6	0.20723	0.193352	0.104094	0.109249	0.0354149	0.0445384	-0.0075121
	275.6	0.0660177	0.0611866	0.0217344	0.0153893	0.010419	0.00199807	0.00636989		275.6	0.174347	0.167345	0.0728671	0.0837375	0.0189275	0.0200818	0.00762707		235.8	0.207384	0.193574	0.104576	0.109475	0.0353172	0.0446486	-0.0075393
	275.8	0.0652272	0.061331	0.021951	0.0154289	0.0106343	0.00200336	0.0060089		275.8	0.174458	0.167589	0.0726916	0.0839214	0.0192145	0.0201319	0.00838741		236	0.207574	0.193795	0.105547	0.109701	0.0360728	0.0447587	-0.0077224
	276	0.0653305	0.0614752	0.0220952	0.0154685	0.0109537	0.00200865	0.0057058		276	0.175238	0.167832	0.0727782	0.0841051	0.0191066	0.0201819	0.00882372		236.2	0.207668	0.194016	0.105982	0.109926	0.0368069	0.0448688	-0.0076162
	276.2	0.0652496	0.0616193	0.0217493	0.0155081	0.0106543	0.00201393	0.00454017		276.2	0.175418	0.168074	0.072628	0.0842885	0.0186752	0.020232	0.00753703		236.4	0.208443	0.194235	0.106817	0.110152	0.0377472	0.0449789	-0.0079855
	276.4	0.0643548	0.0617633	0.0217837	0.0155476	0.0111502	0.00201922	0.00462296		276.4	0.175883	0.168315	0.0728388	0.0844718	0.0186415	0.020282	0.00808621		236.6	0.208862	0.194454	0.107329	0.110377	0.038234	0.0450888	-0.0087468
	276.6	0.0642247	0.0619071	0.0218492	0.0155871	0.010719	0.0020245	0.00482611		276.6	0.17566	0.168556	0.0727089	0.0846548	0.0187566	0.020332	0.00817725		236.8	0.209368	0.194672	0.107657	0.110601	0.0378733	0.0451988	-0.0087012
	276.8	0.0638779	0.0620509	0.0221081	0.0156267	0.0108305	0.00202979	0.00423173		276.8	0.176064	0.168796	0.0730659	0.0848377	0.019097	0.0203819	0.00799948		237	0.209348	0.194889	0.107333	0.110826	0.0376927	0.0453086	-0.008252
	277	0.0640666	0.0621946	0.0227608	0.0156662	0.0114857	0.00203507	0.0046825		277	0.176552	0.169035	0.0740286	0.0850204	0.0190723	0.0204319	0.00842278		237.2	0.209292	0.195105	0.107595	0.11105	0.0376097	0.0454185	-0.0078065
	277.2	0.0643256	0.0623382	0.0229498	0.0157057	0.011162	0.00204035	0.00408932		277.2	0.177018	0.169274	0.0740518	0.0852028	0.019012	0.0204818	0.00735677		237.4	0.209967	0.19532	0.107905	0.111273	0.0374999	0.0455282	-0.0079409
	277.4	0.0644934	0.0624816	0.0231336	0.0157452	0.0116028	0.00204563	0.00374631		277.4	0.177853	0.169512	0.0746579	0.0853851	0.019082	0.0205317	0.00757721		237.6	0.209832	0.195534	0.108108	0.111497	0.0371299	0.0456379	-0.0076758
	277.6	0.0654329	0.062625	0.0235577	0.0157847	0.0116797	0.00205091	0.0043303		277.6	0.178515	0.169749	0.0751113	0.0855671	0.018689	0.0205816	0.0084516		237.8	0.209939	0.195747	0.108403	0.11172	0.0361719	0.0457476	-0.0073358
	277.8	0.0657311	0.0627682	0.0230373	0.0158241	0.0119035	0.00205619	0.00378884		277.8	0.178525	0.169985	0.0744224	0.0857489	0.018654	0.0206314	0.00813189		238	0.209778	0.195959	0.107799	0.111943	0.0354942	0.0458571	-0.0062619
	278	0.0651567	0.0629113	0.0227071	0.0158636	0.0117666	0.00206147	0.00428754		278	0.17841	0.170221	0.0745059	0.0859306	0.0185057	0.0206813	0.00864197		238.2	0.210337	0.196171	0.108405	0.112165	0.0360503	0.0459667	-0.0062323
	278.2	0.0656705	0.0630544	0.0228961	0.015903	0.011854	0.00206675	0.00443509		278.2	0.178787	0.170456	0.0749942	0.086112	0.0180406	0.0207311	0.00866031		238.4	0.210859	0.196382	0.108364	0.112387	0.0360584	0.0460762	-0.005816
	278.4	0.0656426	0.0631973	0.0227448	0.0159425	0.0116338	0.00207203	0.00401554		278.4	0.178679	0.17069	0.0746375	0.0862932	0.0181322	0.0207808	0.00796596		238.6	0.210844	0.196591	0.108191	0.112609	0.0359964	0.0461856	-0.005381
	278.6	0.0656654	0.0633401	0.0224062	0.0159819	0.0115622	0.00207731	0.0043762		278.6	0.178543	0.170923	0.0750467	0.0864743	0.0182929	0.0208306	0.0084599		238.8	0.21131	0.1968	0.107675	0.11283	0.0358159	0.0462949	-0.005423
	278.8	0.0660788	0.0634828	0.0227412	0.0160213	0.0112183	0.00208258	0.00477893		278.8	0.178886	0.171156	0.0752732	0.0866551	0.0185781	0.0208803	0.00825413		239	0.211458	0.197008	0.107312	0.113052	0.0358141	0.0464042	-0.005777
	279	0.0662311	0.0636254	0.0227895	0.0160607	0.0111324	0.00208786	0.00502427		279	0.179214	0.171388	0.0754334	0.0868357	0.0188922	0.02093	0.00790887		239.2	0.211816	0.197215	0.106935	0.113272	0.0356773	0.0465135	-0.0059695
	279.2	0.0664094	0.0637679	0.0228921	0.0161001	0.0110212	0.00209313	0.00570668		279.2	0.179105	0.171619	0.0759985	0.0870161	0.0187208	0.0209797	0.00846908		239.4	0.212971	0.197422	0.107171	0.113493	0.0359939	0.0466227	-0.0061804
	279.4	0.0669694	0.0639103	0.022161	0.0161395	0.0102605	0.00209841	0.00633927		279.4	0.179109	0.17185	0.0761165	0.0871964	0.0187172	0.0210294	0.00864256		239.6	0.213165	0.197627	0.107084	0.113713	0.0363151	0.0467318	-0.0064129
	279.6	0.0666171	0.0640525	0.0220233	0.0161789	0.0107513	0.00210368	0.00597895		279.6	0.179359	0.17208	0.076176	0.0873764	0.0188879	0.0210791	0.00847815		239.8	0.213687	0.197832	0.107594	0.113933	0.0365048	0.0468409	-0.0065362
	279.8	0.0664657	0.0641947	0.0218839	0.0162182	0.0105706	0.00210895	0.00565039		279.8	0.179851	0.172309	0.0760981	0.0875562	0.0184178	0.0211287	0.00835273		240	0.213887	0.198035	0.107932	0.114153	0.0365451	0.0469499	-0.0069939
	280	0.0667186	0.0643368	0.0213767	0.0162575	0.010293	0.00211423	0.00543283		280	0.180485	0.172538	0.0757967	0.0877358	0.0185535	0.0211783	0.00737763		240.2	0.2141	0.198238	0.108337	0.114372	0.0370366	0.0470589	-0.0072665
	280.2	0.0661826	0.0644787	0.0213015	0.0162969	0.0101808	0.0021195	0.00534385		280.2	0.180235	0.172765	0.0759194	0.0879152	0.0185424	0.0212279	0.00683224		240.4	0.214539	0.19844	0.109207	0.114591	0.0375842	0.0471678	-0.0076029
	280.4	0.0655805	0.0646206	0.0209513	0.0163362	0.00968258	0.00212477	0.00534993		280.4	0.180027	0.172992	0.0758253	0.0880945	0.0187522	0.0212774	0.00662818		240.6	0.21423	0.198641	0.10866	0.114809	0.0371367	0.0472767	-0.0079731
	280.6	0.0656842	0.0647623	0.0211167	0.0163755	0.00932895	0.00213004	0.00463186		280.6	0.179981	0.173219	0.0757354	0.0882735	0.0191632	0.021327	0.00576923		240.8	0.213634	0.198842	0.108669	0.115028	0.0366896	0.0473855	-0.0079825
	280.8	0.0655225	0.064904	0.0218887	0.0164148	0.00998846	0.00213531	0.00421821		280.8	0.180949	0.173444	0.0759681	0.0884523	0.0197319	0.0213765	0.00590815		241	0.213594	0.199041	0.108944	0.115246	0.0365828	0.0474942	-0.0088187
	281	0.0664672	0.0650455	0.0226132	0.0164541	0.0105957	0.00214057	0.00416269		281	0.181557	0.173669	0.0764295	0.0886309	0.0201782	0.0214259	0.00551465		241.2	0.213344	0.19924	0.10929	0.115463	0.0361537	0.0476029	-0.0094389
	281.2	0.0665878	0.0651869	0.0224111	0.0164934	0.0103597	0.00214584	0.00326025		281.2	0.181865	0.173894	0.0753816	0.0888093	0.0202778	0.0214754	0.00495385		241.4	0.212969	0.199438	0.108821	0.115681	0.0354168	0.0477115	-0.0095525
	281.4	0.0666297	0.0653282	0.0230516	0.0165326	0.0112668	0.00215111	0.00381547		281.4	0.182598	0.174117	0.0753637	0.0889876	0.0205365	0.0215249	0.00677735		241.6	0.21243	0.199635	0.108653	0.115898	0.0356786	0.0478201	-0.0097808
	281.6	0.0675966	0.0654694	0.0230646	0.0165719	0.0109328	0.00215637	0.00353109		281.6	0.182726	0.17434	0.0753541	0.0891656	0.020511	0.0215743	0.0064807		241.8	0.212739	0.199831	0.109236	0.116115	0.0356049	0.0479286	-0.0094522
	281.8	0.0677879	0.0656106	0.023219	0.0166111	0.0119551	0.00216164	0.00296979		281.8	0.183233	0.174562	0.075185	0.0893434	0.0208876	0.0216237	0.00615439		242	0.212771	0.200026	0.109352	0.116331	0.0359599	0.0480371	-0.0093502
	282	0.0675766	0.0657516	0.0236716	0.0166503	0.0118462	0.0021669	0.00368066		282	0.183262	0.174784	0.0751579	0.089521	0.0201185	0.021673	0.00734218		242.2	0.213513	0.200221	0.110217	0.116547	0.0365808	0.0481455	-0.0091014
	282.2	0.0693587	0.0658925	0.0245516	0.0166895	0.0128859	0.00217217	0.00343936		282.2	0.184305	0.175004	0.0753106	0.0896984	0.0202557	0.0217224	0.00685634		242.4	0.213429	0.200415	0.110135	0.116763	0.036538	0.0482539	-0.0085174
	282.4	0.0691784	0.0660332	0.0251108	0.0167288	0.0135059	0.00217743	0.00389786		282.4	0.185178	0.175225	0.0755586	0.0898757	0.020755	0.0217717	0.00737421		242.6	0.213598	0.200608	0.109858	0.116979	0.0367062	0.0483621	-0.0080883
	282.6	0.069553	0.0661739	0.0255712	0.0167679	0.0135585	0.00218269	0.00518853		282.6	0.18606	0.175444	0.075717	0.0900527	0.0210171	0.021821	0.00850009		242.8	0.213996	0.2008	0.108947	0.117194	0.0363355	0.0484704	-0.0078399
	282.8	0.0704667	0.0663145	0.0261619	0.0168071	0.0142718	0.00218795	0.00479844		282.8	0.187611	0.175663	0.0770614	0.0902295	0.0219891	0.0218703	0.00772035		243	0.213702	0.200991	0.108569	0.117409	0.0358337	0.0485786	-0.0075728
	283	0.0697241	0.066455	0.0255387	0.0168463	0.0138304	0.00219321	0.00512524		283	0.186742	0.175881	0.0771028	0.0904062	0.0211562	0.0219196	0.00845519		243.2	0.214474	0.201182	0.108865	0.117623	0.0365586	0.0486867	-0.0071349
	283.2	0.0703993	0.0665953	0.0246994	0.0168854	0.013018	0.00219847	0.00594651		283.2	0.186973	0.176098	0.078039	0.0905826	0.0209662	0.0219688	0.00899383		243.4	0.215596	0.201372	0.109925	0.117838	0.0367131	0.0487948	-0.0068201
	283.4	0.0706602	0.0667356	0.0241232	0.0169246	0.0130387	0.00220373	0.00654745		283.4	0.187833	0.176315	0.0785446	0.0907589	0.0212961	0.022018	0.00967096		243.6	0.215913	0.201561	0.110015	0.118052	0.0365308	0.0489028	-0.0063386
	283.6	0.0702203	0.0668758	0.0237312	0.0169637	0.0129335	0.00220899	0.00768297		283.6	0.187352	0.176531	0.0792933	0.0909349	0.0207788	0.0220672	0.010365		243.8	0.216972	0.201749	0.110919	0.118265	0.0368231	0.0490107	-0.0056623
	283.8	0.0697642	0.0670158	0.0224743	0.0170028	0.0115534	0.00221425	0.00789097		283.8	0.187096	0.176747	0.0793274	0.0911108	0.0202374	0.0221164	0.00945998		244	0.217797	0.201936	0.112078	0.118479	0.0370417	0.0491187	-0.0059459
	284	0.0689023	0.0671558	0.0218862	0.017042	0.0108529	0.0022195	0.00768682		284	0.187177	0.176961	0.0801586	0.0912864	0.0202801	0.0221655	0.00982709		244.2	0.218441	0.202123	0.112339	0.118692	0.0374459	0.0492265	-0.0056141
	284.2	0.0684496	0.0672956	0.021197	0.0170811	0.0100036	0.00222476	0.00738132		284.2	0.186408	0.177176	0.0805137	0.0914619	0.0198579	0.0222146	0.00970632		244.4	0.218937	0.202309	0.112566	0.118905	0.0374025	0.0493343	-0.0056016
	284.4	0.0677934	0.0674354	0.0200642	0.0171201	0.00906354	0.00223001	0.00678906		284.4	0.18649	0.177389	0.0805654	0.0916371	0.0198366	0.0222637	0.00902597		244.6	0.219313	0.202494	0.112712	0.119117	0.0375593	0.049442	-0.0057271
	284.6	0.0676126	0.067575	0.0201117	0.0171592	0.00889811	0.00223527	0.0067681		284.6	0.18642	0.177602	0.0811884	0.0918122	0.0194284	0.0223128	0.00929621		244.8	0.219648	0.202678	0.113236	0.119329	0.0378106	0.0495497	-0.0060781
	284.8	0.06814	0.0677145	0.0206504	0.0171983	0.00906323	0.00224052	0.00608753		284.8	0.186719	0.177814	0.0819497	0.0919871	0.0196134	0.0223619	0.00899832		245	0.220101	0.202862	0.113162	0.119541	0.0380006	0.0496574	-0.0064373
	285	0.0685166	0.0678539	0.0201166	0.0172373	0.0089015	0.00224578	0.00555991		285	0.187019	0.178025	0.0821333	0.0921617	0.0199847	0.0224109	0.00832005		245.2	0.220083	0.203044	0.11324	0.119753	0.0387086	0.0497649	-0.006246
	285.2	0.0685065	0.0679933	0.0199291	0.0172764	0.00909947	0.00225103	0.0056236		285.2	0.187236	0.178236	0.0817879	0.0923362	0.0197236	0.0224599	0.00915655		245.4	0.220557	0.203226	0.113595	0.119964	0.0389359	0.0498724	-0.0065522
	285.4	0.0694284	0.0681325	0.0205672	0.0173154	0.0100584	0.00225628	0.00502695		285.4	0.188088	0.178446	0.0823052	0.0925105	0.0201745	0.0225089	0.00830555		245.6	0.220887	0.203408	0.114025	0.120175	0.0395987	0.0499799	-0.0072802
	285.6	0.0699801	0.0682716	0.020782	0.0173544	0.0105658	0.00226153	0.00458237		285.6	0.1893	0.178656	0.0825443	0.0926846	0.0209556	0.0225579	0.00696109		245.8	0.221537	0.203588	0.115083	0.120386	0.0397063	0.0500873	-0.0076563
	285.8	0.071055	0.0684106	0.0220019	0.0173934	0.0117449	0.00226678	0.00508487		285.8	0.190228	0.178865	0.0825126	0.0928585	0.0214057	0.0226068	0.00762395		246	0.221359	0.203768	0.114862	0.120596	0.0392361	0.0501947	-0.0081235
	286	0.0715783	0.0685495	0.0233132	0.0174324	0.012581	0.00227203	0.00511418		286	0.191091	0.179073	0.0821752	0.0930322	0.0219924	0.0226558	0.00786849		246.2	0.221571	0.203947	0.115405	0.120806	0.0396209	0.050302	-0.0083638
	286.2	0.072714	0.0686883	0.0241202	0.0174714	0.0139476	0.00227728	0.00490379		286.2	0.192565	0.179281	0.0826567	0.0932057	0.0233318	0.0227047	0.00796968		246.4	0.221327	0.204125	0.115849	0.121016	0.0400254	0.0504092	-0.008694
	286.4	0.0722138	0.068827	0.0244043	0.0175104	0.0141313	0.00228253	0.00503974		286.4	0.192894	0.179487	0.081884	0.093379	0.0231119	0.0227535	0.00812041		246.6	0.221204	0.204303	0.115358	0.121225	0.0398964	0.0505164	-0.0086189
	286.6	0.0726934	0.0689656	0.0250379	0.0175493	0.0146571	0.00228777	0.00449339		286.6	0.193781	0.179694	0.0818819	0.0935521	0.0241489	0.0228024	0.00770633		246.8	0.220511	0.20448	0.114884	0.121435	0.0394073	0.0506235	-0.0084818
	286.8	0.0725319	0.0691041	0.0252709	0.0175883	0.0149165	0.00229302	0.00399686		286.8	0.193985	0.179899	0.0820263	0.093725	0.0237452	0.0228512	0.00737005		247	0.220595	0.204656	0.1155	0.121643	0.0395751	0.0507306	-0.0087246
	287	0.0725174	0.0692424	0.0254638	0.0176272	0.0145092	0.00229827	0.00444001		287	0.193484	0.180104	0.0816945	0.0938978	0.0234178	0.0229	0.00723334		247.2	0.221485	0.204831	0.116029	0.121852	0.0398444	0.0508376	-0.0082816
	287.2	0.0729042	0.0693807	0.0253425	0.0176662	0.0143926	0.00230351	0.00449973		287.2	0.194387	0.180309	0.0817645	0.0940703	0.0240737	0.0229488	0.0068566		247.4	0.222012	0.205006	0.116904	0.12206	0.0394609	0.0509446	-0.0075262
	287.4	0.0722553	0.0695189	0.0258538	0.0177051	0.014429	0.00230875	0.00527647		287.4	0.194149	0.180513	0.0816591	0.0942427	0.0242233	0.0229976	0.00748928		247.6	0.222731	0.20518	0.117249	0.122268	0.0396432	0.0510515	-0.0075632
	287.6	0.0719028	0.069657	0.0254776	0.017744	0.0138329	0.002314	0.00598761		287.6	0.193746	0.180716	0.081578	0.0944148	0.0236171	0.0230463	0.0073596		247.8	0.223749	0.205353	0.117617	0.122476	0.0397229	0.0511583	-0.0068657
	287.8	0.0715801	0.0697949	0.0250972	0.0177829	0.0129612	0.00231924	0.00550396		287.8	0.193826	0.180918	0.0814915	0.0945868	0.0232902	0.023095	0.00709217		248	0.223999	0.205525	0.117959	0.122683	0.039421	0.0512651	-0.0070101
	288	0.0714279	0.0699328	0.0257034	0.0178218	0.0127565	0.00232448	0.00585219		288	0.193975	0.18112	0.0818569	0.0947586	0.0233451	0.0231438	0.00789956		248.2	0.223951	0.205697	0.117387	0.12289	0.0392801	0.0513719	-0.0062639
	288.2	0.0713983	0.0700705	0.0249757	0.0178606	0.0120068	0.00232972	0.00587293		288.2	0.193761	0.181321	0.081444	0.0949301	0.0226926	0.0231924	0.00733363		248.4	0.224613	0.205868	0.118106	0.123097	0.0390791	0.0514786	-0.0062503
	288.4	0.07082	0.0702082	0.0242447	0.0178995	0.0112114	0.00233496	0.00609589		288.4	0.193934	0.181522	0.0817908	0.0951015	0.0217179	0.0232411	0.00774148		248.6	0.225594	0.206038	0.118434	0.123304	0.0396399	0.0515852	-0.0060148
	288.6	0.0712369	0.0703458	0.0239449	0.0179383	0.0103272	0.0023402	0.0058518		288.6	0.193537	0.181722	0.0815513	0.0952727	0.020943	0.0232897	0.00788368		248.8	0.225569	0.206208	0.117597	0.12351	0.0394102	0.0516918	-0.0062435
	288.8	0.0715054	0.0704832	0.0232865	0.0179772	0.00978457	0.00234544	0.00593625		288.8	0.193205	0.181922	0.0814216	0.0954437	0.0207171	0.0233383	0.00756727		249	0.225887	0.206377	0.117676	0.123716	0.0399782	0.0517983	-0.0064382
	289	0.0712261	0.0706206	0.0228019	0.018016	0.00936551	0.00235068	0.0064582		289	0.193239	0.18212	0.0819311	0.0956146	0.020969	0.0233869	0.00836533		249.2	0.226365	0.206545	0.117559	0.123921	0.040583	0.0519048	-0.0070275
	289.2	0.0718544	0.0707578	0.0229285	0.0180548	0.00909273	0.00235592	0.00706973		289.2	0.192976	0.182319	0.0821449	0.0957852	0.0213108	0.0234355	0.00847112		249.4	0.226264	0.206712	0.11738	0.124127	0.0398311	0.0520112	-0.0073414
	289.4	0.0722648	0.0708949	0.0230484	0.0180936	0.00935612	0.00236115	0.00650868		289.4	0.193934	0.182516	0.0826768	0.0959556	0.0223319	0.023484	0.00723427		249.6	0.22618	0.206879	0.117358	0.124332	0.0400951	0.0521176	-0.0081901
	289.6	0.0717619	0.071032	0.0232154	0.0181324	0.00901963	0.00236639	0.00787464		289.6	0.194226	0.182713	0.0825389	0.0961258	0.0223141	0.0235325	0.00877633		249.8	0.226261	0.207045	0.11824	0.124536	0.0406434	0.0522239	-0.008826
	289.8	0.0727898	0.0711689	0.0232223	0.0181712	0.00868458	0.00237162	0.00860436		289.8	0.193876	0.182909	0.0827172	0.0962959	0.022103	0.023581	0.00916802		250	0.225939	0.20721	0.117795	0.124741	0.0409533	0.0523301	-0.0092316
	290	0.0728685	0.0713058	0.0238418	0.0182099	0.00966332	0.00237686	0.00804282		290	0.194657	0.183105	0.0833374	0.0964658	0.0230531	0.0236295	0.00923239		250.2	0.226347	0.207375	0.118325	0.124945	0.0420982	0.0524363	-0.0092476
	290.2	0.07289	0.0714425	0.0231597	0.0182487	0.00941574	0.00238209	0.00855385		290.2	0.194298	0.1833	0.083274	0.0966354	0.0228127	0.023678	0.00994596		250.4	0.225709	0.207539	0.118653	0.125149	0.0421272	0.0525424	-0.0095572
	290.4	0.0724617	0.0715791	0.0229771	0.0182874	0.00938134	0.00238732	0.00795216		290.4	0.194266	0.183495	0.0826963	0.0968049	0.0223766	0.0237264	0.0090523		250.6	0.225408	0.207702	0.118048	0.125352	0.0420674	0.0526485	-0.0096828
	290.6	0.0727458	0.0717156	0.023852	0.0183262	0.0104371	0.00239256	0.00782462		290.6	0.195123	0.183689	0.0835234	0.0969742	0.0230003	0.0237748	0.00935141		250.8	0.225402	0.207865	0.118466	0.125556	0.0430063	0.0527546	-0.0095621
	290.8	0.0728821	0.0718521	0.0245753	0.0183649	0.0105893	0.00239779	0.0078381		290.8	0.195189	0.183882	0.0838719	0.0971433	0.0224793	0.0238232	0.00850675		251	0.226018	0.208027	0.119184	0.125759	0.0433849	0.0528605	-0.0093897
	291	0.0731406	0.0719884	0.0254319	0.0184036	0.0114706	0.00240302	0.00692909		291	0.195976	0.184075	0.0843772	0.0973123	0.0233851	0.0238715	0.00737477		251.2	0.22629	0.208188	0.119715	0.125961	0.0435514	0.0529665	-0.0091028
	291.2	0.0728897	0.0721246	0.0253582	0.0184423	0.011372	0.00240825	0.00662201		291.2	0.196387	0.184267	0.0844669	0.097481	0.0232444	0.0239199	0.00771509		251.4	0.227096	0.208349	0.120525	0.126164	0.0442455	0.0530723	-0.0087204
	291.4	0.0733522	0.0722607	0.0265277	0.018481	0.0117165	0.00241348	0.0065539		291.4	0.196989	0.184459	0.0849101	0.0976495	0.0231265	0.0239682	0.00718905		251.6	0.227476	0.208509	0.120432	0.126366	0.043833	0.0531782	-0.0090359
	291.6	0.0736336	0.0723967	0.0268605	0.0185197	0.0120717	0.00241871	0.0056949		291.6	0.197801	0.18465	0.0849512	0.0978179	0.0229765	0.0240165	0.00680086		251.8	0.227848	0.208668	0.12053	0.126568	0.0437822	0.0532839	-0.0083554
	291.8	0.0741885	0.0725326	0.0276365	0.0185583	0.0122184	0.00242393	0.00593419		291.8	0.198491	0.18484	0.0857793	0.0979861	0.0229524	0.0240648	0.00700977		252	0.22808	0.208827	0.121771	0.126769	0.0436674	0.0533896	-0.0083081
	292	0.0736834	0.0726684	0.0279823	0.018597	0.0120612	0.00242916	0.00566172		292	0.198926	0.18503	0.0857532	0.098154	0.023125	0.024113	0.00700885		252.2	0.228498	0.208985	0.121725	0.12697	0.0431115	0.0534953	-0.0084408
	292.2	0.0731002	0.0728042	0.0275796	0.0186356	0.0114483	0.00243439	0.00580993		292.2	0.199294	0.185219	0.0859912	0.0983218	0.0227154	0.0241613	0.00766056		252.4	0.229486	0.209142	0.122749	0.127171	0.0433964	0.0536008	-0.0083846
	292.4	0.0727588	0.0729398	0.0273669	0.0186742	0.0103815	0.00243961	0.00570669		292.4	0.199078	0.185408	0.0856532	0.0984894	0.0215855	0.0242095	0.00826303		252.6	0.230008	0.209299	0.122431	0.127372	0.0434095	0.0537064	-0.0079403
	292.6	0.073158	0.0730753	0.0268911	0.0187129	0.0100509	0.00244484	0.00475413		292.6	0.199442	0.185596	0.0852879	0.0986568	0.0215395	0.0242577	0.00747678		252.8	0.230118	0.209455	0.12235	0.127573	0.0435401	0.0538119	-0.0075336
	292.8	0.0728966	0.0732107	0.0263075	0.0187515	0.0100147	0.00245006	0.00523522		292.8	0.199424	0.185783	0.0862718	0.0988241	0.0217656	0.0243058	0.00781719		253	0.2311	0.20961	0.123333	0.127773	0.0440266	0.0539173	-0.0070608
	293	0.0727462	0.073346	0.0261873	0.0187901	0.0096393	0.00245528	0.00473671		293	0.199276	0.18597	0.0868706	0.0989911	0.02194	0.024354	0.00764932		253.2	0.231368	0.209765	0.122877	0.127972	0.0439121	0.0540227	-0.0067646
	293.2	0.0725596	0.0734812	0.0255291	0.0188286	0.00944276	0.0024605	0.00448248		293.2	0.199449	0.186156	0.0867513	0.099158	0.0222364	0.0244021	0.00702608		253.4	0.231394	0.209919	0.123006	0.128172	0.0434815	0.054128	-0.0063897
	293.4	0.0727879	0.0736163	0.0260452	0.0188672	0.00968933	0.00246573	0.0047241		293.4	0.200514	0.186342	0.087496	0.0993246	0.022364	0.0244502	0.00730592		253.6	0.231798	0.210072	0.123134	0.128371	0.0438578	0.0542333	-0.0067552
	293.6	0.0730671	0.0737513	0.0255148	0.0189058	0.00927868	0.00247095	0.00560756		293.6	0.199806	0.186527	0.0870228	0.0994911	0.0219787	0.0244983	0.00749323		253.8	0.232318	0.210225	0.123292	0.12857	0.0438911	0.0543385	-0.0063075
	293.8	0.0738404	0.0738862	0.0255229	0.0189443	0.00988943	0.00247617	0.00522594		293.8	0.200249	0.186712	0.0878879	0.0996574	0.0226855	0.0245463	0.0066015		254	0.232392	0.210377	0.122922	0.128769	0.0436313	0.0544437	-0.006309
	294	0.0740668	0.074021	0.0262127	0.0189829	0.0106855	0.00248139	0.00589761		294	0.200227	0.186896	0.0883733	0.0998235	0.0232945	0.0245944	0.0075109		254.2	0.232686	0.210529	0.122913	0.128967	0.0433579	0.0545488	-0.0062304
	294.2	0.074666	0.0741557	0.0248976	0.0190214	0.010163	0.00248661	0.00625672		294.2	0.199716	0.187079	0.0878957	0.0999895	0.0232618	0.0246424	0.00705765		254.4	0.232197	0.21068	0.123322	0.129165	0.0433252	0.0546538	-0.0066915
	294.4	0.0751363	0.0742903	0.0254893	0.0190599	0.0111019	0.00249182	0.00579405		294.4	0.199866	0.187262	0.0885216	0.100155	0.0237294	0.0246904	0.00637333		254.6	0.232451	0.21083	0.123132	0.129363	0.043984	0.0547588	-0.0069802
	294.6	0.0757983	0.0744247	0.0258157	0.0190984	0.011465	0.00249704	0.00676264		294.6	0.199469	0.187444	0.0892599	0.100321	0.0236256	0.0247383	0.00719908		254.8	0.232489	0.21098	0.123616	0.129561	0.0442352	0.0548638	-0.006833
	294.8	0.0762503	0.0745592	0.0260946	0.0191369	0.0120659	0.00250226	0.00666057		294.8	0.199726	0.187626	0.0897895	0.100486	0.024706	0.0247863	0.00644818		255	0.232697	0.211129	0.123992	0.129758	0.044463	0.0549687	-0.0069991
	295	0.0763319	0.0746934	0.0264636	0.0191754	0.013168	0.00250747	0.00651323		295	0.200639	0.187807	0.0899348	0.100651	0.0253131	0.0248342	0.0073291		255.2	0.232957	0.211277	0.123988	0.129955	0.0444076	0.0550735	-0.0070557
	295.2	0.0763124	0.0748276	0.0259865	0.0192139	0.0128194	0.00251269	0.00674706		295.2	0.200479	0.187988	0.089555	0.100816	0.0247646	0.0248821	0.00779233		255.4	0.233303	0.211425	0.123965	0.130152	0.0446545	0.0551783	-0.0072015
	295.4	0.0762245	0.0749617	0.0260025	0.0192523	0.0127455	0.0025179	0.00621256		295.4	0.200645	0.188168	0.0891694	0.100981	0.0246778	0.02493	0.0071594		255.6	0.233178	0.211572	0.124219	0.130348	0.0444848	0.055283	-0.0073083
	295.6	0.0756309	0.0750957	0.0259388	0.0192908	0.0123277	0.00252311	0.00656657		295.6	0.201108	0.188347	0.0885967	0.101146	0.0244372	0.0249778	0.0084396		255.8	0.233315	0.211719	0.125018	0.130544	0.0450008	0.0553877	-0.007183
	295.8	0.0762835	0.0752296	0.0260825	0.0193292	0.0121161	0.00252833	0.00710727		295.8	0.201723	0.188526	0.0888379	0.10131	0.024604	0.0250257	0.00858495		256	0.232605	0.211865	0.124943	0.13074	0.0439679	0.0554923	-0.0071003
	296	0.0747538	0.0753634	0.0256479	0.0193676	0.0114371	0.00253354	0.00726233		296	0.201267	0.188705	0.0882128	0.101474	0.0242853	0.0250735	0.00967209		256.2	0.232319	0.21201	0.124676	0.130936	0.0436668	0.0555969	-0.0075237
	296.2	0.0746653	0.0754971	0.0258854	0.0194061	0.0112214	0.00253875	0.0078804		296.2	0.201513	0.188883	0.0884974	0.101639	0.0235223	0.0251213	0.0106796		256.4	0.232342	0.212155	0.124987	0.131131	0.0438508	0.0557014	-0.0068241
	296.4	0.0745321	0.0756307	0.0254084	0.0194445	0.0109495	0.00254396	0.00713928		296.4	0.201723	0.18906	0.0882885	0.101802	0.0228242	0.025169	0.00963922		256.6	0.232925	0.212299	0.125478	0.131326	0.0441796	0.0558058	-0.0061989
	296.6	0.0733707	0.0757642	0.0247426	0.0194828	0.010703	0.00254917	0.00687145		296.6	0.202035	0.189237	0.088414	0.101966	0.0228391	0.0252168	0.0100359		256.8	0.233504	0.212442	0.125569	0.131521	0.0447297	0.0559102	-0.0059462
	296.8	0.0725231	0.0758975	0.0241742	0.0195212	0.010509	0.00255438	0.00686158		296.8	0.201689	0.189413	0.0884836	0.10213	0.0223703	0.0252645	0.0103786		257	0.233841	0.212585	0.125829	0.131715	0.0446636	0.0560146	-0.0060344
	297	0.0723289	0.0760308	0.0242925	0.0195596	0.0104667	0.00255959	0.00596423		297	0.201966	0.189589	0.0885034	0.102293	0.022083	0.0253122	0.00948091		257.2	0.2335	0.212728	0.125452	0.131909	0.0445161	0.0561189	-0.0061789
	297.2	0.0719859	0.076164	0.024216	0.0195979	0.0103094	0.00256479	0.00613251		297.2	0.202245	0.189764	0.0886703	0.102456	0.0218591	0.0253599	0.00990609		257.4	0.233537	0.212869	0.125382	0.132103	0.0445614	0.0562231	-0.006348
	297.4	0.072817	0.0762971	0.0251081	0.0196363	0.0102656	0.00257	0.00550743		297.4	0.202718	0.189938	0.0887846	0.102619	0.0219564	0.0254076	0.00872256		257.6	0.233409	0.213011	0.125378	0.132297	0.0442119	0.0563273	-0.0055704
	297.6	0.0725376	0.0764301	0.0241327	0.0196746	0.0103425	0.00257521	0.00508952		297.6	0.202507	0.190113	0.0882829	0.102782	0.0215337	0.0254552	0.00840804		257.8	0.233582	0.213151	0.125062	0.13249	0.0442913	0.0564314	-0.00557
	297.8	0.0727806	0.076563	0.0250426	0.019713	0.0108154	0.00258041	0.00567092		297.8	0.202959	0.190286	0.0891903	0.102945	0.0214245	0.0255028	0.00841241		258	0.234146	0.213291	0.125503	0.132683	0.0451315	0.0565355	-0.0058748
	298	0.0734229	0.0766958	0.0247845	0.0197513	0.0107275	0.00258562	0.00599271		298	0.202465	0.190459	0.0889684	0.103107	0.0216218	0.0255504	0.00784313		258.2	0.234812	0.21343	0.125458	0.132876	0.045307	0.0566395	-0.0058349
	298.2	0.0744479	0.0768285	0.0243463	0.0197896	0.0113225	0.00259082	0.00506892		298.2	0.203296	0.190631	0.0898574	0.103269	0.0224705	0.025598	0.00721822		258.4	0.235053	0.213569	0.125919	0.133069	0.045738	0.0567435	-0.0059422
	298.4	0.0752211	0.076961	0.0251996	0.0198279	0.0118842	0.00259602	0.00518916		298.4	0.203055	0.190803	0.0904114	0.103431	0.0224463	0.0256455	0.00735229		258.6	0.236215	0.213708	0.126038	0.133261	0.0461449	0.0568474	-0.0062681
	298.6	0.0764111	0.0770935	0.0253759	0.0198661	0.0118749	0.00260123	0.00573528		298.6	0.2037	0.190975	0.0913626	0.103593	0.0229857	0.025693	0.00804589		258.8	0.236641	0.213845	0.126339	0.133453	0.0463121	0.0569513	-0.0063499
	298.8	0.077348	0.0772259	0.0257577	0.0199044	0.0122522	0.00260643	0.00605803		298.8	0.204426	0.191146	0.0920298	0.103755	0.0236948	0.0257406	0.00814703		259	0.237172	0.213982	0.126527	0.133645	0.0470928	0.0570551	-0.0061101
	299	0.0775813	0.0773582	0.0258952	0.0199427	0.011528	0.00261163	0.00666316		299	0.20495	0.191316	0.0920721	0.103917	0.0235335	0.025788	0.00890973		259.2	0.237328	0.214119	0.126233	0.133836	0.046731	0.0571589	-0.0066039
	299.2	0.0784853	0.0774904	0.0254474	0.0199809	0.0114118	0.00261683	0.00690896		299.2	0.205075	0.191486	0.0922267	0.104078	0.0238905	0.0258355	0.008829		259.4	0.237393	0.214255	0.126459	0.134027	0.0469542	0.0572626	-0.0071099
	299.4	0.0796176	0.0776225	0.0262522	0.0200191	0.0116391	0.00262203	0.00702005		299.4	0.206132	0.191655	0.0926473	0.104239	0.0246354	0.0258829	0.00888197		259.6	0.237741	0.21439	0.12731	0.134218	0.0476291	0.0573663	-0.0073008
	299.6	0.0805005	0.0777545	0.0269367	0.0200574	0.0116976	0.00262723	0.00787479		299.6	0.206742	0.191824	0.0930434	0.1044	0.0251831	0.0259304	0.00964046		259.8	0.23738	0.214525	0.126811	0.134409	0.0471475	0.0574699	-0.0075361
	299.8	0.0814793	0.0778864	0.026781	0.0200956	0.0123337	0.00263242	0.00758762		299.8	0.207386	0.191992	0.093508	0.104561	0.0256326	0.0259778	0.00902718		260	0.236845	0.214659	0.126986	0.134599	0.0465536	0.0575734	-0.0076665
	300	0.0807897	0.0780182	0.0271605	0.0201338	0.0124977	0.00263762	0.00818801		300	0.20768	0.19216	0.0935037	0.104722	0.0252528	0.0260251	0.00997003		260.2	0.237531	0.214793	0.127668	0.134789	0.0464325	0.0576769	-0.0078768
	300.2	0.0813901	0.0781499	0.027106	0.020172	0.0127541	0.00264282	0.00756924		300.2	0.208352	0.192327	0.0931612	0.104882	0.0252846	0.0260725	0.00943854		260.4	0.237525	0.214926	0.128031	0.134979	0.0463279	0.0577803	-0.0078348
	300.4	0.0808196	0.0782815	0.0271442	0.0202101	0.0132717	0.00264801	0.00694258		300.4	0.209021	0.192494	0.0931566	0.105042	0.0261194	0.0261198	0.00926179		260.6	0.238428	0.215059	0.128685	0.135169	0.0473896	0.0578837	-0.0084269
	300.6	0.0803582	0.078413	0.0271927	0.0202483	0.0134748	0.00265321	0.0073098		300.6	0.20901	0.19266	0.0933314	0.105202	0.0264466	0.0261671	0.0103813		260.8	0.238203	0.215191	0.127955	0.135358	0.0468675	0.057987	-0.0087218
	300.8	0.0810193	0.0785444	0.027333	0.0202865	0.013614	0.0026584	0.00677738		300.8	0.209127	0.192826	0.0930819	0.105362	0.026541	0.0262144	0.00920662		261	0.238249	0.215322	0.128443	0.135547	0.0470194	0.0580903	-0.0086313
	301	0.0808194	0.0786757	0.0277845	0.0203246	0.0138792	0.00266359	0.00568563		301	0.209895	0.192991	0.0931682	0.105522	0.0268617	0.0262617	0.00888329		261.2	0.2378	0.215453	0.128351	0.135735	0.0462556	0.0581935	-0.0084722
	301.2	0.0803366	0.0788069	0.0275648	0.0203627	0.0134286	0.00266879	0.00560293		301.2	0.209682	0.193155	0.0924446	0.105682	0.0260921	0.0263089	0.00925107		261.4	0.237284	0.215584	0.128065	0.135924	0.0459171	0.0582967	-0.0077711
	301.4	0.080518	0.078938	0.027809	0.0204009	0.0139815	0.00267398	0.00427632		301.4	0.210343	0.193319	0.0924173	0.105841	0.0265162	0.0263561	0.00761269		261.6	0.237213	0.215714	0.128275	0.136112	0.0458646	0.0583999	-0.0067786
	301.6	0.0794967	0.079069	0.0275219	0.020439	0.0140802	0.00267917	0.0051129		301.6	0.21039	0.193483	0.0922851	0.106	0.0258566	0.0264033	0.00854085		261.8	0.237122	0.215843	0.127889	0.1363	0.0462011	0.0585029	-0.0072636
	301.8	0.0795271	0.0791999	0.0280046	0.0204771	0.0134492	0.00268436	0.00528265		301.8	0.210325	0.193646	0.0923669	0.106159	0.0258296	0.0264505	0.00784839		262	0.237782	0.215972	0.128173	0.136488	0.0459823	0.0586059	-0.0070196
	302	0.0793445	0.0793307	0.0279079	0.0205151	0.0138549	0.00268955	0.00450935		302	0.210969	0.193809	0.0925861	0.106318	0.0262881	0.0264977	0.00731504		262.2	0.237158	0.2161	0.128034	0.136675	0.0448499	0.0587089	-0.0068103
	302.2	0.0796169	0.0794614	0.0280375	0.0205532	0.0139789	0.00269474	0.00511987		302.2	0.211399	0.193971	0.093598	0.106477	0.0264145	0.0265448	0.00855959		262.4	0.236986	0.216228	0.128458	0.136862	0.0448619	0.0588118	-0.0067004
	302.4	0.0799731	0.079592	0.0279356	0.0205913	0.0133851	0.00269993	0.00553463		302.4	0.211118	0.194133	0.0935915	0.106635	0.0260205	0.0265919	0.00801639		262.6	0.238231	0.216355	0.129258	0.137049	0.0449297	0.0589146	-0.0063789
	302.6	0.0805389	0.0797226	0.0284419	0.0206293	0.0135996	0.00270511	0.00606377		302.6	0.21173	0.194294	0.0951507	0.106794	0.0265898	0.026639	0.00883289		262.8	0.23831	0.216482	0.129963	0.137236	0.0451903	0.0590174	-0.0062264
	302.8	0.0807141	0.079853	0.0281195	0.0206674	0.0124818	0.0027103	0.00690566		302.8	0.210795	0.194454	0.0952932	0.106952	0.0255712	0.0266861	0.0092562		263	0.238708	0.216608	0.130137	0.137422	0.0456275	0.0591202	-0.005687
	303	0.0811422	0.0799833	0.0286308	0.0207054	0.0129583	0.00271549	0.00683561		303	0.211128	0.194614	0.0959926	0.10711	0.0263293	0.0267332	0.00907729		263.2	0.239331	0.216733	0.130162	0.137608	0.0456468	0.0592229	-0.0064033
	303.2	0.0813447	0.0801135	0.0283373	0.0207434	0.0131544	0.00272067	0.00756524		303.2	0.211519	0.194774	0.0964163	0.107268	0.0262456	0.0267802	0.00983227		263.4	0.240057	0.216858	0.130798	0.137794	0.0464338	0.0593255	-0.0062219
	303.4	0.0818194	0.0802437	0.0282541	0.0207814	0.0126227	0.00272586	0.00766945		303.4	0.211245	0.194933	0.0964991	0.107425	0.0257338	0.0268272	0.00973065		263.6	0.241205	0.216983	0.131492	0.137979	0.0468129	0.0594281	-0.005679
	303.6	0.0818368	0.0803737	0.0275648	0.0208194	0.0119283	0.00273104	0.0075989		303.6	0.211114	0.195092	0.0967237	0.107583	0.0255326	0.0268742	0.00962718		263.8	0.241584	0.217107	0.131362	0.138164	0.0468626	0.0595307	-0.005634
	303.8	0.0820281	0.0805036	0.026912	0.0208574	0.0117697	0.00273622	0.00780249		303.8	0.211293	0.19525	0.0965965	0.10774	0.0247547	0.0269212	0.00976744		264	0.242055	0.217231	0.131925	0.138349	0.0474265	0.0596332	-0.0055275
	304	0.081856	0.0806334	0.0263673	0.0208954	0.0115066	0.00274141	0.00770627		304	0.211211	0.195408	0.0960136	0.107897	0.0246909	0.0269681	0.00941306		264.2	0.242578	0.217354	0.131914	0.138534	0.0475177	0.0597356	-0.0053112
	304.2	0.081894	0.0807632	0.0254818	0.0209334	0.0114493	0.00274659	0.00725511		304.2	0.210854	0.195565	0.0955039	0.108054	0.0247674	0.027015	0.00864844		264.4	0.243346	0.217476	0.132829	0.138719	0.0489376	0.059838	-0.0056594
	304.4	0.0818315	0.0808928	0.0256046	0.0209713	0.0113088	0.00275177	0.00782376		304.4	0.210701	0.195721	0.0953357	0.108211	0.0247874	0.0270619	0.00909193		264.6	0.244085	0.217598	0.13298	0.138903	0.0496966	0.0599403	-0.0058001
	304.6	0.0820508	0.0810224	0.025039	0.0210093	0.0105407	0.00275695	0.00816911		304.6	0.210197	0.195878	0.0944095	0.108367	0.02424	0.0271088	0.00900101		264.8	0.243935	0.21772	0.132493	0.139087	0.0492327	0.0600426	-0.0056075
	304.8	0.0823278	0.0811518	0.0249451	0.0210472	0.0103521	0.00276213	0.00858408		304.8	0.210799	0.196033	0.0939775	0.108524	0.0242122	0.0271556	0.00851602		265	0.243808	0.217841	0.132779	0.13927	0.0493602	0.0601448	-0.0057954
	305	0.0815044	0.0812812	0.0247558	0.0210851	0.00975982	0.00276731	0.00814821		305	0.211008	0.196189	0.0929834	0.10868	0.023685	0.0272025	0.00848465		265.2	0.243306	0.217961	0.132429	0.139454	0.0487746	0.060247	-0.0061665
	305.2	0.0814828	0.0814104	0.0242713	0.021123	0.00941167	0.00277248	0.00813451		305.2	0.211107	0.196343	0.0928676	0.108836	0.0234042	0.0272493	0.0077479		265.4	0.243244	0.218081	0.132957	0.139637	0.0495937	0.0603491	-0.0062598
	305.4	0.0815756	0.0815396	0.0245542	0.0211609	0.00980504	0.00277766	0.0081573		305.4	0.211364	0.196498	0.0930762	0.108992	0.0237309	0.0272961	0.00761145		265.6	0.243324	0.2182	0.133141	0.13982	0.0499451	0.0604511	-0.0063696
	305.6	0.0815372	0.0816686	0.0246801	0.0211988	0.00979118	0.00278284	0.00887112		305.6	0.212008	0.196652	0.0927809	0.109147	0.0235282	0.0273429	0.00832947		265.8	0.242755	0.218319	0.133173	0.140002	0.0494822	0.0605531	-0.0068128
	305.8	0.081726	0.0817976	0.0249929	0.0212367	0.0097979	0.00278801	0.00822647		305.8	0.212672	0.196805	0.092917	0.109303	0.023741	0.0273896	0.0074353		266	0.2422	0.218438	0.133064	0.140185	0.0487185	0.0606551	-0.0070743
	306	0.0820225	0.0819264	0.0260716	0.0212745	0.0107389	0.00279319	0.00850697		306	0.214187	0.196958	0.0936925	0.109458	0.0243083	0.0274363	0.00795482		266.2	0.241821	0.218556	0.133607	0.140367	0.0486958	0.060757	-0.0073297
	306.2	0.0823142	0.0820552	0.0263105	0.0213124	0.0107638	0.00279836	0.00875811		306.2	0.21397	0.19711	0.0940265	0.109614	0.0247746	0.027483	0.008017		266.4	0.242195	0.218673	0.134348	0.140549	0.048821	0.0608589	-0.0077329
	306.4	0.0828658	0.0821839	0.0273712	0.0213502	0.0115414	0.00280353	0.00774558		306.4	0.214938	0.197262	0.0946208	0.109769	0.0257145	0.0275297	0.00734006		266.6	0.242315	0.21879	0.135111	0.14073	0.0488297	0.0609607	-0.007581
	306.6	0.0828843	0.0823124	0.0287263	0.0213881	0.0121169	0.00280871	0.00856865		306.6	0.215761	0.197414	0.0954067	0.109923	0.0256153	0.0275764	0.00866526		266.8	0.242568	0.218907	0.135649	0.140912	0.0489431	0.0610624	-0.008235
	306.8	0.082996	0.0824409	0.028454	0.0214259	0.0119523	0.00281388	0.00806351		306.8	0.215833	0.197565	0.0952586	0.110078	0.0251094	0.027623	0.00816919		267	0.242674	0.219023	0.135394	0.141093	0.0489203	0.0611641	-0.0083173
	307	0.0830365	0.0825693	0.0295471	0.0214637	0.0131852	0.00281905	0.00728164		307	0.216799	0.197715	0.0961829	0.110232	0.0256811	0.0276697	0.00753902		267.2	0.243202	0.219139	0.13591	0.141273	0.0487795	0.0612657	-0.0085904
	307.2	0.0825245	0.0826976	0.0290646	0.0215015	0.0123126	0.00282422	0.00788571		307.2	0.216997	0.197865	0.0962713	0.110387	0.0245258	0.0277163	0.00853372		267.4	0.243824	0.219254	0.136341	0.141454	0.0486313	0.0613673	-0.0077979
	307.4	0.0831704	0.0828258	0.028796	0.0215393	0.0121831	0.00282939	0.00717752		307.4	0.216666	0.198015	0.0961799	0.110541	0.0243664	0.0277628	0.00800213		267.6	0.24436	0.219368	0.136382	0.141634	0.048258	0.0614689	-0.0070251
	307.6	0.0831001	0.0829539	0.0289372	0.0215771	0.0126774	0.00283456	0.00702818		307.6	0.217509	0.198164	0.0972326	0.110695	0.024936	0.0278094	0.00832839		267.8	0.24467	0.219482	0.135838	0.141814	0.0486991	0.0615704	-0.0065928
	307.8	0.0833291	0.0830819	0.0284077	0.0216148	0.0128885	0.00283973	0.00723244		307.8	0.216944	0.198313	0.0975305	0.110849	0.0246629	0.0278559	0.0078706		268	0.244649	0.219596	0.135446	0.141994	0.0485255	0.0616718	-0.0056187
	308	0.0831742	0.0832098	0.0278899	0.0216526	0.0128603	0.00284489	0.00715415		308	0.21667	0.198461	0.0974029	0.111002	0.0250513	0.0279024	0.00689315		268.2	0.245342	0.219709	0.135546	0.142174	0.0488009	0.0617732	-0.0049457
	308.2	0.0829964	0.0833376	0.0281633	0.0216903	0.0126021	0.00285006	0.0077589		308.2	0.216535	0.198609	0.0977507	0.111156	0.0248422	0.0279489	0.0079209		268.4	0.24594	0.219822	0.136433	0.142353	0.0490436	0.0618745	-0.0052223
	308.4	0.0832979	0.0834653	0.0276692	0.021728	0.0117098	0.00285523	0.00853436		308.4	0.216115	0.198756	0.097237	0.111309	0.0247734	0.0279954	0.00807395		268.6	0.245972	0.219934	0.136254	0.142532	0.0486502	0.0619758	-0.0049149
	308.6	0.0830085	0.0835929	0.0270447	0.0217658	0.011462	0.00286039	0.00873411		308.6	0.216136	0.198903	0.0975595	0.111462	0.0249833	0.0280419	0.00780249		268.8	0.246222	0.220046	0.136178	0.142711	0.0485796	0.062077	-0.0052
	308.8	0.0834568	0.0837204	0.0269602	0.0218035	0.0113337	0.00286556	0.00961608		308.8	0.21595	0.199049	0.0977247	0.111615	0.0253904	0.0280883	0.00823718		269	0.24613	0.220157	0.136267	0.142889	0.0488775	0.0621782	-0.005588
	309	0.084111	0.0838478	0.0263997	0.0218412	0.0112485	0.00287072	0.00850526		309	0.215678	0.199195	0.0975924	0.111768	0.0258627	0.0281347	0.00730647		269.2	0.246513	0.220268	0.136524	0.143067	0.0498073	0.0622793	-0.0057499
	309.2	0.0847323	0.0839752	0.0262823	0.0218788	0.0115517	0.00287588	0.00863228		309.2	0.215911	0.199341	0.0982319	0.11192	0.0264536	0.0281811	0.00754307		269.4	0.247013	0.220378	0.137079	0.143245	0.050886	0.0623804	-0.0056387
	309.4	0.0851769	0.0841024	0.0260581	0.0219165	0.0115298	0.00288104	0.00885112		309.4	0.215882	0.199486	0.0980114	0.112073	0.0259018	0.0282274	0.00825257		269.6	0.246834	0.220488	0.136774	0.143423	0.0506266	0.0624814	-0.0060463
	309.6	0.0853805	0.0842295	0.0259491	0.0219542	0.0121	0.00288621	0.00822977		309.6	0.216918	0.19963	0.0983705	0.112225	0.0264057	0.0282738	0.00787645		269.8	0.247283	0.220598	0.137657	0.143601	0.050904	0.0625823	-0.0062873
	309.8	0.085163	0.0843566	0.0261496	0.0219918	0.0113303	0.00289137	0.00815445		309.8	0.216874	0.199774	0.0985245	0.112377	0.0261435	0.0283201	0.00781422		270	0.247276	0.220707	0.138339	0.143778	0.0516549	0.0626832	-0.0068094
	310	0.0857545	0.0844835	0.0266613	0.0220295	0.0110321	0.00289653	0.00762729		310	0.217431	0.199918	0.0986095	0.112529	0.0266435	0.0283664	0.00785934		270.2	0.247637	0.220815	0.138863	0.143955	0.0518436	0.0627841	-0.0072275
	310.2	0.0851672	0.0846104	0.0263342	0.0220671	0.0109643	0.00290169	0.00656543		310.2	0.21765	0.200061	0.0981319	0.112681	0.0268632	0.0284127	0.00699988		270.4	0.246908	0.220924	0.139025	0.144131	0.0520112	0.0628849	-0.0077693
	310.4	0.0851206	0.0847371	0.0275298	0.0221047	0.0116703	0.00290684	0.00626521		310.4	0.218798	0.200204	0.098335	0.112832	0.0266559	0.028459	0.00736895		270.6	0.246548	0.221031	0.139573	0.144308	0.0526318	0.0629857	-0.0081283
	310.6	0.0852202	0.0848638	0.0280462	0.0221423	0.0115683	0.002912	0.00636177		310.6	0.219832	0.200347	0.0980324	0.112984	0.0262005	0.0285052	0.00749873		270.8	0.246839	0.221138	0.139428	0.144484	0.0522076	0.0630864	-0.0086234
	310.8	0.0853302	0.0849903	0.0280918	0.0221799	0.0120316	0.00291716	0.00504385		310.8	0.220191	0.200488	0.0980854	0.113135	0.0261399	0.0285514	0.00638855		271	0.246498	0.221245	0.139383	0.14466	0.0521233	0.063187	-0.0083557
	311	0.0855145	0.0851168	0.0294758	0.0222175	0.0125536	0.00292232	0.00523934		311	0.221014	0.20063	0.0987266	0.113286	0.0259774	0.0285976	0.00684473		271.2	0.246802	0.221351	0.139686	0.144836	0.0513953	0.0632876	-0.0080199
	311.2	0.0857066	0.0852432	0.0296159	0.0222551	0.0127448	0.00292747	0.00561851		311.2	0.2218	0.200771	0.0989747	0.113437	0.0262749	0.0286438	0.00707072		271.4	0.24708	0.221457	0.139342	0.145011	0.0510966	0.0633882	-0.0078359
	311.4	0.0856555	0.0853695	0.0297304	0.0222926	0.0132011	0.00293263	0.0053099		311.4	0.222204	0.200912	0.0990296	0.113588	0.0261173	0.0286899	0.00666448		271.6	0.246669	0.221563	0.139177	0.145186	0.050841	0.0634887	-0.0075518
	311.6	0.0850505	0.0854956	0.0299861	0.0223302	0.0130512	0.00293778	0.00501637		311.6	0.222768	0.201052	0.0999684	0.113738	0.0263012	0.0287361	0.00687484		271.8	0.246878	0.221668	0.138917	0.145361	0.0508155	0.0635891	-0.0070593
	311.8	0.0852173	0.0856217	0.0295244	0.0223677	0.0129524	0.00294293	0.00517601		311.8	0.222203	0.201192	0.0997599	0.113889	0.026198	0.0287822	0.00699614		272	0.246382	0.221772	0.138705	0.145536	0.0507668	0.0636895	-0.0061121
	312	0.0848144	0.0857477	0.0300445	0.0224053	0.0129396	0.00294809	0.00595239		312	0.222464	0.201331	0.100043	0.114039	0.0263555	0.0288283	0.00788653		272.2	0.246789	0.221876	0.138658	0.145711	0.0509404	0.0637898	-0.0057266
	312.2	0.0848533	0.0858736	0.030089	0.0224428	0.0127402	0.00295324	0.00705013		312.2	0.221992	0.20147	0.100193	0.114189	0.0265298	0.0288743	0.00862058		272.4	0.246563	0.22198	0.138588	0.145885	0.0502897	0.0638901	-0.0054502
	312.4	0.0851136	0.0859994	0.0294629	0.0224803	0.0127353	0.00295839	0.00722797		312.4	0.221633	0.201608	0.100049	0.114339	0.0269175	0.0289204	0.00778103		272.6	0.246857	0.222083	0.138409	0.146059	0.0508603	0.0639904	-0.0051228
	312.6	0.0849712	0.0861251	0.0298342	0.0225178	0.0128866	0.00296354	0.00799378		312.6	0.221231	0.201746	0.100684	0.114489	0.0272863	0.0289664	0.00874833		272.8	0.247191	0.222186	0.138204	0.146232	0.0512118	0.0640906	-0.0051377
	312.8	0.0859963	0.0862508	0.0296551	0.0225553	0.0126598	0.00296869	0.00853955		312.8	0.220893	0.201884	0.100521	0.114638	0.0276353	0.0290124	0.00921829		273	0.247382	0.222289	0.138027	0.146406	0.0515773	0.0641907	-0.0049946
	313	0.0858672	0.0863763	0.028948	0.0225928	0.0131289	0.00297384	0.00796326		313	0.220628	0.202021	0.101005	0.114788	0.0281793	0.0290584	0.00873429		273.2	0.247803	0.222391	0.138115	0.146579	0.0519422	0.0642908	-0.0051578
	313.2	0.0858997	0.0865017	0.0287895	0.0226302	0.0121734	0.00297899	0.00935924		313.2	0.219949	0.202158	0.101015	0.114937	0.0275541	0.0291044	0.00984482		273.4	0.248322	0.222492	0.138534	0.146752	0.0523711	0.0643908	-0.005144
	313.4	0.0863116	0.0866271	0.0280955	0.0226677	0.0117197	0.00298413	0.00922636		313.4	0.219843	0.202294	0.101262	0.115086	0.0271772	0.0291503	0.00931149		273.6	0.249069	0.222593	0.139239	0.146925	0.052899	0.0644908	-0.0051447
	313.6	0.0858144	0.0867523	0.0278774	0.0227051	0.0115697	0.00298928	0.00927365		313.6	0.219408	0.20243	0.101608	0.115235	0.0272438	0.0291962	0.00946671		273.8	0.250096	0.222694	0.140353	0.147097	0.0532834	0.0645907	-0.0046377
	313.8	0.0860006	0.0868774	0.027075	0.0227425	0.0102605	0.00299443	0.00942669		313.8	0.218417	0.202566	0.101463	0.115384	0.0264863	0.0292421	0.00944124		274	0.25007	0.222794	0.140369	0.147269	0.053359	0.0646906	-0.0047253
	314	0.0866624	0.0870025	0.0271946	0.02278	0.0109259	0.00299957	0.00838745		314	0.218898	0.202701	0.101681	0.115532	0.0272406	0.029288	0.00834399		274.2	0.250148	0.222894	0.140741	0.147441	0.0529715	0.0647904	-0.0043924
	314.2	0.0857721	0.0871275	0.0275904	0.0228174	0.0111659	0.00300472	0.00869551		314.2	0.219259	0.202836	0.101635	0.11568	0.026745	0.0293338	0.00862419		274.4	0.250293	0.222994	0.141127	0.147613	0.0530561	0.0648902	-0.0044986
	314.4	0.0866628	0.0872523	0.0286409	0.0228548	0.0114602	0.00300986	0.00864214		314.4	0.219741	0.20297	0.102109	0.115829	0.0264301	0.0293797	0.00823692		274.6	0.250334	0.223093	0.14163	0.147785	0.0525291	0.0649899	-0.0043875
	314.6	0.0873	0.0873771	0.0290536	0.0228921	0.0116525	0.003015	0.00812396		314.6	0.220497	0.203104	0.102338	0.115977	0.026919	0.0294255	0.00755711		274.8	0.250538	0.223191	0.141879	0.147956	0.0518196	0.0650896	-0.0041869
	314.8	0.0872428	0.0875018	0.0297462	0.0229295	0.0119226	0.00302015	0.00855398		314.8	0.220574	0.203237	0.102748	0.116125	0.0264329	0.0294713	0.00765797		275	0.251237	0.22329	0.142732	0.148127	0.0523473	0.0651892	-0.0043673
	315	0.0874467	0.0876264	0.0298677	0.0229669	0.0114506	0.00302529	0.00846486		315	0.221096	0.20337	0.101819	0.116272	0.0258071	0.0295171	0.00712322		275.2	0.25087	0.223387	0.142747	0.148298	0.0518882	0.0652888	-0.0042591
	315.2	0.0870072	0.0877509	0.0292919	0.0230042	0.0110905	0.00303043	0.00838921		315.2	0.221529	0.203503	0.101158	0.11642	0.0251455	0.0295628	0.00709852		275.4	0.250957	0.223485	0.142654	0.148468	0.0519523	0.0653883	-0.0047517
	315.4	0.0866528	0.0878753	0.0293503	0.0230416	0.0107605	0.00303557	0.00796741		315.4	0.221588	0.203635	0.100443	0.116567	0.0244865	0.0296086	0.00775377		275.6	0.250976	0.223582	0.14312	0.148638	0.0518224	0.0654878	-0.0043606
	315.6	0.0868921	0.0879996	0.0293653	0.0230789	0.010781	0.00304071	0.00697167		315.6	0.222231	0.203767	0.100065	0.116715	0.0245524	0.0296543	0.00775217		275.8	0.25102	0.223678	0.143356	0.148809	0.0517811	0.0655872	-0.0039031
	315.8	0.0872849	0.0881238	0.0296032	0.0231162	0.0115296	0.00304585	0.00744031		315.8	0.223056	0.203898	0.100201	0.116862	0.0249961	0.0296999	0.00853102		276	0.250321	0.223775	0.142852	0.148978	0.0517975	0.0656865	-0.0036886
	316	0.0869304	0.0882479	0.0296879	0.0231535	0.0114179	0.00305099	0.00773709		316	0.223164	0.204029	0.0996984	0.117009	0.0245612	0.0297456	0.00851973		276.2	0.250395	0.22387	0.142327	0.149148	0.0511842	0.0657859	-0.0038988
	316.2	0.0872211	0.0883719	0.029732	0.0231908	0.0115844	0.00305612	0.0075519		316.2	0.223492	0.20416	0.0997315	0.117155	0.025277	0.0297913	0.00809451		276.4	0.250349	0.223966	0.14254	0.149317	0.0512429	0.0658851	-0.003531
	316.4	0.0877873	0.0884959	0.0302918	0.0232281	0.0119351	0.00306126	0.00720812		316.4	0.224589	0.20429	0.100743	0.117302	0.0258692	0.0298369	0.00842435		276.6	0.251156	0.224061	0.14277	0.149486	0.0518951	0.0659843	-0.0038356
	316.6	0.0882483	0.0886197	0.0306447	0.0232654	0.0118653	0.00306639	0.00765005		316.6	0.225066	0.20442	0.101519	0.117448	0.0263033	0.0298825	0.00856497		276.8	0.25194	0.224155	0.142976	0.149655	0.0518225	0.0660835	-0.0041393
	316.8	0.0883049	0.0887434	0.0302927	0.0233027	0.0116481	0.00307153	0.00743903		316.8	0.225484	0.204549	0.10206	0.117595	0.0267154	0.0299281	0.00855092		277	0.252203	0.22425	0.142961	0.149824	0.0523123	0.0661826	-0.0044143
	317	0.0879308	0.0888671	0.0301101	0.0233399	0.0113489	0.00307666	0.00772815		317	0.225349	0.204678	0.102412	0.117741	0.0266316	0.0299736	0.0087684		277.2	0.252251	0.224343	0.143156	0.149992	0.0521659	0.0662816	-0.005011
	317.2	0.0890644	0.0889907	0.0306687	0.0233772	0.0109096	0.0030818	0.00798124		317.2	0.225932	0.204807	0.103502	0.117887	0.0272339	0.0300192	0.00909314		277.4	0.253009	0.224437	0.143791	0.15016	0.0526722	0.0663806	-0.0046948
	317.4	0.0886627	0.0891141	0.0301386	0.0234144	0.0108955	0.00308693	0.00752074		317.4	0.226118	0.204935	0.104137	0.118032	0.0276352	0.0300647	0.0084984		277.6	0.253229	0.22453	0.143906	0.150328	0.0527293	0.0664796	-0.0049107
	317.6	0.0884203	0.0892375	0.0303074	0.0234516	0.010628	0.00309206	0.007439		317.6	0.225859	0.205063	0.104481	0.118178	0.0275089	0.0301102	0.00855386		277.8	0.253606	0.224623	0.14434	0.150495	0.0528287	0.0665785	-0.0046229
	317.8	0.0888296	0.0893608	0.0297154	0.0234888	0.0109711	0.00309719	0.00689002		317.8	0.225751	0.20519	0.10506	0.118323	0.0280016	0.0301557	0.00768015		278	0.253603	0.224715	0.144362	0.150663	0.0529668	0.0666774	-0.0050339
	318	0.0890147	0.089484	0.0301826	0.023526	0.0114138	0.00310232	0.00686054		318	0.225964	0.205317	0.10557	0.118469	0.0287505	0.0302011	0.00733146		278.2	0.253933	0.224807	0.145374	0.15083	0.0539888	0.0667762	-0.0047913
	318.2	0.0885271	0.0896071	0.0301435	0.0235632	0.0108407	0.00310745	0.0071981		318.2	0.225328	0.205444	0.105594	0.118614	0.0283489	0.0302466	0.00758414		278.4	0.254205	0.224898	0.145204	0.150997	0.0540384	0.0668749	-0.0050933
	318.4	0.0889151	0.0897301	0.0295426	0.0236004	0.0103438	0.00311258	0.00670377		318.4	0.224982	0.20557	0.105548	0.118759	0.0281655	0.030292	0.00660409		278.6	0.253733	0.224989	0.145054	0.151164	0.0543018	0.0669736	-0.0054453
	318.6	0.0886072	0.089853	0.0292447	0.0236376	0.0105224	0.00311771	0.00725282		318.6	0.22478	0.205696	0.105676	0.118904	0.0281961	0.0303374	0.0067634		278.8	0.254262	0.22508	0.145563	0.15133	0.0548782	0.0670723	-0.0052144
	318.8	0.0885279	0.0899758	0.0284945	0.0236747	0.00958946	0.00312284	0.00747154		318.8	0.224137	0.205821	0.10502	0.119048	0.0277301	0.0303828	0.00671603		279	0.253862	0.22517	0.145503	0.151496	0.0553113	0.0671709	-0.0057918
	319	0.0886704	0.0900986	0.0275096	0.0237119	0.00923954	0.00312797	0.00684357		319	0.224084	0.205946	0.10387	0.119193	0.0274524	0.0304281	0.00607983		279.2	0.253619	0.22526	0.145356	0.151662	0.0553898	0.0672694	-0.0054688
	319.2	0.088734	0.0902212	0.0278317	0.023749	0.00993125	0.00313309	0.00687718		319.2	0.224398	0.206071	0.10419	0.119337	0.0273506	0.0304735	0.00736676		279.4	0.254125	0.22535	0.145501	0.151828	0.055216	0.0673679	-0.0060362
	319.4	0.0896742	0.0903437	0.0276966	0.0237861	0.0104877	0.00313822	0.00658954		319.4	0.224499	0.206195	0.103903	0.119481	0.0276168	0.0305188	0.00748444		279.6	0.254516	0.225439	0.146303	0.151993	0.0553875	0.0674663	-0.0060797
	319.6	0.089727	0.0904662	0.0279867	0.0238232	0.0114881	0.00314334	0.00638838		319.6	0.225202	0.206319	0.104032	0.119625	0.0281298	0.0305641	0.00760446		279.8	0.253991	0.225528	0.145927	0.152159	0.0551217	0.0675647	-0.0058525
	319.8	0.0897807	0.0905886	0.0282102	0.0238603	0.0115588	0.00314847	0.00738876		319.8	0.225504	0.206442	0.104137	0.119769	0.0281883	0.0306093	0.00880309		280	0.253892	0.225617	0.145047	0.152324	0.0545997	0.0676631	-0.0064352
	320	0.089636	0.0907108	0.0278675	0.0238974	0.0120261	0.00315359	0.00717169		320	0.225346	0.206566	0.10328	0.119913	0.0279819	0.0306546	0.00878967		280.2	0.253669	0.225705	0.144796	0.152488	0.0542298	0.0677614	-0.006572
	320.2	0.089576	0.090833	0.0285415	0.0239345	0.012424	0.00315871	0.00757743		320.2	0.225995	0.206688	0.104042	0.120056	0.0282043	0.0306998	0.0098457		280.4	0.253904	0.225793	0.14528	0.152653	0.0543979	0.0678596	-0.0065004
	320.4	0.0902595	0.0909551	0.0287506	0.0239716	0.0130246	0.00316383	0.00822379		320.4	0.226816	0.206811	0.104745	0.120199	0.0280558	0.030745	0.0102545		280.6	0.254224	0.22588	0.144915	0.152817	0.0536174	0.0679578	-0.0065605
	320.6	0.0904957	0.0910771	0.0295514	0.0240086	0.0134737	0.00316896	0.00839317		320.6	0.227368	0.206933	0.104883	0.120343	0.0283234	0.0307902	0.0102571		280.8	0.254344	0.225967	0.145786	0.152981	0.0537788	0.068056	-0.0065825
	320.8	0.0897699	0.091199	0.02977	0.0240457	0.0133178	0.00317408	0.00874871		320.8	0.227484	0.207054	0.104904	0.120486	0.0277159	0.0308354	0.0112389		281	0.254429	0.226054	0.145767	0.153145	0.0536642	0.068154	-0.0060319
	321	0.089413	0.0913208	0.029375	0.0240827	0.0128396	0.0031792	0.00897458		321	0.227328	0.207176	0.104307	0.120629	0.0270889	0.0308805	0.0110472		281.2	0.253751	0.22614	0.145621	0.153309	0.052726	0.0682521	-0.0058838
	321.2	0.089078	0.0914425	0.0296953	0.0241197	0.0130292	0.00318431	0.00869355		321.2	0.227743	0.207296	0.105366	0.120771	0.0277172	0.0309257	0.011665		281.4	0.254354	0.226226	0.146183	0.153472	0.0528626	0.0683501	-0.0052075
	321.4	0.0883378	0.0915642	0.0295738	0.0241568	0.0123743	0.00318943	0.00918718		321.4	0.227234	0.207417	0.10488	0.120914	0.0268112	0.0309708	0.0116347		281.6	0.253758	0.226312	0.146094	0.153635	0.0524129	0.068448	-0.0054271
	321.6	0.0891339	0.0916857	0.0299018	0.0241938	0.0118291	0.00319455	0.00849213		321.6	0.227189	0.207537	0.10467	0.121056	0.027061	0.0310159	0.0105936		281.8	0.253857	0.226397	0.146315	0.153798	0.0526393	0.0685459	-0.0049368
	321.8	0.0887185	0.0918072	0.0291427	0.0242307	0.0118057	0.00319967	0.00782154		321.8	0.226508	0.207657	0.104635	0.121198	0.0270696	0.0310609	0.0102873		282	0.254288	0.226482	0.146503	0.153961	0.0531467	0.0686437	-0.0052102
	322	0.0888686	0.0919285	0.0291574	0.0242677	0.0107919	0.00320478	0.00823878		322	0.226038	0.207776	0.104638	0.12134	0.0266113	0.031106	0.0101691		282.2	0.25456	0.226566	0.14755	0.154123	0.0541506	0.0687415	-0.0049514
	322.2	0.0882795	0.0920498	0.0284737	0.0243047	0.00995888	0.0032099	0.00752556		322.2	0.225832	0.207895	0.103985	0.121482	0.0264516	0.031151	0.00926538		282.4	0.254373	0.22665	0.147431	0.154285	0.0537888	0.0688393	-0.0047454
	322.4	0.0882183	0.092171	0.0278362	0.0243417	0.00939481	0.00321501	0.0072288		322.4	0.225492	0.208014	0.103901	0.121624	0.0260447	0.031196	0.00919689		282.6	0.254204	0.226734	0.147743	0.154447	0.0542893	0.0689369	-0.0048234
	322.6	0.0886053	0.092292	0.0279274	0.0243786	0.00893749	0.00322013	0.00671678		322.6	0.225693	0.208132	0.104172	0.121766	0.0264781	0.031241	0.00819857		282.8	0.254424	0.226818	0.148412	0.154609	0.0544198	0.0690346	-0.0040683
	322.8	0.0893478	0.092413	0.0278386	0.0244156	0.00877729	0.00322524	0.00565085		322.8	0.226485	0.20825	0.104449	0.121907	0.0273694	0.0312859	0.00763857		283	0.254172	0.226901	0.148707	0.15477	0.0548386	0.0691322	-0.0045707
	323	0.089577	0.0925339	0.027725	0.0244525	0.00891652	0.00323035	0.00626605		323	0.226706	0.208368	0.104596	0.122048	0.0270397	0.0313309	0.00747744		283.2	0.255384	0.226984	0.149536	0.154932	0.0556474	0.0692297	-0.0041272
	323.2	0.0899482	0.0926547	0.0279461	0.0244894	0.00928135	0.00323546	0.00548727		323.2	0.227297	0.208485	0.105219	0.12219	0.0275332	0.0313758	0.00732557		283.4	0.255525	0.227066	0.149512	0.155093	0.0552762	0.0693272	-0.0041146
	323.4	0.0906399	0.0927755	0.027864	0.0245263	0.00994401	0.00324057	0.00617197		323.4	0.228059	0.208602	0.105727	0.122331	0.0282597	0.0314207	0.0078041		283.6	0.256145	0.227148	0.149649	0.155254	0.0561852	0.0694246	-0.0043257
	323.6	0.0905875	0.0928961	0.0287818	0.0245632	0.0101241	0.00324568	0.00635761		323.6	0.22918	0.208718	0.106455	0.122471	0.02862	0.0314656	0.00825495		283.8	0.25548	0.22723	0.148632	0.155414	0.0557862	0.069522	-0.0042594
	323.8	0.0913475	0.0930166	0.0285336	0.0246001	0.00986439	0.00325079	0.00652801		323.8	0.229506	0.208834	0.106545	0.122612	0.0284833	0.0315104	0.00871677		284	0.255374	0.227311	0.148522	0.155575	0.0556719	0.0696193	-0.0049225
	324	0.090958	0.0931371	0.0277871	0.024637	0.010315	0.0032559	0.00676133		324	0.229647	0.20895	0.106679	0.122753	0.0281285	0.0315553	0.0090247		284.2	0.255267	0.227392	0.148925	0.155735	0.0559447	0.0697166	-0.0051958
	324.2	0.0907421	0.0932575	0.0274352	0.0246738	0.00981126	0.00326101	0.00684979		324.2	0.229982	0.209065	0.106824	0.122893	0.0269347	0.0316001	0.00947059		284.4	0.256079	0.227473	0.149256	0.155895	0.0562551	0.0698139	-0.0055043
	324.4	0.0914438	0.0933777	0.0273464	0.0247107	0.0106801	0.00326612	0.00686057		324.4	0.230455	0.20918	0.107055	0.123033	0.0269883	0.0316449	0.00882874		284.6	0.256066	0.227554	0.149338	0.156054	0.0559267	0.0699111	-0.0056406
	324.6	0.091225	0.0934979	0.0284097	0.0247475	0.0115389	0.00327122	0.00738466		324.6	0.231173	0.209295	0.107709	0.123173	0.0278103	0.0316896	0.00988707		284.8	0.256133	0.227634	0.150386	0.156214	0.0564358	0.0700082	-0.0052368
	324.8	0.0911821	0.093618	0.0285952	0.0247843	0.0117848	0.00327633	0.00813827		324.8	0.231395	0.209409	0.107911	0.123313	0.0278233	0.0317344	0.0103556		285	0.255788	0.227713	0.149839	0.156373	0.0558827	0.0701053	-0.0052157
	325	0.0911653	0.093738	0.0285926	0.0248211	0.0119093	0.00328143	0.00779032		325	0.231008	0.209523	0.108232	0.123453	0.0281211	0.0317791	0.010279		285.2	0.25511	0.227793	0.149817	0.156532	0.0560074	0.0702023	-0.0055074
	325.2	0.0913345	0.0938579	0.0294305	0.024858	0.0122118	0.00328654	0.0084396		325.2	0.231334	0.209637	0.109061	0.123592	0.0285611	0.0318239	0.0116158		285.4	0.255739	0.227872	0.150653	0.156691	0.0564012	0.0702993	-0.0052864
	325.4	0.092348	0.0939777	0.0296616	0.0248948	0.0118653	0.00329164	0.00866241		325.4	0.231334	0.20975	0.108372	0.123732	0.0283342	0.0318686	0.0109602		285.6	0.255669	0.227951	0.150753	0.156849	0.0561261	0.0703962	-0.0053932
	325.6	0.0928251	0.0940974	0.0297042	0.0249315	0.0124759	0.00329675	0.00837044		325.6	0.231671	0.209863	0.108425	0.123871	0.0289052	0.0319132	0.0105945		285.8	0.256241	0.228029	0.151535	0.157007	0.0566077	0.0704931	-0.0054256
	325.8	0.0924478	0.0942171	0.0293853	0.0249683	0.0125807	0.00330185	0.00853631		325.8	0.23096	0.209976	0.108474	0.12401	0.0286607	0.0319579	0.0111696		286	0.257226	0.228107	0.152425	0.157166	0.0576787	0.0705899	-0.0057072
	326	0.0929153	0.0943366	0.029684	0.0250051	0.0125285	0.00330695	0.0084219		326	0.231104	0.210088	0.108422	0.124149	0.0286829	0.0320025	0.0104844		286.2	0.257327	0.228185	0.153117	0.157323	0.0583403	0.0706867	-0.0061703
	326.2	0.0927027	0.0944561	0.0299901	0.0250418	0.0126803	0.00331205	0.00815497		326.2	0.231326	0.2102	0.108395	0.124288	0.0293576	0.0320471	0.0104575		286.4	0.257364	0.228262	0.153237	0.157481	0.0585709	0.0707835	-0.0057063
	326.4	0.0934856	0.0945755	0.0300766	0.0250786	0.0127216	0.00331715	0.00812224		326.4	0.230756	0.210311	0.108723	0.124426	0.029154	0.0320917	0.0105735		286.6	0.256963	0.22834	0.152606	0.157638	0.0580646	0.0708802	-0.0058206
	326.6	0.0943538	0.0946947	0.0308789	0.0251153	0.013056	0.00332225	0.00733531		326.6	0.231373	0.210423	0.109005	0.124565	0.0301173	0.0321363	0.00904808		286.8	0.257308	0.228416	0.15348	0.157796	0.0582947	0.0709768	-0.0050889
	326.8	0.0947061	0.0948139	0.0313221	0.025152	0.0137457	0.00332735	0.00785242		326.8	0.23188	0.210533	0.1099	0.124703	0.0307717	0.0321808	0.00919754		287	0.257799	0.228493	0.154057	0.157953	0.0583673	0.0710734	-0.0050445
	327	0.0947084	0.0949331	0.0309653	0.0251887	0.0132527	0.00333244	0.00820856		327	0.231197	0.210644	0.10988	0.124841	0.030537	0.0322254	0.0084243		287.2	0.258863	0.228569	0.15439	0.158109	0.0583679	0.0711699	-0.0047735
	327.2	0.0946057	0.0950521	0.0307766	0.0252254	0.0133676	0.00333754	0.00670759		327.2	0.231536	0.210754	0.110225	0.124979	0.0310176	0.0322699	0.00764108		287.4	0.259183	0.228645	0.154123	0.158266	0.0575877	0.0712664	-0.0044315
	327.4	0.0953203	0.095171	0.03095	0.0252621	0.0136093	0.00334264	0.00809594		327.4	0.231593	0.210864	0.111152	0.125117	0.0308525	0.0323144	0.00920603		287.6	0.259663	0.22872	0.154299	0.158422	0.0580119	0.0713628	-0.0045225
	327.6	0.0954448	0.0952898	0.0304921	0.0252988	0.0128536	0.00334773	0.00755735		327.6	0.231579	0.210973	0.111213	0.125255	0.0299606	0.0323588	0.00819672		287.8	0.259668	0.228796	0.15404	0.158578	0.0572104	0.0714592	-0.0041817
	327.8	0.0945705	0.0954086	0.0287503	0.0253355	0.0124049	0.00335283	0.00750079		327.8	0.230632	0.211083	0.110588	0.125392	0.0289445	0.0324033	0.00861562		288	0.260226	0.228871	0.15436	0.158734	0.0575789	0.0715555	-0.003893
	328	0.0939257	0.0955272	0.0278559	0.0253721	0.0120716	0.00335792	0.00771904		328	0.229754	0.211191	0.110226	0.12553	0.0278315	0.0324477	0.00889908		288.2	0.260408	0.228945	0.154331	0.15889	0.0574983	0.0716518	-0.0038766
	328.2	0.0941729	0.0956458	0.0277258	0.0254088	0.0121427	0.00336302	0.00717724		328.2	0.230338	0.2113	0.110427	0.125667	0.0276429	0.0324921	0.00872658		288.4	0.260604	0.229019	0.15426	0.159045	0.0578808	0.0717481	-0.0044327
	328.4	0.0937291	0.0957643	0.0276594	0.0254454	0.0123695	0.00336811	0.00767222		328.4	0.230433	0.211408	0.110807	0.125804	0.0276114	0.0325365	0.00937881		288.6	0.259712	0.229093	0.15404	0.1592	0.0572867	0.0718443	-0.0046382
	328.6	0.0940344	0.0958827	0.0282967	0.025482	0.0125035	0.0033732	0.00745428		328.6	0.230986	0.211516	0.111764	0.125941	0.0277327	0.0325809	0.00949195		288.8	0.259104	0.229167	0.153899	0.159355	0.0567952	0.0719404	-0.0045837
	328.8	0.0943971	0.096001	0.0283647	0.0255186	0.0126835	0.00337829	0.00709042		328.8	0.231113	0.211623	0.111886	0.126078	0.0279676	0.0326252	0.00964574		289	0.258318	0.22924	0.153003	0.15951	0.0563732	0.0720365	-0.0047661
	329	0.0942332	0.0961192	0.0282029	0.0255552	0.0125201	0.00338338	0.00663368		329	0.231086	0.211731	0.112084	0.126214	0.02772	0.0326695	0.00993791		289.2	0.258822	0.229314	0.15338	0.159664	0.0573695	0.0721325	-0.0052459
	329.2	0.0948471	0.0962373	0.0282569	0.0255918	0.0126131	0.00338847	0.0072341		329.2	0.232149	0.211837	0.111888	0.126351	0.0274817	0.0327138	0.0103112		289.4	0.25925	0.229386	0.153651	0.159819	0.0577409	0.0722285	-0.004966
	329.4	0.0953295	0.0963553	0.0284493	0.0256284	0.0127087	0.00339356	0.00749394		329.4	0.233011	0.211944	0.11191	0.126487	0.0279915	0.0327581	0.0102994		289.6	0.259233	0.229459	0.153751	0.159973	0.0578589	0.0723245	-0.0056733
	329.6	0.0956031	0.0964733	0.0288954	0.025665	0.0131449	0.00339865	0.00838657		329.6	0.233392	0.21205	0.111921	0.126623	0.0284619	0.0328024	0.0114306		289.8	0.25912	0.229531	0.153821	0.160127	0.0585545	0.0724203	-0.00614
	329.8	0.0957663	0.0965911	0.0290904	0.0257015	0.0128346	0.00340374	0.00830884		329.8	0.233093	0.212156	0.11165	0.126759	0.0284975	0.0328466	0.0112739		290	0.258747	0.229603	0.153539	0.16028	0.0587472	0.0725162	-0.0068458
	330	0.0961958	0.0967089	0.0302974	0.0257381	0.0133701	0.00340882	0.00809898		330	0.234097	0.212261	0.111844	0.126895	0.0293211	0.0328909	0.0108006		290.2	0.257816	0.229674	0.153495	0.160434	0.0592716	0.072612	-0.0076597
	330.2	0.0962719	0.0968266	0.0314638	0.0257746	0.0137775	0.00341391	0.00868434		330.2	0.234799	0.212366	0.112107	0.127031	0.0301298	0.0329351	0.0110315		290.4	0.257197	0.229746	0.153384	0.160587	0.0592289	0.0727077	-0.0072443
	330.4	0.0967287	0.0969442	0.0314527	0.0258111	0.0133347	0.00341899	0.00891251		330.4	0.235118	0.212471	0.111291	0.127166	0.0302346	0.0329793	0.010348		290.6	0.257485	0.229817	0.15387	0.16074	0.0594467	0.0728034	-0.0077164
	330.6	0.0969245	0.0970617	0.0324183	0.0258476	0.0137073	0.00342408	0.00930092		330.6	0.236087	0.212576	0.111194	0.127302	0.0313519	0.0330234	0.00997226		290.8	0.257866	0.229887	0.15521	0.160892	0.0600535	0.0728991	-0.007623
	330.8	0.0965879	0.0971791	0.0325314	0.0258842	0.0134611	0.00342916	0.00986781		330.8	0.236369	0.21268	0.110791	0.127437	0.0316729	0.0330676	0.0093826		291	0.258723	0.229958	0.155598	0.161045	0.0600337	0.0729947	-0.0077436
	331	0.0967676	0.0972964	0.0324179	0.0259206	0.0132356	0.00343425	0.00930618		331	0.236455	0.212784	0.110274	0.127572	0.0315708	0.0331117	0.00829619		291.2	0.258765	0.230028	0.155244	0.161197	0.0596991	0.0730902	-0.0075437
	331.2	0.0960543	0.0974137	0.03233	0.0259571	0.0126464	0.00343933	0.00951995		331.2	0.235813	0.212888	0.11025	0.127707	0.0313872	0.0331558	0.00895273		291.4	0.259124	0.230097	0.15604	0.161349	0.05942	0.0731857	-0.0069309
	331.4	0.0962223	0.0975308	0.0316243	0.0259936	0.0116981	0.00344441	0.0101478		331.4	0.235482	0.212991	0.110166	0.127842	0.0313344	0.0331999	0.00977543		291.6	0.259513	0.230167	0.156644	0.161501	0.0595507	0.0732812	-0.0066164
	331.6	0.0955499	0.0976479	0.0306483	0.0260301	0.0113476	0.00344949	0.00979719		331.6	0.235456	0.213094	0.109472	0.127977	0.0310795	0.0332439	0.00889667		291.8	0.260044	0.230236	0.156744	0.161653	0.0596587	0.0733765	-0.0059725
	331.8	0.0941416	0.0977649	0.0300823	0.0260665	0.0108019	0.00345457	0.0103813		331.8	0.234962	0.213196	0.10947	0.128111	0.0307298	0.033288	0.0100012		292	0.260497	0.230305	0.157344	0.161804	0.0594442	0.0734719	-0.0053195
	332	0.0948376	0.0978818	0.030078	0.026103	0.0106154	0.00345965	0.00991146		332	0.234835	0.213299	0.109845	0.128245	0.0310976	0.033332	0.00940373		292.2	0.260507	0.230374	0.157488	0.161956	0.0595356	0.0735672	-0.0049527
	332.2	0.0946297	0.0979986	0.0298339	0.0261394	0.0107067	0.00346473	0.00920642		332.2	0.235231	0.213401	0.110507	0.12838	0.0313276	0.033376	0.00942385		292.4	0.260881	0.230442	0.157863	0.162107	0.0596755	0.0736625	-0.0053295
	332.4	0.0941555	0.0981153	0.0292996	0.0261758	0.00983161	0.00346981	0.00877081		332.4	0.23397	0.213502	0.110502	0.128514	0.0303656	0.03342	0.00935462		292.6	0.261004	0.23051	0.157322	0.162257	0.0588109	0.0737576	-0.0051223
	332.6	0.0951697	0.0982319	0.029116	0.0262122	0.0100439	0.00347489	0.0082967		332.6	0.234226	0.213604	0.111511	0.128648	0.0306033	0.0334639	0.00873814		292.8	0.261195	0.230578	0.157461	0.162408	0.0588327	0.0738528	-0.0043284
	332.8	0.0947836	0.0983484	0.029559	0.0262486	0.0102746	0.00347996	0.0082078		332.8	0.234396	0.213705	0.112265	0.128781	0.0312636	0.0335079	0.0100285		293	0.261492	0.230645	0.15727	0.162558	0.0593602	0.0739479	-0.0039076
	333	0.095224	0.0984649	0.0292411	0.026285	0.00981583	0.00348504	0.00806317		333	0.233965	0.213805	0.11276	0.128915	0.0304839	0.0335518	0.00943838		293.2	0.26206	0.230713	0.157272	0.162709	0.0597205	0.074043	-0.0035989
	333.2	0.0955918	0.0985813	0.0292099	0.0263214	0.00995004	0.00349011	0.00782187		333.2	0.233738	0.213906	0.112897	0.129048	0.0307108	0.0335957	0.00957592		293.4	0.261542	0.23078	0.156926	0.162858	0.05936	0.074138	-0.00316
	333.4	0.0958474	0.0986975	0.030009	0.0263577	0.00995818	0.00349519	0.00844496		333.4	0.233547	0.214006	0.11339	0.129182	0.0309623	0.0336396	0.0104055		293.6	0.261409	0.230846	0.157412	0.163008	0.0593527	0.0742329	-0.0041085
	333.6	0.0968123	0.0988137	0.030398	0.0263941	0.0105563	0.00350026	0.00855805		333.6	0.233439	0.214106	0.113871	0.129315	0.0310667	0.0336834	0.0101511		293.8	0.261518	0.230913	0.157827	0.163158	0.059833	0.0743278	-0.0039804
	333.8	0.0964047	0.0989298	0.0301498	0.0264304	0.0108611	0.00350533	0.00758276		333.8	0.233043	0.214205	0.113846	0.129448	0.0307728	0.0337273	0.00929693		294	0.261149	0.230979	0.158583	0.163307	0.0603944	0.0744227	-0.0044221
	334	0.0970938	0.0990459	0.0308403	0.0264668	0.0112999	0.00351041	0.00822683		334	0.23398	0.214304	0.114339	0.129581	0.0310819	0.0337711	0.00954547		294.2	0.261316	0.231044	0.159213	0.163456	0.0611827	0.0745175	-0.0049044
	334.2	0.0969297	0.0991618	0.0308219	0.0265031	0.0117475	0.00351548	0.00876347		334.2	0.234356	0.214403	0.114169	0.129714	0.0312648	0.0338149	0.00964221		294.4	0.26142	0.23111	0.159706	0.163605	0.0612548	0.0746123	-0.0052998
	334.4	0.0967561	0.0992776	0.0306002	0.0265394	0.011717	0.00352055	0.00908926		334.4	0.234604	0.214502	0.113681	0.129846	0.0308873	0.0338587	0.0100518		294.6	0.262677	0.231175	0.161046	0.163754	0.0626486	0.074707	-0.0063679
	334.6	0.0967323	0.0993934	0.0313702	0.0265757	0.0122886	0.00352562	0.00951002		334.6	0.234649	0.2146	0.113488	0.129978	0.0307	0.0339024	0.00953318		294.8	0.261891	0.23124	0.160616	0.163902	0.0622086	0.0748016	-0.0064773
	334.8	0.0963846	0.0995091	0.0309804	0.026612	0.0120408	0.00353069	0.0095813		334.8	0.234978	0.214698	0.113212	0.130111	0.0299619	0.0339462	0.00908941		295	0.261601	0.231305	0.160319	0.16405	0.0618961	0.0748962	-0.0062528
	335	0.0962035	0.0996246	0.0312402	0.0266483	0.0121064	0.00353576	0.0100438		335	0.235053	0.214796	0.113625	0.130243	0.0294698	0.0339899	0.0097979		295.2	0.260984	0.23137	0.160059	0.164198	0.0614844	0.0749908	-0.0067365
	335.2	0.0956286	0.0997401	0.0309345	0.0266845	0.0114593	0.00354083	0.0101936		335.2	0.235167	0.214893	0.113093	0.130375	0.0295407	0.0340336	0.0105149		295.4	0.261362	0.231434	0.160784	0.164346	0.0615834	0.0750853	-0.0071164
	335.4	0.0953964	0.0998555	0.0302543	0.0267208	0.0114671	0.00354589	0.00975198		335.4	0.236107	0.21499	0.112703	0.130507	0.0297292	0.0340773	0.0101006		295.6	0.261383	0.231498	0.160731	0.164494	0.0612755	0.0751798	-0.0073125
	335.6	0.0956715	0.0999708	0.0312428	0.0267571	0.0120496	0.00355096	0.00966183		335.6	0.237029	0.215087	0.112982	0.130638	0.0298337	0.0341209	0.0100332		295.8	0.261198	0.231561	0.160893	0.164641	0.0616374	0.0752742	-0.007385
	335.8	0.0958331	0.100086	0.0316352	0.0267933	0.0121304	0.00355603	0.00896598		335.8	0.237395	0.215183	0.113216	0.13077	0.0299703	0.0341646	0.00991841		296	0.261061	0.231625	0.161072	0.164788	0.0610004	0.0753686	-0.0069343
	336	0.096542	0.100201	0.0316156	0.0268295	0.012133	0.00356109	0.00764568		336	0.237689	0.215279	0.11316	0.130901	0.0298459	0.0342082	0.00907669		296.2	0.261156	0.231688	0.16079	0.164935	0.0612775	0.0754629	-0.0065973
	336.2	0.0964162	0.100316	0.0320096	0.0268657	0.0121305	0.00356615	0.00742604		336.2	0.237953	0.215375	0.113388	0.131033	0.0299614	0.0342518	0.00943447		296.4	0.260806	0.231751	0.160426	0.165082	0.0605683	0.0755572	-0.0069573
	336.4	0.0976302	0.100431	0.03215	0.0269019	0.0124049	0.00357122	0.0074878		336.4	0.238606	0.215471	0.113544	0.131164	0.0301993	0.0342954	0.00908788		296.6	0.260737	0.231813	0.159599	0.165229	0.0602928	0.0756514	-0.0061511
	336.6	0.0986585	0.100546	0.0324682	0.0269381	0.0126351	0.00357628	0.00733384		336.6	0.239608	0.215566	0.114519	0.131295	0.0309628	0.0343389	0.0093752		296.8	0.260988	0.231876	0.159806	0.165375	0.0606959	0.0757456	-0.0053582
	336.8	0.0982645	0.100661	0.0327619	0.0269743	0.0116196	0.00358134	0.00711696		336.8	0.239214	0.215661	0.114597	0.131425	0.0307224	0.0343825	0.00959951		297	0.260767	0.231938	0.158531	0.165521	0.0600148	0.0758397	-0.0048764
	337	0.0994654	0.100776	0.032335	0.0270105	0.0115312	0.0035864	0.00705727		337	0.239236	0.215756	0.114717	0.131556	0.0303882	0.034426	0.00861863		297.2	0.260439	0.232	0.157858	0.165667	0.0593886	0.0759338	-0.0038378
	337.2	0.099139	0.10089	0.0327184	0.0270466	0.0117701	0.00359147	0.00724996		337.2	0.239007	0.21585	0.115143	0.131687	0.0305195	0.0344695	0.0091102		297.4	0.260401	0.232061	0.157815	0.165813	0.0596527	0.0760278	-0.0038761
	337.4	0.0992879	0.101005	0.0325251	0.0270828	0.0115822	0.00359653	0.00778167		337.4	0.239077	0.215944	0.115599	0.131817	0.0301737	0.034513	0.00920816		297.6	0.261076	0.232123	0.158357	0.165958	0.0597117	0.0761218	-0.0041519
	337.6	0.0996243	0.101119	0.031821	0.0271189	0.0117946	0.00360158	0.00785915		337.6	0.239106	0.216038	0.116224	0.131947	0.030572	0.0345564	0.00880934		297.8	0.261652	0.232184	0.158669	0.166103	0.0603334	0.0762157	-0.003528
	337.8	0.0986977	0.101234	0.0310774	0.0271551	0.0113951	0.00360664	0.00836962		337.8	0.238702	0.216132	0.115947	0.132077	0.0302215	0.0345999	0.00946687		298	0.262116	0.232245	0.158708	0.166249	0.0603068	0.0763096	-0.0034226
	338	0.0993833	0.101348	0.0314133	0.0271912	0.0113605	0.0036117	0.00981887		338	0.239135	0.216225	0.116539	0.132207	0.030039	0.0346433	0.00982022		298.2	0.262822	0.232305	0.158545	0.166393	0.0600203	0.0764034	-0.0035721
	338.2	0.0990078	0.101462	0.0316474	0.0272273	0.0122191	0.00361676	0.00985946		338.2	0.239093	0.216318	0.117074	0.132337	0.0308302	0.0346867	0.0107399		298.4	0.263598	0.232365	0.15907	0.166538	0.060875	0.0764972	-0.0035952
	338.4	0.0986203	0.101576	0.0313435	0.0272634	0.0115531	0.00362181	0.0105019		338.4	0.237956	0.216411	0.116979	0.132467	0.0300293	0.0347301	0.0117221		298.6	0.264517	0.232425	0.159702	0.166683	0.0616794	0.076591	-0.0035602
	338.6	0.0990247	0.10169	0.0314871	0.0272995	0.0118907	0.00362687	0.0113836		338.6	0.23784	0.216503	0.117092	0.132596	0.0305606	0.0347734	0.0110492		298.8	0.264611	0.232485	0.159659	0.166827	0.0619033	0.0766847	-0.0028479
	338.8	0.0988769	0.101804	0.0315886	0.0273356	0.0123069	0.00363193	0.011863		338.8	0.238678	0.216595	0.117627	0.132725	0.0311709	0.0348168	0.0123771		299	0.265109	0.232545	0.160048	0.166971	0.0625392	0.0767783	-0.0031832
	339	0.0992621	0.101918	0.0319781	0.0273716	0.0127748	0.00363698	0.0117812		339	0.238335	0.216687	0.117512	0.132855	0.0317655	0.0348601	0.0123455		299.2	0.265403	0.232604	0.16083	0.167115	0.0629548	0.0768719	-0.003789
	339.2	0.0995517	0.102032	0.0319102	0.0274077	0.0131394	0.00364203	0.0105664		339.2	0.239257	0.216778	0.116743	0.132984	0.0322285	0.0349034	0.011414		299.4	0.265321	0.232663	0.161313	0.167258	0.0632944	0.0769655	-0.0040834
	339.4	0.0996539	0.102146	0.0321828	0.0274437	0.0136484	0.00364709	0.0101287		339.4	0.239729	0.21687	0.117317	0.133113	0.0329365	0.0349467	0.0117831		299.6	0.265314	0.232722	0.161811	0.167402	0.0637562	0.077059	-0.0042581
	339.6	0.100566	0.102259	0.0330915	0.0274798	0.0140606	0.00365214	0.00952728		339.6	0.239926	0.216961	0.117141	0.133241	0.0330926	0.0349899	0.0113466		299.8	0.265204	0.232781	0.162526	0.167545	0.0641995	0.0771524	-0.0041829
	339.8	0.10042	0.102373	0.0328504	0.0275158	0.0149611	0.00365719	0.00842562		339.8	0.240193	0.217051	0.117503	0.13337	0.0341337	0.0350332	0.0110098		300	0.264305	0.232839	0.16276	0.167688	0.0634829	0.0772458	-0.0036318
	340	0.100056	0.102486	0.0326711	0.0275518	0.0148296	0.00366224	0.00819475		340	0.240355	0.217142	0.117258	0.133498	0.0336789	0.0350764	0.0107195		300.2	0.264066	0.232897	0.163074	0.167831	0.0634276	0.0773392	-0.0043438
	340.2	0.100748	0.1026	0.0325985	0.0275878	0.0153657	0.00366729	0.00776711		340.2	0.240886	0.217232	0.117155	0.133627	0.0343722	0.0351196	0.00960189		300.4	0.263517	0.232955	0.162655	0.167974	0.0631962	0.0774325	-0.0050903
	340.4	0.101264	0.102713	0.0323562	0.0276238	0.0155811	0.00367234	0.00713918		340.4	0.241681	0.217322	0.117242	0.133755	0.0345929	0.0351628	0.00952704		300.6	0.263826	0.233012	0.163429	0.168116	0.0637615	0.0775257	-0.0047995
	340.6	0.100983	0.102826	0.0322786	0.0276598	0.014768	0.00367739	0.00693225		340.6	0.241681	0.217411	0.117057	0.133883	0.0340328	0.035206	0.00945079		300.8	0.263746	0.23307	0.163363	0.168258	0.0634986	0.0776189	-0.0053725
	340.8	0.100709	0.102939	0.0316643	0.0276957	0.014164	0.00368243	0.00688838		340.8	0.241803	0.2175	0.116304	0.134011	0.0336197	0.0352491	0.00907552		301	0.262739	0.233127	0.162869	0.1684	0.0629435	0.0777121	-0.0052716
	341	0.100867	0.103052	0.031705	0.0277317	0.0143576	0.00368748	0.00734126		341	0.24215	0.217589	0.1166	0.134139	0.0330054	0.0352922	0.00925847		301.2	0.263112	0.233184	0.163538	0.168542	0.0633537	0.0778052	-0.0053913
	341.2	0.100436	0.103165	0.0312431	0.0277677	0.013832	0.00369253	0.00757348		341.2	0.242636	0.217678	0.117227	0.134266	0.0322076	0.0353353	0.00911959		301.4	0.263379	0.233241	0.163772	0.168684	0.0637297	0.0778983	-0.0056963
	341.4	0.0998788	0.103278	0.0301299	0.0278036	0.0128235	0.00369757	0.00780547		341.4	0.24243	0.217767	0.11702	0.134394	0.0321759	0.0353784	0.00883961		301.6	0.263525	0.233297	0.16391	0.168825	0.0633483	0.0779913	-0.0056907
	341.6	0.100036	0.103391	0.0303036	0.0278395	0.0129716	0.00370262	0.00843382		341.6	0.242161	0.217855	0.117612	0.134521	0.0321402	0.0354215	0.00855579		301.8	0.263969	0.233353	0.164154	0.168966	0.0637493	0.0780843	-0.0057635
	341.8	0.0997252	0.103503	0.030009	0.0278754	0.0124483	0.00370766	0.00905914		341.8	0.241856	0.217943	0.117733	0.134648	0.0312812	0.0354645	0.0087077		302	0.264564	0.233409	0.164469	0.169107	0.0631968	0.0781772	-0.0053428
	342	0.10116	0.103616	0.0303147	0.0279113	0.0128452	0.00371271	0.00931858		342	0.242157	0.21803	0.119204	0.134775	0.0317097	0.0355075	0.00833328		302.2	0.264899	0.233465	0.164851	0.169248	0.0636199	0.0782701	-0.0047983
	342.2	0.101703	0.103728	0.0306581	0.0279472	0.0132096	0.00371775	0.0097544		342.2	0.242308	0.218118	0.120108	0.134902	0.0321094	0.0355505	0.00902716		302.4	0.265687	0.23352	0.165161	0.169389	0.063786	0.0783629	-0.0046287
	342.4	0.102269	0.103841	0.0304962	0.0279831	0.0131594	0.00372279	0.0101208		342.4	0.241963	0.218205	0.120565	0.135029	0.0319224	0.0355935	0.00853841		302.6	0.265903	0.233576	0.165227	0.169529	0.0640701	0.0784557	-0.0047063
	342.6	0.10355	0.103953	0.0319277	0.028019	0.0143998	0.00372783	0.0103911		342.6	0.243346	0.218292	0.121726	0.135156	0.0328058	0.0356365	0.00804647		302.8	0.266504	0.233631	0.165554	0.169669	0.0650497	0.0785484	-0.0047647
	342.8	0.103744	0.104065	0.0329788	0.0280549	0.014875	0.00373287	0.0105188		342.8	0.243929	0.218378	0.122194	0.135282	0.0330282	0.0356794	0.008972		303	0.266569	0.233685	0.165327	0.169809	0.0650103	0.0786411	-0.0051704
	343	0.104395	0.104178	0.0329366	0.0280907	0.0147323	0.00373791	0.0102291		343	0.243643	0.218465	0.122248	0.135409	0.0332772	0.0357224	0.00826675		303.2	0.265806	0.23374	0.165468	0.169949	0.0647525	0.0787337	-0.0049943
	343.2	0.104042	0.10429	0.0329859	0.0281266	0.0143985	0.00374295	0.00991638		343.2	0.243837	0.218551	0.122494	0.135535	0.0329388	0.0357653	0.00820469		303.4	0.265587	0.233794	0.165184	0.170089	0.0647606	0.0788263	-0.0053804
	343.4	0.103738	0.104402	0.0334879	0.0281624	0.0141693	0.00374799	0.00994476		343.4	0.243296	0.218636	0.122707	0.135661	0.0334008	0.0358081	0.00863155		303.6	0.265543	0.233848	0.165213	0.170228	0.0650605	0.0789188	-0.0054338
	343.6	0.104284	0.104514	0.0337162	0.0281982	0.0141869	0.00375303	0.00942201		343.6	0.243113	0.218722	0.122628	0.135787	0.033788	0.035851	0.00770586		303.8	0.264757	0.233902	0.165108	0.170367	0.0648599	0.0790113	-0.0054319
	343.8	0.103211	0.104625	0.0336497	0.028234	0.0139755	0.00375806	0.00859399		343.8	0.243324	0.218807	0.122826	0.135913	0.0343484	0.0358939	0.00809254		304	0.263574	0.233956	0.164456	0.170506	0.064426	0.0791038	-0.0052411
	344	0.10329	0.104737	0.0338513	0.0282698	0.0137245	0.0037631	0.00814848		344	0.243585	0.218892	0.122356	0.136038	0.0341599	0.0359367	0.0076481		304.2	0.263973	0.234009	0.16434	0.170645	0.0646704	0.0791962	-0.0060641
	344.2	0.103653	0.104849	0.0344324	0.0283056	0.0143355	0.00376814	0.006966		344.2	0.243938	0.218977	0.122273	0.136164	0.0348698	0.0359795	0.00689904		304.4	0.263879	0.234063	0.164371	0.170784	0.0654354	0.0792885	-0.0063092
	344.4	0.102883	0.10496	0.0344524	0.0283414	0.0138783	0.00377317	0.00720486		344.4	0.24388	0.219061	0.121526	0.136289	0.0338699	0.0360223	0.00830678		304.6	0.263814	0.234116	0.165345	0.170922	0.0659305	0.0793808	-0.0061368
	344.6	0.103382	0.105072	0.0346393	0.0283772	0.0135166	0.0037782	0.00709171		344.6	0.244247	0.219145	0.120528	0.136414	0.0336144	0.0360651	0.00781782		304.8	0.26359	0.234168	0.165196	0.17106	0.0658642	0.0794731	-0.0068968
	344.8	0.102231	0.105183	0.0341487	0.0284129	0.0132444	0.00378324	0.00701534		344.8	0.244047	0.219229	0.119785	0.136539	0.0335815	0.0361078	0.00880194		305	0.263742	0.234221	0.166068	0.171198	0.0667046	0.0795653	-0.0067408
	345	0.101849	0.105295	0.0338539	0.0284487	0.0127403	0.00378827	0.00755066		345	0.243495	0.219313	0.119249	0.136664	0.0327081	0.0361505	0.00957768		305.2	0.264378	0.234273	0.166532	0.171336	0.0669774	0.0796575	-0.0067802
	345.2	0.101739	0.105406	0.0332047	0.0284844	0.0128453	0.0037933	0.00720658		345.2	0.243457	0.219397	0.118933	0.136789	0.0328036	0.0361932	0.00885565		305.4	0.264049	0.234325	0.166523	0.171474	0.067264	0.0797496	-0.0060151
	345.4	0.100554	0.105517	0.032415	0.0285202	0.0123509	0.00379833	0.00755902		345.4	0.241713	0.21948	0.118266	0.136914	0.0325096	0.0362359	0.00952883		305.6	0.26423	0.234377	0.167314	0.171611	0.0671883	0.0798416	-0.0056885
	345.6	0.101548	0.105628	0.0325923	0.0285559	0.0131901	0.00380336	0.0079854		345.6	0.241611	0.219563	0.118625	0.137038	0.0326272	0.0362786	0.00951194		305.8	0.264671	0.234429	0.16779	0.171748	0.0669595	0.0799336	-0.0056208
	345.8	0.101247	0.105739	0.0319394	0.0285916	0.0135896	0.00380839	0.00838417		345.8	0.241869	0.219645	0.118857	0.137163	0.0328449	0.0363212	0.00948092		306	0.264852	0.234481	0.168199	0.171886	0.0666616	0.0800256	-0.004571
	346	0.10238	0.10585	0.0325746	0.0286273	0.0141932	0.00381342	0.00939978		346	0.24239	0.219728	0.120028	0.137287	0.0336653	0.0363639	0.010123		306.2	0.2648	0.234532	0.167526	0.172022	0.0659434	0.0801175	-0.0043554
	346.2	0.101919	0.105961	0.0320441	0.0286629	0.014045	0.00381845	0.00969715		346.2	0.242627	0.21981	0.119901	0.137411	0.0330846	0.0364065	0.010134		306.4	0.265137	0.234583	0.166751	0.172159	0.0654953	0.0802094	-0.0044166
	346.4	0.101802	0.106072	0.0318118	0.0286986	0.0146391	0.00382348	0.00984631		346.4	0.242667	0.219892	0.120761	0.137535	0.033792	0.0364491	0.0102674		306.6	0.265161	0.234634	0.16694	0.172295	0.0657401	0.0803012	-0.0039325
	346.6	0.102447	0.106182	0.0318519	0.0287343	0.0140195	0.00382851	0.0104111		346.6	0.242721	0.219973	0.121062	0.137659	0.0333935	0.0364917	0.0108918		306.8	0.265065	0.234684	0.166641	0.172432	0.0653126	0.080393	-0.0035546
	346.8	0.102871	0.106293	0.031197	0.0287699	0.0136303	0.00383353	0.0105059		346.8	0.243196	0.220055	0.121173	0.137783	0.0339617	0.0365342	0.0107612		307	0.264486	0.234735	0.166039	0.172568	0.0645853	0.0804848	-0.0032719
	347	0.103092	0.106403	0.0307943	0.0288056	0.0130805	0.00383856	0.010729		347	0.243012	0.220136	0.121856	0.137906	0.0340339	0.0365767	0.0106812		307.2	0.264166	0.234785	0.166668	0.172704	0.0646882	0.0805764	-0.0031873
	347.2	0.102899	0.106514	0.0300883	0.0288412	0.0118133	0.00384358	0.0105884		347.2	0.242002	0.220217	0.121772	0.13803	0.0333072	0.0366192	0.0104096		307.4	0.264321	0.234835	0.166591	0.172839	0.0648554	0.0806681	-0.0035237
	347.4	0.103553	0.106624	0.0300906	0.0288768	0.0120033	0.00384861	0.00986601		347.4	0.242098	0.220297	0.122094	0.138153	0.0339556	0.0366617	0.00984349		307.6	0.264637	0.234885	0.166694	0.172975	0.0655319	0.0807597	-0.0032725
	347.6	0.104666	0.106734	0.0305888	0.0289125	0.0118871	0.00385363	0.00942045		347.6	0.242802	0.220378	0.123251	0.138276	0.0342617	0.0367042	0.00958286		307.8	0.26433	0.234934	0.165957	0.17311	0.0653013	0.0808512	-0.0033568
	347.8	0.104203	0.106844	0.0310464	0.0289481	0.0110487	0.00385865	0.00864941		347.8	0.243373	0.220458	0.123444	0.138399	0.0342337	0.0367467	0.00958002		308	0.264544	0.234984	0.165703	0.173245	0.0651726	0.0809427	-0.0028143
	348	0.105452	0.106954	0.032038	0.0289836	0.0117786	0.00386367	0.0085416		348	0.244389	0.220538	0.124117	0.138522	0.0347647	0.0367891	0.00884513		308.2	0.264858	0.235033	0.165764	0.17338	0.0652962	0.0810342	-0.0035975
	348.2	0.105557	0.107064	0.032829	0.0290192	0.0116043	0.00386869	0.00836817		348.2	0.244091	0.220617	0.124127	0.138645	0.0340675	0.0368315	0.0088411		308.4	0.264675	0.235082	0.166231	0.173515	0.0659487	0.0811256	-0.0040837
	348.4	0.106034	0.107174	0.0329981	0.0290548	0.0116313	0.00387371	0.00815446		348.4	0.244594	0.220697	0.124219	0.138767	0.0338285	0.0368739	0.00836042		308.6	0.26526	0.235131	0.167001	0.173649	0.0663437	0.0812169	-0.0041967
	348.6	0.106221	0.107284	0.0331457	0.0290904	0.0116276	0.00387873	0.00772839		348.6	0.24526	0.220776	0.124029	0.13889	0.0339658	0.0369163	0.00776414		308.8	0.266337	0.235179	0.167991	0.173784	0.0670174	0.0813082	-0.0049224
	348.8	0.105477	0.107394	0.0336877	0.0291259	0.0121664	0.00388375	0.00803356		348.8	0.245071	0.220855	0.123829	0.139012	0.0341655	0.0369587	0.0085229		309	0.266432	0.235228	0.168494	0.173918	0.067595	0.0813995	-0.0052985
	349	0.106234	0.107504	0.0339298	0.0291614	0.0128001	0.00388877	0.008044		349	0.245351	0.220933	0.123644	0.139134	0.0341289	0.037001	0.00799585		309.2	0.266717	0.235276	0.168951	0.174052	0.0674527	0.0814907	-0.0053827
	349.2	0.106502	0.107613	0.0340213	0.029197	0.0134028	0.00389379	0.00783074		349.2	0.245962	0.221012	0.12394	0.139256	0.0342654	0.0370433	0.00786906		309.4	0.267011	0.235324	0.169977	0.174185	0.0678827	0.0815819	-0.0051084
	349.4	0.106417	0.107723	0.0337573	0.0292325	0.0137239	0.00389881	0.00829446		349.4	0.246081	0.22109	0.124025	0.139378	0.0340068	0.0370856	0.00788545		309.6	0.267901	0.235371	0.170818	0.174319	0.0677867	0.081673	-0.0051575
	349.6	0.107413	0.107832	0.0347247	0.029268	0.0151436	0.00390382	0.00788344		349.6	0.24776	0.221168	0.124909	0.1395	0.0351163	0.0371279	0.00686534		309.8	0.268552	0.235419	0.170946	0.174452	0.0676469	0.0817641	-0.0049708
	349.8	0.106834	0.107942	0.0352382	0.0293035	0.0157014	0.00390884	0.00884387		349.8	0.24836	0.221246	0.125359	0.139622	0.0353637	0.0371701	0.00792245		310	0.268713	0.235466	0.171029	0.174585	0.0678437	0.0818551	-0.0053166
	350	0.106148	0.108051	0.0348112	0.029339	0.0150876	0.00391385	0.00945396		350	0.248116	0.221323	0.125378	0.139743	0.034988	0.0372124	0.00867729		310.2	0.268597	0.235513	0.170611	0.174718	0.0672307	0.0819461	-0.0054586
	350.2	0.106092	0.10816	0.0341966	0.0293745	0.0154051	0.00391887	0.00911595		350.2	0.248507	0.2214	0.125136	0.139865	0.0356585	0.0372546	0.0081827		310.4	0.269164	0.23556	0.170858	0.174851	0.0675955	0.082037	-0.0049547
	350.4	0.106264	0.108269	0.0342097	0.0294099	0.0155413	0.00392388	0.0100241		350.4	0.248274	0.221477	0.125401	0.139986	0.0359069	0.0372968	0.0091529		310.6	0.269074	0.235607	0.171273	0.174984	0.0673352	0.0821279	-0.0042771
	350.6	0.107222	0.108378	0.0337621	0.0294454	0.0145528	0.00392889	0.0102569		350.6	0.248465	0.221554	0.124731	0.140107	0.0354969	0.037339	0.00877985		310.8	0.268446	0.235654	0.171031	0.175116	0.0673951	0.0822187	-0.0047274
	350.8	0.107104	0.108487	0.03393	0.0294808	0.0148643	0.0039339	0.0100535		350.8	0.249125	0.221631	0.124957	0.140228	0.0359078	0.0373812	0.00847769		311	0.267686	0.2357	0.171071	0.175248	0.0675242	0.0823095	-0.0049128
	351	0.106775	0.108596	0.0338462	0.0295163	0.0142982	0.00393891	0.0109197		351	0.248128	0.221707	0.125105	0.140349	0.0353255	0.0374233	0.00940434		311.2	0.267738	0.235746	0.171622	0.175381	0.06766	0.0824002	-0.0054063
	351.2	0.107045	0.108705	0.0331487	0.0295517	0.0133324	0.00394392	0.0107531		351.2	0.247309	0.221783	0.124418	0.140469	0.0350656	0.0374654	0.00917703		311.4	0.267849	0.235792	0.171183	0.175512	0.0677161	0.0824909	-0.0053448
	351.4	0.106601	0.108813	0.033575	0.0295871	0.0135267	0.00394893	0.0103635		351.4	0.247286	0.221859	0.125213	0.14059	0.0354323	0.0375075	0.00975044		311.6	0.26763	0.235838	0.170556	0.175644	0.0676687	0.0825816	-0.0052513
	351.6	0.107033	0.108922	0.0342697	0.0296225	0.0129279	0.00395394	0.0103689		351.6	0.247157	0.221934	0.125896	0.14071	0.0348907	0.0375496	0.00978352		311.8	0.266909	0.235884	0.169924	0.175775	0.0668756	0.0826722	-0.0051009
	351.8	0.106414	0.10903	0.0339004	0.0296579	0.0124548	0.00395895	0.00985057		351.8	0.247102	0.22201	0.125845	0.140831	0.0348426	0.0375917	0.00969915		312	0.267021	0.235929	0.170226	0.175907	0.0668727	0.0827628	-0.0045016
	352	0.106423	0.109139	0.0341321	0.0296933	0.0127538	0.00396396	0.00977097		352	0.246587	0.222085	0.126211	0.140951	0.0343742	0.0376337	0.00992179		312.2	0.266877	0.235974	0.17001	0.176038	0.0666104	0.0828533	-0.0042327
	352.2	0.106454	0.109247	0.0340397	0.0297286	0.0118706	0.00396897	0.00894696		352.2	0.245615	0.22216	0.126131	0.141071	0.0338446	0.0376758	0.00936628		312.4	0.267258	0.236019	0.170453	0.176169	0.067128	0.0829437	-0.0043653
	352.4	0.106447	0.109355	0.0337087	0.029764	0.0119339	0.00397397	0.00817181		352.4	0.246036	0.222234	0.126557	0.141191	0.0341742	0.0377178	0.00865725		312.6	0.267831	0.236064	0.171702	0.176299	0.0675379	0.0830342	-0.0042417
	352.6	0.105975	0.109464	0.0331849	0.0297993	0.011446	0.00397898	0.00830054		352.6	0.245086	0.222309	0.125877	0.14131	0.0333218	0.0377598	0.00907862		312.8	0.268429	0.236109	0.172357	0.17643	0.06756	0.0831245	-0.0044151
	352.8	0.10646	0.109572	0.0334384	0.0298347	0.0115679	0.00398398	0.00797454		352.8	0.245361	0.222383	0.126185	0.14143	0.033871	0.0378017	0.00846328		313	0.267824	0.236153	0.172553	0.17656	0.0679224	0.0832149	-0.0048101
	353	0.1061	0.10968	0.0330154	0.02987	0.0113457	0.00398899	0.00751091		353	0.245812	0.222457	0.126099	0.14155	0.033322	0.0378437	0.00812405		313.2	0.268201	0.236198	0.17296	0.176691	0.0677398	0.0833051	-0.0046287
	353.2	0.106691	0.109788	0.033194	0.0299053	0.0115524	0.00399399	0.00705018		353.2	0.246155	0.22253	0.126582	0.141669	0.033298	0.0378856	0.00808652		313.4	0.2685	0.236242	0.173686	0.176821	0.0677242	0.0833954	-0.0042981
	353.4	0.106828	0.109896	0.0331787	0.0299406	0.0120453	0.00399899	0.00709098		353.4	0.246832	0.222604	0.12669	0.141788	0.0334255	0.0379275	0.00762515		313.6	0.268847	0.236286	0.173904	0.17695	0.0678625	0.0834856	-0.0042712
	353.6	0.10731	0.110003	0.0343553	0.029976	0.0125853	0.00400399	0.00699453		353.6	0.247919	0.222677	0.127762	0.141907	0.0337513	0.0379694	0.00821972		313.8	0.269552	0.23633	0.174318	0.17708	0.0683694	0.0835757	-0.0047032
	353.8	0.106786	0.110111	0.0344138	0.0300112	0.0122772	0.00400899	0.00770667		353.8	0.248144	0.22275	0.127227	0.142026	0.0334327	0.0380113	0.00929862		314	0.269529	0.236373	0.174347	0.177209	0.0684479	0.0836658	-0.0051387
	354	0.106624	0.110219	0.0337697	0.0300465	0.0125542	0.00401399	0.00783592		354	0.248578	0.222823	0.126737	0.142145	0.0337146	0.0380532	0.00897881		314.2	0.269753	0.236417	0.174785	0.177339	0.0683093	0.0837558	-0.0049676
	354.2	0.107727	0.110326	0.0346292	0.0300818	0.0132396	0.00401899	0.00838291		354.2	0.249661	0.222896	0.126677	0.142264	0.0341731	0.038095	0.00943684		314.4	0.270262	0.23646	0.174801	0.177468	0.0686665	0.0838458	-0.0049744
	354.4	0.107619	0.110434	0.0345761	0.030117	0.0131485	0.00402399	0.00927899		354.4	0.249865	0.222968	0.12615	0.142382	0.0338881	0.0381368	0.00985555		314.6	0.269828	0.236503	0.174293	0.177596	0.0681924	0.0839358	-0.0053228
	354.6	0.108287	0.110541	0.034345	0.0301523	0.0135653	0.00402899	0.00926142		354.6	0.25079	0.22304	0.126324	0.142501	0.0341429	0.0381786	0.00907674		314.8	0.269308	0.236546	0.174125	0.177725	0.0682444	0.0840257	-0.0061982
	354.8	0.108271	0.110649	0.0350379	0.0301875	0.0142545	0.00403399	0.00999878		354.8	0.251516	0.223112	0.126888	0.142619	0.0348119	0.0382204	0.0100253		315	0.268943	0.236588	0.173245	0.177854	0.0681761	0.0841155	-0.0061837
	355	0.108352	0.110756	0.0349961	0.0302227	0.0140312	0.00403898	0.010808		355	0.251892	0.223184	0.126997	0.142737	0.035083	0.0382621	0.0109483		315.2	0.268843	0.236631	0.172635	0.177982	0.0677896	0.0842054	-0.0061962
	355.2	0.108776	0.110863	0.035034	0.030258	0.0144532	0.00404398	0.0108163		355.2	0.25209	0.223255	0.127628	0.142855	0.0356463	0.0383039	0.0111905		315.4	0.268629	0.236673	0.171996	0.17811	0.0682022	0.0842951	-0.0058629
	355.4	0.108373	0.11097	0.0355397	0.0302932	0.0147692	0.00404898	0.0111635		355.4	0.251834	0.223327	0.128429	0.142973	0.0356072	0.0383456	0.012569		315.6	0.267898	0.236715	0.171813	0.178238	0.0679382	0.0843848	-0.0058357
	355.6	0.109108	0.111077	0.0351789	0.0303284	0.0142368	0.00405397	0.0114863		355.6	0.251508	0.223398	0.128004	0.143091	0.0350504	0.0383873	0.0122184		315.8	0.267594	0.236757	0.171952	0.178366	0.0679274	0.0844745	-0.0050678
	355.8	0.108352	0.111184	0.0346231	0.0303635	0.014064	0.00405896	0.0114212		355.8	0.25109	0.223468	0.127869	0.143208	0.0346492	0.038429	0.0123699		316	0.267913	0.236799	0.172129	0.178493	0.0680376	0.0845642	-0.0048172
	356	0.108383	0.111291	0.0343243	0.0303987	0.013123	0.00406396	0.0110377		356	0.249934	0.223539	0.127878	0.143326	0.0342757	0.0384706	0.0125972		316.2	0.267994	0.236841	0.17234	0.178621	0.0673139	0.0846537	-0.0041478
	356.2	0.108506	0.111397	0.0341423	0.0304339	0.0125852	0.00406895	0.0102251		356.2	0.249654	0.223609	0.128187	0.143443	0.0346619	0.0385123	0.0112618		316.4	0.268202	0.236882	0.172996	0.178748	0.0678639	0.0847433	-0.0048308
	356.4	0.1075	0.111504	0.0340529	0.030469	0.0123925	0.00407394	0.0102429		356.4	0.248654	0.223679	0.128458	0.143561	0.0345688	0.0385539	0.0114893		316.6	0.268337	0.236923	0.17407	0.178875	0.0679136	0.0848328	-0.0045934
	356.6	0.108431	0.111611	0.034121	0.0305042	0.0123525	0.00407893	0.00955986		356.6	0.24796	0.223749	0.128205	0.143678	0.0349706	0.0385955	0.0101464		316.8	0.268116	0.236964	0.173928	0.179002	0.0674002	0.0849222	-0.0047572
	356.8	0.108243	0.111717	0.0340842	0.0305393	0.0124624	0.00408392	0.00891942		356.8	0.248016	0.223819	0.128616	0.143795	0.035826	0.0386371	0.00916254		317	0.267966	0.237005	0.174711	0.179129	0.0683063	0.0850116	-0.0048847
	357	0.107831	0.111824	0.0342848	0.0305744	0.0126481	0.00408891	0.00897498		357	0.247621	0.223889	0.129049	0.143912	0.0353749	0.0386787	0.009609		317.2	0.268246	0.237046	0.175097	0.179255	0.0675244	0.085101	-0.0043563
	357.2	0.109109	0.11193	0.034592	0.0306095	0.0127588	0.0040939	0.00883931		357.2	0.247634	0.223958	0.129215	0.144028	0.0361029	0.0387202	0.00918203		317.4	0.268871	0.237087	0.176375	0.179381	0.0685686	0.0851903	-0.0040636
	357.4	0.109717	0.112036	0.0347195	0.0306446	0.0135033	0.00409889	0.00855525		357.4	0.248583	0.224027	0.129423	0.144145	0.0365567	0.0387617	0.00940971		317.6	0.26942	0.237127	0.177155	0.179508	0.0694098	0.0852795	-0.0043755
	357.6	0.110244	0.112142	0.0353293	0.0306797	0.0134897	0.00410388	0.00805434		357.6	0.24848	0.224096	0.129723	0.144261	0.0365888	0.0388033	0.00929003		317.8	0.270028	0.237167	0.177259	0.179634	0.070158	0.0853687	-0.0045097
	357.8	0.110699	0.112249	0.0352668	0.0307148	0.0140427	0.00410886	0.00748032		357.8	0.248728	0.224165	0.129374	0.144378	0.0371079	0.0388448	0.00864108		318	0.26984	0.237208	0.177278	0.179759	0.0701936	0.0854579	-0.0044554
	358	0.111036	0.112355	0.0355063	0.0307499	0.0145285	0.00411385	0.00765218		358	0.248994	0.224233	0.129596	0.144494	0.0374969	0.0388862	0.00928788		318.2	0.270642	0.237247	0.178007	0.179885	0.0710025	0.085547	-0.0046152
	358.2	0.111262	0.112461	0.035777	0.0307849	0.0142728	0.00411884	0.00739459		358.2	0.249073	0.224301	0.129468	0.14461	0.0369997	0.0389277	0.00858925		318.4	0.271034	0.237287	0.177231	0.18001	0.0714332	0.0856361	-0.00443
	358.4	0.11125	0.112566	0.0354653	0.03082	0.0149866	0.00412382	0.00697224		358.4	0.249488	0.224369	0.13027	0.144726	0.0379968	0.0389691	0.00765169		318.6	0.270815	0.237327	0.177101	0.180136	0.0717845	0.0857251	-0.0041797
	358.6	0.111749	0.112672	0.0353728	0.030855	0.015054	0.0041288	0.00715537		358.6	0.250025	0.224437	0.131138	0.144842	0.037573	0.0390105	0.00775737		318.8	0.271038	0.237366	0.176718	0.180261	0.0730927	0.0858141	-0.0040838
	358.8	0.112023	0.112778	0.0357737	0.0308901	0.0147848	0.00413379	0.00734887		358.8	0.250171	0.224505	0.130872	0.144957	0.037658	0.0390519	0.00799214		319	0.27085	0.237405	0.175519	0.180385	0.0736929	0.0859031	-0.0044602
	359	0.111953	0.112884	0.0357456	0.0309251	0.01496	0.00413877	0.00757435		359	0.250974	0.224572	0.131026	0.145073	0.0379285	0.0390933	0.00844457		319.2	0.270546	0.237445	0.175428	0.18051	0.0737255	0.0859919	-0.0043997
	359.2	0.112495	0.112989	0.0356017	0.0309601	0.0151139	0.00414375	0.00856786		359.2	0.250601	0.224639	0.131236	0.145188	0.0375354	0.0391347	0.00937578		319.4	0.270298	0.237484	0.175219	0.180635	0.0740164	0.0860808	-0.0045705
	359.4	0.112382	0.113095	0.0356936	0.0309951	0.0148521	0.00414873	0.0088191		359.4	0.250476	0.224706	0.13047	0.145304	0.0374232	0.039176	0.0102455		319.6	0.270251	0.237522	0.1751	0.180759	0.073774	0.0861696	-0.0049407
	359.6	0.112569	0.1132	0.0355461	0.0310301	0.0148264	0.00415371	0.00937624		359.6	0.250703	0.224773	0.130463	0.145419	0.0371329	0.0392173	0.0106809		319.8	0.269796	0.237561	0.174739	0.180883	0.0737764	0.0862583	-0.0050072
	359.8	0.112073	0.113305	0.0354723	0.0310651	0.0149697	0.00415869	0.00880156		359.8	0.250579	0.22484	0.130638	0.145534	0.0366144	0.0392586	0.0105002		320	0.269779	0.237599	0.174787	0.181007	0.0737363	0.0863471	-0.0054314
	360	0.112199	0.113411	0.0353412	0.0311	0.0148552	0.00416367	0.0081131		360	0.250795	0.224906	0.130706	0.145649	0.0373493	0.0392999	0.00982919		320.2	0.269244	0.237638	0.17503	0.181131	0.072793	0.0864357	-0.0049197
	360.2	0.112076	0.113516	0.0358463	0.031135	0.015014	0.00416865	0.00866735		360.2	0.250709	0.224972	0.130819	0.145764	0.0376874	0.0393412	0.0101245		320.4	0.269271	0.237676	0.175421	0.181255	0.0727642	0.0865243	-0.0057095
	360.4	0.112105	0.113621	0.036005	0.0311699	0.0148542	0.00417363	0.00858953		360.4	0.250787	0.225038	0.130996	0.145878	0.0376207	0.0393824	0.0104473		320.6	0.269053	0.237714	0.175505	0.181378	0.0719317	0.0866129	-0.0055269
	360.6	0.112584	0.113726	0.036315	0.0312049	0.0156983	0.0041786	0.00869589		360.6	0.25152	0.225104	0.131235	0.145993	0.0380219	0.0394236	0.00987657		320.8	0.268295	0.237752	0.175902	0.181501	0.0710262	0.0867014	-0.0055226
	360.8	0.111582	0.113831	0.0362983	0.0312398	0.0155548	0.00418358	0.00953198		360.8	0.251364	0.225169	0.13134	0.146107	0.0377812	0.0394649	0.0108753		321	0.268386	0.237789	0.176667	0.181625	0.0712317	0.0867899	-0.005129
	361	0.11168	0.113936	0.0357777	0.0312747	0.01465	0.00418856	0.00996189		361	0.251139	0.225235	0.130796	0.146221	0.0366834	0.039506	0.0110985		321.2	0.268107	0.237827	0.176858	0.181747	0.0698092	0.0868784	-0.0045577
	361.2	0.112344	0.11404	0.0359228	0.0313096	0.0148325	0.00419353	0.0096396		361.2	0.25173	0.2253	0.130869	0.146336	0.0372204	0.0395472	0.0110588		321.4	0.269033	0.237864	0.177986	0.18187	0.0705697	0.0869667	-0.0049241
	361.4	0.112328	0.114145	0.0363532	0.0313445	0.0151016	0.0041985	0.00989339		361.4	0.251717	0.225365	0.131068	0.14645	0.0366661	0.0395884	0.0117794		321.6	0.269055	0.237901	0.178162	0.181993	0.0705452	0.0870551	-0.0047915
	361.6	0.11255	0.11425	0.0363129	0.0313794	0.0141065	0.00420348	0.00986244		361.6	0.251359	0.22543	0.131105	0.146563	0.035865	0.0396295	0.010803		321.8	0.269102	0.237938	0.178695	0.182115	0.0706339	0.0871434	-0.0041157
	361.8	0.112345	0.114354	0.0362688	0.0314143	0.0138306	0.00420845	0.0101368		361.8	0.251174	0.225494	0.131422	0.146677	0.0359396	0.0396706	0.010707		322	0.269432	0.237975	0.178969	0.182237	0.0705343	0.0872316	-0.0037777
	362	0.111869	0.114459	0.0360493	0.0314491	0.0125594	0.00421342	0.00998923		362	0.250579	0.225559	0.131071	0.146791	0.0351496	0.0397117	0.0109974		322.2	0.270244	0.238012	0.179471	0.182359	0.0707287	0.0873199	-0.003443
	362.2	0.112197	0.114563	0.035789	0.031484	0.0120556	0.00421839	0.0102069		362.2	0.249905	0.225623	0.131272	0.146904	0.0348002	0.0397528	0.00981415		322.4	0.270087	0.238048	0.179216	0.182481	0.0707469	0.087408	-0.0031804
	362.4	0.112021	0.114667	0.0357162	0.0315188	0.0117491	0.00422336	0.0106186		362.4	0.249959	0.225687	0.131759	0.147018	0.034824	0.0397938	0.0104203		322.6	0.269909	0.238085	0.179488	0.182603	0.0714127	0.0874961	-0.0027238
	362.6	0.112731	0.114771	0.0357297	0.0315537	0.0111224	0.00422833	0.0109531		362.6	0.249866	0.22575	0.131169	0.147131	0.0338177	0.0398349	0.00981181		322.8	0.27056	0.238121	0.179585	0.182725	0.0718042	0.0875842	-0.0030587
	362.8	0.113251	0.114876	0.0356216	0.0315885	0.0113678	0.0042333	0.0105107		362.8	0.249886	0.225814	0.130749	0.147244	0.0341634	0.0398759	0.00906983		323	0.270497	0.238157	0.179061	0.182846	0.0716084	0.0876722	-0.0030146
	363	0.113044	0.11498	0.0357157	0.0316233	0.0116624	0.00423827	0.0115663		363	0.250275	0.225877	0.131249	0.147357	0.0342974	0.0399169	0.0105852		323.2	0.270585	0.238193	0.179209	0.182967	0.0716132	0.0877602	-0.0029206
	363.2	0.113984	0.115084	0.0357802	0.0316581	0.01199	0.00424324	0.0116209		363.2	0.250692	0.22594	0.131555	0.14747	0.0345413	0.0399579	0.0103107		323.4	0.27085	0.238229	0.178616	0.183088	0.0717178	0.0878481	-0.0032921
	363.4	0.114419	0.115187	0.0362582	0.0316929	0.0128094	0.00424821	0.0113929		363.4	0.251745	0.226003	0.131591	0.147583	0.0351577	0.0399988	0.0104356		323.6	0.270506	0.238265	0.178487	0.183209	0.0722004	0.087936	-0.0034826
	363.6	0.114827	0.115291	0.0366472	0.0317277	0.0129667	0.00425317	0.0124705		363.6	0.252441	0.226066	0.131694	0.147695	0.0349615	0.0400398	0.0111338		323.8	0.269848	0.2383	0.178214	0.18333	0.0727277	0.0880239	-0.003395
	363.8	0.115683	0.115395	0.0365392	0.0317624	0.0134558	0.00425814	0.0117123		363.8	0.252977	0.226129	0.131584	0.147808	0.0359586	0.0400807	0.0101515		324	0.269386	0.238336	0.178166	0.18345	0.0730501	0.0881117	-0.0029432
	364	0.115729	0.115499	0.0370691	0.0317972	0.0143119	0.0042631	0.0112706		364	0.254346	0.226191	0.132261	0.14792	0.0371959	0.0401216	0.0107815		324.2	0.269746	0.238371	0.178579	0.183571	0.0729685	0.0881994	-0.0031248
	364.2	0.11618	0.115602	0.038033	0.031832	0.0149973	0.00426807	0.0116381		364.2	0.254932	0.226253	0.13265	0.148032	0.0376018	0.0401625	0.0115516		324.4	0.269671	0.238406	0.178667	0.183691	0.0729945	0.0882871	-0.0035441
	364.4	0.115884	0.115706	0.038084	0.0318667	0.0152986	0.00427303	0.0103261		364.4	0.255857	0.226315	0.13284	0.148145	0.0377913	0.0402034	0.0105099		324.6	0.26932	0.238441	0.178713	0.183811	0.0733856	0.0883748	-0.003119
	364.6	0.115137	0.115809	0.0385837	0.0319014	0.0158814	0.00427799	0.0108235		364.6	0.255655	0.226377	0.132721	0.148257	0.0373306	0.0402442	0.0112058		324.8	0.268853	0.238476	0.178888	0.18393	0.0729683	0.0884624	-0.0029678
	364.8	0.115348	0.115913	0.038644	0.0319362	0.0156572	0.00428295	0.0097907		364.8	0.255396	0.226439	0.132446	0.148368	0.0367542	0.040285	0.0106485		325	0.268415	0.23851	0.178631	0.18405	0.0729705	0.08855	-0.0030498
	365	0.115146	0.116016	0.0382306	0.0319709	0.0158633	0.00428791	0.00811498		365	0.255157	0.2265	0.133208	0.14848	0.0367297	0.0403259	0.00964468		325.2	0.268386	0.238545	0.179394	0.18417	0.0732205	0.0886375	-0.0032091
	365.2	0.115162	0.116119	0.0385991	0.0320056	0.0163819	0.00429288	0.00746821		365.2	0.255924	0.226561	0.13409	0.148592	0.0373441	0.0403666	0.00982414		325.4	0.268534	0.238579	0.18035	0.184289	0.073687	0.088725	-0.0036434
	365.4	0.115124	0.116222	0.0384098	0.0320403	0.0161547	0.00429783	0.0068275		365.4	0.255774	0.226623	0.133941	0.148703	0.0370504	0.0404074	0.00921961		325.6	0.268072	0.238613	0.180095	0.184408	0.0738819	0.0888125	-0.0034173
	365.6	0.115438	0.116325	0.0380303	0.0320749	0.0156646	0.00430279	0.00566165		365.6	0.256099	0.226683	0.134287	0.148815	0.037116	0.0404482	0.00834143		325.8	0.267626	0.238647	0.180147	0.184527	0.0736022	0.0888999	-0.0031883
	365.8	0.115007	0.116428	0.0379055	0.0321096	0.0153416	0.00430775	0.00563235		365.8	0.255493	0.226744	0.134033	0.148926	0.0371153	0.0404889	0.00862964		326	0.267112	0.238681	0.178932	0.184646	0.0730389	0.0889872	-0.0037567
	366	0.115139	0.116531	0.0370898	0.0321443	0.0148172	0.00431271	0.00546801		366	0.255319	0.226805	0.133726	0.149037	0.0370193	0.0405296	0.00890738		326.2	0.267037	0.238715	0.179241	0.184764	0.0728276	0.0890745	-0.0035757
	366.2	0.115826	0.116634	0.037412	0.0321789	0.0148958	0.00431767	0.00609009		366.2	0.255034	0.226865	0.134256	0.149148	0.0374884	0.0405703	0.00927424		326.4	0.267307	0.238749	0.1797	0.184883	0.0729532	0.0891618	-0.003838
	366.4	0.115624	0.116737	0.0369888	0.0322136	0.0143645	0.00432262	0.00622744		366.4	0.254582	0.226925	0.133924	0.149259	0.0369847	0.040611	0.00950185		326.6	0.267594	0.238782	0.179211	0.185001	0.072361	0.089249	-0.0034716
	366.6	0.115934	0.116839	0.0364234	0.0322482	0.014744	0.00432758	0.00616227		366.6	0.254179	0.226985	0.134211	0.14937	0.0374499	0.0406517	0.00880457		326.8	0.26888	0.238816	0.17986	0.185119	0.0724136	0.0893361	-0.0033681
	366.8	0.115951	0.116942	0.0364175	0.0322828	0.0145891	0.00433253	0.00660686		366.8	0.253711	0.227045	0.134703	0.14948	0.0374527	0.0406923	0.00940285		327	0.269481	0.238849	0.179532	0.185237	0.0724899	0.0894233	-0.003397
	367	0.115693	0.117044	0.0361389	0.0323174	0.0142211	0.00433749	0.00767662		367	0.253773	0.227104	0.134909	0.149591	0.0377899	0.0407329	0.0101031		327.2	0.270283	0.238882	0.17996	0.185355	0.0730723	0.0895103	-0.0038544
	367.2	0.116699	0.117147	0.0358091	0.032352	0.014593	0.00434244	0.00771335		367.2	0.254301	0.227164	0.134696	0.149701	0.0382526	0.0407735	0.00931213		327.4	0.270618	0.238915	0.180497	0.185473	0.0734102	0.0895974	-0.0034057
	367.4	0.116755	0.117249	0.0359845	0.0323866	0.0143049	0.00434739	0.00905747		367.4	0.254383	0.227223	0.134581	0.149811	0.0381304	0.0408141	0.0111137		327.6	0.271053	0.238948	0.180654	0.18559	0.0743408	0.0896844	-0.0033122
	367.6	0.116955	0.117352	0.0356364	0.0324212	0.0134227	0.00435235	0.00994498		367.6	0.254408	0.227282	0.134409	0.149922	0.0382755	0.0408547	0.0115753		327.8	0.271876	0.23898	0.181019	0.185707	0.0747839	0.0897713	-0.0031462
	367.8	0.117141	0.117454	0.0355552	0.0324557	0.0139704	0.0043573	0.00935047		367.8	0.254565	0.227341	0.134919	0.150032	0.0389582	0.0408953	0.011583		328	0.272278	0.239013	0.181179	0.185824	0.0749956	0.0898582	-0.0032543
	368	0.116255	0.117556	0.0357878	0.0324903	0.0138028	0.00436225	0.00988755		368	0.254425	0.227399	0.135055	0.150141	0.0383485	0.0409358	0.0122921		328.2	0.273431	0.239045	0.182038	0.185941	0.0752316	0.0899451	-0.0039187
	368.2	0.116781	0.117658	0.0359671	0.0325249	0.0136276	0.0043672	0.0104875		368.2	0.254172	0.227458	0.134745	0.150251	0.0382967	0.0409763	0.0117715		328.4	0.273023	0.239078	0.182142	0.186058	0.0751798	0.0900319	-0.0035787
	368.4	0.115179	0.11776	0.0357031	0.0325594	0.013276	0.00437215	0.0104088		368.4	0.254115	0.227516	0.134213	0.150361	0.0372554	0.0410168	0.0122265		328.6	0.273077	0.23911	0.182464	0.186175	0.0753591	0.0901186	-0.0038111
	368.6	0.115391	0.117862	0.0365474	0.0325939	0.013418	0.00437709	0.0105311		368.6	0.253589	0.227574	0.134407	0.15047	0.0363773	0.0410573	0.0122808		328.8	0.272038	0.239142	0.181942	0.186291	0.0745589	0.0902054	-0.0042629
	368.8	0.115878	0.117964	0.0373234	0.0326284	0.0144942	0.00438204	0.00920362		368.8	0.254473	0.227632	0.134783	0.15058	0.0370078	0.0410977	0.0107297		329	0.271181	0.239174	0.182215	0.186407	0.0745553	0.090292	-0.0052601
	369	0.115005	0.118065	0.0375606	0.0326629	0.0143301	0.00438699	0.00907137		369	0.255455	0.22769	0.135456	0.150689	0.037253	0.0411382	0.0109654		329.2	0.271229	0.239205	0.183203	0.186523	0.0748869	0.0903787	-0.005654
	369.2	0.114958	0.118167	0.0376042	0.0326974	0.0138507	0.00439194	0.00914041		369.2	0.25568	0.227747	0.134558	0.150798	0.0366616	0.0411786	0.010459		329.4	0.270764	0.239237	0.183344	0.186639	0.0742131	0.0904652	-0.0055449
	369.4	0.114637	0.118269	0.0379067	0.0327319	0.0143888	0.00439688	0.00874473		369.4	0.255931	0.227805	0.134641	0.150907	0.0366575	0.041219	0.00984701		329.6	0.270258	0.239269	0.182605	0.186755	0.0743219	0.0905518	-0.0056203
	369.6	0.114542	0.11837	0.0380532	0.0327664	0.0138384	0.00440183	0.00944838		369.6	0.255988	0.227862	0.13437	0.151016	0.035901	0.0412594	0.00978669		329.8	0.269541	0.2393	0.182655	0.186871	0.0739859	0.0906383	-0.0054907
	369.8	0.114762	0.118472	0.0382485	0.0328009	0.0136596	0.00440677	0.0097278		369.8	0.255951	0.227919	0.134436	0.151125	0.0364219	0.0412997	0.00872296		330	0.269023	0.239331	0.182903	0.186986	0.0739547	0.0907247	-0.0058187
	370	0.114883	0.118573	0.0383435	0.0328353	0.0141623	0.00441171	0.0102113		370	0.25595	0.227976	0.13508	0.151234	0.0370224	0.0413401	0.00904889		330.2	0.26975	0.239362	0.18439	0.187102	0.0745019	0.0908111	-0.0059398
	370.2	0.114761	0.118674	0.0381645	0.0328698	0.0135162	0.00441666	0.0104633		370.2	0.254814	0.228033	0.134962	0.151342	0.0366647	0.0413804	0.00864211		330.4	0.270428	0.239393	0.184913	0.187217	0.0745134	0.0908975	-0.0055626
	370.4	0.114991	0.118775	0.0378892	0.0329042	0.0134477	0.0044216	0.0106093		370.4	0.254326	0.228089	0.135285	0.151451	0.0365136	0.0414207	0.00794441		330.6	0.270223	0.239424	0.18453	0.187332	0.0742679	0.0909838	-0.0048391
	370.6	0.115378	0.118877	0.0381645	0.0329386	0.0140479	0.00442654	0.0107988		370.6	0.254476	0.228145	0.136265	0.151559	0.0371025	0.041461	0.00842373		330.8	0.271112	0.239455	0.185688	0.187446	0.0753152	0.0910701	-0.0046937
	370.8	0.115582	0.118978	0.037809	0.032973	0.0131081	0.00443148	0.0105847		370.8	0.253877	0.228202	0.135912	0.151667	0.0368887	0.0415013	0.00781428		331	0.270699	0.239485	0.185697	0.187561	0.0751073	0.0911563	-0.0049792
	371	0.115633	0.119079	0.036693	0.0330074	0.012624	0.00443642	0.0108724		371	0.253602	0.228258	0.1359	0.151775	0.0374176	0.0415415	0.00796622		331.2	0.271228	0.239516	0.185863	0.187675	0.0754522	0.0912425	-0.0043712
	371.2	0.116691	0.11918	0.0363542	0.0330418	0.0124855	0.00444136	0.011231		371.2	0.25355	0.228313	0.136254	0.151883	0.0373356	0.0415818	0.00863961		331.4	0.27125	0.239546	0.186325	0.18779	0.0756009	0.0913287	-0.004579
	371.4	0.117024	0.11928	0.0361551	0.0330762	0.0118382	0.0044463	0.0115552		371.4	0.253454	0.228369	0.136613	0.151991	0.0376812	0.041622	0.0089423		331.6	0.271543	0.239576	0.186017	0.187904	0.0760876	0.0914148	-0.0045524
	371.6	0.117478	0.119381	0.035635	0.0331106	0.0117592	0.00445124	0.0114502		371.6	0.253034	0.228425	0.137299	0.152099	0.03815	0.0416622	0.00913328		331.8	0.272397	0.239606	0.186648	0.188018	0.0762982	0.0915008	-0.0043497
	371.8	0.117981	0.119482	0.0354188	0.033145	0.0118704	0.00445617	0.0115521		371.8	0.252224	0.22848	0.13756	0.152206	0.0380091	0.0417024	0.00964885		332	0.27261	0.239636	0.186197	0.188132	0.0764157	0.0915868	-0.0048258
	372	0.118678	0.119582	0.0355074	0.0331793	0.0123823	0.00446111	0.0112334		372	0.252366	0.228535	0.137897	0.152314	0.0385005	0.0417425	0.00940001		332.2	0.272865	0.239666	0.186351	0.188245	0.0766678	0.0916728	-0.0046213
	372.2	0.119363	0.119683	0.0354458	0.0332137	0.0129116	0.00446605	0.0103535		372.2	0.252533	0.22859	0.138574	0.152421	0.039002	0.0417827	0.0097799		332.4	0.272904	0.239696	0.186024	0.188359	0.0766742	0.0917587	-0.0042981
	372.4	0.119013	0.119783	0.036141	0.033248	0.013205	0.00447098	0.00958327		372.4	0.253032	0.228645	0.138899	0.152528	0.0389053	0.0418228	0.0103582		332.6	0.272754	0.239725	0.185812	0.188472	0.076491	0.0918446	-0.0045002
	372.6	0.12033	0.119884	0.0367106	0.0332823	0.0141827	0.00447592	0.00925469		372.6	0.25372	0.228699	0.139087	0.152635	0.039908	0.0418629	0.0100823		332.8	0.271919	0.239755	0.185221	0.188585	0.0759534	0.0919304	-0.0048984
	372.8	0.120533	0.119984	0.037277	0.0333166	0.0150374	0.00448085	0.00899185		372.8	0.254795	0.228754	0.139334	0.152742	0.0406163	0.041903	0.0104891		333	0.271977	0.239784	0.185291	0.188698	0.0757437	0.0920162	-0.0052123
	373	0.120564	0.120084	0.0370895	0.0333509	0.0142194	0.00448578	0.0088842		373	0.254722	0.228808	0.139032	0.152849	0.0404498	0.0419431	0.010851		333.2	0.272453	0.239813	0.185853	0.188811	0.0759116	0.0921019	-0.0049285
	373.2	0.120702	0.120184	0.0369902	0.0333852	0.0148882	0.00449071	0.00865305		373.2	0.254609	0.228862	0.138315	0.152956	0.0405784	0.0419831	0.0104589		333.4	0.272184	0.239842	0.185742	0.188924	0.075692	0.0921876	-0.0049107
	373.4	0.119829	0.120285	0.0373398	0.0334195	0.0154979	0.00449565	0.00904226		373.4	0.254562	0.228916	0.138389	0.153063	0.0407028	0.0420232	0.011232		333.6	0.272115	0.239871	0.185751	0.189036	0.0759794	0.0922733	-0.0051642
	373.6	0.120336	0.120385	0.0377722	0.0334538	0.0156893	0.00450058	0.00903296		373.6	0.254598	0.22897	0.137674	0.153169	0.040431	0.0420632	0.0105223		333.8	0.272346	0.2399	0.18687	0.189149	0.0762755	0.0923589	-0.0056391
	373.8	0.120462	0.120484	0.0383492	0.033488	0.0164946	0.00450551	0.00821772		373.8	0.254736	0.229024	0.13814	0.153275	0.0411849	0.0421032	0.00959613		334	0.272707	0.239929	0.187379	0.189261	0.0766245	0.0924445	-0.0065307
	374	0.120182	0.120584	0.0393465	0.0335223	0.0175863	0.00451044	0.0086567		374	0.255414	0.229077	0.138153	0.153382	0.0405779	0.0421431	0.0109582		334.2	0.272783	0.239957	0.187529	0.189373	0.0767842	0.09253	-0.0064896
	374.2	0.12015	0.120684	0.0391076	0.0335565	0.0169717	0.00451536	0.00871018		374.2	0.255791	0.22913	0.137393	0.153488	0.0397642	0.0421831	0.0103585		334.4	0.272254	0.239986	0.187167	0.189485	0.076747	0.0926155	-0.0059419
	374.4	0.120268	0.120784	0.0397044	0.0335908	0.0175501	0.00452029	0.00878342		374.4	0.256358	0.229184	0.13752	0.153594	0.0398297	0.042223	0.0107104		334.6	0.271769	0.240014	0.186471	0.189596	0.076539	0.0927009	-0.0057607
	374.6	0.119043	0.120883	0.0390498	0.033625	0.0166273	0.00452522	0.00955211		374.6	0.255184	0.229236	0.136114	0.1537	0.0386333	0.042263	0.0115689		334.8	0.271657	0.240043	0.186627	0.189708	0.0761603	0.0927863	-0.0055695
	374.8	0.118189	0.120983	0.0383691	0.0336592	0.0153864	0.00453015	0.00928749		374.8	0.254897	0.229289	0.135178	0.153806	0.0381386	0.0423029	0.0110717		335	0.27103	0.240071	0.186465	0.189819	0.0757278	0.0928716	-0.0051645
	375	0.117664	0.121082	0.0379071	0.0336934	0.0153173	0.00453507	0.00969846		375	0.254801	0.229342	0.135449	0.153911	0.0377079	0.0423427	0.0116966		335.2	0.271213	0.240099	0.186881	0.189931	0.0764439	0.0929569	-0.0049957
	375.2	0.118001	0.121182	0.0378082	0.0337276	0.0148661	0.00454	0.0101151		375.2	0.254908	0.229394	0.135327	0.154017	0.0372832	0.0423826	0.0114853		335.4	0.270668	0.240127	0.187016	0.190042	0.0765109	0.0930422	-0.004617
	375.4	0.117831	0.121281	0.0372914	0.0337618	0.0146786	0.00454492	0.009615		375.4	0.254781	0.229447	0.135463	0.154122	0.0372095	0.0424225	0.0104634		335.6	0.270368	0.240154	0.186942	0.190153	0.0768024	0.0931274	-0.0036767
	375.6	0.118003	0.12138	0.0370776	0.033796	0.0141717	0.00454985	0.0103108		375.6	0.254043	0.229499	0.135899	0.154228	0.0367795	0.0424623	0.0116752		335.8	0.270945	0.240182	0.187254	0.190263	0.0770607	0.0932126	-0.0033279
	375.8	0.118989	0.12148	0.0369697	0.0338301	0.013911	0.00455477	0.0103541		375.8	0.254313	0.229551	0.135971	0.154333	0.0366326	0.0425021	0.0109291		336	0.270813	0.24021	0.187132	0.190374	0.0769833	0.0932977	-0.0028388
	376	0.119505	0.121579	0.0373895	0.0338643	0.0147697	0.00455969	0.00975976		376	0.25533	0.229603	0.137588	0.154438	0.0378081	0.0425419	0.0105495		336.2	0.270445	0.240237	0.187432	0.190484	0.0768639	0.0933828	-0.0023546
	376.2	0.119254	0.121678	0.0368687	0.0338984	0.0133956	0.00456461	0.0100882		376.2	0.254836	0.229654	0.137919	0.154543	0.0374058	0.0425817	0.0110338		336.4	0.270903	0.240264	0.188047	0.190595	0.0771572	0.0934678	-0.002388
	376.4	0.120065	0.121777	0.0370454	0.0339325	0.0131591	0.00456953	0.0104072		376.4	0.255853	0.229706	0.138493	0.154648	0.0378768	0.0426214	0.010727		336.6	0.27034	0.240292	0.187468	0.190705	0.0766721	0.0935528	-0.0021997
	376.6	0.120192	0.121876	0.0368229	0.0339667	0.0130108	0.00457445	0.0110917		376.6	0.256178	0.229757	0.138749	0.154752	0.0378358	0.0426612	0.0111825		336.8	0.27047	0.240319	0.186962	0.190815	0.0765111	0.0936378	-0.0022553
	376.8	0.120808	0.121974	0.0368832	0.0340008	0.0123078	0.00457937	0.0107971		376.8	0.255929	0.229808	0.139709	0.154857	0.0380828	0.0427009	0.0109086		337	0.270625	0.240346	0.186903	0.190925	0.0765105	0.0937227	-0.0023055
	377	0.121292	0.122073	0.0363684	0.0340349	0.0120804	0.00458429	0.0104162		377	0.256227	0.229859	0.139326	0.154962	0.0386466	0.0427406	0.0108542		337.2	0.270997	0.240372	0.18769	0.191034	0.0770751	0.0938075	-0.0023579
	377.2	0.12105	0.122172	0.0370918	0.034069	0.0127157	0.00458921	0.010866		377.2	0.257023	0.22991	0.13983	0.155066	0.0390367	0.0427803	0.0118487		337.4	0.271645	0.240399	0.18823	0.191144	0.077019	0.0938923	-0.0027616
	377.4	0.121448	0.12227	0.0376454	0.0341031	0.0125975	0.00459413	0.010767		377.4	0.25701	0.229961	0.140349	0.15517	0.0392981	0.04282	0.0119396		337.6	0.272794	0.240426	0.188852	0.191253	0.0776296	0.0939771	-0.0030365
	377.6	0.122662	0.122369	0.0383717	0.0341371	0.0133719	0.00459904	0.00962588		377.6	0.257954	0.230012	0.140933	0.155274	0.0401176	0.0428596	0.0110601		337.8	0.273601	0.240452	0.189691	0.191362	0.0783567	0.0940619	-0.0040225
	377.8	0.12242	0.122467	0.0390406	0.0341712	0.0132283	0.00460396	0.00961878		377.8	0.258016	0.230062	0.141208	0.155378	0.0400179	0.0428992	0.0115427		338	0.273807	0.240479	0.189385	0.191471	0.0780837	0.0941465	-0.0049033
	378	0.122439	0.122566	0.0399304	0.0342052	0.0133537	0.00460888	0.00948202		378	0.258572	0.230112	0.141145	0.155482	0.0400619	0.0429389	0.0122733		338.2	0.273807	0.240505	0.189505	0.19158	0.0782978	0.0942312	-0.0048657
	378.2	0.122384	0.122664	0.0400167	0.0342393	0.0134385	0.00461379	0.00887501		378.2	0.258714	0.230162	0.140751	0.155586	0.040314	0.0429785	0.0113491		338.4	0.274113	0.240531	0.189689	0.191689	0.0781222	0.0943158	-0.0048266
	378.4	0.121738	0.122762	0.0403268	0.0342733	0.0135891	0.0046187	0.00896482		378.4	0.258577	0.230212	0.141099	0.15569	0.0404176	0.043018	0.0120325		338.6	0.274109	0.240557	0.189168	0.191797	0.0775355	0.0944003	-0.0046696
	378.6	0.121108	0.12286	0.0395809	0.0343074	0.0130252	0.00462362	0.00874525		378.6	0.258023	0.230262	0.140164	0.155793	0.0398114	0.0430576	0.0115663		338.8	0.273521	0.240583	0.189431	0.191906	0.0774369	0.0944848	-0.0046745
	378.8	0.121036	0.122958	0.0402153	0.0343414	0.0137718	0.00462853	0.0074591		378.8	0.258847	0.230312	0.140781	0.155897	0.0403053	0.0430971	0.0108991		339	0.273009	0.240609	0.189497	0.192014	0.0778338	0.0945693	-0.0046471
	379	0.120614	0.123056	0.0400368	0.0343754	0.0139766	0.00463344	0.00707263		379	0.258565	0.230361	0.140175	0.156	0.040147	0.0431366	0.0103321		339.2	0.272555	0.240635	0.189625	0.192122	0.0783437	0.0946537	-0.0049344
	379.2	0.120522	0.123154	0.0395944	0.0344093	0.0137094	0.00463835	0.00702563		379.2	0.257832	0.230411	0.139686	0.156103	0.0401466	0.0431762	0.00927904		339.4	0.271778	0.240661	0.189055	0.19223	0.0777642	0.0947381	-0.0043091
	379.4	0.120534	0.123252	0.0397103	0.0344433	0.0144968	0.00464326	0.00748843		379.4	0.25769	0.23046	0.140139	0.156207	0.0401649	0.0432156	0.00957947		339.6	0.271299	0.240686	0.189126	0.192338	0.077938	0.0948225	-0.0041181
	379.6	0.120535	0.12335	0.0392126	0.0344773	0.0142048	0.00464817	0.00822263		379.6	0.256838	0.230509	0.139643	0.15631	0.0396308	0.0432551	0.00965677		339.8	0.271306	0.240712	0.189641	0.192446	0.0781566	0.0949068	-0.0043972
	379.8	0.120293	0.123448	0.0385455	0.0345113	0.0143088	0.00465308	0.00824594		379.8	0.256603	0.230558	0.139475	0.156412	0.0395358	0.0432946	0.0083161		340	0.270774	0.240737	0.189998	0.192553	0.0779251	0.094991	-0.0044429
	380	0.120265	0.123545	0.0385385	0.0345452	0.0142815	0.00465799	0.00904101		380	0.25622	0.230606	0.139884	0.156515	0.0394883	0.043334	0.00885052		340.2	0.270976	0.240762	0.190545	0.19266	0.0786559	0.0950752	-0.0047762
	380.2	0.120529	0.123643	0.0371739	0.0345792	0.01325	0.0046629	0.00963169		380.2	0.255791	0.230655	0.139329	0.156618	0.0387817	0.0433734	0.00834201		340.4	0.271237	0.240787	0.190453	0.192768	0.0793407	0.0951594	-0.0046612
	380.4	0.121115	0.12374	0.0374868	0.0346131	0.0140742	0.0046678	0.00945631		380.4	0.25615	0.230703	0.140157	0.15672	0.0387711	0.0434128	0.00804247		340.6	0.271361	0.240812	0.190154	0.192875	0.079938	0.0952435	-0.0042465
	380.6	0.120608	0.123838	0.0368656	0.034647	0.0134091	0.00467271	0.0100075		380.6	0.255565	0.230752	0.139999	0.156823	0.0380757	0.0434522	0.00884124		340.8	0.271552	0.240837	0.189748	0.192981	0.0804822	0.0953276	-0.0033795
	380.8	0.121483	0.123935	0.0366063	0.0346809	0.0135724	0.00467762	0.00979701		380.8	0.255492	0.2308	0.140214	0.156925	0.0381736	0.0434915	0.00833527		341	0.27109	0.240862	0.189857	0.193088	0.0803479	0.0954116	-0.0029958
	381	0.121186	0.124032	0.036551	0.0347148	0.0136547	0.00468252	0.0105349		381	0.256245	0.230848	0.140044	0.157027	0.0381742	0.0435309	0.00997218		341.2	0.271901	0.240887	0.190469	0.193195	0.0808883	0.0954956	-0.0023862
	381.2	0.121488	0.12413	0.0371752	0.0347487	0.0137296	0.00468743	0.0106398		381.2	0.25641	0.230896	0.141048	0.157129	0.0381257	0.0435702	0.0101428		341.4	0.272819	0.240912	0.190689	0.193301	0.0812735	0.0955796	-0.0016053
	381.4	0.122125	0.124227	0.0368647	0.0347826	0.0132911	0.00469233	0.0102214		381.4	0.256604	0.230943	0.141778	0.157231	0.0387644	0.0436095	0.00956864		341.6	0.273086	0.240936	0.190505	0.193407	0.0817365	0.0956635	-0.0018924
	381.6	0.122181	0.124324	0.0370322	0.0348165	0.0134806	0.00469723	0.010153		381.6	0.257313	0.230991	0.142233	0.157333	0.0387034	0.0436488	0.0101575		341.8	0.273155	0.24096	0.19052	0.193514	0.0818213	0.0957473	-0.0018242
	381.8	0.122225	0.124421	0.0372975	0.0348503	0.0128353	0.00470213	0.01035		381.8	0.257378	0.231038	0.142015	0.157435	0.0383909	0.043688	0.0101599		342	0.273506	0.240985	0.190786	0.193619	0.0814912	0.0958312	-0.0020844
	382	0.122344	0.124518	0.0378078	0.0348842	0.0133073	0.00470703	0.0100317		382	0.259091	0.231085	0.142908	0.157537	0.039641	0.0437273	0.010343		342.2	0.273719	0.241009	0.191098	0.193725	0.0815861	0.0959149	-0.0019282
	382.2	0.122519	0.124614	0.0382398	0.034918	0.0132987	0.00471194	0.0102846		382.2	0.260203	0.231132	0.142908	0.157638	0.039851	0.0437665	0.0104631		342.4	0.273593	0.241033	0.191084	0.193831	0.0811151	0.0959987	-0.0018891
	382.4	0.122673	0.124711	0.038819	0.0349519	0.0137217	0.00471684	0.00982597		382.4	0.261203	0.231179	0.14376	0.157739	0.0404536	0.0438057	0.0101306		342.6	0.273303	0.241057	0.190935	0.193936	0.080863	0.0960823	-0.0023638
	382.6	0.122539	0.124808	0.0391389	0.0349857	0.0143973	0.00472173	0.00942792		382.6	0.261665	0.231226	0.143567	0.157841	0.0410109	0.043845	0.0101166		342.8	0.273422	0.241081	0.19156	0.194042	0.0812733	0.096166	-0.0025637
	382.8	0.122491	0.124905	0.0405561	0.0350195	0.0151262	0.00472663	0.00881575		382.8	0.262082	0.231273	0.143601	0.157942	0.0414017	0.0438841	0.0104425		343	0.273385	0.241105	0.191427	0.194147	0.0813823	0.0962496	-0.0030532
	383	0.122578	0.125001	0.0405667	0.0350533	0.0152838	0.00473153	0.00899283		383	0.262278	0.231319	0.142887	0.158043	0.0416324	0.0439233	0.011011		343.2	0.273225	0.241129	0.192087	0.194252	0.0815016	0.0963332	-0.0031268
	383.2	0.122522	0.125098	0.0405062	0.0350871	0.0155879	0.00473643	0.00873313		383.2	0.262043	0.231366	0.143237	0.158144	0.0416419	0.0439624	0.0113661		343.4	0.273249	0.241152	0.192155	0.194357	0.0811947	0.0964167	-0.0030847
	383.4	0.122893	0.125194	0.0407874	0.0351209	0.0159603	0.00474132	0.00899928		383.4	0.262194	0.231412	0.143355	0.158245	0.0414047	0.0440016	0.0116608		343.6	0.272783	0.241176	0.19277	0.194462	0.0809892	0.0965002	-0.0031859
	383.6	0.122164	0.12529	0.0401962	0.0351546	0.0154593	0.00474622	0.00868716		383.6	0.261255	0.231458	0.142308	0.158345	0.041423	0.0440407	0.011183		343.8	0.272801	0.241199	0.193583	0.194566	0.0816845	0.0965836	-0.0036297
	383.8	0.122005	0.125386	0.0402431	0.0351884	0.0152287	0.00475112	0.00924499		383.8	0.260605	0.231504	0.141925	0.158446	0.0410314	0.0440798	0.0114582		344	0.272769	0.241222	0.194081	0.194671	0.0817256	0.096667	-0.0035317
	384	0.122285	0.125483	0.0403384	0.0352222	0.015039	0.00475601	0.00945492		384	0.261064	0.23155	0.141482	0.158547	0.0409408	0.0441188	0.011705		344.2	0.272874	0.241246	0.194274	0.194775	0.0822809	0.0967503	-0.003679
	384.2	0.121672	0.125579	0.0394348	0.0352559	0.014917	0.0047609	0.00944007		384.2	0.260668	0.231596	0.141338	0.158647	0.0410582	0.0441579	0.0110392		344.4	0.272731	0.241269	0.194052	0.194879	0.0824669	0.0968336	-0.0032549
	384.4	0.121656	0.125675	0.0404176	0.0352896	0.0153146	0.0047658	0.00984484		384.4	0.259964	0.231641	0.141599	0.158747	0.0408193	0.0441969	0.0117579		344.6	0.272639	0.241292	0.193723	0.194983	0.0824128	0.0969169	-0.003091
	384.6	0.121755	0.125771	0.0399735	0.0353234	0.0148796	0.00477069	0.0101486		384.6	0.25954	0.231686	0.141353	0.158847	0.0405192	0.0442359	0.0114703		344.8	0.271706	0.241315	0.192778	0.195087	0.0819387	0.0970001	-0.0024156
	384.8	0.121866	0.125867	0.0400681	0.0353571	0.014773	0.00477558	0.00997477		384.8	0.259131	0.231732	0.141822	0.158947	0.0398829	0.0442749	0.0109219		345	0.271699	0.241337	0.192792	0.195191	0.0816271	0.0970833	-0.0022853
	385	0.121875	0.125962	0.0404593	0.0353908	0.0148053	0.00478047	0.0102083		385	0.259075	0.231777	0.14241	0.159047	0.0401549	0.0443139	0.0113655		345.2	0.271701	0.24136	0.192343	0.195294	0.0816998	0.0971664	-0.0017385
	385.2	0.123012	0.126058	0.0404176	0.0354245	0.0151466	0.00478536	0.00975425		385.2	0.259427	0.231822	0.143729	0.159147	0.0410257	0.0443529	0.0103213		345.4	0.271045	0.241383	0.191663	0.195398	0.0816113	0.0972495	-0.0014724
	385.4	0.123389	0.126154	0.0400162	0.0354581	0.0147885	0.00479025	0.00962466		385.4	0.259698	0.231867	0.144342	0.159247	0.0414452	0.0443918	0.0101056		345.6	0.270779	0.241405	0.191124	0.195501	0.0809153	0.0973325	-0.0019896
	385.6	0.123433	0.126249	0.0397485	0.0354918	0.0145431	0.00479514	0.00933668		385.6	0.259794	0.231911	0.144504	0.159347	0.0416614	0.0444307	0.0103235		345.8	0.271039	0.241428	0.191205	0.195604	0.0808122	0.0974155	-0.0012942
	385.8	0.123491	0.126345	0.0394334	0.0355255	0.0141931	0.00480003	0.00936947		385.8	0.259912	0.231956	0.145211	0.159446	0.0425629	0.0444696	0.00933826		346	0.271516	0.24145	0.192182	0.195707	0.0811898	0.0974985	-0.0017653
	386	0.123373	0.12644	0.039544	0.0355591	0.0141357	0.00480491	0.00953018		386	0.260422	0.232	0.14552	0.159545	0.042815	0.0445086	0.00960065		346.2	0.271715	0.241473	0.192304	0.19581	0.0807688	0.0975814	-0.0016967
	386.2	0.123335	0.126536	0.0390056	0.0355928	0.0134804	0.0048098	0.00941788		386.2	0.259729	0.232044	0.145203	0.159645	0.0422824	0.0445474	0.0088936		346.4	0.271335	0.241495	0.192448	0.195913	0.0805883	0.0976643	-0.001741
	386.4	0.123693	0.126631	0.0396699	0.0356264	0.0142367	0.00481469	0.00897867		386.4	0.260404	0.232089	0.146196	0.159744	0.0428595	0.0445863	0.00834529		346.6	0.271864	0.241517	0.192961	0.196015	0.0808033	0.0977471	-0.0015552
	386.6	0.123371	0.126726	0.0399011	0.03566	0.0144655	0.00481957	0.00956175		386.6	0.260615	0.232133	0.146277	0.159843	0.042476	0.0446251	0.00985124		346.8	0.272068	0.241539	0.193278	0.196118	0.0808635	0.0978299	-0.0016262
	386.8	0.123823	0.126822	0.0395406	0.0356937	0.0140335	0.00482446	0.00901925		386.8	0.260346	0.232176	0.145737	0.159942	0.0420577	0.0446639	0.00898211		347	0.272324	0.241561	0.1938	0.19622	0.080822	0.0979127	-0.0018276
	387	0.123919	0.126917	0.0395174	0.0357273	0.0140462	0.00482934	0.00871983		387	0.261012	0.23222	0.145968	0.160041	0.0419172	0.0447027	0.00909453		347.2	0.272356	0.241582	0.194424	0.196322	0.0808312	0.0979954	-0.0020982
	387.2	0.123311	0.127012	0.0391814	0.0357608	0.0130713	0.00483422	0.00854108		387.2	0.260231	0.232264	0.146051	0.160139	0.0414993	0.0447415	0.00918331		347.4	0.272201	0.241604	0.194093	0.196424	0.080518	0.098078	-0.0026397
	387.4	0.123147	0.127107	0.0386346	0.0357944	0.0127653	0.00483911	0.00849068		387.4	0.259301	0.232307	0.145556	0.160238	0.041117	0.0447803	0.00869005		347.6	0.27165	0.241626	0.195091	0.196526	0.0804419	0.0981606	-0.0031013
	387.6	0.121948	0.127202	0.0388614	0.035828	0.0127178	0.00484399	0.00928534		387.6	0.258814	0.232351	0.14477	0.160336	0.0407997	0.044819	0.00997255		347.8	0.272194	0.241647	0.195064	0.196627	0.0812198	0.0982432	-0.0036707
	387.8	0.121635	0.127296	0.0383083	0.0358616	0.0123211	0.00484887	0.00958487		387.8	0.258751	0.232394	0.143946	0.160435	0.0398237	0.0448578	0.00955125		348	0.27246	0.241669	0.195532	0.196729	0.081721	0.0983257	-0.0040237
	388	0.121453	0.127391	0.0384685	0.0358951	0.0120987	0.00485375	0.00905491		388	0.259102	0.232437	0.143441	0.160533	0.0398306	0.0448965	0.00888174		348.2	0.273168	0.24169	0.19648	0.19683	0.0823575	0.0984082	-0.004461
	388.2	0.12202	0.127486	0.0390351	0.0359287	0.0128421	0.00485863	0.0101327		388.2	0.2592	0.23248	0.144212	0.160631	0.0399459	0.0449352	0.00973426		348.4	0.273345	0.241711	0.196268	0.196931	0.0827924	0.0984907	-0.0048958
	388.4	0.123508	0.12758	0.0397618	0.0359622	0.0133532	0.00486351	0.0102211		388.4	0.259347	0.232522	0.144179	0.160729	0.0398568	0.0449739	0.00979782		348.6	0.273284	0.241733	0.196512	0.197033	0.0828545	0.0985731	-0.0056877
	388.6	0.123635	0.127675	0.0397343	0.0359957	0.0136688	0.00486839	0.00951458		388.6	0.259851	0.232565	0.144205	0.160827	0.0397382	0.0450125	0.0093078		348.8	0.273343	0.241754	0.196576	0.197133	0.0835073	0.0986555	-0.0059685
	388.8	0.124475	0.127769	0.0399437	0.0360292	0.0139027	0.00487326	0.00972437		388.8	0.25991	0.232608	0.144631	0.160925	0.0393101	0.0450512	0.0100369		349	0.273392	0.241775	0.196289	0.197234	0.0834992	0.0987378	-0.0061183
	389	0.125804	0.127864	0.0406105	0.0360627	0.0152156	0.00487814	0.00955438		389	0.260807	0.23265	0.144716	0.161023	0.0405553	0.0450898	0.0103766		349.2	0.272789	0.241796	0.195862	0.197335	0.0835036	0.0988201	-0.0061086
	389.2	0.12636	0.127958	0.04019	0.0360962	0.0153808	0.00488302	0.0099513		389.2	0.261252	0.232692	0.145486	0.16112	0.0409061	0.0451284	0.0108939		349.4	0.272614	0.241817	0.195804	0.197435	0.0837256	0.0989023	-0.005857
	389.4	0.126465	0.128052	0.0395567	0.0361297	0.0147774	0.00488789	0.00930114		389.4	0.260347	0.232734	0.145334	0.161218	0.0407718	0.045167	0.00997106		349.6	0.272797	0.241837	0.195414	0.197536	0.0833309	0.0989845	-0.0056625
	389.6	0.12649	0.128147	0.0394821	0.0361632	0.0148106	0.00489277	0.00928113		389.6	0.260491	0.232776	0.145682	0.161315	0.0417483	0.0452056	0.0099732		349.8	0.272747	0.241858	0.195533	0.197636	0.0833225	0.0990666	-0.0055457
	389.8	0.126532	0.128241	0.0394153	0.0361967	0.0146498	0.00489764	0.0101819		389.8	0.260469	0.232818	0.146352	0.161413	0.0413861	0.0452441	0.0101721		350	0.272117	0.241878	0.195596	0.197736	0.0830376	0.0991487	-0.0051345
	390	0.126975	0.128335	0.0393683	0.0362301	0.0146629	0.00490251	0.0100195		390	0.260501	0.23286	0.146393	0.16151	0.0414366	0.0452827	0.0101134		350.2	0.271317	0.241899	0.195108	0.197836	0.081911	0.0992308	-0.0045669
	390.2	0.126981	0.128429	0.0386706	0.0362636	0.0143302	0.00490739	0.00986971		390.2	0.260221	0.232902	0.146636	0.161607	0.0414785	0.0453212	0.00980768		350.4	0.270951	0.241919	0.195063	0.197936	0.0822683	0.0993128	-0.0038126
	390.4	0.126752	0.128523	0.0393354	0.036297	0.0143348	0.00491226	0.0102432		390.4	0.260435	0.232943	0.147239	0.161704	0.0418379	0.0453597	0.0103944		350.6	0.27156	0.24194	0.19507	0.198035	0.0822895	0.0993948	-0.003251
	390.6	0.126314	0.128616	0.0391936	0.0363304	0.0139055	0.00491713	0.00977725		390.6	0.260179	0.232985	0.147017	0.161801	0.0413762	0.0453982	0.0101281		350.8	0.27084	0.24196	0.194487	0.198135	0.0820911	0.0994768	-0.0032668
	390.8	0.125769	0.12871	0.0387983	0.0363638	0.0133149	0.004922	0.00943473		390.8	0.260122	0.233026	0.146883	0.161898	0.0415517	0.0454366	0.00918776		351	0.270988	0.24198	0.194805	0.198234	0.0819669	0.0995586	-0.0031306
	391	0.124986	0.128804	0.0398315	0.0363972	0.0134966	0.00492687	0.00954627		391	0.260897	0.233067	0.148106	0.161994	0.0421656	0.0454751	0.00981249		351.2	0.270178	0.242	0.194028	0.198333	0.0815066	0.0996405	-0.0028304
	391.2	0.125053	0.128897	0.0393634	0.0364306	0.0128718	0.00493174	0.01024		391.2	0.260152	0.233108	0.147969	0.162091	0.0423704	0.0455135	0.00999018		351.4	0.269659	0.24202	0.19341	0.198433	0.0812489	0.0997223	-0.0026105
	391.4	0.124527	0.128991	0.0393866	0.036464	0.01302	0.00493661	0.0107575		391.4	0.259634	0.233149	0.148201	0.162187	0.0418719	0.0455519	0.0107175		351.6	0.270118	0.24204	0.194087	0.198531	0.0816091	0.0998041	-0.0028884
	391.6	0.124456	0.129084	0.0405154	0.0364974	0.0131657	0.00494148	0.0109975		391.6	0.260099	0.233189	0.148657	0.162283	0.0422489	0.0455903	0.0113145		351.8	0.270956	0.24206	0.193595	0.19863	0.0817936	0.0998858	-0.0029221
	391.8	0.124261	0.129178	0.0399434	0.0365308	0.0128991	0.00494634	0.0104647		391.8	0.260263	0.23323	0.148963	0.16238	0.0422995	0.0456287	0.00997695		352	0.271097	0.24208	0.194425	0.198729	0.0814349	0.0999675	-0.0027097
	392	0.124578	0.129271	0.040917	0.0365641	0.0134766	0.00495121	0.0105398		392	0.261133	0.233271	0.149382	0.162476	0.0427256	0.0456671	0.0106022		352.2	0.271779	0.242099	0.195321	0.198827	0.0811964	0.100049	-0.003086
	392.2	0.125246	0.129364	0.0412132	0.0365975	0.0142136	0.00495607	0.0110141		392.2	0.26181	0.233311	0.149559	0.162572	0.0427122	0.0457054	0.0109389		352.4	0.271839	0.242119	0.194995	0.198926	0.0818743	0.100131	-0.0032812
	392.4	0.125753	0.129458	0.0407639	0.0366308	0.0144145	0.00496094	0.0103036		392.4	0.26219	0.233351	0.149187	0.162668	0.0429274	0.0457437	0.00975196		352.6	0.272564	0.242138	0.196185	0.199024	0.082537	0.100212	-0.0034393
	392.6	0.12556	0.129551	0.0411767	0.0366641	0.0146178	0.0049658	0.0104829		392.6	0.26236	0.233391	0.148939	0.162763	0.0428852	0.045782	0.0105142		352.8	0.273276	0.242158	0.196532	0.199122	0.083117	0.100294	-0.0037846
	392.8	0.126467	0.129644	0.0415275	0.0366974	0.0147375	0.00497067	0.0102847		392.8	0.262528	0.233431	0.148356	0.162859	0.0430998	0.0458203	0.0100336		353	0.273279	0.242177	0.196532	0.19922	0.083291	0.100375	-0.0039906
	393	0.127029	0.129737	0.0418957	0.0367308	0.0154981	0.00497553	0.00986215		393	0.263079	0.233471	0.148214	0.162955	0.0439372	0.0458586	0.0100835		353.2	0.273451	0.242196	0.197187	0.199318	0.083815	0.100457	-0.0041058
	393.2	0.126966	0.12983	0.0416526	0.0367641	0.0150107	0.00498039	0.010308		393.2	0.262792	0.233511	0.14817	0.16305	0.0433406	0.0458968	0.010504		353.4	0.273307	0.242215	0.197457	0.199416	0.0838514	0.100538	-0.0044731
	393.4	0.127317	0.129923	0.0411151	0.0367973	0.0147434	0.00498525	0.00927307		393.4	0.262167	0.23355	0.147483	0.163146	0.043305	0.0459351	0.00933716		353.6	0.273205	0.242235	0.197752	0.199513	0.0837212	0.100619	-0.0050756
	393.6	0.127356	0.130015	0.0413971	0.0368306	0.0152562	0.00499011	0.00964264		393.6	0.262494	0.23359	0.147902	0.163241	0.0434993	0.0459733	0.0109989		353.8	0.27282	0.242254	0.198201	0.19961	0.0838945	0.100701	-0.0056942
	393.8	0.127514	0.130108	0.041206	0.0368639	0.0147995	0.00499497	0.0095511		393.8	0.261888	0.233629	0.147952	0.163336	0.0427184	0.0460115	0.0112617		354	0.272676	0.242273	0.198492	0.199708	0.0843602	0.100782	-0.0051394
	394	0.127958	0.130201	0.0411248	0.0368971	0.0152901	0.00499983	0.00847503		394	0.261913	0.233669	0.148168	0.163431	0.04321	0.0460497	0.0107202		354.2	0.272954	0.242291	0.199033	0.199805	0.0848165	0.100863	-0.0050445
	394.2	0.128077	0.130293	0.0411343	0.0369304	0.0154335	0.00500469	0.00880543		394.2	0.261568	0.233708	0.148512	0.163526	0.0428755	0.0460879	0.011761		354.4	0.273577	0.24231	0.199217	0.199902	0.0856356	0.100944	-0.0052433
	394.4	0.128132	0.130386	0.0415525	0.0369636	0.0154701	0.00500955	0.0087372		394.4	0.2619	0.233747	0.148691	0.163621	0.0427381	0.046126	0.0114321		354.6	0.273139	0.242329	0.199053	0.199999	0.0853148	0.101026	-0.0051999
	394.6	0.128369	0.130478	0.0416568	0.0369969	0.0154272	0.00501441	0.00842825		394.6	0.262693	0.233786	0.148979	0.163715	0.0428503	0.0461641	0.0113448		354.8	0.27247	0.242347	0.19885	0.200095	0.0854602	0.101107	-0.0050948
	394.8	0.128466	0.130571	0.0420248	0.0370301	0.0153785	0.00501927	0.00925249		394.8	0.263085	0.233824	0.149535	0.16381	0.0431243	0.0462023	0.011892		355	0.272434	0.242366	0.198842	0.200192	0.0848609	0.101188	-0.0046978
	395	0.129231	0.130663	0.0425013	0.0370633	0.0157409	0.00502412	0.00948538		395	0.26334	0.233863	0.150545	0.163905	0.0439285	0.0462403	0.011551		355.2	0.271617	0.242384	0.198012	0.200288	0.0842422	0.101269	-0.004145
	395.2	0.129353	0.130755	0.0420685	0.0370965	0.0151743	0.00502898	0.0102071		395.2	0.262855	0.233901	0.150739	0.163999	0.0434877	0.0462784	0.0122533		355.4	0.271917	0.242403	0.197982	0.200385	0.0841612	0.10135	-0.004336
	395.4	0.128522	0.130847	0.0409827	0.0371297	0.0141057	0.00503383	0.0100278		395.4	0.261779	0.23394	0.150889	0.164093	0.0426792	0.0463165	0.0121706		355.6	0.27254	0.242421	0.198435	0.200481	0.0839568	0.101431	-0.0043228
	395.6	0.128824	0.130939	0.0406109	0.0371629	0.0141577	0.00503869	0.0091642		395.6	0.262295	0.233978	0.151164	0.164188	0.0431162	0.0463545	0.0111526		355.8	0.272542	0.242439	0.198564	0.200577	0.0836663	0.101512	-0.0038679
	395.8	0.128586	0.131031	0.0395423	0.037196	0.0135542	0.00504354	0.00920031		395.8	0.262033	0.234016	0.151086	0.164282	0.0425906	0.0463926	0.0108582		356	0.2725	0.242458	0.199221	0.200673	0.0834338	0.101592	-0.0031792
	396	0.128891	0.131123	0.0393804	0.0372292	0.0134428	0.00504839	0.00904429		396	0.262284	0.234054	0.151108	0.164376	0.0425894	0.0464306	0.0104716		356.2	0.272928	0.242476	0.199465	0.200768	0.0840619	0.101673	-0.003204
	396.2	0.129239	0.131215	0.0389053	0.0372623	0.0135797	0.00505324	0.00904207		396.2	0.261898	0.234092	0.151547	0.164469	0.0431847	0.0464686	0.00957683		356.4	0.272974	0.242494	0.199485	0.200864	0.0851616	0.101754	-0.0030087
	396.4	0.129218	0.131307	0.038554	0.0372955	0.0134474	0.00505809	0.00935394		396.4	0.262095	0.23413	0.15175	0.164563	0.0432	0.0465065	0.0088678		356.6	0.273738	0.242512	0.20081	0.200959	0.085759	0.101835	-0.0029593
	396.6	0.129058	0.131399	0.0391288	0.0373286	0.013541	0.00506294	0.00919161		396.6	0.261997	0.234168	0.151089	0.164657	0.0433984	0.0465445	0.009076		356.8	0.273799	0.242529	0.200519	0.201055	0.0861597	0.101915	-0.0030209
	396.8	0.129314	0.13149	0.0389385	0.0373617	0.0135491	0.00506779	0.00874926		396.8	0.261917	0.234205	0.150748	0.16475	0.0439259	0.0465824	0.00840039		357	0.273957	0.242547	0.200424	0.20115	0.0864284	0.101996	-0.0027933
	397	0.128866	0.131582	0.0388882	0.0373949	0.013298	0.00507264	0.00898545		397	0.26178	0.234243	0.150582	0.164844	0.0437596	0.0466204	0.00967847		357.2	0.273872	0.242565	0.200962	0.201245	0.0869771	0.102077	-0.0026677
	397.2	0.128363	0.131673	0.0377338	0.037428	0.0124963	0.00507749	0.00938788		397.2	0.261215	0.23428	0.149534	0.164937	0.042853	0.0466583	0.00983561		357.4	0.273283	0.242583	0.200704	0.20134	0.0864904	0.102157	-0.002853
	397.4	0.12766	0.131765	0.0370729	0.0374611	0.0121671	0.00508234	0.0088913		397.4	0.260656	0.234317	0.148733	0.165031	0.0423199	0.0466962	0.00998642		357.6	0.273026	0.2426	0.200513	0.201435	0.0868566	0.102238	-0.002896
	397.6	0.127462	0.131856	0.0371997	0.0374941	0.0122641	0.00508719	0.00939621		397.6	0.260577	0.234355	0.148847	0.165124	0.0417542	0.046734	0.0112743		357.8	0.273034	0.242618	0.200689	0.201529	0.0869997	0.102318	-0.0024557
	397.8	0.127861	0.131948	0.0369694	0.0375272	0.0123251	0.00509203	0.00844188		397.8	0.260391	0.234392	0.147901	0.165217	0.0413791	0.0467719	0.00987668		358	0.273095	0.242635	0.200826	0.201624	0.0873225	0.102399	-0.0021263
	398	0.127749	0.132039	0.0376032	0.0375603	0.0128558	0.00509688	0.00840258		398	0.260557	0.234429	0.14826	0.16531	0.0415388	0.0468097	0.0101604		358.2	0.272673	0.242652	0.201081	0.201718	0.0868038	0.102479	-0.0023096
	398.2	0.127072	0.13213	0.0372872	0.0375933	0.0121417	0.00510172	0.00924135		398.2	0.260237	0.234465	0.147762	0.165403	0.0409039	0.0468475	0.0106175		358.4	0.272025	0.24267	0.200859	0.201813	0.0864129	0.102559	-0.0030355
	398.4	0.127146	0.132221	0.0376033	0.0376264	0.0121107	0.00510657	0.00854984		398.4	0.260772	0.234502	0.147483	0.165495	0.041225	0.0468853	0.00937367		358.6	0.271702	0.242687	0.201109	0.201907	0.0861067	0.10264	-0.0029522
	398.6	0.127017	0.132312	0.0384571	0.0376594	0.0120511	0.00511141	0.00900328		398.6	0.260942	0.234539	0.147599	0.165588	0.0415905	0.0469231	0.00997598		358.8	0.271421	0.242704	0.20052	0.202001	0.0855026	0.10272	-0.0037107
	398.8	0.127513	0.132403	0.038794	0.0376924	0.011594	0.00511625	0.00936139		398.8	0.26084	0.234575	0.147484	0.16568	0.0416372	0.0469609	0.00943924		359	0.271868	0.242721	0.200421	0.202094	0.0852316	0.1028	-0.0034889
	399	0.127668	0.132494	0.0396059	0.0377254	0.012194	0.0051211	0.00899125		399	0.26108	0.234611	0.148953	0.165773	0.0423562	0.0469986	0.00913143		359.2	0.272118	0.242738	0.201191	0.202188	0.0858695	0.10288	-0.0035725
	399.2	0.127236	0.132585	0.0397454	0.0377584	0.0119233	0.00512594	0.00946005		399.2	0.261506	0.234647	0.149292	0.165865	0.0417932	0.0470364	0.0101582		359.4	0.272536	0.242755	0.20161	0.202282	0.0861595	0.10296	-0.0040319
	399.4	0.127818	0.132676	0.0392765	0.0377914	0.011718	0.00513078	0.0089857		399.4	0.261525	0.234684	0.149175	0.165957	0.041896	0.0470741	0.00931387		359.6	0.272928	0.242772	0.202313	0.202375	0.087005	0.103041	-0.0037672
	399.6	0.128368	0.132766	0.0401212	0.0378244	0.012516	0.00513562	0.00872852		399.6	0.262522	0.23472	0.150606	0.166049	0.0424856	0.0471118	0.00963343		359.8	0.27325	0.242788	0.203123	0.202469	0.0875247	0.103121	-0.0037967
	399.8	0.129188	0.132857	0.0407169	0.0378574	0.0127945	0.00514046	0.00893347		399.8	0.262482	0.234755	0.151518	0.166141	0.0428988	0.0471495	0.00950521		360	0.274202	0.242805	0.203795	0.202562	0.0878622	0.103201	-0.0036222
	400	0.129262	0.132948	0.040862	0.0378904	0.0133074	0.0051453	0.00903359		400	0.262652	0.234791	0.152196	0.166233	0.0436645	0.0471871	0.00881299		360.2	0.274305	0.242822	0.203811	0.202655	0.0879466	0.103281	-0.0034896
	400.2	0.129213	0.133038	0.0412286	0.0379233	0.0141986	0.00515013	0.00966981		400.2	0.262777	0.234827	0.153311	0.166325	0.044117	0.0472248	0.00992454		360.4	0.274466	0.242838	0.20402	0.202748	0.0888293	0.103361	-0.0033133
	400.4	0.129549	0.133129	0.041126	0.0379563	0.0142091	0.00515497	0.00965949		400.4	0.262741	0.234862	0.1529	0.166417	0.0436429	0.0472624	0.00955206		360.6	0.275092	0.242855	0.204187	0.20284	0.0888909	0.10344	-0.0024498
	400.6	0.129794	0.133219	0.0414125	0.0379892	0.0149169	0.00515981	0.00924536		400.6	0.262866	0.234898	0.153195	0.166508	0.0442646	0.0473	0.00965488		360.8	0.275206	0.242871	0.203596	0.202933	0.0892079	0.10352	-0.0019507
	400.8	0.130189	0.133309	0.0417645	0.0380221	0.0148473	0.00516464	0.0103704		400.8	0.262442	0.234933	0.153598	0.1666	0.0444525	0.0473376	0.0106533		361	0.275655	0.242888	0.203576	0.203026	0.089215	0.1036	-0.0016588
	401	0.130384	0.1334	0.0414906	0.038055	0.0150721	0.00516948	0.010591		401	0.262902	0.234968	0.153304	0.166691	0.0445194	0.0473752	0.011011		361.2	0.275571	0.242904	0.203721	0.203118	0.0892477	0.10368	-0.0011876
	401.2	0.130622	0.13349	0.0409246	0.038088	0.0159326	0.00517431	0.0110872		401.2	0.263084	0.235004	0.153145	0.166783	0.0444755	0.0474127	0.0112627		361.4	0.275138	0.24292	0.20308	0.20321	0.0887934	0.10376	-0.0013605
	401.4	0.130834	0.13358	0.0405457	0.0381208	0.0156643	0.00517915	0.0114506		401.4	0.262302	0.235039	0.152456	0.166874	0.0435843	0.0474503	0.0120706		361.6	0.274582	0.242936	0.202668	0.203302	0.0885208	0.103839	-0.0011321
	401.6	0.131078	0.13367	0.0403333	0.0381537	0.015882	0.00518398	0.0113999		401.6	0.262253	0.235073	0.152241	0.166965	0.0436621	0.0474878	0.0113802		361.8	0.274727	0.242952	0.203189	0.203394	0.0885521	0.103919	-0.0007884
	401.8	0.131294	0.13376	0.0402319	0.0381866	0.0164044	0.00518881	0.0111589		401.8	0.262568	0.235108	0.1522	0.167056	0.0441853	0.0475253	0.0112937		362	0.27455	0.242968	0.202944	0.203486	0.0882788	0.103999	-0.0013792
	402	0.130297	0.13385	0.0403929	0.0382195	0.01614	0.00519364	0.0115333		402	0.262117	0.235143	0.152051	0.167147	0.043745	0.0475628	0.011941		362.2	0.27434	0.242984	0.202758	0.203578	0.088147	0.104078	-0.0017978
	402.2	0.130038	0.13394	0.0398774	0.0382523	0.0152939	0.00519848	0.011532		402.2	0.262547	0.235177	0.151381	0.167238	0.0438097	0.0476003	0.0114585		362.4	0.273834	0.243	0.202485	0.203669	0.0885082	0.104158	-0.0021614
	402.4	0.130734	0.134029	0.0403443	0.0382852	0.0158126	0.00520331	0.0112103		402.4	0.263077	0.235212	0.151497	0.167328	0.0439313	0.0476377	0.0115251		362.6	0.274095	0.243016	0.203036	0.203761	0.0885568	0.104237	-0.0026164
	402.6	0.130528	0.134119	0.0405668	0.038318	0.0156651	0.00520814	0.0115625		402.6	0.263471	0.235246	0.151202	0.167419	0.0438522	0.0476752	0.0121008		362.8	0.273679	0.243032	0.202566	0.203852	0.0884136	0.104317	-0.0035635
	402.8	0.13102	0.134209	0.040542	0.0383509	0.0157394	0.00521296	0.0109032		402.8	0.26394	0.235281	0.151404	0.167509	0.044396	0.0477126	0.0115006		363	0.273569	0.243048	0.203086	0.203943	0.0891261	0.104396	-0.0036184
	403	0.130558	0.134298	0.0413327	0.0383837	0.0161329	0.00521779	0.0106391		403	0.264525	0.235315	0.152075	0.1676	0.0442594	0.04775	0.0120339		363.2	0.273308	0.243063	0.203816	0.204034	0.0895227	0.104475	-0.0043321
	403.2	0.130274	0.134388	0.0405568	0.0384165	0.0155655	0.00522262	0.010215		403.2	0.26535	0.235349	0.151307	0.16769	0.043766	0.0477874	0.0120211		363.4	0.272345	0.243079	0.203796	0.204125	0.0894612	0.104555	-0.0047129
	403.4	0.13029	0.134477	0.0405502	0.0384493	0.0151704	0.00522745	0.00995878		403.4	0.265237	0.235383	0.151472	0.16778	0.0439463	0.0478247	0.0116487		363.6	0.272602	0.243094	0.20446	0.204216	0.0903934	0.104634	-0.0048716
	403.6	0.13003	0.134566	0.0414411	0.0384821	0.0152947	0.00523227	0.0096747		403.6	0.265591	0.235417	0.15242	0.16787	0.0437982	0.0478621	0.0122355		363.8	0.272435	0.24311	0.204962	0.204307	0.0900936	0.104713	-0.0054484
	403.8	0.13106	0.134656	0.0418094	0.0385149	0.015089	0.0052371	0.00899547		403.8	0.265538	0.23545	0.152522	0.16796	0.0444534	0.0478994	0.0113271		364	0.272289	0.243125	0.205064	0.204397	0.0900699	0.104792	-0.0053268
	404	0.130655	0.134745	0.0417145	0.0385476	0.0145775	0.00524192	0.00852001		404	0.265103	0.235484	0.152579	0.16805	0.0442712	0.0479368	0.0111774		364.2	0.271533	0.24314	0.204589	0.204488	0.0896336	0.104872	-0.0054868
	404.2	0.130679	0.134834	0.0419457	0.0385804	0.0140687	0.00524675	0.00832262		404.2	0.264455	0.235517	0.152791	0.16814	0.0439007	0.0479741	0.0116867		364.4	0.271029	0.243156	0.203996	0.204578	0.0891989	0.104951	-0.0054339
	404.4	0.131086	0.134923	0.0415671	0.0386131	0.0137149	0.00525157	0.00773426		404.4	0.263625	0.235551	0.15265	0.16823	0.043695	0.0480114	0.0104755		364.6	0.271245	0.243171	0.20413	0.204668	0.0887095	0.10503	-0.0050045
	404.6	0.131117	0.135012	0.0422152	0.0386459	0.0135282	0.00525639	0.00805919		404.6	0.263195	0.235584	0.153566	0.168319	0.0440125	0.0480486	0.0106706		364.8	0.271736	0.243186	0.204378	0.204758	0.0888655	0.105109	-0.0052802
	404.8	0.131172	0.135101	0.041771	0.0386786	0.0124882	0.00526122	0.00903293		404.8	0.261987	0.235617	0.152922	0.168409	0.0436274	0.0480859	0.0107662		365	0.271663	0.243201	0.204297	0.204848	0.0887835	0.105188	-0.0051591
	405	0.132243	0.13519	0.0412734	0.0387113	0.0128362	0.00526604	0.00865071		405	0.262157	0.23565	0.153154	0.168498	0.043903	0.0481231	0.0101872		365.2	0.271925	0.243216	0.204683	0.204938	0.0889981	0.105267	-0.0042974
	405.2	0.132526	0.135279	0.041688	0.0387441	0.0129113	0.00527086	0.00946172		405.2	0.261996	0.235683	0.153705	0.168587	0.0436263	0.0481603	0.0110879		365.4	0.272254	0.243231	0.204385	0.205028	0.0887693	0.105346	-0.0044853
	405.4	0.133396	0.135368	0.0420913	0.0387768	0.0124465	0.00527568	0.00947372		405.4	0.261667	0.235716	0.153541	0.168677	0.0440806	0.0481975	0.010169		365.6	0.272725	0.243246	0.20511	0.205117	0.088416	0.105425	-0.0038155
	405.6	0.133393	0.135456	0.0427904	0.0388095	0.0134248	0.0052805	0.00902206		405.6	0.262584	0.235749	0.154352	0.168766	0.0452123	0.0482347	0.0100893		365.8	0.273699	0.243261	0.205308	0.205207	0.0887101	0.105503	-0.0031783
	405.8	0.133568	0.135545	0.0428269	0.0388421	0.0132563	0.00528532	0.00959305		405.8	0.262496	0.235782	0.154271	0.168855	0.0449734	0.0482719	0.0111252		366	0.274415	0.243275	0.205163	0.205296	0.088643	0.105582	-0.0025952
	406	0.133986	0.135634	0.0430824	0.0388748	0.0132042	0.00529013	0.00888098		406	0.262924	0.235815	0.153483	0.168943	0.0449758	0.048309	0.0104867		366.2	0.274124	0.24329	0.204991	0.205385	0.0887094	0.105661	-0.0024104
	406.2	0.134032	0.135722	0.0427284	0.0389075	0.0130092	0.00529495	0.00910399		406.2	0.263734	0.235847	0.15375	0.169032	0.0452739	0.0483461	0.0110181		366.4	0.274098	0.243305	0.204855	0.205474	0.0884486	0.10574	-0.002428
	406.4	0.134538	0.135811	0.0426939	0.0389401	0.0133677	0.00529977	0.00899345		406.4	0.263781	0.235879	0.153895	0.169121	0.044953	0.0483833	0.0108823		366.6	0.274613	0.243319	0.205114	0.205563	0.0881764	0.105818	-0.0024652
	406.6	0.134455	0.135899	0.0427796	0.0389728	0.0137152	0.00530458	0.00923482		406.6	0.264921	0.235912	0.154233	0.169209	0.0454902	0.0484204	0.0109978		366.8	0.274623	0.243334	0.205063	0.205652	0.08858	0.105897	-0.002348
	406.8	0.134399	0.135987	0.0432909	0.0390054	0.0142425	0.0053094	0.00916434		406.8	0.265654	0.235944	0.15493	0.169298	0.0458128	0.0484574	0.0112165		367	0.274536	0.243348	0.205208	0.20574	0.0885155	0.105975	-0.0017191
	407	0.134181	0.136075	0.0435785	0.0390381	0.0141154	0.00531421	0.00873649		407	0.265866	0.235976	0.154501	0.169386	0.0455916	0.0484945	0.0104998		367.2	0.274546	0.243362	0.205586	0.205829	0.0885126	0.106054	-0.0014177
	407.2	0.134338	0.136164	0.0438758	0.0390707	0.015145	0.00531903	0.00853594		407.2	0.267114	0.236008	0.155642	0.169475	0.04674	0.0485315	0.0106599		367.4	0.27389	0.243377	0.205563	0.205917	0.0893752	0.106133	-0.0016264
	407.4	0.134467	0.136252	0.0444432	0.0391033	0.0154179	0.00532384	0.00922397		407.4	0.266936	0.23604	0.155687	0.169563	0.04661	0.0485686	0.0115039		367.6	0.273706	0.243391	0.205789	0.206005	0.0895486	0.106211	-0.0021846
	407.6	0.134815	0.13634	0.045073	0.0391359	0.015837	0.00532865	0.00863605		407.6	0.267443	0.236072	0.155822	0.169651	0.0467012	0.0486056	0.0116691		367.8	0.272876	0.243405	0.206034	0.206094	0.0893594	0.106289	-0.0028131
	407.8	0.134779	0.136428	0.0444289	0.0391685	0.0158104	0.00533347	0.00846196		407.8	0.266763	0.236103	0.155805	0.169739	0.0462945	0.0486426	0.0113864		368	0.272087	0.243419	0.206072	0.206182	0.0892501	0.106368	-0.0031098
	408	0.133804	0.136516	0.0442794	0.0392011	0.0156143	0.00533828	0.00843821		408	0.26606	0.236135	0.155483	0.169827	0.0454339	0.0486796	0.0113401		368.2	0.27113	0.243433	0.205927	0.206269	0.0884761	0.106446	-0.0039353
	408.2	0.133257	0.136603	0.0440214	0.0392336	0.0155456	0.00534309	0.00853261		408.2	0.265471	0.236167	0.155087	0.169915	0.045055	0.0487165	0.0108538		368.4	0.270298	0.243447	0.205492	0.206357	0.0881582	0.106524	-0.0043728
	408.4	0.133209	0.136691	0.0437487	0.0392662	0.0152019	0.0053479	0.0089552		408.4	0.264676	0.236198	0.154886	0.170002	0.0446282	0.0487534	0.0110531		368.6	0.270591	0.243461	0.206138	0.206445	0.0888046	0.106603	-0.0051901
	408.6	0.133289	0.136779	0.0441734	0.0392987	0.0150133	0.00535271	0.00966435		408.6	0.264286	0.236229	0.155194	0.17009	0.0450507	0.0487904	0.0112744		368.8	0.269821	0.243475	0.206193	0.206532	0.0885402	0.106681	-0.0053969
	408.8	0.133404	0.136866	0.0430615	0.0393313	0.0146635	0.00535751	0.00970926		408.8	0.263935	0.236261	0.154838	0.170177	0.0450642	0.0488273	0.0106561		369	0.269615	0.243489	0.206781	0.20662	0.0894574	0.106759	-0.0049041
	409	0.134326	0.136954	0.0439837	0.0393638	0.0155218	0.00536232	0.0100643		409	0.264549	0.236292	0.155685	0.170265	0.0457743	0.0488642	0.0108253		369.2	0.269401	0.243503	0.207001	0.206707	0.0892861	0.106837	-0.0042793
	409.2	0.134245	0.137042	0.0442825	0.0393963	0.0154691	0.00536713	0.0102294		409.2	0.264518	0.236323	0.155711	0.170352	0.0464434	0.0489011	0.0105702		369.4	0.269178	0.243517	0.206946	0.206794	0.0892296	0.106915	-0.0044518
	409.4	0.135007	0.137129	0.0440361	0.0394288	0.0156209	0.00537193	0.00961524		409.4	0.264879	0.236354	0.15591	0.170439	0.0473392	0.0489379	0.00955601		369.6	0.269133	0.24353	0.207342	0.206881	0.0891773	0.106993	-0.0037595
	409.6	0.134719	0.137216	0.043523	0.0394613	0.0149691	0.00537674	0.00992922		409.6	0.264279	0.236384	0.15553	0.170526	0.0465893	0.0489748	0.0107243		369.8	0.269476	0.243544	0.206783	0.206968	0.0886153	0.107071	-0.0027413
	409.8	0.135432	0.137304	0.0429327	0.0394938	0.0143957	0.00538154	0.0102785		409.8	0.263942	0.236415	0.154986	0.170613	0.0462714	0.0490116	0.0106627		370	0.26963	0.243558	0.206634	0.207055	0.0888687	0.107149	-0.0020604
	410	0.136292	0.137391	0.0432826	0.0395263	0.0150171	0.00538635	0.0100614		410	0.264618	0.236446	0.155896	0.1707	0.0470801	0.0490484	0.0103969		370.2	0.269949	0.243571	0.206216	0.207141	0.0883976	0.107227	-0.0019535
	410.2	0.13627	0.137478	0.0433043	0.0395588	0.015179	0.00539115	0.0105205		410.2	0.264682	0.236476	0.157038	0.170787	0.0469035	0.0490852	0.0108765		370.4	0.27112	0.243585	0.206093	0.207228	0.0885058	0.107305	-0.0012563
	410.4	0.136894	0.137565	0.0431566	0.0395913	0.015457	0.00539596	0.0109101		410.4	0.264677	0.236507	0.157657	0.170874	0.047117	0.049122	0.0104028		370.6	0.272483	0.243598	0.206513	0.207314	0.0898198	0.107383	-0.000135
	410.6	0.13639	0.137652	0.0430379	0.0396237	0.0157458	0.00540076	0.0116521		410.6	0.264981	0.236537	0.157977	0.170961	0.0473293	0.0491587	0.0111658		370.8	0.27343	0.243611	0.207267	0.2074	0.0909174	0.107461	0.00071805
	410.8	0.135965	0.137739	0.043108	0.0396562	0.0154667	0.00540556	0.0109604		410.8	0.264745	0.236568	0.158169	0.171047	0.04767	0.0491955	0.0104435		371	0.274013	0.243625	0.206924	0.207487	0.0912169	0.107539	0.00104413
	411	0.136353	0.137826	0.0429822	0.0396886	0.01579	0.00541036	0.0101518		411	0.264947	0.236598	0.158414	0.171133	0.0479637	0.0492322	0.00940504		371.2	0.274562	0.243638	0.206883	0.207573	0.0914232	0.107617	0.00146915
	411.2	0.136101	0.137913	0.043005	0.039721	0.0163542	0.00541516	0.0107453		411.2	0.265771	0.236628	0.159014	0.17122	0.047763	0.0492689	0.0108948		371.4	0.274812	0.243651	0.206963	0.207658	0.0921483	0.107694	0.00109884
	411.4	0.135786	0.138	0.0420435	0.0397534	0.0155369	0.00541996	0.0103112		411.4	0.26478	0.236658	0.157682	0.171306	0.0459644	0.0493056	0.0104364		371.6	0.274988	0.243664	0.20716	0.207744	0.0919653	0.107772	0.00091789
	411.6	0.134945	0.138087	0.0417433	0.0397858	0.0159891	0.00542476	0.00993881		411.6	0.264684	0.236688	0.157305	0.171392	0.0454249	0.0493422	0.0101666		371.8	0.275064	0.243677	0.207182	0.20783	0.0922556	0.10785	0.00031551
	411.8	0.134218	0.138173	0.0414037	0.0398182	0.0159575	0.00542956	0.0106377		411.8	0.264074	0.236717	0.157202	0.171478	0.0442258	0.0493789	0.010829		372	0.274605	0.24369	0.206957	0.207915	0.0914893	0.107927	-0.0002373
	412	0.134585	0.13826	0.0415764	0.0398506	0.0161587	0.00543435	0.00988157		412	0.264509	0.236747	0.156849	0.171564	0.0447395	0.0494156	0.00929157		372.2	0.274294	0.243703	0.207145	0.208001	0.0914791	0.108005	-0.001001
	412.2	0.134207	0.138346	0.0414037	0.039883	0.0160682	0.00543915	0.0100707		412.2	0.264918	0.236777	0.156764	0.17165	0.044586	0.0494522	0.00991209		372.4	0.274162	0.243716	0.207018	0.208086	0.0920356	0.108082	-0.0017521
	412.4	0.133983	0.138433	0.0408683	0.0399154	0.0151697	0.00544395	0.00965687		412.4	0.264534	0.236806	0.156084	0.171736	0.0439991	0.0494888	0.0102479		372.6	0.27404	0.243729	0.207857	0.208171	0.0924514	0.10816	-0.0016631
	412.6	0.133886	0.138519	0.0409058	0.0399477	0.0150994	0.00544874	0.0092377		412.6	0.264945	0.236836	0.15633	0.171821	0.0444025	0.0495254	0.00935565		372.8	0.272975	0.243742	0.207784	0.208256	0.0922884	0.108237	-0.0017177
	412.8	0.132773	0.138605	0.0400883	0.0399801	0.0141347	0.00545354	0.00936615		412.8	0.26443	0.236865	0.155502	0.171907	0.044021	0.0495619	0.00923119		373	0.273078	0.243754	0.208484	0.208341	0.0937191	0.108314	-0.0017318
	413	0.133049	0.138692	0.0406386	0.0400124	0.0139017	0.00545833	0.00942191		413	0.263989	0.236894	0.155299	0.171993	0.0438537	0.0495985	0.00895542		373.2	0.272243	0.243767	0.208398	0.208426	0.093363	0.108392	-0.0021664
	413.2	0.133493	0.138778	0.0408571	0.0400448	0.0140414	0.00546312	0.00832989		413.2	0.264111	0.236924	0.15508	0.172078	0.0444037	0.049635	0.00809851		373.4	0.271541	0.24378	0.208142	0.208511	0.0934723	0.108469	-0.0028554
	413.4	0.133728	0.138864	0.0407464	0.0400771	0.013392	0.00546792	0.00827183		413.4	0.264056	0.236953	0.155049	0.172163	0.0438338	0.0496716	0.00803727		373.6	0.271615	0.243792	0.208739	0.208595	0.0930711	0.108546	-0.0029623
	413.6	0.134014	0.13895	0.0413011	0.0401094	0.0131536	0.00547271	0.00874485		413.6	0.263857	0.236982	0.155268	0.172248	0.0436969	0.0497081	0.00796281		373.8	0.27155	0.243805	0.209035	0.20868	0.0927907	0.108624	-0.0030061
	413.8	0.135002	0.139036	0.0419035	0.0401417	0.0138484	0.0054775	0.00908991		413.8	0.26405	0.237011	0.155806	0.172333	0.0445538	0.0497445	0.00811296		374	0.271811	0.243817	0.209392	0.208764	0.0935767	0.108701	-0.0032556
	414	0.134515	0.139122	0.0423508	0.040174	0.0140036	0.00548229	0.00976885		414	0.263619	0.237039	0.156188	0.172418	0.0447307	0.049781	0.00898404		374.2	0.272168	0.24383	0.209755	0.208848	0.0933212	0.108778	-0.0037088
	414.2	0.135501	0.139208	0.0427895	0.0402063	0.0147204	0.00548708	0.00944992		414.2	0.26398	0.237068	0.156807	0.172503	0.0454546	0.0498175	0.00860677		374.4	0.272044	0.243842	0.210118	0.208932	0.0942904	0.108855	-0.0031365
	414.4	0.135234	0.139294	0.0429127	0.0402385	0.0148195	0.00549187	0.0101097		414.4	0.263505	0.237097	0.156872	0.172588	0.0459417	0.0498539	0.00877503		374.6	0.272506	0.243854	0.210413	0.209016	0.0947891	0.108932	-0.0027245
	414.6	0.135161	0.139379	0.0431423	0.0402708	0.0146299	0.00549666	0.0101109		414.6	0.263469	0.237125	0.157454	0.172673	0.0459711	0.0498903	0.00924422		374.8	0.272629	0.243867	0.2107	0.2091	0.0945697	0.109009	-0.0022332
	414.8	0.135466	0.139465	0.0436418	0.0403031	0.014832	0.00550144	0.00916698		414.8	0.263711	0.237154	0.15803	0.172758	0.0463612	0.0499267	0.00837427		375	0.272841	0.243879	0.210234	0.209184	0.0942884	0.109086	-0.0016656
	415	0.136039	0.139551	0.043793	0.0403353	0.0149297	0.00550623	0.00963803		415	0.263985	0.237182	0.158359	0.172842	0.0461121	0.0499631	0.00894273		375.2	0.273162	0.243891	0.210222	0.209267	0.0928382	0.109163	-0.000757
	415.2	0.135748	0.139636	0.0439841	0.0403675	0.0144343	0.00551102	0.00988918		415.2	0.263905	0.23721	0.158049	0.172926	0.0455686	0.0499995	0.00914242		375.4	0.27304	0.243903	0.210135	0.209351	0.0927758	0.10924	-0.0007031
	415.4	0.135897	0.139722	0.0438643	0.0403998	0.014802	0.0055158	0.00933802		415.4	0.263631	0.237239	0.15843	0.173011	0.0455703	0.0500359	0.00819007		375.6	0.273331	0.243915	0.210171	0.209434	0.0925021	0.109317	-0.0003765
	415.6	0.135534	0.139807	0.0442724	0.040432	0.0154526	0.00552059	0.00995558		415.6	0.264038	0.237267	0.158612	0.173095	0.0458295	0.0500722	0.00903372		375.8	0.273545	0.243927	0.210442	0.209517	0.0924008	0.109394	-0.0008349
	415.8	0.135993	0.139893	0.0444104	0.0404642	0.0149348	0.00552537	0.0102573		415.8	0.264055	0.237295	0.158785	0.173179	0.0460697	0.0501085	0.00909032		376	0.273494	0.243939	0.210618	0.2096	0.092427	0.10947	-0.0007468
	416	0.136611	0.139978	0.0444744	0.0404964	0.0154486	0.00553016	0.00985218		416	0.26512	0.237323	0.1593	0.173263	0.0468359	0.0501448	0.00850008		376.2	0.273826	0.243951	0.211003	0.209683	0.0929457	0.109547	-0.0001093
	416.2	0.135623	0.140063	0.0442113	0.0405286	0.0147727	0.00553494	0.00989541		416.2	0.265573	0.23735	0.159339	0.173347	0.0457996	0.0501811	0.00974247		376.4	0.273952	0.243963	0.21018	0.209766	0.0932547	0.109624	0.00035616
	416.4	0.135599	0.140148	0.0437859	0.0405608	0.014385	0.00553972	0.00917479		416.4	0.265768	0.237378	0.158765	0.173431	0.0455681	0.0502174	0.00852745		376.6	0.274094	0.243975	0.21051	0.209849	0.0937259	0.1097	0.00083964
	416.6	0.135488	0.140233	0.0443545	0.0405929	0.0146356	0.0055445	0.00921274		416.6	0.265818	0.237406	0.158719	0.173515	0.0460772	0.0502536	0.00887296		376.8	0.274667	0.243987	0.210375	0.209932	0.0941595	0.109777	0.00010102
	416.8	0.135347	0.140319	0.0447491	0.0406251	0.0145454	0.00554928	0.00940404		416.8	0.265966	0.237434	0.15847	0.173598	0.0460882	0.0502899	0.00906976		377	0.275105	0.243998	0.21043	0.210014	0.0949729	0.109854	-0.000322
	417	0.136881	0.140403	0.0452583	0.0406572	0.0155153	0.00555406	0.00845734		417	0.266397	0.237461	0.159446	0.173682	0.0469749	0.0503261	0.00787352		377.2	0.27505	0.24401	0.210265	0.210096	0.0948445	0.10993	-0.0013779
	417.2	0.136974	0.140488	0.0458409	0.0406894	0.0160063	0.00555884	0.00824683		417.2	0.267099	0.237488	0.159817	0.173766	0.0472524	0.0503623	0.00812286		377.4	0.275251	0.244022	0.21017	0.210179	0.0947238	0.110007	-0.0021579
	417.4	0.137669	0.140573	0.0458145	0.0407215	0.0156933	0.00556362	0.0085348		417.4	0.267395	0.237516	0.160087	0.173849	0.0470868	0.0503985	0.00774745		377.6	0.274966	0.244033	0.210294	0.210261	0.0946861	0.110083	-0.0027249
	417.6	0.13802	0.140658	0.0458467	0.0407536	0.0163679	0.0055684	0.00869083		417.6	0.268234	0.237543	0.16053	0.173932	0.0481413	0.0504347	0.00772238		377.8	0.274941	0.244045	0.210378	0.210343	0.0952886	0.11016	-0.0036897
	417.8	0.138174	0.140743	0.0456818	0.0407857	0.016452	0.00557318	0.00942886		417.8	0.267523	0.23757	0.160384	0.174015	0.0478145	0.0504708	0.00897302		378	0.274689	0.244056	0.210013	0.210425	0.0955509	0.110236	-0.0040586
	418	0.138381	0.140827	0.045107	0.0408179	0.0162269	0.00557796	0.0095146		418	0.267268	0.237597	0.160023	0.174099	0.047826	0.050507	0.00881925		378.2	0.274403	0.244068	0.210611	0.210507	0.095864	0.110312	-0.004654
	418.2	0.13937	0.140912	0.0452192	0.0408499	0.0168252	0.00558273	0.00895378		418.2	0.267604	0.237624	0.160712	0.174182	0.0487463	0.0505431	0.00871402		378.4	0.273928	0.244079	0.21056	0.210588	0.09624	0.110389	-0.0041746
	418.4	0.138186	0.140997	0.0445003	0.040882	0.0153934	0.00558751	0.0100937		418.4	0.266149	0.237651	0.159556	0.174265	0.0474251	0.0505792	0.0104398		378.6	0.273629	0.24409	0.210554	0.21067	0.0956397	0.110465	-0.004014
	418.6	0.138513	0.141081	0.0432731	0.0409141	0.0146579	0.00559228	0.00973936		418.6	0.265583	0.237678	0.159035	0.174347	0.0473699	0.0506153	0.0104179		378.8	0.27308	0.244102	0.210295	0.210751	0.0951761	0.110541	-0.0039543
	418.8	0.138039	0.141165	0.0430391	0.0409462	0.0144695	0.00559706	0.00964312		418.8	0.265165	0.237705	0.159002	0.17443	0.047335	0.0506514	0.0106178		379	0.272764	0.244113	0.210875	0.210833	0.0945832	0.110617	-0.0036255
	419	0.137685	0.14125	0.0421327	0.0409782	0.013413	0.00560183	0.01052		419	0.264115	0.237731	0.158133	0.174513	0.0465881	0.0506874	0.011		379.2	0.272223	0.244124	0.210626	0.210914	0.0930731	0.110694	-0.0034124
	419.2	0.136872	0.141334	0.041902	0.0410103	0.0128237	0.0056066	0.0100999		419.2	0.263679	0.237758	0.157758	0.174595	0.0465071	0.0507235	0.0106279		379.4	0.271667	0.244135	0.210514	0.210995	0.0933222	0.11077	-0.0032786
	419.4	0.13636	0.141418	0.0415669	0.0410423	0.012242	0.00561137	0.0105012		419.4	0.263049	0.237785	0.157767	0.174678	0.0461016	0.0507595	0.0110282		379.6	0.271782	0.244146	0.210749	0.211076	0.0929653	0.110846	-0.0029534
	419.6	0.135942	0.141502	0.0410596	0.0410743	0.0113619	0.00561615	0.0103386		419.6	0.262768	0.237811	0.157349	0.17476	0.0457035	0.0507955	0.0106086		379.8	0.271443	0.244157	0.21146	0.211157	0.0928955	0.110922	-0.0031631
	419.8	0.135518	0.141587	0.0407905	0.0411063	0.0108401	0.00562092	0.0102735		419.8	0.262682	0.237837	0.157322	0.174843	0.045899	0.0508315	0.0104618		380	0.270981	0.244168	0.21118	0.211238	0.0934326	0.110998	-0.0023312
	420	0.135153	0.141671	0.0407748	0.0411383	0.010935	0.00562569	0.0104492		420	0.262948	0.237864	0.157812	0.174925	0.0452891	0.0508675	0.0109892		380.2	0.270586	0.244179	0.210764	0.211318	0.0925973	0.111074	-0.0012855
	420.2	0.13457	0.141755	0.0405881	0.0411704	0.0106815	0.00563046	0.0094986		420.2	0.26285	0.23789	0.157673	0.175007	0.0451631	0.0509034	0.0102249		380.4	0.270567	0.24419	0.21061	0.211399	0.0929645	0.11115	-0.0005826
	420.4	0.13486	0.141838	0.0408167	0.0412023	0.0114425	0.00563522	0.00958728		420.4	0.263039	0.237916	0.157758	0.175089	0.0458825	0.0509393	0.0100775		380.6	0.270924	0.244201	0.21152	0.211479	0.093096	0.111226	-0.0009096
	420.6	0.134537	0.141922	0.0413875	0.0412343	0.012158	0.00563999	0.00902202		420.6	0.262707	0.237942	0.157948	0.175171	0.0461251	0.0509753	0.0104649		380.8	0.271504	0.244212	0.211503	0.21156	0.092923	0.111301	-0.0009655
	420.8	0.134899	0.142006	0.0418138	0.0412663	0.0129491	0.00564476	0.00823457		420.8	0.26357	0.237968	0.159107	0.175253	0.0469951	0.0510112	0.00932788		381	0.271336	0.244223	0.211576	0.21164	0.0934321	0.111377	-0.0009195
	421	0.135271	0.14209	0.0425224	0.0412983	0.0138292	0.00564953	0.00734827		421	0.263715	0.237994	0.160425	0.175334	0.0472537	0.0510471	0.00873798		381.2	0.271713	0.244233	0.212184	0.21172	0.0938544	0.111453	-0.0009824
	421.2	0.135348	0.142173	0.0432653	0.0413302	0.0142136	0.00565429	0.00716452		421.2	0.264228	0.238019	0.161044	0.175416	0.0472003	0.0510829	0.00878479		381.4	0.271822	0.244244	0.21185	0.2118	0.0938929	0.111529	-0.0009611
	421.4	0.135883	0.142257	0.0436182	0.0413622	0.0152421	0.00565906	0.00655945		421.4	0.264764	0.238045	0.161628	0.175498	0.0480519	0.0511188	0.00801307		381.6	0.271436	0.244255	0.21199	0.21188	0.0944997	0.111604	-0.0012913
	421.6	0.135465	0.142341	0.0441267	0.0413941	0.0159556	0.00566382	0.00733722		421.6	0.265369	0.238071	0.162013	0.175579	0.0480443	0.0511546	0.00904482		381.8	0.271689	0.244265	0.212467	0.21196	0.0947192	0.11168	-0.0022829
	421.8	0.135968	0.142424	0.0444386	0.041426	0.015964	0.00566859	0.00764005		421.8	0.265238	0.238096	0.162128	0.17566	0.0475179	0.0511905	0.0091718		382	0.272096	0.244276	0.212645	0.212039	0.0956674	0.111756	-0.0026756
	422	0.136675	0.142507	0.0445478	0.0414579	0.0163757	0.00567335	0.00699846		422	0.265503	0.238122	0.161851	0.175742	0.0484391	0.0512263	0.00861451		382.2	0.272502	0.244287	0.213426	0.212119	0.096002	0.111831	-0.0029885
	422.2	0.136585	0.142591	0.0446916	0.0414898	0.0163965	0.00567811	0.00736896		422.2	0.265338	0.238147	0.161909	0.175823	0.0480438	0.0512621	0.00960268		382.4	0.272159	0.244297	0.213023	0.212198	0.0959381	0.111907	-0.0027107
	422.4	0.137446	0.142674	0.044192	0.0415217	0.0157488	0.00568287	0.00791539		422.4	0.265165	0.238172	0.161062	0.175904	0.0475457	0.0512978	0.00983058		382.6	0.270866	0.244307	0.211922	0.212277	0.095007	0.111982	-0.0026873
	422.6	0.138396	0.142757	0.044417	0.0415536	0.0164088	0.00568763	0.00702087		422.6	0.265599	0.238198	0.161627	0.175985	0.0482717	0.0513336	0.00868826		382.8	0.271103	0.244318	0.211786	0.212357	0.0950184	0.112058	-0.0029258
	422.8	0.138741	0.14284	0.0447545	0.0415855	0.0165717	0.0056924	0.00760443		422.8	0.265709	0.238223	0.162157	0.176066	0.0480445	0.0513693	0.009509		383	0.270932	0.244328	0.212137	0.212436	0.09492	0.112133	-0.0030939
	423	0.139807	0.142923	0.0444578	0.0416173	0.0163022	0.00569716	0.00793641		423	0.265551	0.238248	0.161718	0.176147	0.0482164	0.0514051	0.00882019		383.2	0.271126	0.244338	0.211688	0.212515	0.0944094	0.112208	-0.0031268
	423.2	0.139943	0.143007	0.0443481	0.0416492	0.0151439	0.00570191	0.00841445		423.2	0.265398	0.238273	0.161575	0.176227	0.047826	0.0514408	0.00938247		383.4	0.270899	0.244349	0.211651	0.212593	0.0942621	0.112284	-0.0035925
	423.4	0.140532	0.143089	0.043999	0.0416811	0.014513	0.00570667	0.00926427		423.4	0.265302	0.238298	0.162073	0.176308	0.0475788	0.0514765	0.00940034		383.6	0.270942	0.244359	0.211473	0.212672	0.0938356	0.112359	-0.0038795
	423.6	0.14118	0.143172	0.0439366	0.0417129	0.0144961	0.00571143	0.00845207		423.6	0.265556	0.238323	0.16233	0.176389	0.0479	0.0515121	0.00831332		383.8	0.270443	0.244369	0.212314	0.212751	0.0942703	0.112434	-0.0039287
	423.8	0.140878	0.143255	0.044443	0.0417447	0.0139121	0.00571619	0.0094284		423.8	0.265333	0.238347	0.162957	0.176469	0.0480391	0.0515478	0.00914329		384	0.270156	0.244379	0.211768	0.212829	0.094349	0.11251	-0.0036252
	424	0.141772	0.143338	0.0444292	0.0417766	0.0137175	0.00572094	0.00962302		424	0.265034	0.238372	0.163281	0.17655	0.0479006	0.0515835	0.00852846		384.2	0.270193	0.244389	0.212149	0.212908	0.0940002	0.112585	-0.0032775
	424.2	0.1419	0.143421	0.0444495	0.0418084	0.0139531	0.0057257	0.00923846		424.2	0.265228	0.238397	0.163719	0.17663	0.0483985	0.0516191	0.00796344		384.4	0.270886	0.244399	0.213032	0.212986	0.0950018	0.11266	-0.0031581
	424.4	0.141411	0.143503	0.0438907	0.0418402	0.0131868	0.00573045	0.00997774		424.4	0.26456	0.238421	0.163808	0.17671	0.0476362	0.0516547	0.00877511		384.6	0.270971	0.244409	0.213131	0.213064	0.0951375	0.112735	-0.0033324
	424.6	0.141297	0.143586	0.0434809	0.0418719	0.0128513	0.00573521	0.00949475		424.6	0.264664	0.238446	0.163864	0.17679	0.0476098	0.0516903	0.00769779		384.8	0.271321	0.244419	0.213592	0.213142	0.0958679	0.11281	-0.0021746
	424.8	0.140863	0.143668	0.0433369	0.0419037	0.01253	0.00573996	0.00957591		424.8	0.264293	0.23847	0.164613	0.17687	0.0475046	0.0517259	0.00846875		385	0.271302	0.244429	0.213955	0.21322	0.0963922	0.112885	-0.0024481
	425	0.140391	0.143751	0.0434337	0.0419355	0.0122009	0.00574472	0.00937867		425	0.263538	0.238494	0.164534	0.17695	0.0464964	0.0517614	0.0085179		385.2	0.272373	0.244439	0.214624	0.213298	0.0965207	0.11296	-0.001877
	425.2	0.140055	0.143833	0.0427644	0.0419673	0.0121961	0.00574947	0.00936684		425.2	0.263803	0.238519	0.164614	0.17703	0.0466616	0.051797	0.00841351		385.4	0.272611	0.244449	0.214718	0.213376	0.0966436	0.113035	-0.0015263
	425.4	0.139145	0.143916	0.0425976	0.041999	0.0121909	0.00575422	0.00978596		425.4	0.263799	0.238543	0.16475	0.17711	0.0464613	0.0518325	0.00953995		385.6	0.272584	0.244459	0.215495	0.213453	0.0971532	0.11311	-0.0020578
	425.6	0.138256	0.143998	0.0426536	0.0420308	0.0116149	0.00575897	0.010225		425.6	0.263781	0.238567	0.163836	0.177189	0.0456469	0.051868	0.00956063		385.8	0.273	0.244469	0.215431	0.213531	0.0972577	0.113185	-0.0022654
	425.8	0.13814	0.14408	0.0423934	0.0420625	0.0121937	0.00576372	0.00964402		425.8	0.264147	0.238591	0.163478	0.177269	0.045946	0.0519035	0.00924257		386	0.273453	0.244478	0.215569	0.213608	0.0982581	0.11326	-0.0020071
	426	0.138186	0.144162	0.0424249	0.0420942	0.0127192	0.00576847	0.00980235		426	0.264177	0.238615	0.163158	0.177348	0.0457483	0.051939	0.0101532		386.2	0.272657	0.244488	0.21513	0.213685	0.0976859	0.113334	-0.0020893
	426.2	0.138143	0.144244	0.0422955	0.042126	0.0127762	0.00577322	0.00944127		426.2	0.264163	0.238639	0.162511	0.177428	0.045427	0.0519745	0.00998115		386.4	0.272263	0.244498	0.214797	0.213762	0.0981078	0.113409	-0.0016051
	426.4	0.1385	0.144326	0.0422655	0.0421577	0.0133534	0.00577797	0.00874597		426.4	0.264472	0.238662	0.162133	0.177507	0.0457509	0.0520099	0.00986382		386.6	0.271348	0.244507	0.213939	0.213839	0.0978961	0.113484	-0.0017119
	426.6	0.138732	0.144408	0.0421301	0.0421894	0.0135673	0.00578272	0.00859696		426.6	0.263926	0.238686	0.162041	0.177586	0.0458108	0.0520454	0.00995321		386.8	0.272485	0.244517	0.215009	0.213916	0.0986742	0.113559	-0.0020988
	426.8	0.139703	0.14449	0.0425924	0.0422211	0.0144283	0.00578746	0.00856507		426.8	0.264505	0.23871	0.161925	0.177665	0.0470534	0.0520808	0.0106461		387	0.271607	0.244526	0.214311	0.213993	0.0980121	0.113633	-0.0027271
	427	0.140524	0.144572	0.0431286	0.0422527	0.0149487	0.00579221	0.00816381		427	0.264581	0.238733	0.16182	0.177745	0.0480412	0.0521162	0.0103929		387.2	0.271778	0.244536	0.214816	0.21407	0.0976373	0.113708	-0.0035254
	427.2	0.140838	0.144654	0.0435167	0.0422844	0.0152445	0.00579695	0.008698		427.2	0.264561	0.238757	0.16215	0.177823	0.0481782	0.0521516	0.0111082		387.4	0.270855	0.244545	0.214301	0.214147	0.0968434	0.113782	-0.0043448
	427.4	0.142129	0.144736	0.0444164	0.0423161	0.0165826	0.0058017	0.0076253		427.4	0.265372	0.23878	0.163167	0.177902	0.0501574	0.0521869	0.00991615		387.6	0.270844	0.244555	0.214268	0.214223	0.0969306	0.113857	-0.0049237
	427.6	0.143207	0.144817	0.0457107	0.0423477	0.0173067	0.00580644	0.00747837		427.6	0.266074	0.238804	0.163736	0.177981	0.0506697	0.0522223	0.00952378		387.8	0.270777	0.244564	0.215184	0.214299	0.0970672	0.113931	-0.0048429
	427.8	0.14379	0.144899	0.0465007	0.0423794	0.0173015	0.00581119	0.00772734		427.8	0.26665	0.238827	0.164561	0.17806	0.0515019	0.0522576	0.0093168		388	0.270537	0.244573	0.214791	0.214376	0.0969076	0.114006	-0.0056171
	428	0.144478	0.144981	0.0459842	0.042411	0.0175911	0.00581593	0.00680305		428	0.26671	0.23885	0.164588	0.178138	0.0518224	0.0522929	0.0083812		388.2	0.27052	0.244582	0.215286	0.214452	0.0973286	0.11408	-0.0057628
	428.2	0.143816	0.145062	0.0458119	0.0424426	0.0172273	0.00582067	0.00725346		428.2	0.266636	0.238873	0.164959	0.178217	0.0514367	0.0523282	0.00889692		388.4	0.270349	0.244592	0.215407	0.214528	0.0971419	0.114155	-0.0061993
	428.4	0.143764	0.145143	0.0446824	0.0424742	0.0159729	0.00582541	0.00724735		428.4	0.266	0.238896	0.164328	0.178295	0.0506176	0.0523635	0.00883022		388.6	0.27053	0.244601	0.215476	0.214604	0.0974835	0.114229	-0.0060599
	428.6	0.144488	0.145225	0.0447928	0.0425058	0.0165026	0.00583015	0.00684605		428.6	0.266357	0.238919	0.164978	0.178374	0.0510741	0.0523988	0.00822916		388.8	0.270993	0.24461	0.216211	0.21468	0.0974254	0.114303	-0.0054491
	428.8	0.143751	0.145306	0.0448199	0.0425374	0.0159945	0.00583489	0.00679689		428.8	0.265169	0.238942	0.165208	0.178452	0.0499979	0.0524341	0.00835013		389	0.271834	0.244619	0.216823	0.214756	0.0977486	0.114377	-0.0061409
	429	0.143631	0.145387	0.0445832	0.042569	0.0156106	0.00583963	0.00657618		429	0.265144	0.238965	0.16524	0.17853	0.0497917	0.0524693	0.00680959		389.2	0.272887	0.244628	0.218003	0.214831	0.0982414	0.114452	-0.0051486
	429.2	0.14334	0.145469	0.044271	0.0426006	0.01535	0.00584437	0.00709612		429.2	0.26527	0.238988	0.165172	0.178608	0.0493307	0.0525045	0.00687056		389.4	0.273375	0.244637	0.218574	0.214907	0.0989623	0.114526	-0.0051507
	429.4	0.142149	0.14555	0.0442909	0.0426322	0.0143301	0.00584911	0.00733682		429.4	0.264571	0.239011	0.164979	0.178686	0.0486316	0.0525397	0.00677558		389.6	0.273687	0.244646	0.218967	0.214982	0.0996571	0.1146	-0.005037
	429.6	0.141584	0.145631	0.0439667	0.0426637	0.0141216	0.00585385	0.00754084		429.6	0.264721	0.239033	0.164498	0.178764	0.0480505	0.0525749	0.0059529		389.8	0.274316	0.244655	0.219154	0.215057	0.100021	0.114674	-0.004115
	429.8	0.140928	0.145712	0.0438003	0.0426953	0.0142155	0.00585858	0.00803954		429.8	0.264428	0.239056	0.164543	0.178842	0.0474824	0.0526101	0.00733034		390	0.274964	0.244664	0.220061	0.215133	0.100945	0.114748	-0.0037594
	430	0.141225	0.145793	0.0438986	0.0427268	0.013643	0.00586332	0.0083767		430	0.264429	0.239078	0.164248	0.17892	0.0472436	0.0526452	0.00792257		390.2	0.274763	0.244673	0.219944	0.215208	0.10078	0.114822	-0.0031763
	430.2	0.140495	0.145874	0.0433337	0.0427583	0.0134225	0.00586806	0.00768655		430.2	0.264199	0.239101	0.163671	0.178997	0.0472764	0.0526804	0.00701097		390.4	0.275732	0.244682	0.220952	0.215283	0.101974	0.114896	-0.0023386
	430.4	0.140596	0.145954	0.0438986	0.0427899	0.0133426	0.00587279	0.00886366		430.4	0.264283	0.239123	0.163869	0.179075	0.0472301	0.0527155	0.00847824		390.6	0.275718	0.244691	0.220684	0.215358	0.10198	0.11497	-0.0019505
	430.6	0.141385	0.146035	0.0439686	0.0428214	0.0134637	0.00587752	0.00925302		430.6	0.264266	0.239145	0.163611	0.179152	0.0474473	0.0527506	0.00843712		390.8	0.27593	0.2447	0.221037	0.215432	0.10252	0.115044	-0.0016864
	430.8	0.142116	0.146116	0.0452981	0.0428529	0.0148416	0.00588226	0.00940906		430.8	0.265628	0.239168	0.163948	0.17923	0.0482811	0.0527857	0.00925404		391	0.275125	0.244708	0.220027	0.215507	0.101935	0.115118	-0.0017007
	431	0.142957	0.146196	0.0458011	0.0428844	0.0151413	0.00588699	0.00985021		431	0.265702	0.23919	0.163617	0.179307	0.0478267	0.0528208	0.00994883		391.2	0.275054	0.244717	0.220087	0.215582	0.101717	0.115192	-0.0018386
	431.2	0.144192	0.146277	0.0463496	0.0429158	0.016348	0.00589172	0.0100322		431.2	0.267027	0.239212	0.164162	0.179384	0.0490097	0.0528558	0.0100721		391.4	0.274548	0.244726	0.219299	0.215656	0.10105	0.115266	-0.0013123
	431.4	0.145122	0.146358	0.0475074	0.0429473	0.0171623	0.00589645	0.0100769		431.4	0.268383	0.239234	0.164952	0.179461	0.0500481	0.0528909	0.0105788		391.6	0.274504	0.244734	0.218792	0.21573	0.101087	0.115339	-0.001405
	431.6	0.145689	0.146438	0.0478316	0.0429788	0.0171662	0.00590118	0.0109516		431.6	0.268714	0.239256	0.165183	0.179538	0.0497175	0.0529259	0.0114123		391.8	0.273486	0.244743	0.218213	0.215805	0.099977	0.115413	-0.0016161
	431.8	0.145911	0.146518	0.0478375	0.0430102	0.0172988	0.00590591	0.0104215		431.8	0.26951	0.239278	0.165903	0.179615	0.0509337	0.0529609	0.0115392		392	0.272358	0.244752	0.217283	0.215879	0.0995989	0.115487	-0.0022414
	432	0.145763	0.146599	0.047654	0.0430417	0.0173203	0.00591064	0.0103013		432	0.269109	0.2393	0.165986	0.179692	0.0507106	0.0529959	0.012135		392.2	0.271057	0.24476	0.216496	0.215953	0.0986284	0.11556	-0.0024357
	432.2	0.145906	0.146679	0.0476628	0.0430731	0.0173494	0.00591537	0.00974635		432.2	0.269116	0.239321	0.166199	0.179769	0.0503327	0.0530309	0.0117241		392.4	0.270173	0.244769	0.216226	0.216027	0.0975688	0.115634	-0.0029335
	432.4	0.145795	0.146759	0.0469268	0.0431046	0.0170933	0.0059201	0.00897482		432.4	0.268703	0.239343	0.166366	0.179846	0.0503934	0.0530659	0.0115758		392.6	0.270178	0.244777	0.216692	0.2161	0.0982994	0.115708	-0.0025422
	432.6	0.1465	0.146839	0.0481491	0.043136	0.0180076	0.00592483	0.00902577		432.6	0.269331	0.239365	0.167526	0.179922	0.0509427	0.0531008	0.0111323		392.8	0.269625	0.244786	0.217459	0.216174	0.0979961	0.115781	-0.0026031
	432.8	0.146216	0.146919	0.0483266	0.0431674	0.0175159	0.00592955	0.00891638		432.8	0.269264	0.239386	0.167548	0.179999	0.0510191	0.0531358	0.0104162		393	0.269756	0.244794	0.217935	0.216248	0.0983351	0.115855	-0.0032908
	433	0.146198	0.146999	0.0480346	0.0431988	0.017463	0.00593428	0.00900917		433	0.269245	0.239408	0.167848	0.180075	0.0511152	0.0531707	0.0101029		393.2	0.270537	0.244802	0.219335	0.216321	0.0992329	0.115928	-0.0034691
	433.2	0.145744	0.147079	0.048231	0.0432302	0.0170661	0.00593901	0.00887547		433.2	0.268357	0.239429	0.167412	0.180152	0.0505596	0.0532056	0.0100514		393.4	0.271221	0.244811	0.219724	0.216395	0.0993667	0.116001	-0.0030772
	433.4	0.144824	0.147159	0.0479396	0.0432616	0.0164441	0.00594373	0.00816338		433.4	0.26788	0.23945	0.167372	0.180228	0.0507707	0.0532405	0.0091869		393.6	0.270886	0.244819	0.219616	0.216468	0.0995918	0.116075	-0.0023934
	433.6	0.144529	0.147239	0.0475414	0.0432929	0.0164595	0.00594845	0.00829018		433.6	0.267729	0.239472	0.167916	0.180304	0.0508782	0.0532753	0.00952808		393.8	0.2719	0.244827	0.2204	0.216541	0.10006	0.116148	-0.0019706
	433.8	0.143572	0.147319	0.0469389	0.0433243	0.0152329	0.00595318	0.00826887		433.8	0.266667	0.239493	0.167563	0.18038	0.0504421	0.0533102	0.00972778		394	0.272208	0.244835	0.220801	0.216614	0.100532	0.116222	-0.002325
	434	0.144156	0.147399	0.0469858	0.0433557	0.0154742	0.0059579	0.00807154		434	0.266794	0.239514	0.168041	0.180456	0.0511943	0.053345	0.00886792		394.2	0.272234	0.244844	0.221103	0.216687	0.100839	0.116295	-0.0019965
	434.2	0.143095	0.147478	0.0465296	0.043387	0.0151502	0.00596262	0.00897291		434.2	0.265951	0.239535	0.167975	0.180532	0.0508367	0.0533798	0.00887499		394.4	0.27323	0.244852	0.221862	0.21676	0.101931	0.116368	-0.0020072
	434.4	0.143431	0.147558	0.0468762	0.0434183	0.0147363	0.00596734	0.0096019		434.4	0.265982	0.239556	0.167943	0.180608	0.0506446	0.0534146	0.00897982		394.6	0.273326	0.24486	0.221265	0.216833	0.102098	0.116441	-0.0017276
	434.6	0.143296	0.147638	0.0462234	0.0434497	0.0146391	0.00597206	0.00921617		434.6	0.265576	0.239577	0.167424	0.180684	0.0499501	0.0534494	0.00753488		394.8	0.273714	0.244868	0.221259	0.216906	0.102569	0.116514	-0.001416
	434.8	0.14324	0.147717	0.046591	0.043481	0.0150419	0.00597678	0.00993514		434.8	0.266161	0.239598	0.167412	0.180759	0.0494304	0.0534842	0.00830591		395	0.274327	0.244876	0.220343	0.216978	0.102268	0.116587	-0.0010467
	435	0.143496	0.147796	0.0460958	0.0435123	0.0146031	0.0059815	0.00968315		435	0.26573	0.239619	0.166614	0.180835	0.0492992	0.053519	0.0077107		395.2	0.274297	0.244884	0.219841	0.217051	0.102184	0.116661	4.674e-05
	435.2	0.143596	0.147876	0.0463582	0.0435436	0.0152565	0.00598622	0.00964769		435.2	0.266305	0.23964	0.167227	0.180911	0.0503468	0.0535537	0.00761418		395.4	0.275296	0.244892	0.220392	0.217123	0.102588	0.116734	0.00036667
	435.4	0.144005	0.147955	0.0468858	0.0435749	0.0152873	0.00599094	0.0106358		435.4	0.266475	0.23966	0.167631	0.180986	0.0501351	0.0535884	0.00877634		395.6	0.274799	0.2449	0.219186	0.217195	0.102479	0.116807	-0.0002316
	435.6	0.144091	0.148034	0.0461464	0.0436062	0.0148237	0.00599566	0.010086		435.6	0.265873	0.239681	0.166836	0.181061	0.0502896	0.0536231	0.00818512		395.8	0.274032	0.244908	0.219004	0.217267	0.101501	0.11688	-0.0001532
	435.8	0.143857	0.148114	0.0464468	0.0436374	0.0153613	0.00600037	0.0097457		435.8	0.266171	0.239702	0.167533	0.181137	0.0506728	0.0536578	0.00845949		396	0.273769	0.244916	0.218537	0.217339	0.101396	0.116952	-0.0003025
	436	0.144155	0.148193	0.046657	0.0436687	0.0159448	0.00600509	0.00952959		436	0.266038	0.239722	0.167444	0.181212	0.0503576	0.0536925	0.00850647		396.2	0.273092	0.244924	0.218291	0.217411	0.101134	0.117025	-0.0005569
	436.2	0.144718	0.148272	0.0466605	0.0437	0.0162077	0.0060098	0.0083441		436.2	0.266611	0.239742	0.167741	0.181287	0.050638	0.0537272	0.00781446		396.4	0.273078	0.244932	0.219527	0.217483	0.101372	0.117098	-0.0007236
	436.4	0.14471	0.148351	0.0469193	0.0437312	0.0162565	0.00601452	0.00902518		436.4	0.266989	0.239763	0.168127	0.181362	0.0511426	0.0537618	0.00879541		396.6	0.272991	0.244939	0.219959	0.217555	0.101773	0.117171	-0.0009031
	436.6	0.145619	0.14843	0.0469893	0.0437624	0.0164804	0.00601923	0.00912969		436.6	0.267393	0.239783	0.168185	0.181437	0.0509686	0.0537964	0.00848459		396.8	0.272064	0.244947	0.219799	0.217627	0.101195	0.117244	-0.0014272
	436.8	0.145713	0.148509	0.0471935	0.0437937	0.0167923	0.00602394	0.00858883		436.8	0.267342	0.239803	0.168434	0.181512	0.0513308	0.053831	0.00899935		397	0.271921	0.244955	0.219738	0.217698	0.101002	0.117317	-0.0017862
	437	0.145962	0.148588	0.0473068	0.0438249	0.0173021	0.00602866	0.00897301		437	0.267078	0.239824	0.16858	0.181586	0.0508604	0.0538656	0.0100978		397.2	0.272432	0.244962	0.221043	0.217769	0.10189	0.117389	-0.0025563
	437.2	0.146523	0.148666	0.0480518	0.0438561	0.0174664	0.00603337	0.00913791		437.2	0.267674	0.239844	0.168757	0.181661	0.0513934	0.0539002	0.0102889		397.4	0.272012	0.24497	0.221342	0.217841	0.101418	0.117462	-0.0022191
	437.4	0.146599	0.148745	0.0477699	0.0438873	0.0176208	0.00603808	0.00920094		437.4	0.26783	0.239864	0.169308	0.181736	0.0515391	0.0539348	0.0110548		397.6	0.27113	0.244978	0.221241	0.217912	0.101351	0.117535	-0.0025844
	437.6	0.1462	0.148824	0.0467434	0.0439185	0.016663	0.00604279	0.00933553		437.6	0.266691	0.239884	0.169698	0.18181	0.0508346	0.0539693	0.0114372		397.8	0.271447	0.244985	0.221546	0.217983	0.101225	0.117607	-0.0031838
	437.8	0.146251	0.148902	0.0465284	0.0439496	0.0164733	0.0060475	0.00911531		437.8	0.266393	0.239904	0.169972	0.181885	0.050854	0.0540039	0.0108245		398	0.270848	0.244993	0.221603	0.218054	0.101173	0.11768	-0.0036669
	438	0.14625	0.148981	0.0463135	0.0439808	0.0162417	0.00605221	0.00951		438	0.265859	0.239924	0.171063	0.181959	0.0506523	0.0540384	0.0110506		398.2	0.270514	0.245	0.222012	0.218125	0.101252	0.117752	-0.0034462
	438.2	0.145402	0.149059	0.0460022	0.044012	0.0152629	0.00605692	0.0100497		438.2	0.265327	0.239943	0.170621	0.182033	0.0500128	0.0540729	0.0109295		398.4	0.270368	0.245008	0.221831	0.218196	0.100765	0.117825	-0.0034208
	438.4	0.145648	0.149138	0.0460862	0.0440431	0.0149364	0.00606162	0.00916098		438.4	0.266021	0.239963	0.171071	0.182107	0.0502161	0.0541074	0.0101049		398.6	0.269954	0.245015	0.221536	0.218267	0.100676	0.117897	-0.0038432
	438.6	0.145232	0.149216	0.0457993	0.0440743	0.014519	0.00606633	0.00921146		438.6	0.265369	0.239983	0.171088	0.182181	0.0492434	0.0541418	0.00975474		398.8	0.270033	0.245023	0.221664	0.218337	0.100159	0.11797	-0.0035912
	438.8	0.144754	0.149294	0.0457612	0.0441054	0.0142308	0.00607104	0.00916476		438.8	0.265442	0.240003	0.171008	0.182255	0.049196	0.0541763	0.00926176		399	0.270477	0.24503	0.221231	0.218408	0.100463	0.118042	-0.0034067
	439	0.144803	0.149373	0.0458442	0.0441365	0.0137209	0.00607574	0.00903609		439	0.265032	0.240022	0.17111	0.182329	0.0493118	0.0542107	0.00853478		399.2	0.270637	0.245038	0.221571	0.218478	0.100733	0.118114	-0.0030225
	439.2	0.145094	0.149451	0.046308	0.0441677	0.0136516	0.00608045	0.00902748		439.2	0.265041	0.240042	0.171229	0.182403	0.0492228	0.0542452	0.00889318		399.4	0.271342	0.245045	0.22225	0.218549	0.101082	0.118187	-0.0031032
	439.4	0.145362	0.149529	0.0462854	0.0441988	0.0136529	0.00608515	0.00930723		439.4	0.265114	0.240061	0.170763	0.182477	0.0492619	0.0542796	0.00925566		399.6	0.270806	0.245052	0.221154	0.218619	0.100996	0.118259	-0.0030883
	439.6	0.144737	0.149607	0.0461628	0.0442299	0.0135057	0.00608986	0.00874358		439.6	0.264725	0.240081	0.170345	0.182551	0.0492311	0.054314	0.00926303		399.8	0.271569	0.24506	0.221539	0.218689	0.101053	0.118331	-0.0022033
	439.8	0.145073	0.149685	0.0466026	0.044261	0.0138353	0.00609456	0.0089951		439.8	0.265196	0.2401	0.170522	0.182624	0.0495626	0.0543483	0.00953287		400	0.272196	0.245067	0.221789	0.218759	0.101678	0.118403	-0.0022871
	440	0.145471	0.149763	0.0466	0.044292	0.0140018	0.00609926	0.0087563		440	0.26528	0.240119	0.169802	0.182698	0.0499363	0.0543827	0.00896562		400.2	0.272679	0.245074	0.222084	0.218829	0.102082	0.118475	-0.0020733
	440.2	0.145563	0.149841	0.0468436	0.0443231	0.0139291	0.00610396	0.00873282		440.2	0.26569	0.240138	0.17001	0.182771	0.0502522	0.0544171	0.00928331		400.4	0.272803	0.245081	0.222471	0.218899	0.102135	0.118547	-0.0021753
	440.4	0.145179	0.149919	0.0461365	0.0443542	0.0135629	0.00610867	0.00905933		440.4	0.265357	0.240158	0.169505	0.182844	0.0500177	0.0544514	0.00954508		400.6	0.272822	0.245088	0.221821	0.218968	0.10222	0.11862	-0.002357
	440.6	0.145947	0.149997	0.0458838	0.0443852	0.0140307	0.00611337	0.00869733		440.6	0.265826	0.240177	0.169563	0.182918	0.0502501	0.0544857	0.0090379		400.8	0.272806	0.245096	0.221927	0.219038	0.102132	0.118692	-0.001936
	440.8	0.146525	0.150074	0.0474348	0.0444162	0.0150486	0.00611807	0.00920992		440.8	0.266739	0.240196	0.170089	0.182991	0.0514258	0.05452	0.0105342		401	0.272841	0.245103	0.222071	0.219107	0.102362	0.118764	-0.002418
	441	0.146704	0.150152	0.0471377	0.0444473	0.0152038	0.00612276	0.00967327		441	0.26699	0.240215	0.169833	0.183064	0.0514688	0.0545543	0.0109462		401.2	0.273344	0.24511	0.222791	0.219177	0.102969	0.118835	-0.0028864
	441.2	0.146985	0.15023	0.0470495	0.0444783	0.0151755	0.00612746	0.00981361		441.2	0.267682	0.240234	0.169726	0.183137	0.0519984	0.0545885	0.0110066		401.4	0.273099	0.245117	0.222858	0.219246	0.102642	0.118907	-0.0023302
	441.4	0.146456	0.150307	0.0466706	0.0445093	0.0152428	0.00613216	0.00953099		441.4	0.266764	0.240252	0.169714	0.18321	0.0515874	0.0546228	0.0121242		401.6	0.272141	0.245124	0.221619	0.219315	0.10191	0.118979	-0.002378
	441.6	0.146603	0.150385	0.0464492	0.0445403	0.0152322	0.00613686	0.00890746		441.6	0.266831	0.240271	0.169474	0.183283	0.0516829	0.054657	0.0110875		401.8	0.27234	0.245131	0.221983	0.219385	0.102005	0.119051	-0.0025583
	441.8	0.146194	0.150462	0.0468167	0.0445713	0.0154703	0.00614155	0.00912337		441.8	0.2675	0.24029	0.169808	0.183356	0.0521303	0.0546912	0.0110335		402	0.271937	0.245138	0.222508	0.219454	0.102073	0.119123	-0.002453
	442	0.145484	0.150539	0.0457943	0.0446023	0.0145614	0.00614625	0.00906606		442	0.267077	0.240309	0.169132	0.183428	0.0512319	0.0547254	0.0111663		402.2	0.271469	0.245145	0.222196	0.219522	0.101755	0.119195	-0.0027633
	442.2	0.14527	0.150617	0.0456248	0.0446333	0.0149044	0.00615094	0.0085678		442.2	0.267258	0.240327	0.168777	0.183501	0.0515262	0.0547596	0.0100948		402.4	0.270969	0.245152	0.222366	0.219591	0.101306	0.119266	-0.0035403
	442.4	0.145094	0.150694	0.0453184	0.0446643	0.0147338	0.00615564	0.00870603		442.4	0.267237	0.240346	0.168811	0.183573	0.0510731	0.0547938	0.0103402		402.6	0.270608	0.245159	0.22229	0.21966	0.100819	0.119338	-0.0046269
	442.6	0.144757	0.150771	0.0445103	0.0446952	0.0138182	0.00616033	0.00838657		442.6	0.26611	0.240364	0.168466	0.183646	0.0498999	0.054828	0.00950525		402.8	0.270084	0.245165	0.222459	0.219729	0.100667	0.11941	-0.0042873
	442.8	0.145186	0.150848	0.0440773	0.0447262	0.0134719	0.00616502	0.0076234		442.8	0.266223	0.240383	0.168802	0.183718	0.0504617	0.0548621	0.00834741		403	0.269914	0.245172	0.222651	0.219797	0.101412	0.119481	-0.0046139
	443	0.145837	0.150925	0.0442746	0.0447571	0.013005	0.00616972	0.00871075		443	0.265563	0.240401	0.169129	0.183791	0.0499024	0.0548962	0.00950142		403.2	0.269494	0.245179	0.222789	0.219866	0.101146	0.119553	-0.0046718
	443.2	0.146321	0.151002	0.0438273	0.044788	0.0127294	0.00617441	0.0085387		443.2	0.26563	0.24042	0.168892	0.183863	0.0498602	0.0549303	0.00922118		403.4	0.269468	0.245186	0.222917	0.219934	0.101295	0.119625	-0.0042809
	443.4	0.146305	0.151079	0.0436477	0.044819	0.0130055	0.0061791	0.00900974		443.4	0.265754	0.240438	0.169182	0.183935	0.0504858	0.0549644	0.0104849		403.6	0.269314	0.245192	0.222925	0.220002	0.101779	0.119696	-0.0040791
	443.6	0.147114	0.151156	0.0439563	0.0448499	0.0126096	0.00618379	0.00942857		443.6	0.265366	0.240456	0.169489	0.184007	0.0502999	0.0549985	0.0106873		403.8	0.269792	0.245199	0.223274	0.22007	0.101751	0.119768	-0.0032877
	443.8	0.147553	0.151233	0.0435748	0.0448808	0.0120879	0.00618848	0.00942497		443.8	0.265287	0.240474	0.169549	0.184079	0.050318	0.0550326	0.0100231		404	0.270352	0.245206	0.223798	0.220138	0.102276	0.119839	-0.0029962
	444	0.14755	0.15131	0.0436286	0.0449117	0.0121314	0.00619317	0.00973286		444	0.26485	0.240493	0.170434	0.184151	0.0500573	0.0550666	0.0106364		404.2	0.270608	0.245213	0.223996	0.220206	0.102837	0.11991	-0.0030903
	444.2	0.148403	0.151387	0.0442304	0.0449426	0.012206	0.00619786	0.010148		444.2	0.265122	0.240511	0.171625	0.184223	0.0502727	0.0551006	0.0108533		404.4	0.270942	0.245219	0.224315	0.220274	0.103206	0.119982	-0.0029063
	444.4	0.148629	0.151463	0.0444489	0.0449734	0.0121133	0.00620254	0.0102045		444.4	0.265272	0.240529	0.171756	0.184294	0.0506002	0.0551347	0.0106727		404.6	0.270916	0.245226	0.224004	0.220342	0.103009	0.120053	-0.0023412
	444.6	0.149385	0.15154	0.0456052	0.0450043	0.0126369	0.00620723	0.0106555		444.6	0.265461	0.240547	0.172134	0.184366	0.050993	0.0551686	0.010899		404.8	0.271713	0.245232	0.22436	0.22041	0.103015	0.120124	-0.0017014
	444.8	0.149215	0.151617	0.0466674	0.0450352	0.012931	0.00621192	0.0108021		444.8	0.265749	0.240564	0.172116	0.184438	0.0517999	0.0552026	0.0111632		405	0.271755	0.245239	0.224389	0.220477	0.103644	0.120196	-0.0014692
	445	0.148854	0.151693	0.0464587	0.045066	0.0132299	0.0062166	0.0106528		445	0.265698	0.240582	0.172068	0.184509	0.051594	0.0552366	0.0112331		405.2	0.271943	0.245245	0.224588	0.220545	0.104079	0.120267	-0.0006331
	445.2	0.14857	0.151769	0.0467029	0.0450969	0.0133753	0.00622129	0.0113921		445.2	0.265754	0.2406	0.172009	0.18458	0.0514981	0.0552706	0.0120705		405.4	0.271801	0.245252	0.224199	0.220612	0.103955	0.120338	-0.0005082
	445.4	0.148068	0.151846	0.0471612	0.0451277	0.0134856	0.00622597	0.0110293		445.4	0.265623	0.240618	0.171392	0.184652	0.0510258	0.0553045	0.0120742		405.6	0.271997	0.245258	0.223497	0.220679	0.104532	0.120409	-0.000316
	445.6	0.1479	0.151922	0.0476618	0.0451585	0.0137739	0.00623066	0.0109088		445.6	0.266329	0.240636	0.171322	0.184723	0.051111	0.0553384	0.0116066		405.8	0.273138	0.245265	0.224437	0.220746	0.105113	0.12048	-0.0003377
	445.8	0.146247	0.151999	0.0476496	0.0451893	0.0135292	0.00623534	0.0110843		445.8	0.265784	0.240653	0.170677	0.184794	0.0503088	0.0553723	0.0118171		406	0.273143	0.245271	0.224099	0.220813	0.104912	0.120551	-0.0007056
	446	0.145585	0.152075	0.0471199	0.0452201	0.0135496	0.00624002	0.0101327		446	0.265399	0.240671	0.169598	0.184865	0.0497158	0.0554062	0.0109411		406.2	0.272569	0.245277	0.223564	0.22088	0.104649	0.120622	-0.0010078
	446.2	0.144337	0.152151	0.0466029	0.0452509	0.0134648	0.0062447	0.0102349		446.2	0.264754	0.240688	0.169446	0.184936	0.0493194	0.0554401	0.0105118		406.4	0.272396	0.245284	0.223749	0.220947	0.104407	0.120693	-0.0016115
	446.4	0.144312	0.152227	0.0470184	0.0452817	0.0133543	0.00624938	0.00998093		446.4	0.264644	0.240706	0.168871	0.185007	0.0492568	0.0554739	0.0105741		406.6	0.272463	0.24529	0.223526	0.221014	0.104719	0.120764	-0.0022229
	446.6	0.144572	0.152303	0.046488	0.0453125	0.0132427	0.00625406	0.00935513		446.6	0.263972	0.240723	0.169207	0.185078	0.0497413	0.0555078	0.00958655		406.8	0.271941	0.245296	0.223673	0.221081	0.105701	0.120835	-0.0023965
	446.8	0.144918	0.152379	0.0464485	0.0453433	0.0136926	0.00625874	0.00943737		446.8	0.263905	0.24074	0.169586	0.185149	0.0501069	0.0555416	0.00995436		407	0.272267	0.245303	0.224094	0.221147	0.105827	0.120906	-0.0035044
	447	0.144968	0.152455	0.0463896	0.045374	0.0138955	0.00626342	0.0101516		447	0.263261	0.240758	0.169563	0.18522	0.0497698	0.0555754	0.0106996		407.2	0.272487	0.245309	0.224165	0.221214	0.105918	0.120977	-0.0034129
	447.2	0.145545	0.152531	0.0466137	0.0454048	0.0147231	0.0062681	0.00959816		447.2	0.264048	0.240775	0.169958	0.18529	0.0504884	0.0556092	0.0101151		407.4	0.272612	0.245315	0.224712	0.22128	0.10662	0.121048	-0.003701
	447.4	0.145929	0.152607	0.0469128	0.0454355	0.014939	0.00627278	0.010105		447.4	0.2639	0.240792	0.170512	0.185361	0.050797	0.055643	0.0113239		407.6	0.272197	0.245321	0.224851	0.221347	0.10636	0.121119	-0.0034381
	447.6	0.147411	0.152682	0.0471978	0.0454663	0.0149538	0.00627745	0.00988037		447.6	0.263876	0.240809	0.171255	0.185431	0.0508068	0.0556768	0.0104448		407.8	0.2724	0.245328	0.22524	0.221413	0.106188	0.121189	-0.0030176
	447.8	0.147961	0.152758	0.047192	0.045497	0.0150261	0.00628213	0.00958669		447.8	0.26387	0.240826	0.172251	0.185502	0.0513681	0.0557105	0.0101709		408	0.272752	0.245334	0.226222	0.221479	0.106775	0.12126	-0.002893
	448	0.148434	0.152834	0.0473871	0.0455277	0.0146717	0.00628681	0.0104664		448	0.263695	0.240843	0.172645	0.185572	0.0510057	0.0557443	0.011245		408.2	0.272547	0.24534	0.22661	0.221545	0.106302	0.121331	-0.0026445
	448.2	0.149809	0.152909	0.0477698	0.0455584	0.0146363	0.00629148	0.0104932		448.2	0.264148	0.24086	0.173679	0.185642	0.0518858	0.055778	0.010948		408.4	0.27227	0.245346	0.226509	0.221611	0.105489	0.121401	-0.0019444
	448.4	0.150033	0.152985	0.0482765	0.0455891	0.0147829	0.00629616	0.0103833		448.4	0.26487	0.240877	0.174312	0.185712	0.0522416	0.0558117	0.0116687		408.6	0.271791	0.245352	0.226692	0.221677	0.104731	0.121472	-0.0014889
	448.6	0.150484	0.15306	0.0484607	0.0456198	0.0142852	0.00630083	0.0104996		448.6	0.264605	0.240894	0.174347	0.185782	0.051884	0.0558454	0.0117022		408.8	0.272618	0.245358	0.227861	0.221743	0.105576	0.121543	-0.0007927
	448.8	0.150911	0.153136	0.0485911	0.0456505	0.0145948	0.0063055	0.00948938		448.8	0.2654	0.240911	0.175461	0.185852	0.0527594	0.055879	0.010902		409	0.272183	0.245364	0.228376	0.221808	0.105714	0.121613	-0.0004304
	449	0.15087	0.153211	0.0480371	0.0456811	0.0140874	0.00631017	0.0101167		449	0.264648	0.240928	0.175689	0.185922	0.0515976	0.0559127	0.0119604		409.2	0.271752	0.24537	0.227806	0.221874	0.105456	0.121684	-0.0001649
	449.2	0.151337	0.153287	0.0479067	0.0457118	0.0139022	0.00631485	0.0104921		449.2	0.264862	0.240945	0.175691	0.185992	0.0514348	0.0559463	0.0118674		409.4	0.271812	0.245376	0.22733	0.221939	0.104837	0.121754	-7.731e-05
	449.4	0.151514	0.153362	0.0483789	0.0457424	0.0140159	0.00631952	0.00966858		449.4	0.266066	0.240961	0.17588	0.186062	0.0520122	0.05598	0.0118919		409.6	0.271845	0.245382	0.226766	0.222005	0.104774	0.121824	0.00026361
	449.6	0.151414	0.153437	0.0481433	0.0457731	0.01368	0.00632419	0.0100985		449.6	0.266052	0.240978	0.175786	0.186131	0.0519923	0.0560136	0.0125511		409.8	0.271633	0.245388	0.226131	0.22207	0.103866	0.121895	0.00022709
	449.8	0.151147	0.153512	0.0481957	0.0458037	0.0136237	0.00632886	0.00949966		449.8	0.266306	0.240994	0.175054	0.186201	0.0518633	0.0560472	0.0116128		410	0.271294	0.245394	0.225468	0.222135	0.103472	0.121965	0.00043285
	450	0.150955	0.153587	0.0483656	0.0458344	0.0139647	0.00633352	0.00926379		450	0.266618	0.241011	0.175489	0.186271	0.0521437	0.0560808	0.0118365		410.2	0.270819	0.2454	0.225258	0.2222	0.10363	0.122035	0.00053296
	450.2	0.151089	0.153662	0.048459	0.045865	0.014444	0.00633819	0.00937218		450.2	0.266707	0.241027	0.175867	0.18634	0.052263	0.0561143	0.0115381		410.4	0.271642	0.245405	0.225237	0.222265	0.104258	0.122106	-0.0001265
	450.4	0.151565	0.153737	0.0490741	0.0458956	0.0150723	0.00634286	0.00871246		450.4	0.267693	0.241044	0.176036	0.186409	0.0534121	0.0561479	0.0114666		410.6	0.2715	0.245411	0.225228	0.22233	0.104822	0.122176	-0.0004581
	450.6	0.151055	0.153812	0.0483992	0.0459262	0.0152479	0.00634753	0.00932109		450.6	0.26684	0.24106	0.175914	0.186479	0.0531527	0.0561814	0.0118212		410.8	0.271823	0.245417	0.225697	0.222395	0.105881	0.122246	-0.0007121
	450.8	0.150905	0.153887	0.0486685	0.0459567	0.015761	0.00635219	0.00916767		450.8	0.266696	0.241077	0.175722	0.186548	0.0532458	0.0562149	0.0114848		411	0.271964	0.245423	0.226084	0.22246	0.105778	0.122316	-0.0008114
	451	0.150487	0.153962	0.0487739	0.0459873	0.0158842	0.00635686	0.0090361		451	0.266625	0.241093	0.175152	0.186617	0.0535642	0.0562484	0.011254		411.2	0.271964	0.245429	0.22664	0.222524	0.106526	0.122386	-2.787e-05
	451.2	0.151094	0.154037	0.0491438	0.0460179	0.0166917	0.00636152	0.00920305		451.2	0.266458	0.241109	0.175082	0.186686	0.0538368	0.0562819	0.0112426		411.4	0.271696	0.245434	0.226908	0.222589	0.106464	0.122457	-0.0005667
	451.4	0.151112	0.154111	0.0487939	0.0460485	0.0165121	0.00636619	0.00917672		451.4	0.266179	0.241125	0.174606	0.186755	0.0539663	0.0563154	0.0107828		411.6	0.271862	0.24544	0.226742	0.222653	0.106236	0.122527	-0.0001117
	451.6	0.151525	0.154186	0.0488436	0.046079	0.0170597	0.00637085	0.00900757		451.6	0.266312	0.241141	0.174843	0.186824	0.0544033	0.0563488	0.0103252		411.8	0.272067	0.245446	0.227386	0.222718	0.106571	0.122597	-1.542e-05
	451.8	0.151661	0.15426	0.0493587	0.0461096	0.0168786	0.00637551	0.00934076		451.8	0.266447	0.241157	0.174856	0.186893	0.054337	0.0563823	0.0102671		412	0.272645	0.245451	0.227639	0.222782	0.106654	0.122667	0.00011502
	452	0.151462	0.154335	0.0490317	0.0461401	0.0162615	0.00638018	0.00974788		452	0.266366	0.241173	0.173901	0.186961	0.0531709	0.0564157	0.0102867		412.2	0.271728	0.245457	0.226839	0.222846	0.105905	0.122737	0.00011746
	452.2	0.152317	0.154409	0.049341	0.0461706	0.0164718	0.00638484	0.00903084		452.2	0.267016	0.241189	0.175013	0.18703	0.054144	0.0564491	0.00964653		412.4	0.271984	0.245463	0.227161	0.22291	0.106266	0.122806	-0.0002336
	452.4	0.151959	0.154484	0.0493586	0.0462011	0.016194	0.0063895	0.00898429		452.4	0.266712	0.241205	0.175015	0.187099	0.0536393	0.0564825	0.00965146		412.6	0.271985	0.245468	0.227396	0.222974	0.106382	0.122876	-7.072e-05
	452.6	0.152207	0.154558	0.0491018	0.0462316	0.0156905	0.00639416	0.00898678		452.6	0.266072	0.241221	0.175297	0.187167	0.0535639	0.0565159	0.00911711		412.8	0.272446	0.245474	0.227529	0.223038	0.107131	0.122946	-0.0004817
	452.8	0.15204	0.154633	0.0488918	0.0462621	0.0154508	0.00639882	0.00875378		452.8	0.265284	0.241237	0.175711	0.187236	0.0533031	0.0565493	0.00897623		413	0.272298	0.245479	0.226998	0.223102	0.106514	0.123016	-0.0007426
	453	0.151818	0.154707	0.0483264	0.0462926	0.0148147	0.00640348	0.00948405		453	0.264428	0.241253	0.174829	0.187304	0.052574	0.0565826	0.00922037		413.2	0.271816	0.245485	0.226149	0.223166	0.105792	0.123086	-0.0009378
	453.2	0.15265	0.154781	0.0479046	0.0463231	0.0150694	0.00640814	0.00937115		453.2	0.265298	0.241268	0.175053	0.187372	0.0535045	0.056616	0.0090355		413.4	0.271144	0.24549	0.225681	0.223229	0.105397	0.123155	-0.0013062
	453.4	0.152355	0.154855	0.0479807	0.0463536	0.0149198	0.00641279	0.00966088		453.4	0.265268	0.241284	0.174921	0.187441	0.0532788	0.0566493	0.0101395		413.6	0.270841	0.245496	0.225318	0.223293	0.105444	0.123225	-0.0012065
	453.6	0.152633	0.154929	0.0475761	0.046384	0.0144099	0.00641745	0.0101031		453.6	0.264841	0.2413	0.174524	0.187509	0.053028	0.0566826	0.0104314		413.8	0.270558	0.245501	0.22488	0.223356	0.105554	0.123295	-0.0012549
	453.8	0.152583	0.155003	0.0480527	0.0464145	0.0147683	0.00642211	0.0100193		453.8	0.265386	0.241315	0.174959	0.187577	0.0528719	0.0567159	0.010495		414	0.270656	0.245507	0.225503	0.223419	0.105874	0.123364	-0.0011744
	454	0.152349	0.155077	0.0485044	0.0464449	0.0148112	0.00642676	0.0104025		454	0.265429	0.241331	0.175721	0.187645	0.0526039	0.0567491	0.011817		414.2	0.270061	0.245512	0.225387	0.223483	0.106157	0.123434	-0.001506
	454.2	0.152095	0.155151	0.0478107	0.0464754	0.0145098	0.00643142	0.00996458		454.2	0.265535	0.241346	0.174825	0.187713	0.0523663	0.0567824	0.0108533		414.4	0.269865	0.245517	0.225822	0.223546	0.106185	0.123504	-0.0019177
	454.4	0.151473	0.155225	0.0477446	0.0465058	0.0143944	0.00643607	0.00962926		454.4	0.26565	0.241362	0.174475	0.18778	0.0522904	0.0568157	0.0117535		414.6	0.269987	0.245523	0.226763	0.223609	0.106688	0.123573	-0.002202
	454.6	0.151217	0.155299	0.0474309	0.0465362	0.0141267	0.00644072	0.0101735		454.6	0.264788	0.241377	0.174043	0.187848	0.0514517	0.0568489	0.0119131		414.8	0.270225	0.245528	0.227683	0.223672	0.10759	0.123643	-0.002029
	454.8	0.151004	0.155372	0.0475984	0.0465666	0.0144314	0.00644538	0.00938774		454.8	0.26504	0.241393	0.174033	0.187916	0.0520684	0.0568821	0.011102		415	0.27012	0.245533	0.228345	0.223735	0.107469	0.123712	-0.0012397
	455	0.150581	0.155446	0.0478718	0.046597	0.0144815	0.00645003	0.00908435		455	0.265353	0.241408	0.173802	0.187984	0.0522101	0.0569153	0.0117138		415.2	0.270449	0.245539	0.229352	0.223798	0.108402	0.123781	-0.0008705
	455.2	0.151436	0.15552	0.047611	0.0466274	0.015288	0.00645468	0.00860641		455.2	0.265616	0.241423	0.174172	0.188051	0.0523562	0.0569485	0.0104283		415.4	0.270526	0.245544	0.229454	0.22386	0.108527	0.123851	-0.0012832
	455.4	0.150609	0.155593	0.0477607	0.0466578	0.0154503	0.00645933	0.00810192		455.4	0.266277	0.241438	0.174158	0.188118	0.0527274	0.0569816	0.00982481		415.6	0.270886	0.245549	0.229897	0.223923	0.109244	0.12392	-0.0010559
	455.6	0.150834	0.155667	0.0485845	0.0466882	0.0155582	0.00646398	0.00850774		455.6	0.266853	0.241453	0.174278	0.188186	0.0523641	0.0570148	0.0102859		415.8	0.271182	0.245554	0.230286	0.223986	0.109114	0.123989	-0.0011348
	455.8	0.151319	0.15574	0.0487961	0.0467185	0.0153769	0.00646863	0.00822976		455.8	0.267167	0.241468	0.174041	0.188253	0.0522514	0.0570479	0.00938402		416	0.271814	0.24556	0.230829	0.224048	0.109339	0.124059	-0.0008844
	456	0.151403	0.155814	0.0484429	0.0467489	0.0151545	0.00647328	0.00796302		456	0.267441	0.241484	0.17405	0.18832	0.0519021	0.057081	0.0093554		416.2	0.271566	0.245565	0.230977	0.22411	0.109959	0.124128	-0.0012968
	456.2	0.151819	0.155887	0.0487926	0.0467792	0.0146086	0.00647793	0.00832326		456.2	0.267497	0.241499	0.174867	0.188388	0.0521437	0.0571142	0.00960893		416.4	0.272479	0.24557	0.231513	0.224173	0.110753	0.124197	-0.0015367
	456.4	0.1518	0.15596	0.0485255	0.0468096	0.0141612	0.00648258	0.00836297		456.4	0.267384	0.241514	0.174961	0.188455	0.0520669	0.0571472	0.00970607		416.6	0.272827	0.245575	0.231828	0.224235	0.111205	0.124266	-0.0009999
	456.6	0.15231	0.156034	0.048469	0.0468399	0.0141956	0.00648722	0.00853802		456.6	0.267258	0.241528	0.175355	0.188522	0.052165	0.0571803	0.00981975		416.8	0.273455	0.24558	0.231931	0.224297	0.111497	0.124335	-0.0015401
	456.8	0.152185	0.156107	0.0482317	0.0468702	0.0138497	0.00649187	0.00883141		456.8	0.266295	0.241543	0.174858	0.188589	0.0518036	0.0572134	0.00994521		417	0.273466	0.245585	0.231887	0.224359	0.111071	0.124404	-0.000988
	457	0.152531	0.15618	0.0481765	0.0469005	0.0140676	0.00649652	0.0085102		457	0.266574	0.241558	0.174987	0.188655	0.0526058	0.0572464	0.00932822		417.2	0.273033	0.24559	0.231446	0.224421	0.11074	0.124474	-0.0009844
	457.2	0.153052	0.156253	0.0481779	0.0469308	0.0137484	0.00650116	0.00892183		457.2	0.266758	0.241573	0.17561	0.188722	0.0523591	0.0572795	0.00984598		417.4	0.272098	0.245595	0.23096	0.224483	0.110268	0.124543	-0.0012582
	457.4	0.152812	0.156326	0.0482909	0.0469611	0.0137333	0.0065058	0.00937465		457.4	0.266262	0.241588	0.175906	0.188789	0.0523136	0.0573125	0.0101936		417.6	0.271986	0.2456	0.230923	0.224544	0.110119	0.124612	-0.0008385
	457.6	0.152933	0.156399	0.0482914	0.0469914	0.0137238	0.00651045	0.00988952		457.6	0.266305	0.241602	0.176694	0.188856	0.0527291	0.0573455	0.00989595		417.8	0.271509	0.245605	0.230779	0.224606	0.10996	0.12468	-0.0010562
	457.8	0.1523	0.156472	0.0482679	0.0470217	0.0131771	0.00651509	0.0107362		457.8	0.266072	0.241617	0.17689	0.188922	0.0522779	0.0573785	0.0105772		418	0.271653	0.24561	0.230884	0.224668	0.10948	0.124749	-0.0006859
	458	0.151888	0.156545	0.0475294	0.047052	0.012357	0.00651973	0.0109182		458	0.265406	0.241632	0.176361	0.188989	0.0518825	0.0574114	0.0105661		418.2	0.270904	0.245615	0.230573	0.224729	0.108993	0.124818	-0.0014009
	458.2	0.15141	0.156618	0.0473054	0.0470822	0.0125621	0.00652437	0.0104924		458.2	0.264846	0.241646	0.175797	0.189055	0.0518669	0.0574444	0.0099365		418.4	0.271095	0.24562	0.230604	0.224791	0.108824	0.124887	-0.0014717
	458.4	0.151681	0.156691	0.0476565	0.0471125	0.0126923	0.00652902	0.0105676		458.4	0.264546	0.241661	0.176499	0.189121	0.0521629	0.0574773	0.010909		418.6	0.27136	0.245625	0.230947	0.224852	0.108727	0.124956	-0.001372
	458.6	0.152393	0.156763	0.0472765	0.0471427	0.0128541	0.00653366	0.0107547		458.6	0.264587	0.241675	0.176914	0.189188	0.0524681	0.0575102	0.00964778		418.8	0.271095	0.24563	0.230575	0.224913	0.108203	0.125025	-0.0009669
	458.8	0.152495	0.156836	0.0481745	0.0471729	0.0138072	0.0065383	0.0105609		458.8	0.2654	0.24169	0.177782	0.189254	0.0535638	0.0575432	0.00955045		419	0.27091	0.245635	0.230761	0.224974	0.107785	0.125093	-0.0007968
	459	0.152785	0.156908	0.0483571	0.0472031	0.0139248	0.00654293	0.0101512		459	0.265558	0.241704	0.177534	0.18932	0.0542405	0.057576	0.00917097		419.2	0.271142	0.24564	0.231176	0.225035	0.107928	0.125162	-0.000486
	459.2	0.153499	0.156981	0.0484548	0.0472334	0.0147217	0.00654757	0.00915071		459.2	0.266748	0.241718	0.177964	0.189386	0.0553186	0.0576089	0.00755306		419.4	0.27127	0.245645	0.230876	0.225096	0.107396	0.125231	-0.0003065
	459.4	0.153122	0.157053	0.0495864	0.0472636	0.0152292	0.00655221	0.00905973		459.4	0.267211	0.241733	0.177798	0.189452	0.0561468	0.0576418	0.00858493		419.6	0.271692	0.24565	0.23168	0.225157	0.107375	0.125299	-0.00014
	459.6	0.154191	0.157126	0.0501904	0.0472938	0.0152092	0.00655685	0.00895182		459.6	0.267348	0.241747	0.177535	0.189518	0.0560806	0.0576746	0.00850223		419.8	0.272116	0.245654	0.231896	0.225218	0.10727	0.125368	-0.000427
	459.8	0.155075	0.157198	0.0507993	0.0473239	0.0163959	0.00656148	0.00793485		459.8	0.268364	0.241761	0.178384	0.189584	0.0571832	0.0577075	0.00722549		420	0.272607	0.245659	0.232521	0.225279	0.108291	0.125436	-0.0002194
	460	0.155375	0.157271	0.051564	0.0473541	0.0162998	0.00656612	0.0081701		460	0.269241	0.241775	0.178666	0.189649	0.0573737	0.0577403	0.00813197		420.2	0.272407	0.245664	0.232477	0.225339	0.108581	0.125505	-0.0005981
	460.2	0.156002	0.157343	0.0519155	0.0473843	0.0164686	0.00657075	0.00782625		460.2	0.269608	0.241789	0.178554	0.189715	0.0575309	0.0577731	0.00727898		420.4	0.27208	0.245669	0.232313	0.2254	0.109105	0.125573	-0.0008002
	460.4	0.156403	0.157415	0.0522191	0.0474144	0.0174837	0.00657539	0.007078		460.4	0.270435	0.241803	0.178759	0.189781	0.0583112	0.0578059	0.00751856		420.6	0.272752	0.245673	0.232845	0.22546	0.109701	0.125642	-0.0009145
	460.6	0.156432	0.157487	0.0516887	0.0474446	0.0171983	0.00658002	0.00702673		460.6	0.269641	0.241817	0.177794	0.189846	0.0577403	0.0578387	0.0075958		420.8	0.272826	0.245678	0.232623	0.22552	0.109957	0.12571	-0.0014455
	460.8	0.156119	0.157559	0.0516007	0.0474747	0.0173686	0.00658465	0.00640589		460.8	0.26927	0.241831	0.177652	0.189912	0.0576952	0.0578714	0.00727585		421	0.272915	0.245683	0.232306	0.225581	0.110364	0.125779	-0.001482
	461	0.155578	0.157631	0.0513897	0.0475049	0.0174287	0.00658929	0.00648569		461	0.269507	0.241845	0.178621	0.189977	0.0581404	0.0579042	0.00762783		421.2	0.272845	0.245687	0.232421	0.225641	0.110525	0.125847	-0.001592
	461.2	0.155497	0.157703	0.0509483	0.047535	0.0167861	0.00659392	0.0074444		461.2	0.268925	0.241859	0.178792	0.190042	0.0574242	0.0579369	0.00813929		421.4	0.271995	0.245692	0.232335	0.225701	0.111015	0.125915	-0.0021749
	461.4	0.155196	0.157775	0.0502387	0.0475651	0.0166929	0.00659855	0.00747269		461.4	0.268175	0.241873	0.179037	0.190107	0.0575073	0.0579696	0.00798827		421.6	0.271997	0.245697	0.232402	0.225761	0.111439	0.125984	-0.0021364
	461.6	0.154987	0.157847	0.0502845	0.0475952	0.0161626	0.00660318	0.00888801		461.6	0.267538	0.241887	0.179557	0.190173	0.056772	0.0580023	0.00894971		421.8	0.271656	0.245701	0.232315	0.225821	0.11159	0.126052	-0.0024806
	461.8	0.154741	0.157919	0.0496964	0.0476253	0.0152395	0.00660781	0.00955141		461.8	0.267216	0.241901	0.179529	0.190238	0.0564716	0.058035	0.00916527		422	0.271303	0.245706	0.232065	0.225881	0.11151	0.12612	-0.0025545
	462	0.154055	0.157991	0.0486551	0.0476554	0.0146277	0.00661244	0.00998061		462	0.266558	0.241914	0.179455	0.190303	0.0556417	0.0580677	0.0094565		422.2	0.270646	0.24571	0.231923	0.225941	0.111624	0.126188	-0.0028539
	462.2	0.154197	0.158063	0.0489482	0.0476855	0.0148093	0.00661707	0.0104817		462.2	0.265951	0.241928	0.179859	0.190368	0.0552901	0.0581003	0.00979783		422.4	0.270386	0.245715	0.23107	0.226	0.111234	0.126256	-0.002161
	462.4	0.154743	0.158134	0.0485957	0.0477155	0.0145994	0.00662169	0.0106916		462.4	0.265903	0.241942	0.180387	0.190433	0.0553542	0.058133	0.00973596		422.6	0.270385	0.24572	0.231272	0.22606	0.110718	0.126324	-0.0023186
	462.6	0.155387	0.158206	0.0483399	0.0477456	0.0147957	0.00662632	0.0111616		462.6	0.265843	0.241955	0.181006	0.190497	0.0548945	0.0581656	0.00950652		422.8	0.269812	0.245724	0.23071	0.226119	0.110221	0.126393	-0.0026679
	462.8	0.155392	0.158277	0.0486989	0.0477757	0.0146345	0.00663095	0.0110043		462.8	0.265447	0.241969	0.180704	0.190562	0.0546626	0.0581982	0.0102193		423	0.269362	0.245729	0.231006	0.226179	0.110135	0.126461	-0.0022812
	463	0.155583	0.158349	0.0486002	0.0478057	0.0146505	0.00663557	0.0105137		463	0.265657	0.241982	0.180346	0.190627	0.0550906	0.0582308	0.00972484		423.2	0.269644	0.245733	0.23124	0.226238	0.110223	0.126529	-0.001688
	463.2	0.155609	0.15842	0.0490327	0.0478357	0.0148942	0.0066402	0.0103666		463.2	0.265891	0.241996	0.180947	0.190691	0.0551479	0.0582634	0.0100605		423.4	0.269273	0.245737	0.231051	0.226297	0.110309	0.126596	-0.0018916
	463.4	0.155936	0.158492	0.0500516	0.0478657	0.0149415	0.00664482	0.00997292		463.4	0.265604	0.242009	0.180943	0.190756	0.0553323	0.0582959	0.0104054		423.6	0.269148	0.245742	0.231463	0.226356	0.110078	0.126664	-0.0020248
	463.6	0.1562	0.158563	0.0502684	0.0478958	0.0150208	0.00664945	0.00949601		463.6	0.265741	0.242023	0.181214	0.19082	0.0550608	0.0583285	0.00937089		423.8	0.268323	0.245746	0.231042	0.226415	0.110242	0.126732	-0.0016311
	463.8	0.156495	0.158634	0.0510257	0.0479258	0.0157148	0.00665407	0.0090076		463.8	0.26633	0.242036	0.18139	0.190885	0.0551	0.058361	0.00890557		424	0.268307	0.245751	0.230596	0.226474	0.110182	0.1268	-0.0008288
	464	0.156178	0.158706	0.0510791	0.0479558	0.0158495	0.00665869	0.00878376		464	0.266463	0.242049	0.180945	0.190949	0.0545897	0.0583935	0.00927848		424.2	0.267494	0.245755	0.229791	0.226533	0.109311	0.126868	-0.0013346
	464.2	0.156684	0.158777	0.0511179	0.0479858	0.0168958	0.00666331	0.00739556		464.2	0.266742	0.242062	0.180457	0.191013	0.0547195	0.058426	0.008084		424.4	0.267588	0.245759	0.22944	0.226592	0.109843	0.126936	-0.001462
	464.4	0.156191	0.158848	0.0509723	0.0480157	0.0164749	0.00666794	0.00745666		464.4	0.266381	0.242076	0.17983	0.191077	0.054234	0.0584585	0.00934569		424.6	0.268222	0.245764	0.229827	0.226651	0.110033	0.127003	-0.001746
	464.6	0.157273	0.158919	0.0510415	0.0480457	0.0169897	0.00667256	0.00710096		464.6	0.266354	0.242089	0.17969	0.191141	0.0547244	0.058491	0.00904352		424.8	0.268853	0.245768	0.230518	0.22671	0.110899	0.127071	-0.0016307
	464.8	0.157651	0.15899	0.0515044	0.0480757	0.0185918	0.00667718	0.00683464		464.8	0.26708	0.242102	0.180718	0.191205	0.0555181	0.0585234	0.00931876		425	0.269429	0.245772	0.231016	0.226768	0.111466	0.127139	-0.0013418
	465	0.15783	0.159061	0.051798	0.0481056	0.01884	0.00668179	0.00765526		465	0.267317	0.242115	0.180948	0.191269	0.0557274	0.0585559	0.0101667		425.2	0.26922	0.245777	0.231419	0.226827	0.111195	0.127207	-0.0009782
	465.2	0.158871	0.159132	0.0521944	0.0481356	0.0192307	0.00668641	0.00754999		465.2	0.267367	0.242128	0.180419	0.191333	0.0558605	0.0585883	0.00971078		425.4	0.269177	0.245781	0.23116	0.226885	0.111599	0.127274	-0.0008381
	465.4	0.158676	0.159203	0.0523118	0.0481655	0.0193526	0.00669103	0.00743102		465.4	0.267489	0.242141	0.180657	0.191397	0.0555812	0.0586207	0.00962184		425.6	0.269621	0.245785	0.231303	0.226943	0.11131	0.127342	-0.0006734
	465.6	0.158383	0.159274	0.052345	0.0481955	0.0191693	0.00669565	0.00811502		465.6	0.267373	0.242154	0.180702	0.191461	0.0554233	0.0586531	0.00975774		425.8	0.269457	0.24579	0.231637	0.227001	0.111364	0.127409	-0.0006709
	465.8	0.158454	0.159345	0.051898	0.0482254	0.0190305	0.00670026	0.00776306		465.8	0.267841	0.242167	0.180878	0.191524	0.0558874	0.0586855	0.00869972		426	0.269837	0.245794	0.232113	0.22706	0.111633	0.127477	-0.000663
	466	0.158158	0.159415	0.0515936	0.0482553	0.0188367	0.00670488	0.00841329		466	0.267525	0.24218	0.180515	0.191588	0.055521	0.0587179	0.00921351		426.2	0.270106	0.245798	0.233024	0.227118	0.11203	0.127544	-0.0006289
	466.2	0.158727	0.159486	0.051681	0.0482852	0.0185622	0.0067095	0.00860072		466.2	0.267386	0.242193	0.180361	0.191651	0.0553663	0.0587502	0.00869547		426.4	0.270131	0.245802	0.232886	0.227176	0.112049	0.127612	-0.0004897
	466.4	0.15865	0.159557	0.0513568	0.0483151	0.0184515	0.00671411	0.0086399		466.4	0.266965	0.242206	0.180929	0.191715	0.0558706	0.0587826	0.00894151		426.6	0.270621	0.245806	0.2338	0.227234	0.112217	0.127679	-0.000906
	466.6	0.158055	0.159627	0.0507518	0.0483449	0.0175526	0.00671872	0.00916084		466.6	0.265978	0.242218	0.180782	0.191778	0.0552693	0.0588149	0.00947173		426.8	0.270388	0.24581	0.234005	0.227291	0.112452	0.127746	-0.0013367
	466.8	0.158142	0.159698	0.0504602	0.0483748	0.0168788	0.00672334	0.00911839		466.8	0.265645	0.242231	0.180571	0.191841	0.0555825	0.0588472	0.00902173		427	0.270484	0.245815	0.234404	0.227349	0.112556	0.127814	-0.0014052
	467	0.157471	0.159768	0.0503041	0.0484047	0.0164023	0.00672795	0.00943435		467	0.265667	0.242244	0.18146	0.191905	0.0560125	0.0588795	0.00936341		427.2	0.270622	0.245819	0.235105	0.227407	0.112575	0.127881	-0.0019753
	467.2	0.157053	0.159838	0.0497196	0.0484345	0.0152715	0.00673256	0.00946788		467.2	0.264856	0.242257	0.181713	0.191968	0.0555833	0.0589118	0.0099326		427.4	0.270389	0.245823	0.234871	0.227464	0.112789	0.127948	-0.0026032
	467.4	0.157359	0.159909	0.049963	0.0484644	0.0151952	0.00673717	0.00862899		467.4	0.265452	0.242269	0.182231	0.192031	0.0561404	0.0589441	0.00911966		427.6	0.270537	0.245827	0.23476	0.227522	0.112181	0.128015	-0.0025708
	467.6	0.156728	0.159979	0.0496373	0.0484942	0.014305	0.00674178	0.00886479		467.6	0.265567	0.242282	0.182726	0.192094	0.0555499	0.0589763	0.00940895		427.8	0.269904	0.245831	0.234151	0.227579	0.112031	0.128083	-0.0026642
	467.8	0.157342	0.160049	0.049621	0.0485241	0.0137496	0.00674639	0.00830339		467.8	0.265516	0.242294	0.182876	0.192157	0.0556505	0.0590086	0.00884068		428	0.269815	0.245835	0.233378	0.227637	0.111698	0.12815	-0.0024416
	468	0.157474	0.160119	0.049503	0.0485539	0.0139371	0.006751	0.00800896		468	0.266051	0.242307	0.183485	0.19222	0.0563133	0.0590408	0.00916994		428.2	0.268806	0.245839	0.232619	0.227694	0.111379	0.128217	-0.0024627
	468.2	0.158255	0.16019	0.049619	0.0485837	0.0136875	0.00675561	0.00813343		468.2	0.266151	0.242319	0.183771	0.192283	0.0563741	0.059073	0.00950156		428.4	0.268858	0.245843	0.232473	0.227751	0.111581	0.128284	-0.002567
	468.4	0.158586	0.16026	0.0491997	0.0486135	0.013168	0.00676022	0.00854098		468.4	0.266407	0.242332	0.183972	0.192345	0.0566914	0.0591052	0.00967782		428.6	0.269213	0.245847	0.232825	0.227808	0.111991	0.128351	-0.0024354
	468.6	0.160191	0.16033	0.0497849	0.0486433	0.0144363	0.00676483	0.00803226		468.6	0.267316	0.242344	0.184628	0.192408	0.0576627	0.0591374	0.0100419		428.8	0.26912	0.245851	0.232961	0.227865	0.11278	0.128418	-0.0020828
	468.8	0.160203	0.1604	0.0503841	0.0486731	0.0148105	0.00676943	0.00826441		468.8	0.267515	0.242357	0.184524	0.192471	0.0570482	0.0591695	0.0103675		429	0.268617	0.245855	0.231968	0.227922	0.11214	0.128485	-0.001501
	469	0.160039	0.16047	0.0504655	0.0487029	0.0145299	0.00677404	0.00813274		469	0.267489	0.242369	0.183643	0.192533	0.0562336	0.0592017	0.0106613		429.2	0.268069	0.245859	0.231126	0.227979	0.111593	0.128552	-0.0010943
	469.2	0.159967	0.160539	0.0511805	0.0487327	0.0146792	0.00677864	0.00794918		469.2	0.267522	0.242381	0.183322	0.192596	0.0562866	0.0592338	0.0102348		429.4	0.268406	0.245863	0.231052	0.228036	0.111784	0.128619	-0.0008536
	469.4	0.159528	0.160609	0.051668	0.0487624	0.0149151	0.00678325	0.0081386		469.4	0.267617	0.242393	0.183574	0.192658	0.0556583	0.0592659	0.0101846		429.6	0.268078	0.245867	0.23073	0.228092	0.111218	0.128686	-0.0011099
	469.6	0.159919	0.160679	0.051646	0.0487922	0.0152195	0.00678785	0.00763385		469.6	0.267659	0.242406	0.183115	0.19272	0.0559793	0.059298	0.00956741		429.8	0.268359	0.245871	0.230716	0.228149	0.11129	0.128753	-0.0011098
	469.8	0.160015	0.160749	0.052345	0.0488219	0.0158706	0.00679245	0.00825601		469.8	0.268337	0.242418	0.183153	0.192782	0.0559416	0.0593301	0.00968903		430	0.268557	0.245875	0.231183	0.228205	0.111703	0.128819	-0.0013122
	470	0.159041	0.160818	0.0522028	0.0488516	0.0157557	0.00679706	0.00883179		470	0.268291	0.24243	0.181888	0.192845	0.0551516	0.0593622	0.00966186		430.2	0.268302	0.245878	0.23132	0.228262	0.111939	0.128886	-0.001488
	470.2	0.158764	0.160888	0.052239	0.0488814	0.016092	0.00680166	0.00904648		470.2	0.268327	0.242442	0.181958	0.192907	0.0555368	0.0593943	0.00909792		430.4	0.268938	0.245882	0.231113	0.228318	0.11259	0.128953	-0.0013294
	470.4	0.156992	0.160958	0.051811	0.0489111	0.0157976	0.00680626	0.00925867		470.4	0.267091	0.242454	0.181581	0.192969	0.0552182	0.0594263	0.00958299		430.6	0.268979	0.245886	0.231886	0.228374	0.111976	0.12902	-0.0017088
	470.6	0.156175	0.161027	0.0513918	0.0489408	0.0154199	0.00681086	0.00872015		470.6	0.267069	0.242466	0.180571	0.193031	0.0549703	0.0594583	0.00892612		430.8	0.268925	0.24589	0.232179	0.228431	0.112527	0.129086	-0.002489
	470.8	0.156698	0.161097	0.0515031	0.0489705	0.0163809	0.00681546	0.00884678		470.8	0.267358	0.242478	0.180846	0.193093	0.0555809	0.0594903	0.00863216		431	0.268298	0.245894	0.232762	0.228487	0.112599	0.129153	-0.0029526
	471	0.156163	0.161166	0.0516869	0.0490002	0.016853	0.00682006	0.00866328		471	0.266727	0.24249	0.181195	0.193154	0.0556475	0.0595223	0.00878064		431.2	0.267952	0.245898	0.233212	0.228543	0.112655	0.12922	-0.003266
	471.2	0.156086	0.161235	0.0509672	0.0490299	0.016611	0.00682466	0.00838444		471.2	0.266643	0.242502	0.180992	0.193216	0.0555546	0.0595543	0.00848216		431.4	0.267904	0.245901	0.233391	0.228599	0.112962	0.129286	-0.0031471
	471.4	0.156055	0.161305	0.051237	0.0490595	0.017084	0.00682926	0.0078444		471.4	0.266712	0.242514	0.181596	0.193278	0.055993	0.0595863	0.00793334		431.6	0.267643	0.245905	0.2338	0.228654	0.112745	0.129353	-0.0030723
	471.6	0.155693	0.161374	0.0505728	0.0490892	0.0161468	0.00683385	0.00823576		471.6	0.26593	0.242526	0.181661	0.19334	0.0561445	0.0596183	0.00795946		431.8	0.266815	0.245909	0.23368	0.22871	0.112429	0.129419	-0.003348
	471.8	0.156391	0.161443	0.0501486	0.0491189	0.0166189	0.00683845	0.00829914		471.8	0.265857	0.242537	0.182287	0.193401	0.0571959	0.0596502	0.00717903		432	0.266479	0.245913	0.233936	0.228766	0.112955	0.129486	-0.0027018
	472	0.156508	0.161512	0.050014	0.0491485	0.0170122	0.00684305	0.00915232		472	0.265791	0.242549	0.182773	0.193463	0.0574997	0.0596821	0.00845426		432.2	0.266134	0.245916	0.233847	0.228822	0.112392	0.129552	-0.0027939
	472.2	0.156809	0.161581	0.0495454	0.0491781	0.0165437	0.00684764	0.00898344		472.2	0.265203	0.242561	0.182887	0.193524	0.0568406	0.059714	0.00829838		432.4	0.26655	0.24592	0.234802	0.228877	0.112883	0.129618	-0.0026773
	472.4	0.156992	0.16165	0.049417	0.0492078	0.0170965	0.00685224	0.00893738		472.4	0.265542	0.242572	0.183107	0.193585	0.057064	0.0597459	0.00819036		432.6	0.267915	0.245924	0.236148	0.228933	0.114281	0.129685	-0.0021831
	472.6	0.157226	0.161719	0.0495982	0.0492374	0.0167897	0.00685683	0.00927093		472.6	0.264762	0.242584	0.18266	0.193647	0.0559683	0.0597778	0.00998003		432.8	0.267538	0.245927	0.23601	0.228988	0.114311	0.129751	-0.0020019
	472.8	0.1581	0.161788	0.0498613	0.049267	0.0167399	0.00686143	0.00953676		472.8	0.264718	0.242596	0.182701	0.193708	0.055949	0.0598097	0.00945603		433	0.267963	0.245931	0.23615	0.229043	0.114294	0.129817	-0.0016532
	473	0.158108	0.161857	0.0499571	0.0492966	0.0169622	0.00686602	0.00943919		473	0.264695	0.242607	0.182785	0.193769	0.0559722	0.0598416	0.010412		433.2	0.268147	0.245935	0.236307	0.229099	0.114321	0.129884	-0.0013087
	473.2	0.158689	0.161926	0.0509025	0.0493262	0.0171071	0.00687061	0.0106284		473.2	0.264357	0.242619	0.183111	0.19383	0.0556038	0.0598734	0.0110844		433.4	0.268819	0.245938	0.236506	0.229154	0.114278	0.12995	-0.0011018
	473.4	0.15999	0.161995	0.0509386	0.0493558	0.0177344	0.0068752	0.0103582		473.4	0.265111	0.24263	0.18349	0.193891	0.0559458	0.0599052	0.0114413		433.6	0.268783	0.245942	0.235968	0.229209	0.113838	0.130016	-0.0005953
	473.6	0.159895	0.162063	0.0505612	0.0493854	0.0171555	0.00687979	0.0101158		473.6	0.265136	0.242642	0.18339	0.193952	0.0554697	0.059937	0.0119785		433.8	0.269573	0.245945	0.236168	0.229264	0.114833	0.130082	-0.0002963
	473.8	0.159406	0.162132	0.0507607	0.0494149	0.016715	0.00688438	0.0103704		473.8	0.265385	0.242653	0.182771	0.194013	0.0546312	0.0599688	0.011853		434	0.269511	0.245949	0.236273	0.229319	0.115167	0.130148	-4.211e-05
	474	0.158364	0.162201	0.0508736	0.0494445	0.0163324	0.00688897	0.00969463		474	0.265234	0.242665	0.182227	0.194074	0.0542287	0.0600006	0.0114692		434.2	0.270216	0.245952	0.23637	0.229374	0.115427	0.130215	-9.427e-05
	474.2	0.158722	0.162269	0.051632	0.049474	0.0165834	0.00689356	0.00983473		474.2	0.265632	0.242676	0.182901	0.194134	0.0549886	0.0600324	0.0118736		434.4	0.271048	0.245956	0.236554	0.229428	0.115988	0.130281	0.00049704
	474.4	0.158697	0.162338	0.0519646	0.0495036	0.0165572	0.00689815	0.00922948		474.4	0.265983	0.242687	0.182384	0.194195	0.0548757	0.0600641	0.0115186		434.6	0.270598	0.24596	0.236521	0.229483	0.115599	0.130347	0.00068771
	474.6	0.159321	0.162406	0.052511	0.0495331	0.0171216	0.00690274	0.00936407		474.6	0.266972	0.242699	0.182524	0.194256	0.0558697	0.0600959	0.0115897		434.8	0.270358	0.245963	0.236213	0.229538	0.116124	0.130413	0.00119246
	474.8	0.160401	0.162475	0.0533582	0.0495627	0.0180916	0.00690732	0.00995974		474.8	0.26751	0.24271	0.183535	0.194316	0.0567046	0.0601276	0.0121314		435	0.26998	0.245967	0.236301	0.229592	0.116091	0.130479	0.00148786
	475	0.160369	0.162543	0.0533064	0.0495922	0.0179549	0.00691191	0.00939926		475	0.267222	0.242721	0.183185	0.194377	0.0568219	0.0601593	0.0118216		435.2	0.269951	0.24597	0.236117	0.229647	0.116072	0.130544	0.00229788
	475.2	0.160668	0.162611	0.0534664	0.0496217	0.0182085	0.0069165	0.00898913		475.2	0.267699	0.242732	0.183553	0.194437	0.057482	0.060191	0.0119201		435.4	0.269979	0.245974	0.235903	0.229701	0.115611	0.13061	0.00241841
	475.4	0.160405	0.16268	0.0538519	0.0496512	0.0181648	0.00692108	0.00880966		475.4	0.267402	0.242744	0.183721	0.194497	0.0575389	0.0602227	0.0116419		435.6	0.269438	0.245977	0.234918	0.229755	0.114823	0.130676	0.0023379
	475.6	0.160577	0.162748	0.0533107	0.0496807	0.0176188	0.00692566	0.00910693		475.6	0.267247	0.242755	0.183714	0.194558	0.0582769	0.0602543	0.0111366		435.8	0.269086	0.24598	0.234318	0.229809	0.114445	0.130742	0.00228567
	475.8	0.160706	0.162816	0.0531607	0.0497102	0.0175198	0.00693025	0.00937565		475.8	0.267183	0.242766	0.184242	0.194618	0.0580597	0.060286	0.0113854		436	0.268892	0.245984	0.234483	0.229864	0.114739	0.130808	0.00230101
	476	0.160383	0.162884	0.0529353	0.0497396	0.0167863	0.00693483	0.00926905		476	0.266436	0.242777	0.183638	0.194678	0.0576907	0.0603176	0.0118441		436.2	0.26938	0.245987	0.234824	0.229918	0.11435	0.130874	0.00157683
	476.2	0.159692	0.162952	0.0520914	0.0497691	0.0160978	0.00693941	0.00937487		476.2	0.265516	0.242788	0.183348	0.194738	0.0571593	0.0603492	0.0116486		436.4	0.270039	0.245991	0.235763	0.229972	0.115547	0.130939	0.0010896
	476.4	0.159701	0.16302	0.0520856	0.0497985	0.016029	0.00694399	0.0100226		476.4	0.265411	0.242799	0.183819	0.194798	0.0570047	0.0603808	0.0115773		436.6	0.270829	0.245994	0.236229	0.230026	0.115693	0.131005	0.00013241
	476.6	0.159548	0.163088	0.0513341	0.049828	0.0152907	0.00694858	0.00933727		476.6	0.264498	0.24281	0.183122	0.194858	0.056632	0.0604124	0.0108766		436.8	0.27012	0.245997	0.236362	0.230079	0.115492	0.131071	-0.0008384
	476.8	0.160248	0.163156	0.0510463	0.0498574	0.0152804	0.00695316	0.00906524		476.8	0.265201	0.242821	0.18392	0.194918	0.0570826	0.060444	0.00959767		437	0.270239	0.246001	0.236747	0.230133	0.115919	0.131136	-0.0017953
	477	0.160134	0.163224	0.0511984	0.0498869	0.0153996	0.00695774	0.00950344		477	0.264512	0.242832	0.184201	0.194978	0.0565715	0.0604756	0.0102876		437.2	0.269681	0.246004	0.2367	0.230187	0.115702	0.131202	-0.0020344
	477.2	0.160109	0.163292	0.0502448	0.0499163	0.0148308	0.00696231	0.00969618		477.2	0.264095	0.242842	0.183335	0.195037	0.0556918	0.0605071	0.00947361		437.4	0.269927	0.246007	0.236895	0.23024	0.11642	0.131267	-0.0021703
	477.4	0.160131	0.163359	0.0496905	0.0499457	0.0144345	0.00696689	0.00886627		477.4	0.263788	0.242853	0.18322	0.195097	0.0559972	0.0605387	0.00878222		437.6	0.2695	0.246011	0.236934	0.230294	0.116326	0.131333	-0.0019954
	477.6	0.159574	0.163427	0.0495875	0.0499751	0.0136883	0.00697147	0.00843079		477.6	0.262892	0.242864	0.182957	0.195157	0.0552171	0.0605702	0.00893899		437.8	0.269896	0.246014	0.237328	0.230347	0.116973	0.131398	-0.0023647
	477.8	0.160089	0.163495	0.0502659	0.0500045	0.0142994	0.00697605	0.00835202		477.8	0.263117	0.242875	0.182874	0.195216	0.055647	0.0606017	0.00789294		438	0.269718	0.246017	0.237228	0.230401	0.116647	0.131464	-0.0020031
	478	0.160135	0.163562	0.0512552	0.0500339	0.0152202	0.00698062	0.0092318		478	0.263772	0.242885	0.184012	0.195275	0.0566227	0.0606332	0.00922949		438.2	0.270528	0.246021	0.237936	0.230454	0.116957	0.131529	-0.0020852
	478.2	0.161196	0.16363	0.0517103	0.0500633	0.0151194	0.0069852	0.0101323		478.2	0.264295	0.242896	0.184091	0.195335	0.0571541	0.0606647	0.00941585		438.4	0.27091	0.246024	0.237595	0.230507	0.117079	0.131595	-0.0017864
	478.4	0.16186	0.163697	0.0518396	0.0500926	0.0158654	0.00698977	0.00998563		478.4	0.264947	0.242907	0.184105	0.195394	0.0582049	0.0606961	0.00887474		438.6	0.271027	0.246027	0.237402	0.23056	0.11633	0.13166	-0.0015694
	478.6	0.162025	0.163765	0.0525594	0.050122	0.0162712	0.00699435	0.0110657		478.6	0.265222	0.242917	0.184659	0.195453	0.0586425	0.0607276	0.0102339		438.8	0.270606	0.24603	0.237275	0.230613	0.115827	0.131725	-0.0007675
	478.8	0.162742	0.163832	0.0534673	0.0501513	0.0170277	0.00699892	0.0106504		478.8	0.266045	0.242928	0.185049	0.195513	0.0591666	0.060759	0.00963516		439	0.270677	0.246034	0.237464	0.230666	0.11642	0.131791	-0.0006703
	479	0.162286	0.1639	0.0538336	0.0501807	0.0179836	0.0070035	0.0102574		479	0.266254	0.242939	0.18494	0.195572	0.0593292	0.0607904	0.0099791		439.2	0.270333	0.246037	0.236803	0.230719	0.115935	0.131856	8.317e-05
	479.2	0.16245	0.163967	0.0548399	0.05021	0.0188515	0.00700807	0.0104412		479.2	0.267096	0.242949	0.185425	0.195631	0.0598722	0.0608218	0.0105101		439.4	0.269781	0.24604	0.235957	0.230772	0.115098	0.131921	8.362e-05
	479.4	0.162741	0.164034	0.055203	0.0502393	0.0193218	0.00701264	0.0104309		479.4	0.267506	0.24296	0.185526	0.19569	0.0601348	0.0608532	0.0105103		439.6	0.269415	0.246043	0.235317	0.230825	0.115133	0.131986	0.00052305
	479.6	0.162689	0.164101	0.0551254	0.0502687	0.0194164	0.00701721	0.0106711		479.6	0.2675	0.24297	0.185887	0.195749	0.0601939	0.0608846	0.0111141		439.8	0.269441	0.246046	0.235862	0.230878	0.115408	0.132051	0.0005552
	479.8	0.162633	0.164169	0.055376	0.050298	0.019684	0.00702178	0.00989706		479.8	0.267643	0.24298	0.186182	0.195808	0.0597191	0.060916	0.0114739		440	0.269373	0.246049	0.236001	0.23093	0.115423	0.132116	0.000264
	480	0.162701	0.164236	0.0557672	0.0503273	0.0204102	0.00702635	0.00897138		480	0.268337	0.242991	0.186529	0.195866	0.060563	0.0609473	0.0109442		440.2	0.269682	0.246053	0.235873	0.230983	0.11518	0.132181	-0.0004747
	480.2	0.162592	0.164303	0.0558554	0.0503566	0.0203067	0.00703092	0.00933806		480.2	0.268518	0.243001	0.187131	0.195925	0.0602492	0.0609786	0.0109786		440.4	0.269506	0.246056	0.236329	0.231035	0.115765	0.132246	-0.0010108
	480.4	0.162425	0.16437	0.0558305	0.0503858	0.0200662	0.00703549	0.00858391		480.4	0.26903	0.243012	0.187458	0.195984	0.0599389	0.06101	0.0102104		440.6	0.269084	0.246059	0.236781	0.231088	0.115854	0.132311	-0.0018885
	480.6	0.162627	0.164437	0.0557409	0.0504151	0.0204255	0.00704006	0.00735508		480.6	0.269658	0.243022	0.187995	0.196042	0.060138	0.0610412	0.00924375		440.8	0.268587	0.246062	0.237259	0.23114	0.116474	0.132376	-0.002689
	480.8	0.162613	0.164504	0.0554404	0.0504444	0.0196038	0.00704462	0.00748029		480.8	0.269838	0.243032	0.188551	0.196101	0.0593662	0.0610725	0.00949983		441	0.268643	0.246065	0.237391	0.231192	0.11687	0.132441	-0.0032345
	481	0.163029	0.16457	0.0553839	0.0504736	0.0197858	0.00704919	0.00703687		481	0.269504	0.243042	0.188722	0.196159	0.0593551	0.0611038	0.0091217		441.2	0.267832	0.246068	0.237335	0.231244	0.116897	0.132506	-0.0024204
	481.2	0.162615	0.164637	0.0546016	0.0505029	0.0196847	0.00705376	0.00682794		481.2	0.269335	0.243053	0.188657	0.196218	0.0588591	0.0611351	0.0085751		441.4	0.268436	0.246071	0.237928	0.231296	0.117996	0.132571	-0.0023521
	481.4	0.16287	0.164704	0.055061	0.0505321	0.0193151	0.00705832	0.00685137		481.4	0.268534	0.243063	0.189152	0.196276	0.0589841	0.0611663	0.00919664		441.6	0.268543	0.246074	0.23833	0.231348	0.117859	0.132636	-0.0019915
	481.6	0.163591	0.164771	0.0551799	0.0505614	0.019513	0.00706289	0.00709509		481.6	0.268415	0.243073	0.189937	0.196334	0.0595341	0.0611976	0.00927283		441.8	0.268764	0.246077	0.238891	0.2314	0.118377	0.132701	-0.0018159
	481.8	0.164368	0.164837	0.0548864	0.0505906	0.0200645	0.00706745	0.00762666		481.8	0.268567	0.243083	0.19086	0.196393	0.0597167	0.0612288	0.0093291		442	0.268686	0.24608	0.239326	0.231452	0.118561	0.132766	-0.0015407
	482	0.164295	0.164904	0.0543421	0.0506198	0.0193228	0.00707201	0.00891782		482	0.268171	0.243093	0.191378	0.196451	0.0597345	0.06126	0.0106208		442.2	0.269421	0.246083	0.239935	0.231504	0.118589	0.13283	-0.0016464
	482.2	0.164825	0.16497	0.0535709	0.050649	0.0184786	0.00707658	0.00873901		482.2	0.267137	0.243103	0.19078	0.196509	0.0599086	0.0612912	0.00956933		442.4	0.26913	0.246086	0.239038	0.231556	0.118117	0.132895	-0.001774
	482.4	0.164177	0.165037	0.0530983	0.0506782	0.018439	0.00708114	0.00903952		482.4	0.267232	0.243113	0.190881	0.196567	0.0599011	0.0613223	0.00964175		442.6	0.269307	0.246089	0.238901	0.231607	0.117673	0.13296	-0.0014066
	482.6	0.164033	0.165103	0.0531316	0.0507074	0.0180065	0.0070857	0.00976847		482.6	0.266715	0.243123	0.190826	0.196625	0.0597403	0.0613535	0.00980443		442.8	0.268483	0.246092	0.23849	0.231659	0.117306	0.133024	-0.0008784
	482.8	0.164639	0.16517	0.0538004	0.0507366	0.018956	0.00709026	0.00979208		482.8	0.267522	0.243133	0.191583	0.196683	0.060833	0.0613846	0.00922468		443	0.268382	0.246095	0.238004	0.231711	0.117775	0.133089	-0.0010778
	483	0.164544	0.165236	0.0542531	0.0507657	0.019668	0.00709482	0.0107333		483	0.267668	0.243143	0.19175	0.196741	0.0610207	0.0614158	0.0107757		443.2	0.267987	0.246098	0.237459	0.231762	0.11696	0.133154	-0.0005775
	483.2	0.165229	0.165302	0.0542445	0.0507949	0.0195461	0.00709938	0.0108696		483.2	0.267769	0.243153	0.191873	0.196798	0.06142	0.0614469	0.0103361		443.4	0.268469	0.246101	0.237769	0.231813	0.117859	0.133218	4.66e-06
	483.4	0.165691	0.165369	0.0546147	0.0508241	0.0204171	0.00710394	0.0107162		483.4	0.26782	0.243163	0.191967	0.196856	0.0616093	0.061478	0.010748		443.6	0.269149	0.246104	0.237688	0.231865	0.118386	0.133283	0.00084251
	483.6	0.165298	0.165435	0.0549553	0.0508532	0.0199799	0.0071085	0.0109391		483.6	0.267943	0.243172	0.1911	0.196914	0.0608337	0.0615091	0.0118055		443.8	0.269378	0.246107	0.238224	0.231916	0.118206	0.133347	0.00095994
	483.8	0.165492	0.165501	0.0547917	0.0508823	0.0198862	0.00711306	0.010072		483.8	0.268105	0.243182	0.189927	0.196971	0.0613589	0.0615402	0.0110057		444	0.269031	0.24611	0.237361	0.231967	0.11815	0.133412	0.00152071
	484	0.165519	0.165567	0.0554272	0.0509115	0.0196966	0.00711761	0.0103771		484	0.268487	0.243192	0.189296	0.197029	0.0618376	0.0615712	0.0114852		444.2	0.269193	0.246113	0.237262	0.232018	0.117984	0.133476	0.00136982
	484.2	0.165522	0.165633	0.0555112	0.0509406	0.0188135	0.00712217	0.0103961		484.2	0.26822	0.243202	0.188479	0.197086	0.0611735	0.0616023	0.0115472		444.4	0.269026	0.246116	0.237164	0.232069	0.118133	0.13354	0.00058651
	484.4	0.165459	0.165699	0.0553833	0.0509697	0.0186414	0.00712672	0.00955246		484.4	0.268793	0.243211	0.188194	0.197143	0.0618171	0.0616333	0.0110502		444.6	0.268962	0.246118	0.237069	0.23212	0.118182	0.133605	-3.604e-05
	484.6	0.165349	0.165765	0.0560452	0.0509988	0.0185609	0.00713128	0.00939655		484.6	0.268851	0.243221	0.18834	0.197201	0.0617464	0.0616643	0.0112839		444.8	0.269576	0.246121	0.23757	0.232171	0.118267	0.133669	-0.0007546
	484.8	0.16493	0.165831	0.0554804	0.0510279	0.0174559	0.00713583	0.00905206		484.8	0.267615	0.243231	0.186869	0.197258	0.060227	0.0616953	0.011223		445	0.269248	0.246124	0.237731	0.232221	0.117969	0.133733	-0.0008032
	485	0.164956	0.165897	0.0556293	0.051057	0.0180004	0.00714039	0.00862533		485	0.2675	0.24324	0.187095	0.197315	0.0605696	0.0617263	0.0108928		445.2	0.269121	0.246127	0.238531	0.232272	0.118009	0.133797	-0.0006463
	485.2	0.164826	0.165963	0.0558444	0.051086	0.01771	0.00714494	0.00908542		485.2	0.267325	0.24325	0.187419	0.197372	0.0603846	0.0617573	0.0116527		445.4	0.269565	0.24613	0.239451	0.232323	0.118496	0.133862	-0.0014757
	485.4	0.165147	0.166028	0.0559032	0.0511151	0.017634	0.00714949	0.00899346		485.4	0.266971	0.24326	0.18722	0.197429	0.060256	0.0617883	0.0110111		445.6	0.269155	0.246133	0.239644	0.232373	0.118318	0.133926	-0.0012078
	485.6	0.16564	0.166094	0.0554911	0.0511442	0.0180146	0.00715404	0.00914008		485.6	0.267087	0.243269	0.188216	0.197486	0.0604206	0.0618192	0.0106961		445.8	0.269177	0.246135	0.240251	0.232424	0.118129	0.13399	-0.0009283
	485.8	0.165501	0.16616	0.0547225	0.0511732	0.0170898	0.00715859	0.00919194		485.8	0.266436	0.243279	0.187248	0.197543	0.0590489	0.0618501	0.0110645		446	0.268858	0.246138	0.240262	0.232474	0.117982	0.134054	-0.0011363
	486	0.165305	0.166225	0.0537717	0.0512023	0.016768	0.00716314	0.00950589		486	0.265896	0.243288	0.187019	0.1976	0.0589116	0.061881	0.0109359		446.2	0.268618	0.246141	0.240429	0.232525	0.117462	0.134118	-0.0012124
	486.2	0.165188	0.166291	0.0532563	0.0512313	0.0166036	0.00716769	0.00959268		486.2	0.265263	0.243298	0.187115	0.197657	0.059241	0.061912	0.0111525		446.4	0.267643	0.246144	0.240062	0.232575	0.117051	0.134182	-0.0015667
	486.4	0.164606	0.166356	0.0530501	0.0512603	0.0166799	0.00717224	0.010011		486.4	0.265149	0.243307	0.187686	0.197714	0.0586656	0.0619428	0.0110662		446.6	0.26755	0.246146	0.240442	0.232625	0.116863	0.134246	-0.0014216
	486.6	0.165492	0.166422	0.0530267	0.0512893	0.0172894	0.00717679	0.00987353		486.6	0.265077	0.243316	0.188558	0.19777	0.0597066	0.0619737	0.0105305		446.8	0.266943	0.246149	0.241032	0.232675	0.116768	0.13431	-0.0014135
	486.8	0.166163	0.166487	0.053655	0.0513183	0.0177094	0.00718134	0.0102704		486.8	0.265743	0.243326	0.18967	0.197827	0.0598868	0.0620046	0.0111182		447	0.266551	0.246152	0.240401	0.232725	0.117243	0.134374	-0.001126
	487	0.165787	0.166553	0.0529565	0.0513473	0.0170279	0.00718589	0.00989245		487	0.26523	0.243335	0.189476	0.197883	0.0589633	0.0620354	0.0107218		447.2	0.266903	0.246155	0.240964	0.232775	0.117532	0.134438	-0.0002988
	487.2	0.165504	0.166618	0.0522565	0.0513763	0.0164422	0.00719043	0.00991845		487.2	0.264635	0.243344	0.189577	0.19794	0.0583251	0.0620663	0.0104802		447.4	0.267572	0.246157	0.241094	0.232825	0.118559	0.134502	0.00062092
	487.4	0.165399	0.166683	0.0524123	0.0514053	0.0164456	0.00719498	0.0105954		487.4	0.264375	0.243354	0.189158	0.197996	0.058153	0.0620971	0.0116586		447.6	0.267421	0.24616	0.240683	0.232875	0.118371	0.134566	0.0009991
	487.6	0.165482	0.166748	0.0532353	0.0514343	0.016483	0.00719952	0.0104743		487.6	0.265037	0.243363	0.189085	0.198053	0.058978	0.0621279	0.0112997		447.8	0.267006	0.246163	0.240769	0.232925	0.118333	0.13463	0.00120964
	487.8	0.165841	0.166814	0.0534142	0.0514633	0.0169845	0.00720407	0.0103974		487.8	0.265081	0.243372	0.189589	0.198109	0.0596634	0.0621587	0.0110867		448	0.266964	0.246165	0.240623	0.232974	0.11888	0.134693	0.00185491
	488	0.166523	0.166879	0.0550403	0.0514922	0.0177359	0.00720861	0.0100228		488	0.265876	0.243381	0.190205	0.198165	0.0606092	0.0621895	0.0113901		448.2	0.267409	0.246168	0.240535	0.233024	0.118926	0.134757	0.00167845
	488.2	0.166894	0.166944	0.055573	0.0515212	0.0182194	0.00721315	0.00948851		488.2	0.26644	0.24339	0.190983	0.198221	0.0615989	0.0622202	0.0109559		448.4	0.267519	0.246171	0.239878	0.233074	0.118992	0.134821	0.00116431
	488.4	0.16651	0.167009	0.0563023	0.0515501	0.0187463	0.0072177	0.009452		488.4	0.26687	0.243399	0.191367	0.198278	0.0621807	0.062251	0.0113467		448.6	0.267928	0.246173	0.239928	0.233123	0.118935	0.134885	0.00101891
	488.6	0.166022	0.167074	0.0569843	0.051579	0.0186477	0.00722224	0.00944933		488.6	0.266656	0.243409	0.190833	0.198334	0.061481	0.0622817	0.0115177		448.8	0.268431	0.246176	0.239946	0.233172	0.118747	0.134948	0.0005038
	488.8	0.166089	0.167139	0.0561896	0.051608	0.0187349	0.00722678	0.00870403		488.8	0.26684	0.243418	0.190121	0.19839	0.0612414	0.0623124	0.0110602		449	0.267759	0.246179	0.239122	0.233222	0.118509	0.135012	0.00060438
	489	0.166599	0.167203	0.0572947	0.0516369	0.0199715	0.00723132	0.00853553		489	0.267938	0.243427	0.191302	0.198445	0.062486	0.0623431	0.0112023		449.2	0.268147	0.246181	0.23923	0.233271	0.11854	0.135075	0.00018882
	489.2	0.167198	0.167268	0.0578511	0.0516658	0.0200094	0.00723586	0.00889346		489.2	0.268343	0.243436	0.19098	0.198501	0.0627927	0.0623738	0.0113452		449.4	0.268066	0.246184	0.238849	0.23332	0.118564	0.135139	-0.0005337
	489.4	0.167228	0.167333	0.0576362	0.0516947	0.0203448	0.0072404	0.00862936		489.4	0.268363	0.243445	0.190323	0.198557	0.0624087	0.0624045	0.0104932		449.6	0.267819	0.246186	0.238464	0.233369	0.118615	0.135202	3.721e-05
	489.6	0.167174	0.167398	0.0578983	0.0517236	0.0205967	0.00724494	0.00870709		489.6	0.268585	0.243454	0.19067	0.198613	0.0621598	0.0624352	0.0110818		449.8	0.267762	0.246189	0.238596	0.233418	0.11856	0.135266	0.00014451
	489.8	0.167409	0.167462	0.0575997	0.0517524	0.0203805	0.00724948	0.00866383		489.8	0.268531	0.243463	0.189488	0.198668	0.0618377	0.0624658	0.0110834		450	0.267471	0.246191	0.238625	0.233467	0.119025	0.135329	-8.953e-05
	490	0.168154	0.167527	0.0574591	0.0517813	0.0214826	0.00725401	0.00911373		490	0.268965	0.243472	0.190572	0.198724	0.0622208	0.0624965	0.0111812		450.2	0.267633	0.246194	0.239179	0.233516	0.119084	0.135393	-7.261e-05
	490.2	0.167802	0.167592	0.0569699	0.0518102	0.0204774	0.00725855	0.00985263		490.2	0.268398	0.24348	0.190353	0.19878	0.0620605	0.0625271	0.0119148		450.4	0.267547	0.246197	0.239466	0.233565	0.118995	0.135456	-0.0009158
	490.4	0.167661	0.167656	0.0560718	0.051839	0.0198834	0.00726309	0.00930555		490.4	0.268152	0.243489	0.190089	0.198835	0.0614264	0.0625577	0.0110303		450.6	0.26796	0.246199	0.239999	0.233614	0.119394	0.13552	-0.0006091
	490.6	0.168021	0.167721	0.0558592	0.0518679	0.0195853	0.00726762	0.0098029		490.6	0.268371	0.243498	0.190432	0.198891	0.06126	0.0625883	0.0119162		450.8	0.267525	0.246202	0.240181	0.233663	0.119396	0.135583	-0.0010939
	490.8	0.167606	0.167785	0.0548062	0.0518967	0.0182004	0.00727216	0.0102866		490.8	0.267532	0.243507	0.189996	0.198946	0.0602316	0.0626189	0.0119533		451	0.266944	0.246204	0.239509	0.233711	0.119701	0.135646	-0.0013096
	491	0.167898	0.167849	0.0537035	0.0519255	0.0177888	0.00727669	0.00973332		491	0.267327	0.243516	0.190347	0.199001	0.0598633	0.0626494	0.0108816		451.2	0.267776	0.246207	0.240716	0.23376	0.120266	0.135709	-0.0010984
	491.2	0.167146	0.167914	0.0534915	0.0519544	0.0170263	0.00728122	0.0113729		491.2	0.266544	0.243524	0.190789	0.199056	0.0594794	0.06268	0.0123581		451.4	0.267666	0.246209	0.240826	0.233808	0.120135	0.135773	-0.0008314
	491.4	0.167682	0.167978	0.0528955	0.0519832	0.0165703	0.00728576	0.0111121		491.4	0.266324	0.243533	0.190547	0.199112	0.0599805	0.0627105	0.0116046		451.6	0.267338	0.246212	0.24105	0.233857	0.120181	0.135836	-0.0005625
	491.6	0.168236	0.168042	0.0536192	0.052012	0.0174361	0.00729029	0.0103085		491.6	0.267031	0.243542	0.191578	0.199167	0.0607945	0.062741	0.0109416		451.8	0.26769	0.246214	0.241636	0.233905	0.120536	0.135899	-2.67e-06
	491.8	0.168201	0.168107	0.0534762	0.0520408	0.0170777	0.00729482	0.0106783		491.8	0.26644	0.24355	0.191998	0.199222	0.0605629	0.0627715	0.0116144		452	0.268292	0.246217	0.242316	0.233953	0.120821	0.135962	0.00013494
	492	0.16781	0.168171	0.0530667	0.0520696	0.0167318	0.00729935	0.010166		492	0.265966	0.243559	0.191293	0.199277	0.0609263	0.062802	0.0110676		452.2	0.268433	0.246219	0.242276	0.234002	0.120561	0.136025	0.00041819
	492.2	0.167019	0.168235	0.0529976	0.0520983	0.0161537	0.00730388	0.0100267		492.2	0.265937	0.243568	0.191452	0.199332	0.0605974	0.0628325	0.0112211		452.4	0.268537	0.246221	0.242511	0.23405	0.120701	0.136088	-3.839e-05
	492.4	0.1662	0.168299	0.053069	0.0521271	0.0160524	0.00730841	0.0094241		492.4	0.26573	0.243576	0.190936	0.199387	0.0598806	0.062863	0.0105323		452.6	0.268754	0.246224	0.242495	0.234098	0.120139	0.136151	0.00018727
	492.6	0.165681	0.168363	0.0527453	0.0521559	0.0157081	0.00731294	0.0089141		492.6	0.266181	0.243585	0.190137	0.199441	0.0594917	0.0628934	0.00998293		452.8	0.26855	0.246226	0.242516	0.234146	0.120064	0.136214	0.00055805
	492.8	0.164966	0.168427	0.0526906	0.0521846	0.0159321	0.00731747	0.00885794		492.8	0.2662	0.243593	0.190097	0.199496	0.059319	0.0629239	0.0105411		453	0.268248	0.246229	0.241956	0.234194	0.119439	0.136277	0.00026456
	493	0.165574	0.168491	0.0538485	0.0522134	0.0162269	0.007322	0.00853746		493	0.266372	0.243602	0.190176	0.199551	0.0595275	0.0629543	0.0105788		453.2	0.268533	0.246231	0.242567	0.234242	0.119272	0.13634	0.00039425
	493.2	0.164914	0.168555	0.0539788	0.0522421	0.016347	0.00732652	0.00835411		493.2	0.266379	0.24361	0.189889	0.199605	0.0593822	0.0629847	0.0105731		453.4	0.269144	0.246233	0.243103	0.23429	0.120111	0.136403	0.0001208
	493.4	0.164725	0.168618	0.0549524	0.0522708	0.01709	0.00733105	0.00870191		493.4	0.266797	0.243619	0.189958	0.19966	0.0592682	0.0630151	0.0114964		453.6	0.269108	0.246236	0.243094	0.234337	0.119912	0.136466	0.00112284
	493.6	0.164982	0.168682	0.0560228	0.0522995	0.0182923	0.00733557	0.00862355		493.6	0.267515	0.243627	0.190255	0.199714	0.0598848	0.0630455	0.011426		453.8	0.269016	0.246238	0.243433	0.234385	0.120597	0.136529	0.00080667
	493.8	0.165403	0.168746	0.0567624	0.0523282	0.0191944	0.0073401	0.008902		493.8	0.268558	0.243636	0.190331	0.199769	0.0606878	0.0630759	0.0118431		454	0.269933	0.24624	0.24394	0.234433	0.121724	0.136592	0.00070018
	494	0.165686	0.168809	0.0574798	0.052357	0.0196388	0.00734462	0.00972952		494	0.268529	0.243644	0.190663	0.199823	0.0605284	0.0631062	0.0122836		454.2	0.270006	0.246243	0.244071	0.23448	0.121794	0.136654	0.00092603
	494.2	0.165559	0.168873	0.0578363	0.0523856	0.0194638	0.00734915	0.00955147		494.2	0.268741	0.243652	0.19042	0.199878	0.0610738	0.0631366	0.0122376		454.4	0.269722	0.246245	0.243553	0.234528	0.121987	0.136717	0.00071497
	494.4	0.165913	0.168937	0.0580339	0.0524143	0.0196459	0.00735367	0.00958086		494.4	0.268882	0.243661	0.191164	0.199932	0.0609706	0.0631669	0.012717		454.6	0.268897	0.246248	0.24294	0.234575	0.122269	0.13678	0.00088705
	494.6	0.167068	0.169	0.0588738	0.052443	0.0204119	0.00735819	0.0102869		494.6	0.269291	0.243669	0.192222	0.199986	0.061547	0.0631972	0.0132723		454.8	0.268068	0.24625	0.241731	0.234622	0.121899	0.136842	0.00039537
	494.8	0.1676	0.169064	0.0585055	0.0524717	0.020218	0.00736272	0.0103616		494.8	0.269342	0.243677	0.192668	0.20004	0.0621871	0.0632275	0.012547		455	0.267467	0.246252	0.241213	0.23467	0.121867	0.136905	0.00041153
	495	0.168409	0.169127	0.0583036	0.0525003	0.0201396	0.00736724	0.0106946		495	0.269621	0.243685	0.193334	0.200094	0.0618176	0.0632578	0.0129923		455.2	0.267975	0.246254	0.241249	0.234717	0.121668	0.136968	0.00060184
	495.2	0.168456	0.16919	0.0577064	0.052529	0.019513	0.00737176	0.0114926		495.2	0.269255	0.243694	0.193141	0.200148	0.0611311	0.0632881	0.0131543		455.4	0.26748	0.246257	0.240247	0.234764	0.121201	0.13703	0.00034564
	495.4	0.169907	0.169254	0.0572512	0.0525576	0.0192654	0.00737628	0.0109706		495.4	0.269607	0.243702	0.193419	0.200202	0.0617842	0.0633183	0.0119185		455.6	0.267464	0.246259	0.239994	0.234811	0.121615	0.137093	0.00035328
	495.6	0.170638	0.169317	0.0576635	0.0525863	0.0191752	0.0073808	0.0118567		495.6	0.269769	0.24371	0.19415	0.200256	0.0620665	0.0633486	0.0127335		455.8	0.267202	0.246261	0.239868	0.234858	0.121342	0.137155	-0.000193
	495.8	0.170066	0.16938	0.0567251	0.0526149	0.0177603	0.00738531	0.0121248		495.8	0.268787	0.243718	0.193777	0.20031	0.0614162	0.0633788	0.0126161		456	0.26663	0.246264	0.239959	0.234905	0.121363	0.137218	-0.0005806
	496	0.170035	0.169443	0.0554669	0.0526435	0.0167056	0.00738983	0.0119938		496	0.268135	0.243726	0.193085	0.200364	0.0606282	0.063409	0.0116236		456.2	0.266329	0.246266	0.240247	0.234952	0.121374	0.13728	-0.00089
	496.2	0.169936	0.169507	0.0555972	0.0526721	0.0159217	0.00739435	0.0122287		496.2	0.267972	0.243734	0.193372	0.200417	0.0598082	0.0634392	0.011862		456.4	0.26603	0.246268	0.240371	0.234999	0.121165	0.137343	-0.0013999
	496.4	0.170215	0.16957	0.0544793	0.0527007	0.015212	0.00739887	0.0118811		496.4	0.267633	0.243742	0.193189	0.200471	0.0596213	0.0634694	0.0109558		456.6	0.266036	0.24627	0.240352	0.235045	0.120937	0.137405	-0.0012788
	496.6	0.169856	0.169633	0.0541817	0.0527293	0.0148474	0.00740338	0.0117088		496.6	0.267378	0.24375	0.193002	0.200525	0.058995	0.0634996	0.0112369		456.8	0.265757	0.246272	0.24041	0.235092	0.12089	0.137467	-0.0015663
	496.8	0.169291	0.169696	0.0539269	0.0527579	0.0140886	0.0074079	0.0114699		496.8	0.266462	0.243758	0.19291	0.200578	0.0587609	0.0635297	0.0118696		457	0.266821	0.246275	0.240598	0.235139	0.12095	0.13753	-0.0018868
	497	0.169559	0.169759	0.0532781	0.0527865	0.0139995	0.00741241	0.0107046		497	0.266139	0.243766	0.192176	0.200632	0.0589173	0.0635599	0.0114175		457.2	0.267415	0.246277	0.241706	0.235185	0.121116	0.137592	-0.0015446
	497.2	0.168154	0.169822	0.0528798	0.052815	0.014474	0.00741693	0.0104734		497.2	0.26542	0.243774	0.191673	0.200685	0.0589226	0.06359	0.0119884		457.4	0.268286	0.246279	0.242178	0.235232	0.121322	0.137654	-0.0018409
	497.4	0.168389	0.169884	0.0536208	0.0528436	0.015124	0.00742144	0.0101484		497.4	0.265188	0.243782	0.191268	0.200738	0.0598161	0.0636202	0.0120938		457.6	0.26833	0.246281	0.24258	0.235278	0.121819	0.137716	-0.0017138
	497.6	0.168173	0.169947	0.0541371	0.0528721	0.0162441	0.00742595	0.00878961		497.6	0.266026	0.24379	0.191254	0.200792	0.0608118	0.0636503	0.011015		457.8	0.268813	0.246283	0.243139	0.235324	0.123151	0.137779	-0.0021428
	497.8	0.168325	0.17001	0.055037	0.0529007	0.0169564	0.00743046	0.00848946		497.8	0.26673	0.243798	0.191435	0.200845	0.0612608	0.0636803	0.0116665		458	0.269242	0.246286	0.24332	0.235371	0.123743	0.137841	-0.0014032
	498	0.1692	0.170073	0.0555353	0.0529292	0.0176933	0.00743498	0.00741252		498	0.26706	0.243806	0.191494	0.200898	0.0620116	0.0637104	0.0107691		458.2	0.268791	0.246288	0.242934	0.235417	0.123308	0.137903	-0.0001084
	498.2	0.1692	0.170135	0.0561774	0.0529577	0.018616	0.00743949	0.00624007		498.2	0.267881	0.243814	0.192134	0.200951	0.062919	0.0637405	0.0103002		458.4	0.268383	0.24629	0.24247	0.235463	0.123878	0.137965	3.598e-05
	498.4	0.169405	0.170198	0.0557493	0.0529863	0.0185493	0.007444	0.00620056		498.4	0.26714	0.243822	0.192287	0.201004	0.0621316	0.0637705	0.0104361		458.6	0.268198	0.246292	0.242411	0.235509	0.123508	0.138027	0.00046658
	498.6	0.169786	0.170261	0.0555259	0.0530148	0.0189161	0.00744851	0.00543568		498.6	0.267144	0.243829	0.192174	0.201057	0.0621711	0.0638006	0.00985807		458.8	0.268161	0.246294	0.241914	0.235555	0.122679	0.138089	0.00089498
	498.8	0.169325	0.170323	0.0555971	0.0530433	0.019224	0.00745302	0.0058045		498.8	0.267293	0.243837	0.192126	0.20111	0.0624723	0.0638306	0.0103314		459	0.268533	0.246296	0.242783	0.235601	0.123236	0.138151	0.00061589
	499	0.169476	0.170386	0.0554349	0.0530718	0.0191097	0.00745752	0.00584732		499	0.267361	0.243845	0.192426	0.201163	0.0619176	0.0638606	0.00995038		459.2	0.269199	0.246298	0.243146	0.235647	0.123495	0.138213	0.00072403
	499.2	0.169134	0.170448	0.0550368	0.0531002	0.0191311	0.00746203	0.00593258		499.2	0.267765	0.243853	0.192505	0.201216	0.061751	0.0638906	0.00898635		459.4	0.269182	0.246301	0.243117	0.235693	0.123505	0.138275	0.0007141
	499.4	0.169944	0.17051	0.055566	0.0531287	0.0188866	0.00746654	0.00703381		499.4	0.267821	0.24386	0.193267	0.201269	0.0623879	0.0639206	0.00932398		459.6	0.269285	0.246303	0.243312	0.235738	0.124113	0.138337	0.00037339
	499.6	0.169593	0.170573	0.0552128	0.0531572	0.0184267	0.00747104	0.00761805		499.6	0.267536	0.243868	0.192529	0.201321	0.0618872	0.0639506	0.00916892		459.8	0.268836	0.246305	0.243176	0.235784	0.12359	0.138399	-0.0004959
	499.8	0.169304	0.170635	0.0549264	0.0531856	0.0175647	0.00747555	0.00818277		499.8	0.26727	0.243876	0.192983	0.201374	0.0609757	0.0639805	0.00883528		460	0.268902	0.246307	0.243534	0.23583	0.124008	0.138461	-0.0005959
	500	0.169336	0.170697	0.0545866	0.0532141	0.0168086	0.00748006	0.00932183		500	0.266441	0.243883	0.192714	0.201427	0.0598938	0.0640105	0.00831286		460.2	0.269135	0.246309	0.243488	0.235875	0.123532	0.138522	-0.0012444
	500.2	0.16942	0.17076	0.0545477	0.0532425	0.0171456	0.00748456	0.00966434		500.2	0.266343	0.243891	0.192735	0.201479	0.0596119	0.0640404	0.00825164		460.4	0.268552	0.246311	0.243375	0.235921	0.123244	0.138584	-0.0014866
	500.4	0.169	0.170822	0.0536107	0.053271	0.0164222	0.00748906	0.0100004		500.4	0.265536	0.243899	0.192463	0.201532	0.0592726	0.0640703	0.00803119		460.6	0.268937	0.246313	0.243595	0.235966	0.123855	0.138646	-0.0017947
	500.6	0.168599	0.170884	0.0536225	0.0532994	0.0160036	0.00749357	0.0106571		500.6	0.264644	0.243906	0.192555	0.201584	0.0584964	0.0641002	0.00807831		460.8	0.269036	0.246315	0.244244	0.236011	0.12354	0.138708	-0.0020162
	500.8	0.168234	0.170946	0.0527673	0.0533278	0.0152226	0.00749807	0.0109593		500.8	0.264094	0.243914	0.191763	0.201636	0.0585068	0.0641301	0.00841606		461	0.269363	0.246317	0.244486	0.236057	0.123813	0.138769	-0.0021518
	501	0.168366	0.171008	0.0529089	0.0533562	0.0156018	0.00750257	0.0110165		501	0.264375	0.243921	0.191645	0.201689	0.0586182	0.06416	0.00861167		461.2	0.268707	0.246319	0.244688	0.236102	0.122974	0.138831	-0.0025004
	501.2	0.169079	0.17107	0.0542085	0.0533846	0.0159815	0.00750707	0.0106057		501.2	0.264445	0.243929	0.19215	0.201741	0.059375	0.0641898	0.00838212		461.4	0.268773	0.246321	0.244782	0.236147	0.123505	0.138893	-0.0027937
	501.4	0.169822	0.171132	0.0548663	0.053413	0.0165175	0.00751157	0.0102936		501.4	0.265282	0.243936	0.193192	0.201793	0.0604563	0.0642197	0.00761962		461.6	0.268277	0.246323	0.245052	0.236192	0.12453	0.138954	-0.0024078
	501.6	0.16965	0.171194	0.0553691	0.0534414	0.0170656	0.00751607	0.0104438		501.6	0.266457	0.243944	0.193175	0.201845	0.0606418	0.0642495	0.00842389		461.8	0.267967	0.246325	0.245369	0.236237	0.124551	0.139016	-0.0019895
	501.8	0.170359	0.171255	0.05559	0.0534698	0.0173934	0.00752057	0.0100441		501.8	0.267105	0.243951	0.193235	0.201897	0.0612086	0.0642793	0.00899825		462	0.267487	0.246327	0.245469	0.236282	0.124802	0.139077	-0.0010359
	502	0.170742	0.171317	0.0556563	0.0534981	0.0179567	0.00752507	0.00911247		502	0.267414	0.243958	0.193801	0.201949	0.0620251	0.0643091	0.00821891		462.2	0.267146	0.246329	0.245509	0.236327	0.12468	0.139139	-0.0007686
	502.2	0.170341	0.171379	0.0558189	0.0535265	0.0177895	0.00752957	0.00925941		502.2	0.267272	0.243966	0.194001	0.202001	0.0617087	0.0643389	0.00905003		462.4	0.266547	0.246331	0.245841	0.236372	0.124953	0.1392	-0.0008838
	502.4	0.170949	0.171441	0.0553789	0.0535548	0.0175324	0.00753407	0.00906882		502.4	0.267238	0.243973	0.193994	0.202053	0.0619147	0.0643687	0.00906019		462.6	0.266375	0.246333	0.245411	0.236417	0.124071	0.139262	-1.058e-05
	502.6	0.170917	0.171502	0.0558469	0.0535832	0.0175813	0.00753856	0.00828476		502.6	0.267567	0.24398	0.194205	0.202105	0.0624746	0.0643984	0.00945588		462.8	0.266238	0.246335	0.2453	0.236461	0.123581	0.139323	0.00018136
	502.8	0.17042	0.171564	0.0564698	0.0536115	0.017643	0.00754306	0.00852906		502.8	0.267721	0.243988	0.194407	0.202157	0.0629272	0.0644282	0.0101016		463	0.266215	0.246337	0.244948	0.236506	0.123636	0.139384	0.00038826
	503	0.17056	0.171625	0.0561693	0.0536398	0.0174117	0.00754755	0.0078753		503	0.267942	0.243995	0.194903	0.202208	0.0632737	0.0644579	0.00915617		463.2	0.265664	0.246339	0.244212	0.23655	0.122996	0.139446	0.00120458
	503.2	0.170291	0.171687	0.0562206	0.0536681	0.0175427	0.00755205	0.00816548		503.2	0.267811	0.244002	0.195481	0.20226	0.0634574	0.0644877	0.010147		463.4	0.265478	0.246341	0.243825	0.236595	0.12259	0.139507	0.00088154
	503.4	0.170808	0.171748	0.0563697	0.0536964	0.0173866	0.00755654	0.00839791		503.4	0.267405	0.244009	0.195742	0.202312	0.0641666	0.0645174	0.0100281		463.6	0.265773	0.246343	0.243485	0.236639	0.122916	0.139568	0.00078843
	503.6	0.170959	0.17181	0.0565176	0.0537247	0.0176595	0.00756104	0.00763928		503.6	0.267853	0.244017	0.195849	0.202363	0.0645144	0.0645471	0.00908923		463.8	0.265494	0.246345	0.242798	0.236684	0.122299	0.13963	0.00084639
	503.8	0.170155	0.171871	0.056504	0.053753	0.016895	0.00756553	0.00880039		503.8	0.266981	0.244024	0.19589	0.202415	0.063326	0.0645767	0.0100654		464	0.265523	0.246347	0.242203	0.236728	0.121904	0.139691	0.00086638
	504	0.170814	0.171932	0.0562701	0.0537813	0.0171231	0.00757002	0.00867149		504	0.266621	0.244031	0.19562	0.202466	0.0633158	0.0646064	0.0091194		464.2	0.265025	0.246348	0.241594	0.236772	0.121376	0.139752	0.00110477
	504.2	0.171002	0.171994	0.056071	0.0538096	0.0176222	0.00757451	0.00841362		504.2	0.266783	0.244038	0.1956	0.202517	0.0636909	0.0646361	0.00883189		464.4	0.264665	0.24635	0.241292	0.236817	0.121135	0.139813	0.00151063
	504.4	0.170559	0.172055	0.0555991	0.0538378	0.0169972	0.007579	0.00928218		504.4	0.266033	0.244045	0.195277	0.202569	0.0629586	0.0646657	0.0093955		464.6	0.264599	0.246352	0.240863	0.236861	0.121307	0.139874	0.00100866
	504.6	0.1709	0.172116	0.055329	0.0538661	0.0169606	0.00758349	0.00971136		504.6	0.265946	0.244052	0.195134	0.20262	0.0630714	0.0646953	0.00876965		464.8	0.264588	0.246354	0.240792	0.236905	0.121269	0.139935	0.000725
	504.8	0.170658	0.172177	0.0550476	0.0538944	0.0170098	0.00758798	0.00926907		504.8	0.265856	0.24406	0.194622	0.202671	0.0631932	0.0647249	0.00925174		465	0.264558	0.246356	0.240423	0.236949	0.121727	0.139996	0.00027358
	505	0.170699	0.172238	0.055324	0.0539226	0.0168753	0.00759247	0.00942118		505	0.265823	0.244067	0.194871	0.202722	0.0630364	0.0647545	0.00917087		465.2	0.264353	0.246358	0.240516	0.236993	0.121624	0.140057	-0.0002369
	505.2	0.171237	0.172299	0.0556459	0.0539508	0.0175162	0.00759696	0.00892655		505.2	0.265774	0.244074	0.195504	0.202773	0.0636548	0.0647841	0.00847749		465.4	0.264583	0.24636	0.241437	0.237037	0.122498	0.140118	-0.0004205
	505.4	0.17029	0.17236	0.0546794	0.0539791	0.0171629	0.00760145	0.00937003		505.4	0.265495	0.244081	0.194897	0.202824	0.0627188	0.0648137	0.00951433		465.6	0.264638	0.246362	0.242285	0.23708	0.123175	0.140179	-0.000657
	505.6	0.169878	0.172421	0.054426	0.0540073	0.0171587	0.00760593	0.00965484		505.6	0.265177	0.244088	0.193795	0.202875	0.0621729	0.0648433	0.00982294		465.8	0.265425	0.246363	0.243535	0.237124	0.123729	0.14024	-0.0004821
	505.8	0.169334	0.172482	0.0538275	0.0540355	0.0170928	0.00761042	0.00852283		505.8	0.264996	0.244095	0.193118	0.202926	0.0621208	0.0648728	0.00964502		466	0.26638	0.246365	0.244301	0.237168	0.124833	0.140301	-0.0003868
	506	0.169355	0.172543	0.0540391	0.0540637	0.0165857	0.00761491	0.00931653		506	0.264696	0.244102	0.193467	0.202977	0.0617963	0.0649023	0.0104385		466.2	0.266745	0.246367	0.244771	0.237212	0.124977	0.140362	-0.001406
	506.2	0.169742	0.172604	0.0539564	0.0540919	0.0160712	0.00761939	0.00936734		506.2	0.264981	0.244109	0.193116	0.203028	0.0615047	0.0649318	0.0110293		466.4	0.266569	0.246369	0.245216	0.237255	0.124899	0.140423	-0.001215
	506.4	0.170584	0.172665	0.0541728	0.05412	0.0166833	0.00762388	0.00909904		506.4	0.26553	0.244115	0.19385	0.203079	0.0617964	0.0649614	0.0109841		466.6	0.267517	0.246371	0.245629	0.237299	0.125603	0.140484	-0.0012184
	506.6	0.170302	0.172725	0.0543369	0.0541482	0.0162487	0.00762836	0.00888261		506.6	0.26459	0.244122	0.193785	0.203129	0.060777	0.0649909	0.0116631		466.8	0.267707	0.246373	0.24584	0.237342	0.125292	0.140544	-0.0010507
	506.8	0.170323	0.172786	0.0539071	0.0541764	0.0160485	0.00763284	0.00874382		506.8	0.264294	0.244129	0.193827	0.20318	0.0604623	0.0650203	0.0117182		467	0.267751	0.246374	0.245695	0.237385	0.125167	0.140605	-0.0006455
	507	0.170692	0.172847	0.0544613	0.0542045	0.0165086	0.00763733	0.00845876		507	0.264773	0.244136	0.195206	0.203231	0.061144	0.0650498	0.0116989		467.2	0.268097	0.246376	0.246174	0.237429	0.125536	0.140666	-0.0009054
	507.2	0.171087	0.172907	0.0554093	0.0542327	0.0169271	0.00764181	0.00819415		507.2	0.264622	0.244143	0.196138	0.203281	0.0616125	0.0650792	0.0125326		467.4	0.26832	0.246378	0.24634	0.237472	0.125106	0.140726	-0.0009431
	507.4	0.171595	0.172968	0.0558524	0.0542608	0.0168749	0.00764629	0.00750341		507.4	0.264814	0.24415	0.19615	0.203331	0.0620051	0.0651087	0.0114565		467.6	0.268318	0.24638	0.245948	0.237515	0.125019	0.140787	-0.0001237
	507.6	0.172751	0.173028	0.0572708	0.054289	0.017444	0.00765077	0.00730165		507.6	0.265728	0.244156	0.197158	0.203382	0.0621309	0.0651381	0.0114422		467.8	0.267905	0.246381	0.245256	0.237558	0.124131	0.140848	-0.0001526
	507.8	0.173081	0.173089	0.0573044	0.0543171	0.0168236	0.00765525	0.00778388		507.8	0.265562	0.244163	0.197033	0.203432	0.0616903	0.0651675	0.0117789		468	0.267114	0.246383	0.244661	0.237601	0.123471	0.140908	-0.0003317
	508	0.174668	0.173149	0.057979	0.0543452	0.0181126	0.00765973	0.00679169		508	0.266926	0.24417	0.197904	0.203483	0.062914	0.0651969	0.0101796		468.2	0.266219	0.246385	0.243762	0.237644	0.123099	0.140969	0.00044225
	508.2	0.174519	0.17321	0.0585618	0.0543733	0.0183561	0.00766421	0.00703485		508.2	0.267019	0.244177	0.197968	0.203533	0.0628381	0.0652263	0.0107904		468.4	0.265641	0.246387	0.243112	0.237687	0.122072	0.141029	0.00016164
	508.4	0.174269	0.17327	0.058591	0.0544014	0.0183812	0.00766869	0.00744014		508.4	0.266856	0.244183	0.197334	0.203583	0.06238	0.0652557	0.010697		468.6	0.265057	0.246388	0.242502	0.23773	0.12217	0.14109	-0.0002767
	508.6	0.174287	0.17333	0.0588303	0.0544295	0.0187478	0.00767316	0.00738929		508.6	0.267216	0.24419	0.1972	0.203633	0.0630724	0.065285	0.0101936		468.8	0.265696	0.24639	0.242779	0.237773	0.122505	0.14115	0.0001425
	508.8	0.174428	0.17339	0.0590589	0.0544576	0.0189419	0.00767764	0.00728826		508.8	0.267646	0.244197	0.19722	0.203683	0.063214	0.0653144	0.0106945		469	0.265173	0.246392	0.242723	0.237816	0.122145	0.141211	0.00011924
	509	0.174878	0.173451	0.0593179	0.0544856	0.01923	0.00768212	0.00784479		509	0.26819	0.244203	0.197011	0.203733	0.06329	0.0653437	0.0104769		469.2	0.265147	0.246394	0.242634	0.237859	0.122394	0.141271	0.00028438
	509.2	0.17493	0.173511	0.0599618	0.0545137	0.0200041	0.00768659	0.00772882		509.2	0.2687	0.24421	0.197516	0.203783	0.06384	0.065373	0.0105776		469.4	0.264525	0.246395	0.243048	0.237901	0.122279	0.141331	0.00067489
	509.4	0.173758	0.173571	0.0597272	0.0545418	0.0193801	0.00769107	0.00847877		509.4	0.267964	0.244217	0.196448	0.203833	0.0633714	0.0654023	0.0111886		469.6	0.264425	0.246397	0.243305	0.237944	0.122573	0.141392	0.00069513
	509.6	0.173339	0.173631	0.0590644	0.0545698	0.0196135	0.00769554	0.00805139		509.6	0.267589	0.244223	0.196636	0.203883	0.0636811	0.0654316	0.0102366		469.8	0.265522	0.246399	0.244141	0.237986	0.12348	0.141452	0.00087713
	509.8	0.17216	0.173691	0.0589238	0.0545979	0.0193726	0.00770001	0.00794261		509.8	0.267303	0.24423	0.196161	0.203933	0.0637178	0.0654609	0.0106838		470	0.265669	0.2464	0.244287	0.238029	0.123851	0.141512	0.00040414
	510	0.172602	0.173751	0.0587909	0.0546259	0.0190785	0.00770449	0.00890615		510	0.267349	0.244236	0.196394	0.203982	0.0638663	0.0654901	0.0106049		470.2	0.265543	0.246402	0.244904	0.238071	0.124508	0.141572	-0.0004058
	510.2	0.172888	0.173811	0.0584187	0.0546539	0.0199586	0.00770896	0.00894711		510.2	0.267439	0.244243	0.196604	0.204032	0.0642467	0.0655194	0.0103208		470.4	0.266003	0.246404	0.245803	0.238114	0.124713	0.141633	-5.928e-05
	510.4	0.17247	0.173871	0.0581162	0.0546819	0.0202745	0.00771343	0.00992726		510.4	0.267599	0.244249	0.196824	0.204082	0.0643966	0.0655486	0.0112572		470.6	0.267149	0.246405	0.246733	0.238156	0.125736	0.141693	-0.0005617
	510.6	0.172194	0.17393	0.0572541	0.05471	0.0196799	0.0077179	0.010181		510.6	0.267115	0.244256	0.196358	0.204131	0.0641941	0.0655778	0.0108127		470.8	0.267306	0.246407	0.246828	0.238198	0.125515	0.141753	-0.0003188
	510.8	0.172031	0.17399	0.056872	0.054738	0.0199886	0.00772237	0.0105326		510.8	0.267287	0.244262	0.196852	0.204181	0.0642622	0.0656071	0.0109131		471	0.267509	0.246409	0.247196	0.23824	0.125778	0.141813	-0.0005728
	511	0.171979	0.17405	0.0571495	0.0547659	0.0199574	0.00772684	0.0110919		511	0.266897	0.244269	0.196854	0.20423	0.0642558	0.0656362	0.0113091		471.2	0.26748	0.24641	0.246856	0.238282	0.125376	0.141873	-0.0005583
	511.2	0.172158	0.17411	0.0568608	0.0547939	0.0196993	0.00773131	0.0101555		511.2	0.266115	0.244275	0.196544	0.20428	0.0641869	0.0656654	0.0109381		471.4	0.267031	0.246412	0.246519	0.238324	0.124435	0.141933	0.00031594
	511.4	0.171749	0.174169	0.0567561	0.0548219	0.019429	0.00773578	0.010299		511.4	0.266369	0.244281	0.196587	0.204329	0.063844	0.0656946	0.0111253		471.6	0.26662	0.246414	0.245896	0.238366	0.124491	0.141993	0.00039049
	511.6	0.172124	0.174229	0.056191	0.0548499	0.019112	0.00774025	0.00999455		511.6	0.266536	0.244288	0.19643	0.204378	0.0633577	0.0657237	0.0106988		471.8	0.266726	0.246415	0.245809	0.238408	0.124293	0.142053	9.8e-05
	511.8	0.172161	0.174288	0.0552393	0.0548778	0.0190143	0.00774472	0.00948298		511.8	0.266424	0.244294	0.195886	0.204427	0.0633629	0.0657529	0.0100041		472	0.266622	0.246417	0.245749	0.23845	0.124669	0.142113	-0.0001774
	512	0.171485	0.174348	0.0552957	0.0549058	0.0190466	0.00774918	0.00955063		512	0.266201	0.244301	0.195526	0.204477	0.0626748	0.065782	0.0101299		472.2	0.266883	0.246418	0.245858	0.238492	0.124421	0.142173	-0.0004782
	512.2	0.171633	0.174407	0.0553782	0.0549337	0.0186808	0.00775365	0.00968906		512.2	0.265722	0.244307	0.195202	0.204526	0.0620409	0.0658111	0.00988531		472.4	0.266917	0.24642	0.246361	0.238534	0.124478	0.142233	-0.0002361
	512.4	0.171729	0.174467	0.0554002	0.0549617	0.0189122	0.00775811	0.00967634		512.4	0.266115	0.244313	0.194866	0.204575	0.0619605	0.0658402	0.00942136		472.6	0.267004	0.246422	0.246129	0.238575	0.125506	0.142293	0.0002114
	512.6	0.172254	0.174526	0.0552803	0.0549896	0.0187074	0.00776258	0.0100222		512.6	0.26628	0.244319	0.194654	0.204624	0.062052	0.0658693	0.00968602		472.8	0.267142	0.246423	0.246032	0.238617	0.125859	0.142353	0.00068597
	512.8	0.172652	0.174586	0.0549836	0.0550175	0.0184631	0.00776704	0.010137		512.8	0.266123	0.244326	0.194172	0.204673	0.0619922	0.0658984	0.00962124		473	0.266313	0.246425	0.245182	0.238659	0.125783	0.142412	0.00064791
	513	0.172755	0.174645	0.0558044	0.0550454	0.0182448	0.0077715	0.0104485		513	0.266188	0.244332	0.194449	0.204722	0.062152	0.0659274	0.00963211		473.2	0.26631	0.246426	0.245026	0.2387	0.126571	0.142472	0.00096163
	513.2	0.172599	0.174704	0.0561306	0.0550733	0.0175165	0.00777597	0.0103707		513.2	0.265774	0.244338	0.194644	0.20477	0.0618805	0.0659565	0.00937666		473.4	0.265764	0.246428	0.245202	0.238742	0.126218	0.142532	0.00089611
	513.4	0.172428	0.174763	0.0558311	0.0551012	0.016708	0.00778043	0.00997862		513.4	0.265347	0.244344	0.193992	0.204819	0.0616738	0.0659855	0.00883244		473.6	0.26632	0.24643	0.24575	0.238783	0.12764	0.142592	0.00095266
	513.6	0.172877	0.174822	0.0556877	0.0551291	0.0168779	0.00778489	0.00948342		513.6	0.265139	0.244351	0.194506	0.204868	0.0617433	0.0660146	0.00832544		473.8	0.266789	0.246431	0.246384	0.238824	0.128335	0.142651	0.00067527
	513.8	0.172726	0.174881	0.0560209	0.055157	0.0167529	0.00778935	0.00935274		513.8	0.265239	0.244357	0.194481	0.204917	0.0620286	0.0660436	0.00802102		474	0.267069	0.246433	0.246633	0.238866	0.128921	0.142711	0.0002822
	514	0.173935	0.174941	0.0561816	0.0551848	0.0173977	0.00779381	0.00929962		514	0.266099	0.244363	0.19549	0.204965	0.063221	0.0660726	0.0078849		474.2	0.267577	0.246434	0.247345	0.238907	0.130212	0.142771	8.25e-06
	514.2	0.173923	0.175	0.0566604	0.0552127	0.0178461	0.00779827	0.0101212		514.2	0.266175	0.244369	0.196212	0.205014	0.0637865	0.0661015	0.0087827		474.4	0.267886	0.246436	0.248138	0.238948	0.129977	0.14283	-0.000393
	514.4	0.17406	0.175059	0.056629	0.0552405	0.0172584	0.00780273	0.0100528		514.4	0.266586	0.244375	0.196723	0.205062	0.0641632	0.0661305	0.00863634		474.6	0.267803	0.246437	0.248529	0.238989	0.130674	0.14289	-0.0008761
	514.6	0.174604	0.175117	0.0564799	0.0552684	0.0175696	0.00780719	0.00985711		514.6	0.266318	0.244381	0.197272	0.205111	0.0642129	0.0661595	0.00832985		474.8	0.26743	0.246439	0.248617	0.23903	0.130541	0.142949	-0.0012043
	514.8	0.174338	0.175176	0.0565665	0.0552962	0.0172141	0.00781165	0.00983903		514.8	0.265668	0.244387	0.197384	0.205159	0.063608	0.0661884	0.00942859		475	0.266335	0.24644	0.247977	0.239071	0.129281	0.143009	-0.0010909
	515	0.174172	0.175235	0.0562551	0.055324	0.0168827	0.0078161	0.00958227		515	0.264986	0.244393	0.196829	0.205208	0.0635071	0.0662173	0.00967771		475.2	0.266304	0.246442	0.247777	0.239112	0.128742	0.143068	-0.0011977
	515.2	0.173712	0.175294	0.0560829	0.0553519	0.0167438	0.00782056	0.00840435		515.2	0.264702	0.244399	0.197317	0.205256	0.0634902	0.0662463	0.00983252		475.4	0.26606	0.246443	0.248081	0.239153	0.128578	0.143128	-0.0006307
	515.4	0.173121	0.175353	0.0561723	0.0553797	0.0164644	0.00782502	0.00887501		515.4	0.264765	0.244405	0.197624	0.205304	0.0636799	0.0662752	0.0107541		475.6	0.265436	0.246445	0.247892	0.239194	0.128562	0.143187	-0.0006643
	515.6	0.173701	0.175411	0.0558128	0.0554075	0.0166383	0.00782947	0.0082742		515.6	0.264534	0.244411	0.198188	0.205352	0.0635717	0.066304	0.0100205		475.8	0.265455	0.246446	0.248131	0.239234	0.12771	0.143246	-0.0007038
	515.8	0.17354	0.17547	0.0564939	0.0554353	0.0172811	0.00783393	0.00859083		515.8	0.264296	0.244417	0.198505	0.205401	0.0642602	0.0663329	0.010821		476	0.265364	0.246448	0.248541	0.239275	0.127504	0.143306	-0.000522
	516	0.172897	0.175529	0.0568096	0.0554631	0.016969	0.00783838	0.00898963		516	0.264194	0.244423	0.19851	0.205449	0.0638344	0.0663618	0.0113229		476.2	0.264755	0.246449	0.248155	0.239316	0.126755	0.143365	-0.0003252
	516.2	0.17345	0.175587	0.0570351	0.0554908	0.0177335	0.00784283	0.00863458		516.2	0.264832	0.244429	0.199214	0.205497	0.0645435	0.0663906	0.0101318		476.4	0.264701	0.246451	0.248223	0.239356	0.127165	0.143424	0.00090335
	516.4	0.173551	0.175646	0.0573789	0.0555186	0.0178558	0.00784728	0.00923064		516.4	0.265463	0.244435	0.198882	0.205545	0.0645782	0.0664195	0.0109758		476.6	0.264874	0.246452	0.247609	0.239397	0.127429	0.143484	0.00095517
	516.6	0.173537	0.175704	0.0572274	0.0555464	0.0176725	0.00785174	0.00953952		516.6	0.265549	0.244441	0.198049	0.205593	0.064545	0.0664483	0.0104897		476.8	0.264848	0.246454	0.247161	0.239437	0.127157	0.143543	0.00126747
	516.8	0.173303	0.175763	0.0571393	0.0555741	0.0181215	0.00785619	0.00964271		516.8	0.266113	0.244447	0.197711	0.20564	0.0649709	0.0664771	0.0102586		477	0.264682	0.246455	0.246416	0.239478	0.127159	0.143602	0.00113943
	517	0.173182	0.175821	0.0577684	0.0556019	0.0179243	0.00786064	0.0107879		517	0.266644	0.244453	0.197301	0.205688	0.0643366	0.0665059	0.0112513		477.2	0.264442	0.246457	0.246341	0.239518	0.126654	0.143661	0.00121417
	517.2	0.173767	0.17588	0.0575753	0.0556296	0.018207	0.00786509	0.010414		517.2	0.267469	0.244459	0.196957	0.205736	0.0642719	0.0665347	0.0104785		477.4	0.264596	0.246458	0.246285	0.239558	0.126738	0.14372	0.00153968
	517.4	0.172967	0.175938	0.0576625	0.0556573	0.0184141	0.00786954	0.0105116		517.4	0.267821	0.244464	0.196692	0.205784	0.0642738	0.0665634	0.0109444		477.6	0.264836	0.24646	0.246221	0.239598	0.127558	0.143779	0.00149626
	517.6	0.172883	0.175996	0.0575981	0.055685	0.0187575	0.00787399	0.0104986		517.6	0.267425	0.24447	0.196535	0.205831	0.0640375	0.0665922	0.0106626		477.8	0.265103	0.246461	0.246249	0.239639	0.127309	0.143838	0.00087831
	517.8	0.172478	0.176054	0.0573434	0.0557128	0.0187815	0.00787843	0.00987803		517.8	0.267911	0.244476	0.196574	0.205879	0.0643437	0.0666209	0.0102132		478	0.266166	0.246462	0.247024	0.239679	0.128227	0.143897	0.00084274
	518	0.172379	0.176113	0.0579197	0.0557405	0.0189257	0.00788288	0.0103789		518	0.268236	0.244482	0.197041	0.205927	0.064663	0.0666497	0.0107672		478.2	0.266377	0.246464	0.247428	0.239719	0.128625	0.143956	0.00083922
	518.2	0.172401	0.176171	0.0581858	0.0557682	0.0189288	0.00788733	0.0101031		518.2	0.268314	0.244488	0.19701	0.205974	0.0643606	0.0666784	0.00976454		478.4	0.266091	0.246465	0.247951	0.239759	0.128432	0.144015	0.00046036
	518.4	0.172959	0.176229	0.0578766	0.0557959	0.0189316	0.00789177	0.00946768		518.4	0.26826	0.244493	0.197351	0.206022	0.0643248	0.0667071	0.00948309		478.6	0.266011	0.246467	0.247764	0.239799	0.128766	0.144074	0.00028233
	518.6	0.172755	0.176287	0.0574416	0.0558235	0.0188376	0.00789622	0.00963094		518.6	0.26793	0.244499	0.197205	0.206069	0.0633729	0.0667358	0.0102338		478.8	0.265895	0.246468	0.247452	0.239838	0.128114	0.144133	-0.0003537
	518.8	0.172816	0.176345	0.0570162	0.0558512	0.0181212	0.00790067	0.00927844		518.8	0.267525	0.244505	0.196839	0.206116	0.0628895	0.0667645	0.00968836		479	0.26538	0.246469	0.24776	0.239878	0.127941	0.144192	-0.0001326
	519	0.172453	0.176403	0.0565404	0.0558789	0.0184485	0.00790511	0.00891829		519	0.266752	0.24451	0.197543	0.206164	0.0631357	0.0667931	0.0100723		479.2	0.266301	0.246471	0.248571	0.239918	0.128885	0.144251	-0.0006128
	519.2	0.172552	0.176461	0.0562589	0.0559065	0.0179044	0.00790955	0.00873815		519.2	0.26553	0.244516	0.197932	0.206211	0.0628231	0.0668218	0.0103546		479.4	0.265788	0.246472	0.248469	0.239958	0.12854	0.14431	4.353e-05
	519.4	0.173019	0.176519	0.0560999	0.0559342	0.017481	0.007914	0.00826417		519.4	0.264978	0.244522	0.198401	0.206258	0.0631646	0.0668504	0.00998315		479.6	0.265223	0.246474	0.248176	0.239997	0.128461	0.144369	-0.0005575
	519.6	0.173309	0.176576	0.0566239	0.0559618	0.0177502	0.00791844	0.0079944		519.6	0.264142	0.244527	0.199579	0.206305	0.0632628	0.066879	0.00992751		479.8	0.265388	0.246475	0.248221	0.240037	0.128113	0.144427	-0.0007786
	519.8	0.173635	0.176634	0.056841	0.0559894	0.0175014	0.00792288	0.00816059		519.8	0.263542	0.244533	0.199433	0.206352	0.0639962	0.0669076	0.0103007		480	0.265127	0.246476	0.248281	0.240077	0.128335	0.144486	-0.0005644
	520	0.173993	0.176692	0.0568664	0.0560171	0.0177458	0.00792732	0.00790339		520	0.263608	0.244539	0.200386	0.206399	0.0643032	0.0669362	0.00983552		480.2	0.264908	0.246478	0.248195	0.240116	0.128417	0.144545	-0.0006242
	520.2	0.174696	0.17675	0.0571027	0.0560447	0.0177389	0.00793176	0.00797529		520.2	0.263737	0.244544	0.201267	0.206446	0.0645034	0.0669648	0.0100049		480.4	0.266074	0.246479	0.249356	0.240155	0.129005	0.144604	-0.0002287
	520.4	0.1756	0.176807	0.0575361	0.0560723	0.0177239	0.0079362	0.00812133		520.4	0.264053	0.24455	0.201604	0.206493	0.0652375	0.0669934	0.0103539		480.6	0.266364	0.24648	0.248917	0.240195	0.128811	0.144662	-0.0005737
	520.6	0.176369	0.176865	0.057605	0.0560999	0.0184252	0.00794064	0.00835149		520.6	0.264521	0.244555	0.20206	0.20654	0.0658583	0.067022	0.0101465		480.8	0.266341	0.246482	0.248775	0.240234	0.128637	0.144721	-0.0006641
	520.8	0.176399	0.176923	0.0577732	0.0561275	0.0186276	0.00794508	0.009331		520.8	0.264061	0.244561	0.201777	0.206587	0.0657134	0.0670505	0.0116318		481	0.26583	0.246483	0.248198	0.240273	0.128272	0.144779	-0.0006064
	521	0.176811	0.17698	0.0583713	0.0561551	0.0185778	0.00794952	0.00991938		521	0.26416	0.244566	0.201518	0.206634	0.0657698	0.067079	0.012699		481.2	0.264613	0.246484	0.247485	0.240313	0.127668	0.144838	-0.0003533
	521.2	0.176907	0.177038	0.0589738	0.0561826	0.0192821	0.00795395	0.00957236		521.2	0.264532	0.244572	0.201681	0.20668	0.0663626	0.0671076	0.0124662		481.4	0.264482	0.246486	0.247342	0.240352	0.127562	0.144896	0.00031294
	521.4	0.176443	0.177095	0.0594776	0.0562102	0.0191791	0.00795839	0.0100842		521.4	0.264347	0.244577	0.201053	0.206727	0.0662053	0.0671361	0.0133109		481.6	0.263699	0.246487	0.246488	0.240391	0.126844	0.144955	3.325e-05
	521.6	0.17696	0.177152	0.0595982	0.0562378	0.018865	0.00796283	0.010292		521.6	0.264275	0.244583	0.200686	0.206774	0.0665711	0.0671646	0.0127837		481.8	0.263783	0.246488	0.246583	0.24043	0.1268	0.145013	0.00026094
	521.8	0.176576	0.17721	0.0600644	0.0562653	0.0195682	0.00796726	0.0102896		521.8	0.265359	0.244588	0.201033	0.20682	0.0672246	0.067193	0.0130938		482	0.264032	0.24649	0.247106	0.240469	0.127268	0.145072	0.00144464
	522	0.176126	0.177267	0.0606882	0.0562928	0.0192648	0.0079717	0.0108221		522	0.265702	0.244594	0.200491	0.206867	0.067086	0.0672215	0.0133546		482.2	0.263709	0.246491	0.246408	0.240508	0.126811	0.14513	0.00176444
	522.2	0.176893	0.177324	0.060682	0.0563204	0.0197675	0.00797613	0.010166		522.2	0.26665	0.244599	0.200191	0.206913	0.0675584	0.06725	0.0128004		482.4	0.264008	0.246492	0.246135	0.240547	0.126865	0.145189	0.00210584
	522.4	0.176826	0.177382	0.0608096	0.0563479	0.0198528	0.00798057	0.0107788		522.4	0.266674	0.244604	0.200243	0.206959	0.0676371	0.0672784	0.0138849		482.6	0.264014	0.246494	0.245627	0.240585	0.127171	0.145247	0.00231716
	522.6	0.176864	0.177439	0.0606001	0.0563754	0.0195799	0.007985	0.0100598		522.6	0.266795	0.24461	0.200037	0.207006	0.0667555	0.0673068	0.012833		482.8	0.263969	0.246495	0.245171	0.240624	0.126927	0.145305	0.00252651
	522.8	0.177093	0.177496	0.0603729	0.0564029	0.0195888	0.00798943	0.00964615		522.8	0.267154	0.244615	0.200392	0.207052	0.0676658	0.0673352	0.0123421		483	0.263985	0.246496	0.245559	0.240663	0.127516	0.145363	0.00259774
	523	0.176635	0.177553	0.0602258	0.0564304	0.0194033	0.00799386	0.00959825		523	0.266805	0.244621	0.200383	0.207098	0.0673632	0.0673636	0.0129777		483.2	0.264464	0.246498	0.245624	0.240701	0.128327	0.145422	0.00182012
	523.2	0.17693	0.17761	0.0598974	0.0564579	0.0187427	0.00799829	0.00895985		523.2	0.266466	0.244626	0.199834	0.207145	0.0673213	0.067392	0.0115099		483.4	0.264173	0.246499	0.245428	0.24074	0.128091	0.14548	0.00212132
	523.4	0.177028	0.177667	0.0599815	0.0564854	0.0187565	0.00800272	0.00816504		523.4	0.266394	0.244631	0.200412	0.207191	0.0676248	0.0674204	0.010979		483.6	0.264484	0.2465	0.24578	0.240779	0.128894	0.145538	0.00154529
	523.6	0.176568	0.177724	0.0595094	0.0565129	0.0182134	0.00800715	0.00815898		523.6	0.265441	0.244637	0.20072	0.207237	0.0668205	0.0674488	0.010904		483.8	0.264321	0.246501	0.246237	0.240817	0.128982	0.145596	0.00157062
	523.8	0.177235	0.177781	0.0587418	0.0565404	0.0181247	0.00801158	0.00806172		523.8	0.265753	0.244642	0.200564	0.207283	0.0671119	0.0674771	0.010356		484	0.26453	0.246503	0.246955	0.240856	0.129647	0.145654	0.0018703
	524	0.177385	0.177838	0.0587164	0.0565678	0.0182092	0.00801601	0.00836325		524	0.26609	0.244647	0.201586	0.207329	0.0669967	0.0675055	0.010764		484.2	0.26526	0.246504	0.248205	0.240894	0.130741	0.145713	0.00170284
	524.2	0.177712	0.177895	0.0578051	0.0565953	0.0171856	0.00802044	0.00884861		524.2	0.26578	0.244652	0.201864	0.207375	0.066323	0.0675338	0.010723		484.4	0.266013	0.246505	0.249179	0.240932	0.131123	0.145771	0.00133787
	524.4	0.178564	0.177952	0.0573984	0.0566227	0.017755	0.00802487	0.00868054		524.4	0.265503	0.244658	0.202532	0.207421	0.0670947	0.0675621	0.0102914		484.6	0.266126	0.246506	0.249545	0.24097	0.131418	0.145829	0.00085179
	524.6	0.178566	0.178008	0.0570664	0.0566502	0.0177019	0.00802929	0.00941307		524.6	0.264624	0.244663	0.202193	0.207466	0.0660967	0.0675904	0.0107042		484.8	0.266157	0.246508	0.249925	0.241009	0.131897	0.145887	0.00044086
	524.8	0.178777	0.178065	0.0569405	0.0566776	0.0174236	0.00803372	0.00968109		524.8	0.264066	0.244668	0.201539	0.207512	0.0658528	0.0676187	0.0103821		485	0.265205	0.246509	0.249831	0.241047	0.131814	0.145945	0.00048643
	525	0.178767	0.178122	0.0569242	0.056705	0.0176843	0.00803814	0.0100655		525	0.264509	0.244673	0.201682	0.207558	0.0662191	0.0676469	0.0106931		485.2	0.264662	0.24651	0.249485	0.241085	0.132211	0.146003	0.0005006
	525.2	0.178403	0.178178	0.0565109	0.0567324	0.0171033	0.00804257	0.0107579		525.2	0.263686	0.244678	0.201403	0.207604	0.0653551	0.0676752	0.0107042		485.4	0.264902	0.246511	0.250133	0.241123	0.131659	0.14606	0.00029926
	525.4	0.178645	0.178235	0.0565822	0.0567598	0.0171015	0.00804699	0.0105819		525.4	0.264109	0.244683	0.201119	0.207649	0.065375	0.0677034	0.0106032		485.6	0.264111	0.246512	0.249538	0.241161	0.131321	0.146118	-0.0001768
	525.6	0.178128	0.178291	0.0561975	0.0567872	0.0170888	0.00805142	0.0108991		525.6	0.263973	0.244689	0.201124	0.207695	0.0651155	0.0677317	0.0109578		485.8	0.264132	0.246514	0.249744	0.241199	0.131324	0.146176	2.471e-05
	525.8	0.177553	0.178348	0.0560701	0.0568146	0.0170947	0.00805584	0.0107159		525.8	0.263951	0.244694	0.200798	0.20774	0.0644983	0.0677599	0.0111452		486	0.26389	0.246515	0.249931	0.241237	0.130965	0.146234	0.00049741
	526	0.177309	0.178404	0.0561663	0.056842	0.0172345	0.00806026	0.0103615		526	0.264295	0.244699	0.200484	0.207786	0.0645195	0.0677881	0.0110348		486.2	0.263931	0.246516	0.249426	0.241275	0.130319	0.146292	0.00025202
	526.2	0.177342	0.178461	0.0568738	0.0568693	0.0177925	0.00806468	0.0108809		526.2	0.264918	0.244704	0.201135	0.207831	0.0646978	0.0678163	0.011412		486.4	0.264429	0.246517	0.249433	0.241312	0.129935	0.14635	0.00088565
	526.4	0.177585	0.178517	0.0575941	0.0568967	0.0180659	0.0080691	0.0104218		526.4	0.265918	0.244709	0.201135	0.207877	0.0648192	0.0678445	0.0106803		486.6	0.264493	0.246519	0.249699	0.24135	0.129622	0.146407	0.00108991
	526.6	0.177732	0.178574	0.0580153	0.0569241	0.0177755	0.00807352	0.00952994		526.6	0.266279	0.244714	0.200967	0.207922	0.0652811	0.0678727	0.00991447		486.8	0.264564	0.24652	0.249269	0.241388	0.12864	0.146465	0.00150446
	526.8	0.177728	0.17863	0.0588552	0.0569514	0.0184737	0.00807794	0.00997073		526.8	0.267113	0.244719	0.201149	0.207967	0.065659	0.0679008	0.0110981		487	0.264993	0.246521	0.249928	0.241425	0.129064	0.146523	0.0010147
	527	0.177533	0.178686	0.0590133	0.0569788	0.0183879	0.00808236	0.00921299		527	0.266966	0.244724	0.200311	0.208013	0.0655006	0.067929	0.01055		487.2	0.265215	0.246522	0.25043	0.241463	0.129464	0.14658	0.00133511
	527.2	0.177768	0.178742	0.0591674	0.0570061	0.0188557	0.00808678	0.00858539		527.2	0.267101	0.244729	0.200671	0.208058	0.0664018	0.0679571	0.0101426		487.4	0.265453	0.246523	0.250233	0.2415	0.129431	0.146638	0.00222968
	527.4	0.177107	0.178798	0.0593668	0.0570334	0.0187155	0.0080912	0.00824478		527.4	0.267212	0.244734	0.200874	0.208103	0.0652963	0.0679852	0.0105752		487.6	0.265521	0.246524	0.250145	0.241538	0.129819	0.146696	0.00193656
	527.6	0.177106	0.178855	0.0593199	0.0570607	0.0185073	0.00809561	0.00810156		527.6	0.267809	0.244739	0.200799	0.208148	0.0651957	0.0680133	0.0102605		487.8	0.26507	0.246526	0.249892	0.241575	0.129792	0.146753	0.00186826
	527.8	0.177057	0.178911	0.0590185	0.057088	0.018905	0.00810003	0.00841801		527.8	0.267914	0.244744	0.200986	0.208193	0.0659313	0.0680414	0.0102606		488	0.265248	0.246527	0.250177	0.241613	0.130031	0.146811	0.00165628
	528	0.176596	0.178967	0.0592087	0.0571153	0.0185055	0.00810445	0.00857782		528	0.2677	0.244749	0.201368	0.208238	0.065901	0.0680695	0.0106934		488.2	0.264851	0.246528	0.250222	0.24165	0.130414	0.146868	0.00102969
	528.2	0.176662	0.179023	0.0582531	0.0571426	0.0182322	0.00810886	0.00802638		528.2	0.266861	0.244754	0.201309	0.208283	0.0656301	0.0680975	0.0103146		488.4	0.264935	0.246529	0.250604	0.241687	0.130076	0.146926	0.00067694
	528.4	0.176777	0.179079	0.0590592	0.0571699	0.0188929	0.00811328	0.00833917		528.4	0.266686	0.244759	0.202082	0.208328	0.0665009	0.0681256	0.0106559		488.6	0.26515	0.24653	0.250883	0.241724	0.13062	0.146983	3.264e-05
	528.6	0.176474	0.179135	0.0586896	0.0571972	0.0184749	0.00811769	0.00860636		528.6	0.26634	0.244764	0.201805	0.208373	0.0663764	0.0681536	0.0100017		488.8	0.264739	0.246531	0.250855	0.241761	0.131228	0.147041	-9.69e-06
	528.8	0.176502	0.17919	0.0578009	0.0572245	0.0179931	0.0081221	0.00894806		528.8	0.265703	0.244769	0.201261	0.208417	0.0662959	0.0681817	0.00977362		489	0.264593	0.246532	0.250802	0.241798	0.131367	0.147098	-9.081e-05
	529	0.176102	0.179246	0.0576831	0.0572517	0.0175074	0.00812652	0.010252		529	0.264148	0.244774	0.201029	0.208462	0.0657559	0.0682097	0.0111909		489.2	0.264573	0.246534	0.250626	0.241835	0.131362	0.147155	-0.0006143
	529.2	0.176612	0.179302	0.0573388	0.057279	0.0170447	0.00813093	0.00965548		529.2	0.263145	0.244778	0.200711	0.208507	0.0657443	0.0682377	0.0106554		489.4	0.26419	0.246535	0.250629	0.241872	0.130907	0.147213	-0.0011404
	529.4	0.17702	0.179358	0.0576461	0.0573062	0.0177902	0.00813534	0.0095571		529.4	0.263368	0.244783	0.201361	0.208551	0.0660631	0.0682657	0.0105767		489.6	0.263556	0.246536	0.2502	0.241909	0.131062	0.14727	-0.0010734
	529.6	0.177093	0.179414	0.0570271	0.0573334	0.0170766	0.00813975	0.0101779		529.6	0.262321	0.244788	0.201319	0.208596	0.0653729	0.0682936	0.0113848		489.8	0.263517	0.246537	0.249901	0.241946	0.130583	0.147327	-0.0009986
	529.8	0.17793	0.179469	0.0574055	0.0573607	0.016826	0.00814416	0.0102648		529.8	0.261993	0.244793	0.201869	0.20864	0.0654778	0.0683216	0.0108552		490	0.263394	0.246538	0.250232	0.241983	0.130233	0.147384	-0.0004384
	530	0.178262	0.179525	0.0584826	0.0573879	0.0179289	0.00814857	0.0103587		530	0.26262	0.244798	0.202537	0.208685	0.0666875	0.0683495	0.0113575		490.2	0.263546	0.246539	0.249848	0.24202	0.130459	0.147442	-0.000382
	530.2	0.178619	0.17958	0.0589201	0.0574151	0.0177489	0.00815298	0.0107577		530.2	0.262931	0.244802	0.202462	0.208729	0.066628	0.0683775	0.0115062		490.4	0.26352	0.24654	0.250011	0.242056	0.129568	0.147499	0.00034256
	530.4	0.179969	0.179636	0.0594873	0.0574423	0.0181883	0.00815739	0.00978885		530.4	0.263987	0.244807	0.202561	0.208774	0.0677026	0.0684054	0.0110908		490.6	0.263448	0.246541	0.250046	0.242093	0.129659	0.147556	0.00054626
	530.6	0.179993	0.179691	0.0602808	0.0574695	0.0180799	0.00816179	0.0102651		530.6	0.263743	0.244812	0.202882	0.208818	0.0674262	0.0684333	0.0123521		490.8	0.263363	0.246542	0.249662	0.24213	0.129456	0.147613	0.00058305
	530.8	0.180573	0.179747	0.0608492	0.0574967	0.018775	0.0081662	0.00937833		530.8	0.264196	0.244817	0.202704	0.208862	0.0669257	0.0684612	0.0114358		491	0.263316	0.246544	0.249723	0.242166	0.129747	0.14767	0.00070764
	531	0.18074	0.179802	0.0611638	0.0575239	0.0190056	0.00817061	0.00881304		531	0.264695	0.244821	0.202917	0.208907	0.0678259	0.0684891	0.010989		491.2	0.264138	0.246545	0.249872	0.242203	0.130606	0.147727	0.00120819
	531.2	0.180948	0.179858	0.0617693	0.057551	0.019165	0.00817501	0.00954827		531.2	0.265337	0.244826	0.203393	0.208951	0.0674001	0.068517	0.0119283		491.4	0.263805	0.246546	0.249087	0.242239	0.130218	0.147784	0.00129833
	531.4	0.180858	0.179913	0.062715	0.0575782	0.0195408	0.00817942	0.00842365		531.4	0.266864	0.244831	0.203618	0.208995	0.06719	0.0685448	0.0108314		491.6	0.263701	0.246547	0.248516	0.242276	0.129635	0.147841	0.00143036
	531.6	0.180509	0.179968	0.0623064	0.0576053	0.0201132	0.00818382	0.00838542		531.6	0.267413	0.244836	0.203888	0.209039	0.0678069	0.0685727	0.0114009		491.8	0.263198	0.246548	0.247718	0.242312	0.129447	0.147898	0.00148341
	531.8	0.17955	0.180024	0.0608182	0.0576325	0.0192484	0.00818823	0.00799989		531.8	0.266178	0.24484	0.203117	0.209083	0.066646	0.0686005	0.0116401		492	0.262646	0.246549	0.247638	0.242348	0.129156	0.147955	0.00151117
	532	0.179227	0.180079	0.0610183	0.0576596	0.0192383	0.00819263	0.00720161		532	0.266614	0.244845	0.203016	0.209127	0.066504	0.0686283	0.011265		492.2	0.262384	0.24655	0.247287	0.242385	0.129311	0.148012	0.00151938
	532.2	0.178904	0.180134	0.0607495	0.0576868	0.0193519	0.00819703	0.00730343		532.2	0.266452	0.244849	0.203148	0.209171	0.0658704	0.0686561	0.0119106		492.4	0.262595	0.246551	0.247744	0.242421	0.12966	0.148069	0.00220017
	532.4	0.178609	0.180189	0.0606103	0.0577139	0.0190343	0.00820143	0.00782484		532.4	0.266589	0.244854	0.203143	0.209215	0.0656781	0.0686839	0.0113498		492.6	0.262486	0.246552	0.247345	0.242457	0.129754	0.148126	0.00211146
	532.6	0.177361	0.180244	0.0586897	0.057741	0.0179534	0.00820584	0.00751334		532.6	0.265291	0.244859	0.201979	0.209259	0.0652158	0.0687117	0.0108913		492.8	0.26232	0.246553	0.247523	0.242493	0.130326	0.148183	0.00254549
	532.8	0.177596	0.180299	0.058564	0.0577681	0.0173978	0.00821024	0.00823393		532.8	0.2641	0.244863	0.201347	0.209302	0.0643598	0.0687395	0.0116656		493	0.262924	0.246554	0.248023	0.242529	0.130391	0.148239	0.00249689
	533	0.177682	0.180354	0.0583108	0.0577952	0.0170419	0.00821464	0.00808764		533	0.263139	0.244868	0.200966	0.209346	0.0647303	0.0687673	0.0115719		493.2	0.262549	0.246555	0.247878	0.242565	0.130544	0.148296	0.00265364
	533.2	0.177876	0.180409	0.0580713	0.0578223	0.0172033	0.00821904	0.00762296		533.2	0.263138	0.244872	0.201256	0.20939	0.0650652	0.068795	0.0110531		493.4	0.262627	0.246556	0.248146	0.242601	0.131463	0.148353	0.00329547
	533.4	0.17871	0.180464	0.057873	0.0578494	0.0170732	0.00822343	0.00837945		533.4	0.262885	0.244877	0.202137	0.209433	0.0646242	0.0688227	0.0111018		493.6	0.262447	0.246557	0.248235	0.242637	0.13132	0.14841	0.00331642
	533.6	0.17928	0.180519	0.0572774	0.0578765	0.0165927	0.00822783	0.00866945		533.6	0.26248	0.244882	0.201791	0.209477	0.0644686	0.0688504	0.0111547		493.8	0.26218	0.246558	0.248229	0.242673	0.130811	0.148466	0.00349371
	533.8	0.179839	0.180574	0.0577808	0.0579035	0.0169401	0.00823223	0.0087722		533.8	0.262841	0.244886	0.202899	0.209521	0.06516	0.0688782	0.0108737		494	0.262107	0.246559	0.249091	0.242708	0.131654	0.148523	0.00393739
	534	0.180248	0.180629	0.057861	0.0579306	0.0173006	0.00823663	0.00901185		534	0.262786	0.244891	0.203468	0.209564	0.0659262	0.0689059	0.010994		494.2	0.262014	0.24656	0.249241	0.242744	0.131726	0.14858	0.00311713
	534.2	0.181426	0.180683	0.0578963	0.0579576	0.0175602	0.00824102	0.00890348		534.2	0.263325	0.244895	0.204216	0.209607	0.0662589	0.0689335	0.0107585		494.4	0.261901	0.246561	0.249714	0.24278	0.131749	0.148636	0.00304427
	534.4	0.18222	0.180738	0.0592014	0.0579847	0.0182702	0.00824542	0.00887617		534.4	0.263664	0.2449	0.205555	0.209651	0.0673535	0.0689612	0.010809		494.6	0.261723	0.246562	0.250142	0.242815	0.132344	0.148693	0.00309693
	534.6	0.182278	0.180793	0.0602653	0.0580117	0.0185732	0.00824981	0.00938545		534.6	0.263548	0.244904	0.2055	0.209694	0.0678073	0.0689889	0.0103224		494.8	0.262031	0.246563	0.250344	0.242851	0.132792	0.148749	0.00229441
	534.8	0.182446	0.180847	0.060293	0.0580387	0.0187811	0.00825421	0.00912739		534.8	0.263972	0.244909	0.205605	0.209737	0.0686567	0.0690165	0.00922111		495	0.262791	0.246564	0.250739	0.242886	0.133033	0.148806	0.00198402
	535	0.182767	0.180902	0.0615006	0.0580657	0.0195942	0.0082586	0.0100543		535	0.26475	0.244913	0.206205	0.209781	0.0688428	0.0690441	0.0104128		495.2	0.263098	0.246565	0.251	0.242922	0.133498	0.148862	0.00126491
	535.2	0.18284	0.180956	0.0615188	0.0580928	0.0190522	0.008263	0.0100981		535.2	0.265431	0.244917	0.205661	0.209824	0.0688743	0.0690718	0.0105668		495.4	0.262259	0.246566	0.250904	0.242957	0.132551	0.148919	0.00104921
	535.4	0.18306	0.181011	0.061847	0.0581198	0.0199005	0.00826739	0.00900502		535.4	0.266487	0.244922	0.205642	0.209867	0.0696859	0.0690994	0.00979796		495.6	0.261899	0.246567	0.25042	0.242993	0.131848	0.148975	0.001105
	535.6	0.182494	0.181065	0.0610154	0.0581468	0.0192391	0.00827178	0.00947992		535.6	0.265568	0.244926	0.205088	0.20991	0.0686237	0.069127	0.0115318		495.8	0.262351	0.246568	0.250782	0.243028	0.132247	0.149031	0.00088746
	535.8	0.182547	0.18112	0.0605611	0.0581738	0.0186263	0.00827617	0.00935856		535.8	0.265053	0.244931	0.204053	0.209953	0.0678809	0.0691545	0.0115463		496	0.262539	0.246569	0.251171	0.243063	0.132693	0.149088	0.00066344
	536	0.181957	0.181174	0.0609189	0.0582007	0.0187892	0.00828056	0.00963879		536	0.265611	0.244935	0.20368	0.209996	0.0677215	0.0691821	0.0123085		496.2	0.264025	0.24657	0.251951	0.243098	0.133919	0.149144	0.00076173
	536.2	0.181068	0.181229	0.0608051	0.0582277	0.0178477	0.00828495	0.010266		536.2	0.264895	0.244939	0.202908	0.210039	0.0664187	0.0692096	0.0135266		496.4	0.264531	0.246571	0.252138	0.243134	0.134563	0.1492	0.0015141
	536.4	0.180495	0.181283	0.060103	0.0582547	0.017017	0.00828934	0.010116		536.4	0.264743	0.244944	0.201783	0.210082	0.0659257	0.0692372	0.0127722		496.6	0.264952	0.246572	0.251687	0.243169	0.134532	0.149257	0.00139998
	536.6	0.179762	0.181337	0.0600437	0.0582816	0.0166133	0.00829373	0.0103973		536.6	0.264275	0.244948	0.201011	0.210125	0.0653862	0.0692647	0.0142694		496.8	0.265392	0.246573	0.251964	0.243204	0.135252	0.149313	0.00139927
	536.8	0.180612	0.181391	0.0604401	0.0583086	0.0163036	0.00829812	0.00973839		536.8	0.264479	0.244952	0.2007	0.210168	0.0650417	0.0692922	0.0139392		497	0.265464	0.246574	0.252187	0.243239	0.134854	0.149369	0.00208253
	537	0.180438	0.181446	0.0600522	0.0583355	0.0165791	0.0083025	0.00907521		537	0.264341	0.244957	0.200383	0.210211	0.0656599	0.0693197	0.0132446		497.2	0.265213	0.246575	0.251602	0.243274	0.13505	0.149425	0.00281838
	537.2	0.18026	0.1815	0.0603332	0.0583624	0.0168039	0.00830689	0.0102419		537.2	0.264255	0.244961	0.200744	0.210253	0.0653038	0.0693472	0.014226		497.4	0.265332	0.246576	0.251757	0.243309	0.135112	0.149482	0.00297167
	537.4	0.181284	0.181554	0.0597591	0.0583894	0.0166749	0.00831128	0.00997462		537.4	0.264694	0.244965	0.200875	0.210296	0.0655266	0.0693747	0.012971		497.6	0.265147	0.246577	0.252012	0.243344	0.134529	0.149538	0.00298187
	537.6	0.181155	0.181608	0.0597536	0.0584163	0.0169584	0.00831566	0.0100611		537.6	0.265055	0.244969	0.201519	0.210339	0.0663552	0.0694022	0.0126252		497.8	0.26533	0.246578	0.252314	0.243378	0.135203	0.149594	0.00340715
	537.8	0.181295	0.181662	0.0598453	0.0584432	0.0165311	0.00832005	0.0107175		537.8	0.264957	0.244974	0.202247	0.210381	0.0663564	0.0694296	0.0129994		498	0.265551	0.246579	0.252671	0.243413	0.135254	0.14965	0.00295796
	538	0.182093	0.181716	0.0594188	0.0584701	0.0165422	0.00832443	0.0104439		538	0.264368	0.244978	0.202418	0.210424	0.0669291	0.0694571	0.0116963		498.2	0.265215	0.24658	0.252405	0.243448	0.135075	0.149706	0.00240583
	538.2	0.182737	0.18177	0.0599182	0.058497	0.0172318	0.00832882	0.0101854		538.2	0.264626	0.244982	0.204015	0.210466	0.0678382	0.0694845	0.0119143		498.4	0.264833	0.246581	0.252075	0.243483	0.135255	0.149762	0.00215314
	538.4	0.182859	0.181824	0.060418	0.0585239	0.017857	0.0083332	0.00982892		538.4	0.264415	0.244986	0.204632	0.210509	0.0682526	0.0695119	0.0109123		498.6	0.264308	0.246582	0.251786	0.243517	0.134875	0.149818	0.00184306
	538.6	0.182805	0.181878	0.0599575	0.0585507	0.0180606	0.00833758	0.0104609		538.6	0.264501	0.244991	0.204762	0.210551	0.0687568	0.0695393	0.00988329		498.8	0.263792	0.246583	0.251123	0.243552	0.134883	0.149874	0.00089688
	538.8	0.182908	0.181931	0.0596612	0.0585776	0.0178757	0.00834196	0.0110454		538.8	0.264359	0.244995	0.206076	0.210593	0.06838	0.0695667	0.0101428		499	0.263149	0.246584	0.250818	0.243586	0.13437	0.14993	0.00011969
	539	0.183495	0.181985	0.0595791	0.0586045	0.0181955	0.00834635	0.0106643		539	0.264667	0.244999	0.205776	0.210636	0.0681376	0.0695941	0.0090838		499.2	0.261996	0.246585	0.250699	0.243621	0.133886	0.149986	7.46e-05
	539.2	0.1834	0.182039	0.0590507	0.0586313	0.0178373	0.00835073	0.00994458		539.2	0.264909	0.245003	0.20597	0.210678	0.0689327	0.0696215	0.00879447		499.4	0.262257	0.246585	0.251086	0.243655	0.133573	0.150041	-0.0001575
	539.4	0.183491	0.182093	0.0588053	0.0586582	0.0183156	0.00835511	0.00961123		539.4	0.26476	0.245007	0.206263	0.21072	0.0683046	0.0696488	0.00875229		499.6	0.262184	0.246586	0.250864	0.24369	0.132943	0.150097	-0.0001867
	539.6	0.183119	0.182146	0.0580819	0.058685	0.0175068	0.00835949	0.00952965		539.6	0.263944	0.245011	0.20566	0.210762	0.0680458	0.0696762	0.00904742		499.8	0.262821	0.246587	0.251297	0.243724	0.133892	0.150153	-0.000263
	539.8	0.182816	0.1822	0.058163	0.0587118	0.0176174	0.00836386	0.00938348		539.8	0.264026	0.245016	0.205504	0.210804	0.0677577	0.0697035	0.00955516		500	0.2621	0.246588	0.251099	0.243758	0.134175	0.150209	-0.0001441
	540	0.182557	0.182253	0.0581265	0.0587387	0.0175	0.00836824	0.00924429		540	0.264216	0.24502	0.20547	0.210846	0.0669658	0.0697308	0.0101403		500.2	0.262489	0.246589	0.251221	0.243792	0.134601	0.150265	-9.529e-05
	540.2	0.182053	0.182307	0.0578552	0.0587655	0.0174747	0.00837262	0.00922898		540.2	0.263807	0.245024	0.204872	0.210888	0.066301	0.0697581	0.010059		500.4	0.26209	0.24659	0.250353	0.243826	0.134293	0.15032	0.00046846
	540.4	0.181981	0.18236	0.057886	0.0587923	0.0179497	0.008377	0.00865165		540.4	0.264293	0.245028	0.205068	0.21093	0.0666026	0.0697854	0.00985431		500.6	0.262012	0.246591	0.250061	0.243861	0.134113	0.150376	0.00101822
	540.6	0.181992	0.182414	0.0584512	0.0588191	0.0181644	0.00838137	0.00817588		540.6	0.264375	0.245032	0.205198	0.210972	0.0662996	0.0698127	0.0105361		500.8	0.26226	0.246592	0.249699	0.243895	0.134216	0.150432	0.00103046
	540.8	0.182133	0.182467	0.058297	0.0588458	0.0186087	0.00838575	0.00727636		540.8	0.264629	0.245036	0.204875	0.211014	0.066735	0.0698399	0.00948132		501	0.261958	0.246593	0.24944	0.243929	0.133863	0.150487	0.00196337
	541	0.182241	0.182521	0.0591837	0.0588726	0.0196661	0.00839012	0.00849138		541	0.265213	0.24504	0.20492	0.211056	0.0674181	0.0698672	0.010327		501.2	0.262467	0.246593	0.249414	0.243963	0.134349	0.150543	0.00212158
	541.2	0.182353	0.182574	0.0598762	0.0588994	0.019773	0.0083945	0.00899271		541.2	0.265851	0.245044	0.204609	0.211098	0.0677411	0.0698944	0.0108591		501.4	0.262424	0.246594	0.249402	0.243997	0.133943	0.150599	0.00169273
	541.4	0.182817	0.182627	0.059834	0.0589262	0.0200603	0.00839887	0.00848871		541.4	0.266475	0.245048	0.20439	0.21114	0.0681767	0.0699217	0.00942238		501.6	0.263211	0.246595	0.249695	0.244031	0.134777	0.150654	0.00225915
	541.6	0.182763	0.182681	0.0607789	0.0589529	0.0198106	0.00840324	0.00921212		541.6	0.266247	0.245052	0.204359	0.211181	0.0678914	0.0699489	0.0102262		501.8	0.26384	0.246596	0.249649	0.244064	0.135604	0.15071	0.00217192
	541.8	0.182969	0.182734	0.0613132	0.0589797	0.0194679	0.00840762	0.00952641		541.8	0.266506	0.245056	0.204105	0.211223	0.0680076	0.0699761	0.0104095		502	0.264354	0.246597	0.250232	0.244098	0.135465	0.150765	0.0020623
	542	0.183411	0.182787	0.0616494	0.0590064	0.019993	0.00841199	0.00928687		542	0.266476	0.24506	0.204336	0.211264	0.0688414	0.0700033	0.00994091		502.2	0.264189	0.246598	0.250017	0.244132	0.136116	0.150821	0.00190162
	542.2	0.18339	0.18284	0.0616741	0.0590331	0.0193279	0.00841636	0.0104472		542.2	0.266087	0.245064	0.204713	0.211306	0.0681817	0.0700304	0.0115945		502.4	0.2638	0.246599	0.249733	0.244166	0.135495	0.150876	0.00176681
	542.4	0.18393	0.182893	0.0615926	0.0590599	0.0192219	0.00842073	0.0107009		542.4	0.266274	0.245068	0.204447	0.211347	0.0685522	0.0700576	0.0107648		502.6	0.264069	0.2466	0.250205	0.244199	0.135856	0.150931	0.00177616
	542.6	0.183973	0.182946	0.0615002	0.0590866	0.0192248	0.0084251	0.011467		542.6	0.265929	0.245072	0.204669	0.211389	0.068548	0.0700848	0.0112908		502.8	0.264055	0.2466	0.250419	0.244233	0.136094	0.150987	0.00141067
	542.8	0.184057	0.182999	0.0622021	0.0591133	0.0186141	0.00842947	0.0113116		542.8	0.265418	0.245076	0.205155	0.21143	0.0688218	0.0701119	0.0113458		503	0.263981	0.246601	0.251173	0.244266	0.135745	0.151042	0.00123823
	543	0.18392	0.183052	0.0613777	0.05914	0.0178693	0.00843384	0.0101852		543	0.265461	0.24508	0.204442	0.211472	0.0688828	0.070139	0.0103521		503.2	0.263981	0.246602	0.251979	0.2443	0.135646	0.151097	0.00187677
	543.2	0.183439	0.183105	0.0615508	0.0591667	0.0167174	0.00843821	0.00998601		543.2	0.264711	0.245084	0.204949	0.211513	0.0692872	0.0701661	0.0112333		503.4	0.263739	0.246603	0.252126	0.244333	0.135084	0.151153	0.00136233
	543.4	0.183431	0.183158	0.0610616	0.0591934	0.0160239	0.00844257	0.00947219		543.4	0.264359	0.245088	0.204439	0.211554	0.0689943	0.0701932	0.0105437		503.6	0.262776	0.246604	0.252214	0.244367	0.134293	0.151208	0.00124489
	543.6	0.182629	0.183211	0.0609178	0.0592201	0.0150155	0.00844694	0.00882948		543.6	0.263341	0.245092	0.203988	0.211596	0.0691435	0.0702203	0.0101458		503.8	0.261724	0.246605	0.252601	0.2444	0.134619	0.151263	0.00080197
	543.8	0.182032	0.183264	0.0606755	0.0592467	0.0149293	0.00845131	0.00887754		543.8	0.263049	0.245095	0.204429	0.211637	0.0679544	0.0702474	0.0111006		504	0.261252	0.246605	0.253514	0.244433	0.134656	0.151318	0.00086694
	544	0.182243	0.183317	0.0598391	0.0592734	0.0145944	0.00845567	0.00867497		544	0.262652	0.245099	0.204194	0.211678	0.0671763	0.0702745	0.0100828		504.2	0.261639	0.246606	0.254002	0.244467	0.135062	0.151374	0.0007795
	544.2	0.181035	0.183369	0.0596821	0.0593001	0.0146322	0.00846004	0.00839789		544.2	0.262106	0.245103	0.204101	0.211719	0.0672058	0.0703015	0.0102201		504.4	0.261856	0.246607	0.253947	0.2445	0.135642	0.151429	0.00068991
	544.4	0.180531	0.183422	0.0596361	0.0593267	0.01468	0.0084644	0.00791304		544.4	0.261886	0.245107	0.204637	0.21176	0.0670502	0.0703286	0.00987761		504.6	0.261474	0.246608	0.253955	0.244533	0.135458	0.151484	0.00067111
	544.6	0.180454	0.183475	0.0593247	0.0593533	0.0145933	0.00846877	0.00738454		544.6	0.262336	0.245111	0.204431	0.211801	0.0666274	0.0703556	0.00942726		504.8	0.261425	0.246609	0.253184	0.244566	0.135727	0.151539	0.00030825
	544.8	0.180543	0.183527	0.0593263	0.05938	0.0152676	0.00847313	0.00691317		544.8	0.262713	0.245115	0.203988	0.211842	0.0665584	0.0703826	0.00936717		505	0.261521	0.24661	0.253225	0.244599	0.13601	0.151594	0.00056068
	545	0.181096	0.18358	0.0597328	0.0594066	0.0154495	0.00847749	0.00682717		545	0.26303	0.245118	0.204274	0.211883	0.0665139	0.0704096	0.00867192		505.2	0.262013	0.24661	0.253237	0.244632	0.136062	0.151649	0.0004027
	545.2	0.181322	0.183632	0.0601599	0.0594332	0.016181	0.00848185	0.00580609		545.2	0.263478	0.245122	0.204615	0.211924	0.0669416	0.0704366	0.00827041		505.4	0.262053	0.246611	0.253059	0.244665	0.136039	0.151704	0.00042524
	545.4	0.18155	0.183685	0.0604206	0.0594598	0.0166516	0.00848621	0.0061206		545.4	0.263657	0.245126	0.204812	0.211964	0.0662097	0.0704636	0.00832908		505.6	0.263063	0.246612	0.253421	0.244698	0.136999	0.151759	0.00070782
	545.6	0.182435	0.183737	0.0608841	0.0594864	0.017571	0.00849057	0.00645555		545.6	0.264708	0.24513	0.205048	0.212005	0.0665534	0.0704906	0.00808953		505.8	0.263307	0.246613	0.252712	0.244731	0.136903	0.151814	0.00052069
	545.8	0.183036	0.18379	0.0615516	0.059513	0.0190529	0.00849493	0.00650857		545.8	0.26582	0.245134	0.205652	0.212046	0.0679018	0.0705175	0.00836145		506	0.263711	0.246614	0.252608	0.244764	0.136821	0.151869	0.00042823
	546	0.183823	0.183842	0.0615123	0.0595396	0.0194685	0.00849929	0.0081834		546	0.266067	0.245137	0.205636	0.212087	0.0675708	0.0705445	0.00958589		506.2	0.263664	0.246614	0.251921	0.244797	0.136878	0.151924	3.17e-05
	546.2	0.183959	0.183894	0.0606587	0.0595662	0.0186572	0.00850365	0.00860694		546.2	0.265728	0.245141	0.20491	0.212127	0.0666624	0.0705714	0.0100674		506.4	0.263919	0.246615	0.251999	0.244829	0.136739	0.151979	0.00035917
	546.4	0.184577	0.183947	0.0615885	0.0595927	0.0202346	0.00850801	0.00802251		546.4	0.267184	0.245145	0.205907	0.212168	0.0679588	0.0705983	0.00975817		506.6	0.265036	0.246616	0.252845	0.244862	0.137486	0.152034	0.00017508
	546.6	0.184681	0.183999	0.0620735	0.0596193	0.020851	0.00851237	0.00830866		546.6	0.267089	0.245148	0.206388	0.212208	0.0680321	0.0706252	0.00954666		506.8	0.264765	0.246617	0.252682	0.244895	0.137302	0.152088	-0.0001468
	546.8	0.185019	0.184051	0.0623195	0.0596459	0.0206872	0.00851673	0.00786042		546.8	0.267396	0.245152	0.206908	0.212249	0.069222	0.0706521	0.00880315		507	0.264458	0.246617	0.252891	0.244927	0.136826	0.152143	-5.924e-05
	547	0.18519	0.184103	0.0624364	0.0596724	0.0206871	0.00852108	0.00777625		547	0.26741	0.245156	0.207414	0.212289	0.0692889	0.070679	0.00932802		507.2	0.264242	0.246618	0.252721	0.24496	0.136701	0.152198	-0.0002631
	547.2	0.185028	0.184156	0.0624335	0.059699	0.0203689	0.00852544	0.007825		547.2	0.267073	0.24516	0.207497	0.21233	0.0696419	0.0707059	0.00933305		507.4	0.263836	0.246619	0.252597	0.244992	0.136254	0.152253	-0.000814
	547.4	0.184641	0.184208	0.0617749	0.0597255	0.020049	0.00852979	0.00773507		547.4	0.265953	0.245163	0.206856	0.21237	0.0687425	0.0707327	0.00903861		507.6	0.263689	0.24662	0.25312	0.245025	0.13685	0.152307	-0.0010713
	547.6	0.183668	0.18426	0.0614777	0.059752	0.0193819	0.00853415	0.00863783		547.6	0.26455	0.245167	0.20666	0.21241	0.0679987	0.0707596	0.00952423		507.8	0.263853	0.246621	0.254019	0.245057	0.137552	0.152362	-0.0011509
	547.8	0.183586	0.184312	0.0608303	0.0597785	0.0190405	0.0085385	0.00907926		547.8	0.264004	0.245171	0.20648	0.212451	0.0672177	0.0707864	0.00978657		508	0.263542	0.246621	0.25399	0.24509	0.137185	0.152417	-0.0014799
	548	0.183637	0.184364	0.0605511	0.059805	0.0184633	0.00854285	0.0091199		548	0.263197	0.245174	0.206107	0.212491	0.0673328	0.0708132	0.00924687		508.2	0.26296	0.246622	0.253433	0.245122	0.137125	0.152471	-0.0015616
	548.2	0.182753	0.184416	0.06046	0.0598315	0.0183796	0.00854721	0.00880926		548.2	0.262098	0.245178	0.206107	0.212531	0.0674004	0.07084	0.0096198		508.4	0.262219	0.246623	0.252419	0.245154	0.13672	0.152526	-0.0018773
	548.4	0.182694	0.184468	0.0598687	0.059858	0.0177119	0.00855156	0.00904228		548.4	0.262009	0.245181	0.20537	0.212571	0.0673908	0.0708668	0.00907776		508.6	0.261663	0.246624	0.252704	0.245186	0.136592	0.15258	-0.0014478
	548.6	0.182607	0.18452	0.0592274	0.0598845	0.0168546	0.00855591	0.0085696		548.6	0.261042	0.245185	0.204926	0.212611	0.0672258	0.0708936	0.00917736		508.8	0.261727	0.246624	0.252592	0.245219	0.136666	0.152635	-0.001298
	548.8	0.182578	0.184571	0.0593647	0.059911	0.0167146	0.00856026	0.0078368		548.8	0.260421	0.245189	0.204899	0.212651	0.0674249	0.0709203	0.00906672		509	0.261901	0.246625	0.252606	0.245251	0.136479	0.152689	-0.0012427
	549	0.182713	0.184623	0.0586162	0.0599374	0.0158643	0.00856461	0.00769727		549	0.25955	0.245192	0.204682	0.212691	0.0671803	0.0709471	0.00828359		509.2	0.261231	0.246626	0.252336	0.245283	0.135715	0.152744	-0.0012489
	549.2	0.18247	0.184675	0.05919	0.0599639	0.0158986	0.00856896	0.00798278		549.2	0.260169	0.245196	0.204911	0.212731	0.0672135	0.0709739	0.00958978		509.4	0.261222	0.246627	0.252398	0.245315	0.135745	0.152798	-0.0014579
	549.4	0.183133	0.184727	0.0594724	0.0599903	0.016062	0.00857331	0.00815708		549.4	0.260856	0.245199	0.20463	0.212771	0.0671667	0.0710006	0.009072		509.6	0.261708	0.246627	0.252063	0.245347	0.135051	0.152853	-0.0012849
	549.6	0.18384	0.184778	0.0591899	0.0600168	0.0167618	0.00857766	0.00842061		549.6	0.261369	0.245203	0.205148	0.212811	0.0681593	0.0710273	0.0085432		509.8	0.261797	0.246628	0.25098	0.245379	0.135057	0.152907	-0.0007151
	549.8	0.184527	0.18483	0.0599749	0.0600432	0.0172103	0.008582	0.00910989		549.8	0.261846	0.245206	0.205462	0.212851	0.0683578	0.071054	0.0100339		510	0.262093	0.246629	0.250976	0.245411	0.135248	0.152962	4.158e-05
	550	0.18561	0.184882	0.0597319	0.0600697	0.0169959	0.00858635	0.00954314		550	0.262392	0.24521	0.206034	0.212891	0.0680827	0.0710807	0.0100426		510.2	0.262135	0.24663	0.251037	0.245443	0.135545	0.153016	0.0008802
	550.2	0.186057	0.184933	0.0603819	0.0600961	0.0178724	0.0085907	0.00879769		550.2	0.263591	0.245213	0.206899	0.21293	0.069149	0.0711074	0.00998248		510.4	0.263	0.24663	0.251317	0.245474	0.136013	0.15307	0.0015904
	550.4	0.186636	0.184985	0.0613517	0.0601225	0.0184375	0.00859504	0.00933993		550.4	0.264705	0.245217	0.20766	0.21297	0.0693446	0.0711341	0.0108422		510.6	0.263447	0.246631	0.252081	0.245506	0.136261	0.153124	0.0020745
	550.6	0.188092	0.185036	0.0621628	0.0601489	0.0193751	0.00859939	0.00894943		550.6	0.265554	0.24522	0.20872	0.21301	0.0704313	0.0711607	0.00968984		510.8	0.26348	0.246632	0.252092	0.245538	0.136583	0.153179	0.00259544
	550.8	0.1884	0.185088	0.0635106	0.0601753	0.020527	0.00860373	0.00831106		550.8	0.266772	0.245224	0.209765	0.213049	0.0714031	0.0711874	0.0105026		511	0.263953	0.246632	0.252502	0.24557	0.136756	0.153233	0.00253316
	551	0.188861	0.185139	0.0643479	0.0602017	0.0209023	0.00860808	0.00788638		551	0.266714	0.245227	0.210115	0.213089	0.0708991	0.071214	0.0102685		511.2	0.26445	0.246633	0.253045	0.245601	0.137233	0.153287	0.00256146
	551.2	0.188916	0.18519	0.0638422	0.0602281	0.0206056	0.00861242	0.0075721		551.2	0.266387	0.245231	0.209984	0.213128	0.0707714	0.0712406	0.00987482		511.4	0.264572	0.246634	0.2532	0.245633	0.137803	0.153341	0.00290704
	551.4	0.188764	0.185242	0.0638917	0.0602544	0.0203831	0.00861676	0.00801848		551.4	0.265404	0.245234	0.21001	0.213168	0.0698082	0.0712672	0.0110923		511.6	0.264219	0.246635	0.253599	0.245664	0.137982	0.153395	0.00257027
	551.6	0.188421	0.185293	0.0641511	0.0602808	0.020059	0.0086211	0.00792979		551.6	0.265324	0.245238	0.209501	0.213207	0.0694787	0.0712938	0.0102367		511.8	0.263594	0.246635	0.253337	0.245696	0.137409	0.15345	0.00234417
	551.8	0.187955	0.185344	0.0636938	0.0603072	0.0197755	0.00862545	0.0070332		551.8	0.265157	0.245241	0.209124	0.213247	0.0690859	0.0713204	0.0102382		512	0.262789	0.246636	0.252976	0.245727	0.137233	0.153504	0.00189113
	552	0.187225	0.185395	0.0632162	0.0603335	0.0192594	0.00862979	0.00754682		552	0.264272	0.245245	0.208378	0.213286	0.0685486	0.071347	0.0105762		512.2	0.262773	0.246637	0.25355	0.245759	0.137915	0.153558	0.00132539
	552.2	0.187103	0.185447	0.0630452	0.0603598	0.0188297	0.00863413	0.00723592		552.2	0.263749	0.245248	0.207517	0.213325	0.068578	0.0713736	0.0102463		512.4	0.262627	0.246637	0.253864	0.24579	0.138204	0.153612	0.00045117
	552.4	0.186217	0.185498	0.0624336	0.0603862	0.0175214	0.00863847	0.00784492		552.4	0.263461	0.245251	0.206539	0.213364	0.0684956	0.0714001	0.0108047		512.6	0.262623	0.246638	0.25469	0.245821	0.138608	0.153666	-0.0003706
	552.6	0.185435	0.185549	0.0620874	0.0604125	0.0165518	0.0086428	0.00743513		552.6	0.262062	0.245255	0.206137	0.213404	0.067677	0.0714266	0.0109565		512.8	0.262537	0.246639	0.254814	0.245853	0.138791	0.15372	-0.0011441
	552.8	0.184457	0.1856	0.0613728	0.0604388	0.0160612	0.00864714	0.00652694		552.8	0.261936	0.245258	0.205622	0.213443	0.0673877	0.0714532	0.00981125		513	0.262147	0.246639	0.254705	0.245884	0.138463	0.153774	-0.0018882
	553	0.183556	0.185651	0.0605887	0.0604652	0.0146536	0.00865148	0.00690081		553	0.260898	0.245261	0.205186	0.213482	0.0664587	0.0714797	0.0099293		513.2	0.261453	0.24664	0.25481	0.245915	0.138448	0.153828	-0.002315
	553.2	0.183015	0.185702	0.0604311	0.0604915	0.0140436	0.00865582	0.007125		553.2	0.260683	0.245265	0.205358	0.213521	0.0658843	0.0715062	0.00967731		513.4	0.261437	0.246641	0.254703	0.245946	0.138194	0.153881	-0.0025975
	553.4	0.183133	0.185753	0.0599331	0.0605178	0.0138748	0.00866015	0.00678981		553.4	0.260731	0.245268	0.205324	0.21356	0.0660028	0.0715327	0.00841933		513.6	0.261243	0.246641	0.254289	0.245977	0.137482	0.153935	-0.0021444
	553.6	0.183076	0.185804	0.0595474	0.060544	0.0134064	0.00866449	0.00759739		553.6	0.260027	0.245271	0.205785	0.213599	0.065444	0.0715592	0.00882324		513.8	0.26091	0.246642	0.254305	0.246008	0.137918	0.153989	-0.0018434
	553.8	0.183694	0.185855	0.0601108	0.0605703	0.0137868	0.00866882	0.00785906		553.8	0.260545	0.245275	0.205817	0.213638	0.0656894	0.0715856	0.00830993		514	0.261328	0.246643	0.253989	0.246039	0.137859	0.154043	-0.001225
	554	0.184505	0.185906	0.0599734	0.0605966	0.0142449	0.00867316	0.00798211		554	0.26088	0.245278	0.206818	0.213677	0.0658641	0.0716121	0.00790141		514.2	0.261222	0.246644	0.253814	0.24607	0.137686	0.154097	-0.0009733
	554.2	0.184517	0.185956	0.0609815	0.0606228	0.0147574	0.00867749	0.0084432		554.2	0.261242	0.245281	0.207023	0.213716	0.0661383	0.0716385	0.00831754		514.4	0.261628	0.246644	0.253713	0.246101	0.137931	0.15415	-0.0010054
	554.4	0.184865	0.186007	0.0607938	0.0606491	0.0147261	0.00868183	0.00865828		554.4	0.261227	0.245285	0.2069	0.213754	0.0658083	0.0716649	0.00849022		514.6	0.261559	0.246645	0.253988	0.246132	0.138221	0.154204	-0.0002624
	554.6	0.18567	0.186058	0.0618903	0.0606754	0.0162627	0.00868616	0.00814875		554.6	0.262131	0.245288	0.208299	0.213793	0.0668307	0.0716914	0.00807349		514.8	0.261579	0.246646	0.253456	0.246163	0.138392	0.154258	0.00037046
	554.8	0.185701	0.186108	0.0630025	0.0607016	0.0168958	0.00869049	0.00831703		554.8	0.262329	0.245291	0.208617	0.213832	0.0671456	0.0717177	0.00874806		515	0.261785	0.246646	0.253719	0.246194	0.138047	0.154311	0.00078306
	555	0.186264	0.186159	0.0625641	0.0607278	0.016865	0.00869482	0.00815165		555	0.261689	0.245294	0.208121	0.213871	0.0673164	0.0717442	0.00812457		515.2	0.262039	0.246647	0.253647	0.246225	0.137886	0.154365	0.00164503
	555.2	0.186334	0.18621	0.062931	0.0607541	0.0170161	0.00869915	0.00832668		555.2	0.261808	0.245298	0.208548	0.213909	0.0677298	0.0717705	0.00953534		515.4	0.262011	0.246647	0.253273	0.246255	0.138095	0.154419	0.00245626
	555.4	0.186237	0.18626	0.0632564	0.0607803	0.0173401	0.00870348	0.00831145		555.4	0.261803	0.245301	0.208257	0.213948	0.067998	0.0717969	0.0101249		515.6	0.261366	0.246648	0.253452	0.246286	0.137468	0.154472	0.0029504
	555.6	0.186178	0.186311	0.0632475	0.0608065	0.0176726	0.00870781	0.00774884		555.6	0.262118	0.245304	0.207925	0.213986	0.0682998	0.0718233	0.00944152		515.8	0.261593	0.246649	0.253399	0.246317	0.137744	0.154526	0.00320515
	555.8	0.186714	0.186361	0.063475	0.0608327	0.0179478	0.00871214	0.0080204		555.8	0.262437	0.245307	0.208021	0.214025	0.0686304	0.0718496	0.0108911		516	0.262736	0.246649	0.254253	0.246347	0.138433	0.154579	0.00334124
	556	0.186699	0.186412	0.0639119	0.0608589	0.0177343	0.00871647	0.008417		556	0.262543	0.245311	0.207324	0.214063	0.068665	0.0718759	0.0113021		516.2	0.263248	0.24665	0.254556	0.246378	0.138712	0.154633	0.00303993
	556.2	0.186592	0.186462	0.0638125	0.0608851	0.0178182	0.0087208	0.00776391		556.2	0.26299	0.245314	0.20662	0.214102	0.0694153	0.0719022	0.0110531		516.4	0.263382	0.246651	0.254653	0.246408	0.139082	0.154686	0.00347397
	556.4	0.185784	0.186513	0.0635763	0.0609113	0.0173479	0.00872512	0.00803421		556.4	0.263066	0.245317	0.206608	0.21414	0.0693073	0.0719285	0.0118655		516.6	0.263037	0.246651	0.254514	0.246439	0.138776	0.15474	0.00302046
	556.6	0.185615	0.186563	0.0632333	0.0609374	0.017275	0.00872945	0.00723809		556.6	0.262747	0.24532	0.206186	0.214179	0.0688306	0.0719548	0.0108068		516.8	0.263398	0.246652	0.255015	0.246469	0.139237	0.154793	0.00256844
	556.8	0.185298	0.186613	0.0631439	0.0609636	0.0175137	0.00873378	0.00711549		556.8	0.263018	0.245323	0.206756	0.214217	0.0695808	0.0719811	0.0108072		517	0.263099	0.246653	0.255082	0.246499	0.138552	0.154847	0.00233867
	557	0.184988	0.186663	0.0628594	0.0609898	0.0168874	0.0087381	0.00684426		557	0.262316	0.245327	0.206962	0.214255	0.0695702	0.0720074	0.0107445		517.2	0.262435	0.246653	0.254867	0.24653	0.138	0.1549	0.00194323
[truncated: 5,724 more rows]

## Sheet: Extended Data Fig 2E,F
ATP	ATP REMAINING					cGAMP	AMP PRODUCED
[truncated: 4 more rows]

[truncated: 1 more sheets: Extended Data Fig 2G]
