# Supplementary material for: Discovery of VH domains that allosterically inhibit ENPP1
Source: Nat Chem Biol. 2023 Jul 3;20(1):30–41. doi: 10.1038/s41589-023-01368-5 (PMC10746542; doi:10.1038/s41589-023-01368-5)
Supplement: Supplementary file 10 — Statistical source data. [file 41589_2023_1368_MOESM10_ESM.xlsx]

## Sheet: Extended Data Fig 5H
ENPP1-Fc	Time (sec)	150nM	150nM Fit	50nM	50nM Fit	16.7nM	16.7nM Fit	5.6nM	5.6nM Fit	150nM/FC-B
VH27.2 Y102A	166	0.0140307	0	0.00277931	0	0.00610502	0	0.00726676	0	0.00662525
	166.2	0.0149908	0.00164242	0.00331642	0.00045731	0.00676216	0.00017452	0.00816803	9.973e-05	0.00680914
	166.4	0.0158266	0.00326737	0.00469151	0.0009116	0.00770535	0.00034813	0.00889427	0.00019898	0.00703301
	166.6	0.0154514	0.00487503	0.00421996	0.0013629	0.00716461	0.00052083	0.008595	0.00029776	0.00635106
	166.8	0.0160748	0.00646558	0.00487443	0.00181122	0.00777074	0.00069262	0.00892151	0.00039606	0.00660195
	167	0.017549	0.00803922	0.00599286	0.00225658	0.00825668	0.00086351	0.00944699	0.00049389	0.00635954
	167.2	0.0180202	0.00959611	0.0062383	0.00269901	0.00776674	0.0010335	0.00930705	0.00059125	0.00605595
	167.4	0.0188721	0.0111364	0.00686573	0.00313852	0.00802259	0.0012026	0.008935	0.00068814	0.00591782
	167.6	0.020339	0.0126604	0.00798822	0.00357513	0.00876099	0.00137082	0.00892127	0.00078457	0.00615329
	167.8	0.0214186	0.0141681	0.00799973	0.00400886	0.00821345	0.00153815	0.00870732	0.00088054	0.00511668
	168	0.0222184	0.0156598	0.00791057	0.00443973	0.00820834	0.0017046	0.00844057	0.00097605	0.00478488
	168.2	0.0236829	0.0171356	0.00872312	0.00486776	0.00833248	0.00187018	0.00814685	0.0010711	0.00437974
	168.4	0.0247113	0.0185957	0.00924575	0.00529296	0.0080842	0.0020349	0.00796108	0.00116569	0.00419246
	168.6	0.0249386	0.0200403	0.00920916	0.00571536	0.00757317	0.00219875	0.0069598	0.00125983	0.00380333
	168.8	0.0261727	0.0214695	0.00996783	0.00613498	0.00794946	0.00236174	0.00758404	0.00135352	0.00390569
	169	0.0269669	0.0228835	0.0109369	0.00655183	0.00807742	0.00252387	0.00808379	0.00144676	0.00346336
	169.2	0.0278795	0.0242825	0.0110029	0.00696593	0.00750541	0.00268515	0.0079773	0.00153956	0.00308026
	169.4	0.0287472	0.0256666	0.0111349	0.00737729	0.00746406	0.00284559	0.00773599	0.0016319	0.00318894
	169.6	0.0301633	0.0270359	0.0116042	0.00778595	0.00785793	0.00300519	0.00789067	0.00172381	0.00401477
	169.8	0.0308981	0.0283907	0.0120806	0.00819191	0.00733226	0.00316395	0.00793931	0.00181527	0.00390262
	170	0.0318324	0.0297311	0.0123928	0.00859519	0.00748993	0.00332188	0.00849073	0.0019063	0.00428528
	170.2	0.0331163	0.0310572	0.0130387	0.00899581	0.00816547	0.00347898	0.00914792	0.00199689	0.00468204
	170.4	0.0346541	0.0323692	0.0140199	0.00939379	0.00876189	0.00363525	0.00980464	0.00208704	0.00464323
	170.6	0.0344851	0.0336673	0.0127119	0.00978914	0.00754726	0.00379071	0.00831345	0.00217677	0.00505875
	170.8	0.0364302	0.0349515	0.0135449	0.0101819	0.00821932	0.00394535	0.00847071	0.00226606	0.0054511
	171	0.0381729	0.0362221	0.013821	0.010572	0.00844011	0.00409917	0.00895811	0.00235492	0.00608083
	171.2	0.039243	0.0374792	0.014188	0.0109596	0.00851606	0.0042522	0.00855733	0.00244336	0.00680384
	171.4	0.0404194	0.0387228	0.014263	0.0113447	0.00875825	0.00440441	0.00842791	0.00253138	0.00683437
	171.6	0.0421782	0.0399533	0.0145858	0.0117272	0.00935133	0.00455584	0.00902762	0.00261897	0.00731063
	171.8	0.042846	0.0411707	0.0144473	0.0121071	0.00934454	0.00470646	0.00909455	0.00270614	0.00707276
	172	0.0434039	0.0423751	0.0143102	0.0124846	0.00929371	0.0048563	0.00885176	0.0027929	0.00715869
	172.2	0.0445184	0.0435667	0.0148588	0.0128595	0.0096093	0.00500535	0.00874714	0.00287923	0.00727942
	172.4	0.0448277	0.0447456	0.0150979	0.013232	0.00973545	0.00515362	0.00875378	0.00296516	0.00734972
	172.6	0.0454051	0.045912	0.015811	0.0136021	0.00987816	0.00530111	0.00850141	0.00305067	0.00728398
	172.8	0.046259	0.0470659	0.0157202	0.0139697	0.00997576	0.00544783	0.00869595	0.00313577	0.00665348
	173	0.0474379	0.0482076	0.0162478	0.0143348	0.0100544	0.00559377	0.00890194	0.00322047	0.00707333
	173.2	0.0478289	0.0493372	0.016683	0.0146976	0.0100358	0.00573896	0.00871649	0.00330476	0.00717213
	173.4	0.0483325	0.0504547	0.0165081	0.015058	0.00987335	0.00588338	0.00841872	0.00338864	0.00689987
	173.6	0.0497817	0.0515603	0.0176899	0.015416	0.0106476	0.00602704	0.00923742	0.00347212	0.00677943
	173.8	0.0502171	0.0526542	0.0186341	0.0157716	0.0107199	0.00616995	0.00946153	0.00355521	0.00650539
	174	0.0503931	0.0537365	0.0185508	0.0161249	0.00994288	0.00631211	0.00867887	0.00363789	0.00578234
	174.2	0.0511035	0.0548072	0.0188423	0.0164759	0.00989405	0.00645352	0.00883202	0.00372018	0.00561574
	174.4	0.0526497	0.0558665	0.0194832	0.0168245	0.009723	0.0065942	0.00840434	0.00380207	0.00480534
	174.6	0.0524021	0.0569146	0.0182808	0.0171709	0.00804438	0.00673413	0.00658174	0.00388357	0.00483724
	174.8	0.0536773	0.0579515	0.0188888	0.0175149	0.00799896	0.00687333	0.00701249	0.00396468	0.00462584
	175	0.0544446	0.0589774	0.0191834	0.0178567	0.00818642	0.0070118	0.0076565	0.0040454	0.00507904
	175.2	0.055439	0.0599923	0.0198594	0.0181963	0.00783938	0.00714955	0.00772334	0.00412573	0.00451512
	175.4	0.0555492	0.0609965	0.0192549	0.0185336	0.00741284	0.00728657	0.007767	0.00420568	0.00469931
	175.6	0.0563454	0.06199	0.0198043	0.0188686	0.00782099	0.00742287	0.00781835	0.00428524	0.00538957
	175.8	0.0566038	0.0629729	0.0200552	0.0192015	0.00759037	0.00755846	0.00785177	0.00436443	0.00555089
	176	0.0575134	0.0639454	0.0201373	0.0195322	0.0072781	0.00769334	0.00770406	0.00444323	0.00515089
	176.2	0.0585034	0.0649075	0.0206264	0.0198607	0.00760602	0.00782751	0.00752845	0.00452166	0.00546821
	176.4	0.059607	0.0658594	0.0214307	0.020187	0.00751555	0.00796098	0.00769021	0.00459971	0.00476352
	176.6	0.0608076	0.0668011	0.0219078	0.0205112	0.00708397	0.00809374	0.00787246	0.00467738	0.00487499
	176.8	0.0617911	0.0677329	0.0222745	0.0208332	0.00793202	0.00822581	0.00798715	0.00475468	0.00550581
	177	0.0630461	0.0686547	0.0231625	0.0211531	0.00783051	0.00835719	0.00830403	0.00483162	0.00629855
	177.2	0.0641521	0.0695667	0.0238734	0.0214709	0.00796931	0.00848788	0.00888774	0.00490818	0.00623768
	177.4	0.0649447	0.070469	0.0242652	0.0217866	0.00874527	0.00861788	0.00906035	0.00498438	0.00601655
	177.6	0.0664253	0.0713617	0.0258787	0.0221002	0.0103149	0.0087472	0.0101341	0.00506021	0.00579765
	177.8	0.0671976	0.0722449	0.0263265	0.0224118	0.0104265	0.00887584	0.00987647	0.00513567	0.00536907
	178	0.0674668	0.0731187	0.0263288	0.0227213	0.0101562	0.00900381	0.00923333	0.00521078	0.00530489
	178.2	0.0690162	0.0739833	0.0267133	0.0230287	0.0107792	0.00913111	0.00988932	0.00528553	0.00510317
	178.4	0.0698048	0.0748386	0.0268886	0.0233342	0.0104388	0.00925773	0.00934897	0.00535991	0.00474012
	178.6	0.0697102	0.0756848	0.0261212	0.0236376	0.00982545	0.0093837	0.00849455	0.00543394	0.00527819
	178.8	0.0704557	0.076522	0.026381	0.023939	0.0101948	0.009509	0.00901494	0.00550762	0.00502012
	179	0.0711849	0.0773503	0.026543	0.0242384	0.0111115	0.00963365	0.00940276	0.00558094	0.00529452
	179.2	0.0717764	0.0781698	0.0269777	0.0245359	0.0108685	0.00975764	0.00892292	0.00565391	0.00553333
	179.4	0.0719841	0.0789806	0.0266319	0.0248313	0.0108095	0.00988098	0.00876511	0.00572653	0.00571882
	179.6	0.0731478	0.0797828	0.0276776	0.0251249	0.0117123	0.0100037	0.00969118	0.00579881	0.00622721
	179.8	0.0740942	0.0805764	0.0281213	0.0254165	0.0119869	0.0101257	0.010184	0.00587073	0.00629153
	180	0.0751522	0.0813616	0.0279981	0.0257062	0.0119635	0.0102471	0.0104699	0.00594231	0.00559667
	180.2	0.0756953	0.0821384	0.0279083	0.0259939	0.0120882	0.0103679	0.0107227	0.00601355	0.0057024
	180.4	0.0762506	0.082907	0.0282999	0.0262798	0.0121032	0.0104881	0.0108369	0.00608445	0.00596538
	180.6	0.0768241	0.0836674	0.0281074	0.0265638	0.0115166	0.0106076	0.011109	0.006155	0.0059863
	180.8	0.0771442	0.0844196	0.0277174	0.0268459	0.0113712	0.0107265	0.0109678	0.00622522	0.00634725
	181	0.0782923	0.0851639	0.0287784	0.0271262	0.0115401	0.0108447	0.0113988	0.0062951	0.00632766
	181.2	0.0787057	0.0859003	0.0286891	0.0274046	0.0114882	0.0109624	0.011022	0.00636465	0.0064827
	181.4	0.0797251	0.0866288	0.0289315	0.0276811	0.0120186	0.0110794	0.0114123	0.00643386	0.00584001
	181.6	0.0810853	0.0873496	0.030147	0.0279559	0.0127602	0.0111958	0.0119469	0.00650275	0.00603157
	181.8	0.0814135	0.0880628	0.0301896	0.0282288	0.0121602	0.0113116	0.0110422	0.0065713	0.00551095
	182	0.0818167	0.0887683	0.0295893	0.0284999	0.011578	0.0114268	0.0107261	0.00663952	0.00566313
	182.2	0.0834355	0.0894663	0.0304541	0.0287693	0.0126389	0.0115414	0.0111255	0.00670741	0.00541167
	182.4	0.0843154	0.0901569	0.0311694	0.0290368	0.0126712	0.0116554	0.0101416	0.00677498	0.00485495
	182.6	0.085041	0.0908402	0.0305439	0.0293026	0.0127012	0.0117687	0.00974573	0.00684223	0.00475403
	182.8	0.0857881	0.0915162	0.0310299	0.0295667	0.0134204	0.0118815	0.00970028	0.00690915	0.00416943
	183	0.0868956	0.092185	0.0322716	0.029829	0.0141727	0.0119937	0.00972889	0.00697576	0.00452505
	183.2	0.0874115	0.0928466	0.0328039	0.0300896	0.0136239	0.0121054	0.00978944	0.00704204	0.00423464
	183.4	0.0882644	0.0935013	0.0333199	0.0303484	0.0146433	0.0122164	0.0106952	0.007108	0.00468938
	183.6	0.0894263	0.0941489	0.0345334	0.0306056	0.0157957	0.0123268	0.0116269	0.00717365	0.0052304
	183.8	0.089854	0.0947897	0.0346985	0.0308611	0.0154374	0.0124367	0.0117707	0.00723899	0.0050125
	184	0.089814	0.0954237	0.0343789	0.0311148	0.0150699	0.012546	0.0117608	0.00730401	0.00499706
	184.2	0.0903831	0.0960509	0.0349241	0.0313669	0.0154742	0.0126547	0.0120274	0.00736872	0.00490991
	184.4	0.090332	0.0966715	0.034701	0.0316174	0.0147507	0.0127628	0.0116915	0.00743312	0.00436615
	184.6	0.0904099	0.0972854	0.0346848	0.0318662	0.0142111	0.0128704	0.0119163	0.00749721	0.00411626
	184.8	0.090158	0.0978928	0.0352295	0.0321133	0.0138719	0.0129774	0.0114956	0.00756099	0.00503639
	185	0.0906336	0.0984938	0.0356472	0.0323588	0.013687	0.0130839	0.0116636	0.00762447	0.00504488
	185.2	0.0912328	0.0990883	0.0352711	0.0326027	0.0133792	0.0131898	0.0115945	0.00768764	0.00532378
	185.4	0.0917194	0.0996766	0.035898	0.032845	0.0138912	0.0132951	0.0116711	0.00775051	0.00539619
	185.6	0.0927023	0.100259	0.0368059	0.0330857	0.0143404	0.0133999	0.0120824	0.00781308	0.00518715
	185.8	0.0938049	0.100834	0.0370698	0.0333248	0.0143562	0.0135042	0.011978	0.00787535	0.0048043
	186	0.0942362	0.101404	0.0367353	0.0335623	0.0145429	0.0136078	0.0119173	0.00793732	0.0057083
	186.2	0.0963739	0.101968	0.0379277	0.0337983	0.0157055	0.013711	0.0125438	0.00799899	0.005097
	186.4	0.0972757	0.102525	0.0377177	0.0340326	0.0153616	0.0138136	0.012055	0.00806037	0.00503625
	186.6	0.0973146	0.103077	0.0374087	0.0342655	0.015618	0.0139157	0.0119347	0.00812145	0.00541796
	186.8	0.0976572	0.103623	0.0377224	0.0344968	0.0155676	0.0140172	0.011432	0.00818224	0.00500355
	187	0.0993591	0.104163	0.038617	0.0347266	0.0168527	0.0141182	0.0124997	0.00824274	0.00560262
	187.2	0.0997747	0.104697	0.0389247	0.0349549	0.0171896	0.0142187	0.0121073	0.00830295	0.00586397
	187.4	0.100471	0.105225	0.0391004	0.0351817	0.0176038	0.0143186	0.0120918	0.00836287	0.00595773
	187.6	0.102232	0.105748	0.0403041	0.0354069	0.018763	0.014418	0.0131576	0.0084225	0.00604225
	187.8	0.102593	0.106266	0.0405987	0.0356307	0.0184481	0.0145169	0.0131945	0.00848184	0.00621737
	188	0.102604	0.106778	0.0400473	0.035853	0.0177096	0.0146153	0.0128658	0.00854091	0.0059067
	188.2	0.103203	0.107284	0.0405613	0.0360739	0.018263	0.0147132	0.0137117	0.00859968	0.00549822
	188.4	0.103459	0.107785	0.0409079	0.0362933	0.0182738	0.0148105	0.0135865	0.00865818	0.0057117
	188.6	0.103575	0.108281	0.0407508	0.0365112	0.0179226	0.0149074	0.013733	0.0087164	0.00581442
	188.8	0.103954	0.108771	0.0408204	0.0367277	0.0184053	0.0150037	0.01402	0.00877434	0.00591574
	189	0.104566	0.109256	0.0409689	0.0369428	0.0187934	0.0150995	0.0147602	0.00883199	0.00568703
	189.2	0.105034	0.109737	0.041195	0.0371565	0.0186664	0.0151948	0.0147716	0.00888938	0.00585949
	189.4	0.104985	0.110211	0.04116	0.0373687	0.0188443	0.0152897	0.0148606	0.00894649	0.00591165
	189.6	0.106199	0.110681	0.0414196	0.0375796	0.0190482	0.015384	0.0153491	0.00900332	0.00573586
	189.8	0.105855	0.111146	0.0408026	0.037789	0.0174429	0.0154778	0.01446	0.00905988	0.00552019
	190	0.105733	0.111606	0.0400875	0.0379971	0.016844	0.0155712	0.0142892	0.00911617	0.00566992
	190.2	0.106565	0.112061	0.0409534	0.0382038	0.017004	0.015664	0.0143341	0.00917219	0.00536061
	190.4	0.105882	0.112512	0.0401809	0.0384092	0.0163398	0.0157564	0.0133909	0.00922794	0.00528273
	190.6	0.105142	0.112957	0.0396877	0.0386132	0.0157948	0.0158483	0.0125527	0.00928343	0.00509716
	190.8	0.105424	0.113398	0.0395575	0.0388158	0.0161285	0.0159397	0.0122643	0.00933865	0.00462418
	191	0.106282	0.113834	0.0404017	0.0390171	0.0169913	0.0160306	0.0125828	0.0093936	0.00473014
	191.2	0.106147	0.114265	0.0407518	0.0392171	0.0165146	0.016121	0.0119055	0.00944829	0.0047465
	191.4	0.10667	0.114692	0.0406056	0.0394157	0.0167991	0.016211	0.0123154	0.00950272	0.0044904
	191.6	0.107779	0.115114	0.0411108	0.0396131	0.0173288	0.0163005	0.0131087	0.00955689	0.00474525
	191.8	0.107533	0.115532	0.0409402	0.0398092	0.0165904	0.0163895	0.0126566	0.00961079	0.00434324
	192	0.107992	0.115945	0.0417467	0.0400039	0.017181	0.0164781	0.0129379	0.00966444	0.00442917
	192.2	0.109246	0.116354	0.043267	0.0401974	0.0185122	0.0165662	0.0141389	0.00971784	0.00479247
	192.4	0.110126	0.116758	0.0438296	0.0403896	0.0187703	0.0166538	0.01452	0.00977097	0.004994
	192.6	0.110291	0.117159	0.0440791	0.0405805	0.0193769	0.016741	0.0146464	0.00982385	0.00511357
	192.8	0.110734	0.117555	0.0448725	0.0407702	0.0204258	0.0168277	0.0149315	0.00987648	0.00512732
	193	0.111447	0.117946	0.0452256	0.0409586	0.0207483	0.0169139	0.015056	0.00992885	0.00508523
	193.2	0.111708	0.118334	0.0456962	0.0411458	0.0211619	0.0169997	0.0147568	0.00998098	0.00575346
	193.4	0.112093	0.118718	0.045919	0.0413317	0.0215815	0.0170851	0.0148844	0.0100328	0.00617312
	193.6	0.113187	0.119097	0.0461035	0.0415164	0.0217025	0.01717	0.0148042	0.0100845	0.00603992
	193.8	0.112993	0.119472	0.0464237	0.0416999	0.0215348	0.0172545	0.014608	0.0101359	0.00618912
	194	0.113895	0.119844	0.0468427	0.0418822	0.0222961	0.0173385	0.014685	0.010187	0.00625043
	194.2	0.114298	0.120211	0.0473347	0.0420633	0.0222594	0.0174221	0.0148281	0.0102379	0.00604514
	194.4	0.114405	0.120575	0.0472008	0.0422432	0.0223489	0.0175052	0.0142876	0.0102885	0.00598324
	194.6	0.11417	0.120934	0.0471353	0.0424219	0.0215927	0.0175879	0.0136885	0.0103389	0.00652158
	194.8	0.114959	0.12129	0.0472999	0.0425994	0.0218724	0.0176702	0.0139456	0.0103891	0.00650118
	195	0.115416	0.121642	0.047964	0.0427758	0.0218456	0.017752	0.0142061	0.010439	0.00708156
	195.2	0.115073	0.12199	0.0468261	0.042951	0.0211579	0.0178334	0.0137026	0.0104887	0.00727376
	195.4	0.115425	0.122335	0.0457991	0.043125	0.0208894	0.0179144	0.0139792	0.0105381	0.00619702
	195.6	0.116364	0.122676	0.0464001	0.0432979	0.0209	0.017995	0.0146901	0.0105873	0.00627598
	195.8	0.11671	0.123013	0.0467673	0.0434696	0.0210452	0.0180751	0.0141623	0.0106363	0.00580653
	196	0.11714	0.123347	0.047161	0.0436402	0.0213249	0.0181548	0.0144228	0.010685	0.00593652
	196.2	0.118381	0.123677	0.0477497	0.0438097	0.0215408	0.0182341	0.0149747	0.0107335	0.00657976
	196.4	0.117954	0.124004	0.0480076	0.0439781	0.0210755	0.018313	0.0138868	0.0107818	0.00644093
	196.6	0.117876	0.124327	0.0471843	0.0441453	0.020952	0.0183915	0.0132018	0.0108298	0.00607885
	196.8	0.118895	0.124647	0.0477124	0.0443115	0.0218153	0.0184695	0.0133085	0.0108776	0.00601255
	197	0.119477	0.124963	0.0475783	0.0444766	0.0220542	0.0185472	0.0129019	0.0109252	0.00612863
	197.2	0.119568	0.125276	0.0471733	0.0446405	0.0219672	0.0186244	0.0124638	0.0109725	0.0064702
	197.4	0.12044	0.125585	0.0471244	0.0448034	0.0223008	0.0187012	0.0129893	0.0110197	0.00657672
	197.6	0.121091	0.125892	0.0478482	0.0449652	0.0229874	0.0187777	0.0129151	0.0110665	0.00611728
	197.8	0.120895	0.126195	0.0474374	0.045126	0.022309	0.0188537	0.012265	0.0111132	0.00608395
	198	0.121508	0.126495	0.047999	0.0452857	0.0223442	0.0189294	0.012344	0.0111597	0.00597903
	198.2	0.122135	0.126791	0.0491696	0.0454443	0.0229242	0.0190046	0.0128016	0.0112059	0.00593492
	198.4	0.121998	0.127085	0.0491863	0.0456019	0.0220874	0.0190794	0.0119741	0.0112519	0.00612594
	198.6	0.122514	0.127375	0.0491134	0.0457585	0.0217324	0.0191539	0.0120964	0.0112977	0.0067028
	198.8	0.122401	0.127663	0.0495117	0.045914	0.0219973	0.0192279	0.0122585	0.0113432	0.00666961
	199	0.122014	0.127947	0.0491756	0.0460685	0.0215813	0.0193016	0.012539	0.0113886	0.00574073
	199.2	0.122321	0.128228	0.0484631	0.046222	0.0216149	0.0193749	0.0127182	0.0114337	0.00567514
	199.4	0.122913	0.128506	0.0493589	0.0463744	0.0221973	0.0194478	0.0134284	0.0114786	0.00562611
	199.6	0.123322	0.128781	0.0496984	0.0465259	0.0225376	0.0195203	0.0135419	0.0115233	0.00597757
	199.8	0.123109	0.129054	0.0495482	0.0466763	0.0226994	0.0195924	0.0130978	0.0115678	0.00647694
	200	0.123689	0.129323	0.0501437	0.0468258	0.0231259	0.0196642	0.0136137	0.011612	0.00676867
	200.2	0.124239	0.12959	0.0505018	0.0469743	0.0227105	0.0197356	0.0138733	0.0116561	0.0066798
	200.4	0.123508	0.129854	0.0500933	0.0471218	0.0223022	0.0198066	0.0133276	0.0116999	0.00703781
	200.6	0.124134	0.130114	0.0496993	0.0472683	0.0228891	0.0198772	0.0138144	0.0117436	0.00677507
	200.8	0.125012	0.130373	0.0500126	0.0474139	0.0229612	0.0199475	0.0136697	0.011787	0.00685984
	201	0.124606	0.130628	0.0490298	0.0475585	0.0223508	0.0200174	0.0131656	0.0118302	0.00662457
	201.2	0.124622	0.130881	0.0488446	0.0477021	0.0226539	0.0200869	0.0130681	0.0118732	0.00644946
	201.4	0.125712	0.131131	0.049663	0.0478448	0.0235663	0.0201561	0.0136168	0.011916	0.00617242
	201.6	0.126437	0.131378	0.0502519	0.0479866	0.0238506	0.0202249	0.0137825	0.0119586	0.00606539
	201.8	0.127037	0.131623	0.0500844	0.0481274	0.0239544	0.0202933	0.0135864	0.012001	0.00655107
	202	0.12808	0.131865	0.0514631	0.0482673	0.0245336	0.0203614	0.0141801	0.0120432	0.00638954
	202.2	0.129355	0.132104	0.0524116	0.0484063	0.0248492	0.0204291	0.0144846	0.0120852	0.00659733
	202.4	0.129476	0.132341	0.0522916	0.0485443	0.0237837	0.0204965	0.013607	0.012127	0.00700009
	202.6	0.130198	0.132576	0.0531476	0.0486815	0.0242853	0.0205635	0.0138107	0.0121686	0.00650157
	202.8	0.130663	0.132808	0.0540064	0.0488177	0.0242478	0.0206302	0.0142946	0.0122099	0.00596
	203	0.130831	0.133037	0.0541436	0.048953	0.0240901	0.0206965	0.014158	0.0122511	0.00629376
	203.2	0.132379	0.133264	0.0552671	0.0490875	0.0248345	0.0207624	0.0147553	0.0122921	0.00668111
	203.4	0.13275	0.133489	0.0556326	0.0492211	0.0245954	0.0208281	0.0149081	0.0123329	0.00729436
	203.6	0.132735	0.133711	0.0558181	0.0493537	0.0249632	0.0208933	0.0148699	0.0123735	0.00700837
	203.8	0.133201	0.133931	0.0563537	0.0494856	0.0247324	0.0209583	0.0152152	0.0124139	0.00715622
	204	0.134468	0.134149	0.0569701	0.0496165	0.0249222	0.0210229	0.0160894	0.0124541	0.00697286
	204.2	0.134439	0.134364	0.0571215	0.0497466	0.0246059	0.0210871	0.0160625	0.0124941	0.00678383
	204.4	0.134749	0.134577	0.0567638	0.0498758	0.0247808	0.021151	0.0156405	0.012534	0.0071877
	204.6	0.135911	0.134788	0.0576854	0.0500041	0.0251418	0.0212146	0.0160039	0.0125736	0.00651156
	204.8	0.13547	0.134996	0.0574681	0.0501317	0.0251585	0.0212779	0.0153824	0.012613	0.00673783
	205	0.13576	0.135202	0.0577765	0.0502583	0.0260942	0.0213408	0.0154615	0.0126523	0.00617835
	205.2	0.136876	0.135406	0.0581861	0.0503842	0.027592	0.0214034	0.016291	0.0126914	0.00592332
	205.4	0.137888	0.135608	0.0589705	0.0505092	0.0290236	0.0214656	0.0167039	0.0127302	0.00635334
	205.6	0.138098	0.135808	0.0589606	0.0506334	0.029135	0.0215276	0.0165465	0.0127689	0.00642327
	205.8	0.13859	0.136005	0.0590484	0.0507567	0.0294825	0.0215892	0.016849	0.0128074	0.00696055
	206	0.138811	0.136201	0.0599517	0.0508793	0.0298829	0.0216505	0.0171014	0.0128457	0.00734668
	206.2	0.13816	0.136394	0.0598697	0.051001	0.0296978	0.0217114	0.0166223	0.0128839	0.00735156
	206.4	0.137661	0.136586	0.0594555	0.051122	0.0291148	0.0217721	0.0157388	0.0129219	0.00692394
	206.6	0.138164	0.136775	0.0606136	0.0512421	0.0295247	0.0218324	0.0164006	0.0129596	0.00704435
	206.8	0.137647	0.136962	0.06016	0.0513615	0.0286439	0.0218924	0.0160059	0.0129972	0.00714318
	207	0.137135	0.137147	0.0594329	0.05148	0.0278525	0.0219521	0.0154666	0.0130346	0.00744
	207.2	0.137627	0.137331	0.0591936	0.0515978	0.0282604	0.0220115	0.0158684	0.0130719	0.00717044
	207.4	0.136408	0.137512	0.0584499	0.0517148	0.0272394	0.0220705	0.0147656	0.0131089	0.0073636
	207.6	0.136204	0.137692	0.0579422	0.0518311	0.0268577	0.0221293	0.0147708	0.0131458	0.0070573
	207.8	0.136569	0.137869	0.058163	0.0519465	0.0265382	0.0221878	0.0149912	0.0131825	0.00761216
	208	0.136533	0.138045	0.0577934	0.0520612	0.0264059	0.0222459	0.0148919	0.013219	0.00701013
	208.2	0.135841	0.138219	0.0567911	0.0521752	0.0258568	0.0223037	0.0143347	0.0132554	0.00670598
	208.4	0.136492	0.13839	0.0566998	0.0522884	0.0259669	0.0223613	0.0149409	0.0132915	0.00672819
	208.6	0.136825	0.138561	0.0573852	0.0524008	0.0263834	0.0224185	0.015219	0.0133275	0.00643753
	208.8	0.136528	0.138729	0.0561899	0.0525125	0.0265335	0.0224755	0.0147469	0.0133634	0.00642085
	209	0.137895	0.138895	0.0565765	0.0526235	0.0273521	0.0225321	0.0152583	0.013399	0.00636337
	209.2	0.139071	0.13906	0.0568184	0.0527338	0.0282233	0.0225884	0.0153081	0.0134345	0.00620259
	209.4	0.139272	0.139223	0.0570362	0.0528433	0.0280248	0.0226445	0.0144527	0.0134698	0.00559221
	209.6	0.139716	0.139384	0.0575223	0.0529521	0.0283504	0.0227002	0.014656	0.013505	0.00546372
	209.8	0.140281	0.139544	0.0584265	0.0530602	0.0290361	0.0227557	0.0154556	0.01354	0.00570673
	210	0.140619	0.139702	0.0589011	0.0531675	0.0293869	0.0228108	0.0152434	0.0135748	0.00549512
	210.2	0.140208	0.139858	0.058998	0.0532742	0.0292201	0.0228657	0.0150191	0.0136094	0.00528419
	210.4	0.14096	0.140012	0.0597616	0.0533801	0.0295093	0.0229203	0.0149696	0.0136439	0.00531661
	210.6	0.141672	0.140165	0.0602481	0.0534854	0.0290894	0.0229746	0.0151285	0.0136782	0.0051758
	210.8	0.141224	0.140316	0.0596636	0.0535899	0.0285786	0.0230286	0.0145446	0.0137123	0.0054738
	211	0.142048	0.140466	0.0600514	0.0536938	0.0295432	0.0230824	0.015073	0.0137463	0.00575002
	211.2	0.142163	0.140614	0.0601493	0.053797	0.0298169	0.0231358	0.0150889	0.0137801	0.00559032
	211.4	0.141014	0.140761	0.0598354	0.0538995	0.0288194	0.023189	0.0141956	0.0138138	0.00583995
	211.6	0.140896	0.140905	0.0597385	0.0540013	0.0287234	0.0232419	0.0140612	0.0138473	0.00623932
	211.8	0.14045	0.141049	0.0597526	0.0541025	0.0287989	0.0232945	0.014256	0.0138806	0.0064008
	212	0.139656	0.141191	0.0586784	0.0542029	0.0280752	0.0233468	0.0139847	0.0139138	0.00639679
	212.2	0.138911	0.141331	0.0580889	0.0543028	0.0276237	0.0233989	0.0137488	0.0139468	0.00744063
	212.4	0.139975	0.14147	0.0588925	0.0544019	0.0281899	0.0234507	0.0148808	0.0139797	0.00743016
	212.6	0.139925	0.141607	0.0586157	0.0545004	0.0280382	0.0235022	0.0143847	0.0140124	0.00793174
	212.8	0.140047	0.141743	0.058339	0.0545983	0.0279432	0.0235535	0.0141573	0.0140449	0.00815879
	213	0.141178	0.141877	0.0590475	0.0546955	0.0282827	0.0236044	0.0146241	0.0140773	0.00739665
	213.2	0.141498	0.14201	0.0593144	0.0547921	0.0283001	0.0236551	0.0143449	0.0141096	0.00700514
	213.4	0.140948	0.142142	0.0595288	0.0548881	0.0279304	0.0237056	0.0136433	0.0141416	0.00660231
	213.6	0.141105	0.142272	0.0599308	0.0549834	0.0281495	0.0237558	0.014284	0.0141736	0.0068894
	213.8	0.141387	0.142401	0.0601247	0.055078	0.0284886	0.0238057	0.0148634	0.0142053	0.00659364
	214	0.140682	0.142528	0.0596038	0.0551721	0.0282642	0.0238554	0.0143527	0.0142369	0.00656984
	214.2	0.140641	0.142654	0.059883	0.0552655	0.028124	0.0239048	0.0148418	0.0142684	0.0059752
	214.4	0.141825	0.142779	0.0604006	0.0553583	0.028677	0.0239539	0.0156353	0.0142997	0.0060352
	214.6	0.142175	0.142903	0.0606256	0.0554505	0.0288266	0.0240028	0.0157416	0.0143309	0.00594784
	214.8	0.142411	0.143025	0.061006	0.0555421	0.0293756	0.0240514	0.01599	0.0143619	0.00588952
	215	0.143093	0.143146	0.0619824	0.0556331	0.0303046	0.0240998	0.0171508	0.0143928	0.00517
	215.2	0.142953	0.143265	0.0624554	0.0557235	0.0299484	0.0241479	0.0168335	0.0144235	0.00581647
	215.4	0.141406	0.143383	0.0621472	0.0558133	0.0290206	0.0241958	0.0159588	0.0144541	0.00653676
	215.6	0.14162	0.1435	0.0623364	0.0559025	0.0296081	0.0242434	0.0163434	0.0144845	0.007116
	215.8	0.141174	0.143616	0.0622522	0.0559911	0.0294389	0.0242907	0.016525	0.0145148	0.00778075
	216	0.14099	0.143731	0.0619263	0.0560792	0.0288104	0.0243379	0.0161803	0.0145449	0.00836439
	216.2	0.141441	0.143844	0.0619089	0.0561666	0.0290363	0.0243847	0.0164292	0.0145749	0.00879982
	216.4	0.142337	0.143956	0.0630843	0.0562535	0.0299036	0.0244313	0.0173655	0.0146048	0.00907178
	216.6	0.141241	0.144067	0.062408	0.0563398	0.0286994	0.0244777	0.0165022	0.0146345	0.00925333
	216.8	0.140881	0.144177	0.0618625	0.0564255	0.0283382	0.0245238	0.0162811	0.014664	0.00824419
	217	0.14131	0.144285	0.0623897	0.0565107	0.0286887	0.0245697	0.0163214	0.0146935	0.00782736
	217.2	0.140848	0.144392	0.0626226	0.0565953	0.0277213	0.0246154	0.0155023	0.0147227	0.00773924
	217.4	0.140494	0.144499	0.0616717	0.0566793	0.0269241	0.0246608	0.014675	0.0147519	0.00749381
	217.6	0.14093	0.144604	0.0616561	0.0567628	0.0270705	0.024706	0.0149547	0.0147809	0.00749949
	217.8	0.140555	0.144708	0.0614919	0.0568458	0.0266585	0.0247509	0.0146361	0.0148097	0.00727648
	218	0.140487	0.144811	0.0610342	0.0569282	0.025718	0.0247956	0.0140826	0.0148385	0.00708225
	218.2	0.141235	0.144913	0.0612821	0.05701	0.0260731	0.0248401	0.0146763	0.014867	0.00690597
	218.4	0.142201	0.145013	0.0617048	0.0570913	0.0264322	0.0248843	0.014904	0.0148955	0.00669646
	218.6	0.142506	0.145113	0.0615974	0.0571721	0.0263859	0.0249283	0.0146938	0.0149238	0.0053765
	218.8	0.142912	0.145211	0.0619668	0.0572524	0.0264642	0.0249721	0.0148706	0.014952	0.0052336
	219	0.143954	0.145309	0.0631043	0.0573321	0.0271588	0.0250156	0.0158521	0.01498	0.00535587
	219.2	0.143932	0.145405	0.0629223	0.0574112	0.0269652	0.0250589	0.0150338	0.0150079	0.00588509
	219.4	0.143691	0.145501	0.0627329	0.0574899	0.0272034	0.025102	0.0152259	0.0150357	0.00609608
	219.6	0.145132	0.145595	0.0631229	0.0575681	0.02788	0.0251449	0.0157106	0.0150633	0.0060971
	219.8	0.144726	0.145689	0.0623624	0.0576457	0.0272182	0.0251875	0.0150873	0.0150908	0.00605989
	220	0.14503	0.145781	0.062079	0.0577228	0.0272646	0.0252299	0.0146982	0.0151182	0.00635503
	220.2	0.145342	0.145873	0.0622917	0.0577994	0.0278192	0.0252721	0.0147708	0.0151454	0.00604976
	220.4	0.145271	0.145963	0.0627252	0.0578755	0.0279161	0.0253141	0.0147957	0.0151726	0.0060226
	220.6	0.144356	0.146053	0.0620369	0.0579511	0.0273914	0.0253558	0.014084	0.0151995	0.00574417
	220.8	0.144257	0.146141	0.0617981	0.0580262	0.0273073	0.0253973	0.0133167	0.0152264	0.00469993
	221	0.144843	0.146229	0.0628499	0.0581008	0.0277707	0.0254387	0.0133738	0.0152531	0.00470331
	221.2	0.144826	0.146316	0.0630821	0.058175	0.0270173	0.0254798	0.0128416	0.0152797	0.00483988
	221.4	0.144707	0.146402	0.0630601	0.0582486	0.0273883	0.0255206	0.0126499	0.0153062	0.00503437
	221.6	0.145314	0.146486	0.0644525	0.0583217	0.0278964	0.0255613	0.0134593	0.0153325	0.00467185
	221.8	0.144816	0.14657	0.06493	0.0583944	0.0271877	0.0256017	0.0135313	0.0153587	0.00522501
	222	0.144356	0.146653	0.0651849	0.0584666	0.027107	0.025642	0.0133996	0.0153848	0.00489525
	222.2	0.144421	0.146736	0.065207	0.0585383	0.0272901	0.025682	0.0143432	0.0154108	0.0044744
	222.4	0.145121	0.146817	0.0660065	0.0586095	0.0276327	0.0257218	0.0152327	0.0154366	0.00481956
	222.6	0.144798	0.146897	0.0654467	0.0586803	0.0276452	0.0257614	0.0153183	0.0154623	0.00476576
	222.8	0.145134	0.146977	0.0650921	0.0587506	0.0275754	0.0258008	0.0156882	0.0154879	0.00459065
	223	0.146363	0.147056	0.0655444	0.0588204	0.0282741	0.02584	0.0168704	0.0155134	0.00520993
	223.2	0.145239	0.147134	0.0647133	0.0588898	0.0277493	0.025879	0.0160921	0.0155388	0.0058882
	223.4	0.144999	0.147211	0.0643389	0.0589587	0.027455	0.0259178	0.0164076	0.015564	0.00624839
	223.6	0.146306	0.147287	0.0650066	0.0590272	0.028193	0.0259564	0.0170698	0.0155891	0.0065474
	223.8	0.145813	0.147363	0.0646266	0.0590951	0.0284704	0.0259948	0.0167492	0.0156141	0.00698335
	224	0.146157	0.147437	0.0640137	0.0591627	0.0280124	0.0260329	0.0164749	0.0156389	0.00707448
	224.2	0.147359	0.147511	0.0641404	0.0592298	0.0289351	0.0260709	0.0173543	0.0156637	0.00735454
	224.4	0.147642	0.147584	0.0640573	0.0592965	0.0289158	0.0261087	0.0171199	0.0156883	0.00796839
	224.6	0.146987	0.147656	0.062981	0.0593627	0.0283234	0.0261463	0.0161152	0.0157128	0.00788462
	224.8	0.147171	0.147728	0.0625064	0.0594285	0.0283896	0.0261836	0.0154616	0.0157372	0.0078075
	225	0.14788	0.147799	0.0634798	0.0594939	0.0295022	0.0262208	0.0158813	0.0157615	0.0086587
	225.2	0.147531	0.147869	0.0631928	0.0595588	0.0289137	0.0262578	0.015501	0.0157856	0.0083719
	225.4	0.148064	0.147938	0.0634242	0.0596233	0.0293338	0.0262946	0.0160754	0.0158097	0.00851699
	225.6	0.148364	0.148006	0.0642997	0.0596874	0.0298651	0.0263312	0.0165228	0.0158336	0.00846567
	225.8	0.147029	0.148074	0.0633829	0.059751	0.0288989	0.0263676	0.0161632	0.0158574	0.00859757
	226	0.146462	0.148141	0.0629679	0.0598143	0.0280628	0.0264039	0.015907	0.0158811	0.00807812
	226.2	0.146831	0.148208	0.0634867	0.0598771	0.0283523	0.0264399	0.0167559	0.0159047	0.00763927
	226.4	0.146386	0.148273	0.0634868	0.0599395	0.0276232	0.0264757	0.0165432	0.0159282	0.00752119
	226.6	0.146042	0.148338	0.0627747	0.0600015	0.0271389	0.0265114	0.016311	0.0159515	0.00752356
	226.8	0.146295	0.148403	0.0633327	0.0600631	0.0273011	0.0265469	0.0161669	0.0159748	0.00780843
	227	0.146211	0.148466	0.0640225	0.0601242	0.0271621	0.0265821	0.0163354	0.0159979	0.00783913
	227.2	0.145557	0.148529	0.0642817	0.060185	0.0264281	0.0266172	0.015684	0.016021	0.00764491
	227.4	0.145955	0.148591	0.0648839	0.0602454	0.0267828	0.0266521	0.0161113	0.0160439	0.00713835
	227.6	0.14696	0.148653	0.0657557	0.0603054	0.0270725	0.0266869	0.0164329	0.0160667	0.00649683
	227.8	0.14678	0.148714	0.0658785	0.0603649	0.0267448	0.0267214	0.016136	0.0160894	0.00612128
	228	0.14745	0.148774	0.0662622	0.0604241	0.0268629	0.0267558	0.0160199	0.016112	0.00576721
	228.2	0.14818	0.148834	0.0669827	0.0604829	0.0272758	0.02679	0.0163388	0.0161344	0.00585832
	228.4	0.14827	0.148893	0.0673668	0.0605413	0.026858	0.026824	0.0159206	0.0161568	0.00625051
	228.6	0.147906	0.148951	0.0671739	0.0605994	0.0270719	0.0268578	0.0154404	0.0161791	0.00661896
	228.8	0.148509	0.149009	0.0674223	0.060657	0.0274304	0.0268915	0.0157382	0.0162012	0.00637398
	229	0.14947	0.149066	0.0678294	0.0607142	0.0276962	0.0269249	0.01648	0.0162233	0.0067179
	229.2	0.149078	0.149123	0.0672756	0.0607711	0.0273806	0.0269582	0.0163912	0.0162452	0.00668547
	229.4	0.149496	0.149178	0.0673654	0.0608276	0.0277828	0.0269914	0.0166376	0.0162671	0.00712544
	229.6	0.149687	0.149234	0.0672809	0.0608838	0.0280989	0.0270243	0.0170714	0.0162888	0.00730082
	229.8	0.148977	0.149289	0.0668689	0.0609395	0.0275644	0.0270571	0.017158	0.0163104	0.00780434
	230	0.149172	0.149343	0.0672003	0.0609949	0.0274837	0.0270897	0.0176541	0.016332	0.00778708
	230.2	0.149273	0.149396	0.0671645	0.0610499	0.0275184	0.0271221	0.0180495	0.0163534	0.00853973
	230.4	0.149346	0.149449	0.0670234	0.0611046	0.0272456	0.0271544	0.0180863	0.0163747	0.00863146
	230.6	0.149674	0.149502	0.0674776	0.0611589	0.0278604	0.0271865	0.0176766	0.0163959	0.00943673
	230.8	0.149656	0.149554	0.0673514	0.0612129	0.0278146	0.0272184	0.017683	0.016417	0.00967525
	231	0.150022	0.149605	0.0677394	0.0612665	0.0277711	0.0272502	0.0181019	0.016438	0.00959483
	231.2	0.149544	0.149656	0.0673566	0.0613197	0.0270679	0.0272817	0.0180347	0.016459	0.0096369
	231.4	0.149293	0.149706	0.0666903	0.0613726	0.0271365	0.0273132	0.018244	0.0164798	0.00884997
	231.6	0.14939	0.149756	0.067204	0.0614251	0.0271577	0.0273444	0.018226	0.0165005	0.00841614
	231.8	0.14927	0.149805	0.0678901	0.0614773	0.0272254	0.0273755	0.0182048	0.0165211	0.00803634
	232	0.149611	0.149854	0.0675533	0.0615292	0.027151	0.0274065	0.0180967	0.0165416	0.00683426
	232.2	0.149741	0.149902	0.0675592	0.0615807	0.0271523	0.0274372	0.0178721	0.016562	0.00742913
	232.4	0.149271	0.149949	0.0674292	0.0616318	0.0267744	0.0274678	0.0175886	0.0165824	0.00725752
	232.6	0.149238	0.149997	0.0664702	0.0616827	0.0269304	0.0274983	0.0175204	0.0166026	0.00618427
	232.8	0.149981	0.150043	0.0670381	0.0617332	0.0276285	0.0275286	0.0178855	0.0166227	0.00595178
	233	0.150118	0.150089	0.0674367	0.0617833	0.0277844	0.0275587	0.0175923	0.0166427	0.00546118
	233.2	0.149623	0.150135	0.0668505	0.0618332	0.0277395	0.0275887	0.0174754	0.0166627	0.00474028
	233.4	0.150448	0.15018	0.0680588	0.0618827	0.0287202	0.0276185	0.018051	0.0166825	0.00460641
	233.6	0.15116	0.150225	0.0692948	0.0619318	0.0297389	0.0276482	0.0184019	0.0167022	0.0044971
	233.8	0.150364	0.150269	0.0690372	0.0619807	0.0291995	0.0276777	0.0178831	0.0167219	0.00392014
	234	0.150677	0.150313	0.0691061	0.0620292	0.0300749	0.027707	0.0184953	0.0167415	0.00352334
	234.2	0.151143	0.150356	0.0695994	0.0620774	0.0304279	0.0277362	0.0184773	0.0167609	0.00374966
	234.4	0.151129	0.150399	0.0691378	0.0621253	0.0303008	0.0277653	0.0183939	0.0167803	0.00341079
	234.6	0.151241	0.150441	0.0693293	0.0621729	0.0304935	0.0277942	0.0182026	0.0167995	0.00470572
	234.8	0.151219	0.150483	0.0692964	0.0622202	0.0306696	0.0278229	0.018842	0.0168187	0.00518855
	235	0.150932	0.150524	0.0693517	0.0622671	0.0302592	0.0278515	0.0186795	0.0168378	0.00536345
	235.2	0.150985	0.150565	0.0690729	0.0623137	0.0302611	0.0278799	0.0189931	0.0168568	0.00589006
	235.4	0.151349	0.150606	0.0694104	0.0623601	0.0308653	0.0279082	0.0191011	0.0168757	0.00613059
	235.6	0.151003	0.150646	0.068807	0.0624061	0.0298829	0.0279363	0.0184227	0.0168945	0.00644014
	235.8	0.150432	0.150686	0.0677122	0.0624518	0.0290003	0.0279643	0.0174691	0.0169133	0.00642404
	236	0.150827	0.150725	0.0676679	0.0624972	0.02932	0.0279922	0.0172652	0.0169319	0.00653353
	236.2	0.150647	0.150764	0.0677406	0.0625424	0.0287189	0.0280199	0.0172102	0.0169504	0.00715837
	236.4	0.150074	0.150803	0.0670834	0.0625872	0.0279452	0.0280474	0.0170876	0.0169689	0.00736742
	236.6	0.150972	0.150841	0.0673437	0.0626317	0.02863	0.0280748	0.0172883	0.0169873	0.0074508
	236.8	0.151511	0.150878	0.0688031	0.0626759	0.0287859	0.0281021	0.0176138	0.0170056	0.00758493
	237	0.151604	0.150915	0.0690368	0.0627199	0.0281308	0.0281292	0.0174904	0.0170238	0.00751189
	237.2	0.151652	0.150952	0.0695065	0.0627635	0.0284408	0.0281562	0.0174942	0.0170419	0.0076361
	237.4	0.152725	0.150989	0.0712349	0.0628069	0.029215	0.0281831	0.0178213	0.0170599	0.00775827
	237.6	0.152294	0.151025	0.0714557	0.06285	0.0289578	0.0282097	0.0174018	0.0170778	0.00826475
	237.8	0.15174	0.151061	0.0714619	0.0628928	0.028777	0.0282363	0.0172252	0.0170957	0.00858955
	238	0.152082	0.151096	0.0722285	0.0629353	0.0299071	0.0282627	0.0178954	0.0171134	0.00869204
	238.2	0.152143	0.151131	0.072178	0.0629775	0.0297515	0.028289	0.0178154	0.0171311	0.00904485
	238.4	0.151578	0.151165	0.0719901	0.0630195	0.0297577	0.0283152	0.0174758	0.0171487	0.00979262
	238.6	0.152117	0.1512	0.0729689	0.0630612	0.0305258	0.0283412	0.0175053	0.0171662	0.00967304
	238.8	0.15245	0.151233	0.073119	0.0631026	0.031014	0.028367	0.0177251	0.0171836	0.00993167
	239	0.151843	0.151267	0.0732186	0.0631437	0.0313408	0.0283928	0.0168512	0.017201	0.0103711
	239.2	0.152145	0.1513	0.0731988	0.0631846	0.0316252	0.0284184	0.0166975	0.0172182	0.010483
	239.4	0.151674	0.151333	0.0728133	0.0632251	0.0316134	0.0284438	0.0161167	0.0172354	0.0101617
	239.6	0.150964	0.151365	0.0718775	0.0632655	0.030991	0.0284692	0.0149404	0.0172525	0.010162
	239.8	0.151202	0.151397	0.0713081	0.0633055	0.0313194	0.0284944	0.0148931	0.0172695	0.00918928
	240	0.152001	0.151429	0.0721991	0.0633453	0.0319241	0.0285194	0.0158208	0.0172864	0.00953293
	240.2	0.152076	0.15146	0.0716688	0.0633848	0.0319844	0.0285444	0.0160351	0.0173033	0.00952007
	240.4	0.151879	0.151491	0.0711167	0.0634241	0.0321566	0.0285692	0.0158968	0.01732	0.00920775
	240.6	0.152457	0.151522	0.0714487	0.0634631	0.0324803	0.0285938	0.0164417	0.0173367	0.00884516
	240.8	0.15275	0.151552	0.071601	0.0635019	0.0322984	0.0286184	0.0163306	0.0173533	0.0084279
	241	0.152643	0.151583	0.0710674	0.0635403	0.0318418	0.0286428	0.0161337	0.0173698	0.0082215
	241.2	0.152867	0.151612	0.0714081	0.0635786	0.0322423	0.0286671	0.0167094	0.0173863	0.00812195
	241.4	0.153143	0.151642	0.071865	0.0636166	0.0320671	0.0286912	0.0172256	0.0174027	0.00852995
	241.6	0.152337	0.151671	0.0711251	0.0636543	0.0312823	0.0287153	0.0168989	0.0174189	0.00876551
	241.8	0.153346	0.1517	0.0726262	0.0636918	0.0325849	0.0287392	0.0183781	0.0174352	0.00806423
	242	0.153189	0.151728	0.0728625	0.0637291	0.0326888	0.028763	0.0184313	0.0174513	0.008035
	242.2	0.153288	0.151756	0.0730194	0.0637661	0.0325348	0.0287866	0.0184634	0.0174674	0.00808017
	242.4	0.153943	0.151784	0.0736368	0.0638028	0.0330442	0.0288101	0.0186634	0.0174833	0.00807542
	242.6	0.154466	0.151812	0.0740155	0.0638393	0.0333678	0.0288336	0.0189451	0.0174992	0.00774657
	242.8	0.154301	0.151839	0.0738646	0.0638756	0.0329005	0.0288568	0.0185782	0.0175151	0.00843628
	243	0.154023	0.151866	0.0736493	0.0639116	0.0326957	0.02888	0.0180384	0.0175308	0.0079466
	243.2	0.154578	0.151893	0.0736837	0.0639474	0.0323397	0.0289031	0.0179438	0.0175465	0.0080692
	243.4	0.154496	0.151919	0.073336	0.063983	0.0320721	0.028926	0.0173887	0.0175621	0.00780622
	243.6	0.154732	0.151946	0.0725894	0.0640183	0.0319963	0.0289488	0.0173543	0.0175776	0.00757157
	243.8	0.155833	0.151972	0.0727495	0.0640534	0.0331061	0.0289715	0.0184961	0.0175931	0.00725669
	244	0.156054	0.151997	0.0728383	0.0640882	0.0327964	0.028994	0.018373	0.0176084	0.0074748
	244.2	0.155767	0.152022	0.0718166	0.0641229	0.0328048	0.0290165	0.0180578	0.0176238	0.00680288
	244.4	0.156005	0.152048	0.0720932	0.0641573	0.0332708	0.0290388	0.0184585	0.017639	0.00662856
	244.6	0.155931	0.152072	0.0718166	0.0641914	0.033023	0.029061	0.018121	0.0176541	0.00672173
	244.8	0.156183	0.152097	0.0711296	0.0642254	0.0324704	0.0290831	0.0178389	0.0176692	0.00566235
	245	0.15629	0.152121	0.0715476	0.0642591	0.0332001	0.0291051	0.0188238	0.0176842	0.00566871
	245.2	0.156543	0.152145	0.0722037	0.0642926	0.0334763	0.0291269	0.0193291	0.0176992	0.00611086
	245.4	0.156046	0.152169	0.0719896	0.0643259	0.033468	0.0291487	0.0193503	0.017714	0.00551466
	245.6	0.155605	0.152192	0.0720538	0.064359	0.0339643	0.0291703	0.0191004	0.0177288	0.00606948
	245.8	0.156424	0.152216	0.0739623	0.0643918	0.0355114	0.0291918	0.0204474	0.0177436	0.00596497
	246	0.155716	0.152239	0.0736231	0.0644244	0.0347734	0.0292132	0.0198089	0.0177582	0.00656401
	246.2	0.155752	0.152262	0.0738861	0.0644568	0.0352681	0.0292346	0.0198632	0.0177728	0.00668696
	246.4	0.156167	0.152284	0.0745154	0.064489	0.0359306	0.0292557	0.0199443	0.0177873	0.00672838
	246.6	0.156153	0.152306	0.0743345	0.064521	0.035825	0.0292768	0.0200919	0.0178018	0.00648507
	246.8	0.155896	0.152328	0.0741267	0.0645528	0.035393	0.0292978	0.0195334	0.0178161	0.00753094
	247	0.156203	0.15235	0.0741722	0.0645844	0.0355692	0.0293186	0.0192043	0.0178304	0.00734877
	247.2	0.156961	0.152372	0.0741981	0.0646157	0.0354311	0.0293394	0.0191784	0.0178447	0.00757842
	247.4	0.156457	0.152393	0.073472	0.0646469	0.035398	0.02936	0.0186916	0.0178588	0.0079927
	247.6	0.15631	0.152414	0.0729257	0.0646778	0.0351553	0.0293805	0.0185583	0.0178729	0.00892527
	247.8	0.157037	0.152435	0.0733958	0.0647086	0.0354689	0.0294009	0.0189996	0.017887	0.00854199
	248	0.157167	0.152456	0.0728039	0.0647391	0.0348636	0.0294212	0.0185567	0.017901	0.0088505
	248.2	0.157397	0.152476	0.0723071	0.0647694	0.0353847	0.0294415	0.0188179	0.0179149	0.00880175
	248.4	0.15821	0.152497	0.0727914	0.0647996	0.0356711	0.0294615	0.0194025	0.0179287	0.00918511
	248.6	0.157862	0.152517	0.0722557	0.0648295	0.0350757	0.0294815	0.0185499	0.0179425	0.00907627
	248.8	0.158319	0.152536	0.0724635	0.0648592	0.0353398	0.0295014	0.0186872	0.0179562	0.00857806
	249	0.15898	0.152556	0.0734839	0.0648888	0.036338	0.0295212	0.0195468	0.0179698	0.00853888
	249.2	0.158987	0.152575	0.0731151	0.0649181	0.0363795	0.0295409	0.0188723	0.0179834	0.00875786
	249.4	0.158589	0.152595	0.0729597	0.0649473	0.0370365	0.0295605	0.0186208	0.0179969	0.00862962
	249.6	0.158755	0.152614	0.0732405	0.0649762	0.0373166	0.02958	0.0180183	0.0180103	0.00933402
	249.8	0.159192	0.152632	0.0735574	0.065005	0.0381083	0.0295993	0.0185577	0.0180237	0.00903224
	250	0.158378	0.152651	0.0733598	0.0650336	0.0374871	0.0296186	0.0179066	0.018037	0.00914019
	250.2	0.158938	0.152669	0.0738799	0.065062	0.0383304	0.0296378	0.0180595	0.0180503	0.00855752
	250.4	0.159663	0.152688	0.0746228	0.0650902	0.0389097	0.0296568	0.0186918	0.0180634	0.00856108
	250.6	0.15977	0.152706	0.0745887	0.0651182	0.0385698	0.0296758	0.0187673	0.0180766	0.00850549
	250.8	0.159319	0.152723	0.0749542	0.065146	0.0379265	0.0296947	0.0183436	0.0180896	0.00863174
	251	0.160245	0.152741	0.0758057	0.0651737	0.0382939	0.0297134	0.0185769	0.0181026	0.00834894
	251.2	0.159847	0.152758	0.075726	0.0652012	0.0381333	0.0297321	0.0186184	0.0181155	0.00871926
	251.4	0.158447	0.152776	0.0752375	0.0652285	0.037724	0.0297507	0.0179087	0.0181284	0.00898622
	251.6	0.158096	0.152793	0.0756167	0.0652556	0.0375785	0.0297692	0.0184949	0.0181412	0.00914003
	251.8	0.158107	0.15281	0.0762706	0.0652825	0.0377407	0.0297875	0.018704	0.018154	0.00879635
	252	0.157791	0.152826	0.0755046	0.0653092	0.0372123	0.0298058	0.0187673	0.0181667	0.00889801
	252.2	0.157969	0.152843	0.07571	0.0653358	0.0367953	0.029824	0.0194961	0.0181793	0.00878721
	252.4	0.158031	0.152859	0.076482	0.0653622	0.036617	0.0298421	0.0200166	0.0181918	0.00900088
	252.6	0.157408	0.152875	0.0758031	0.0653885	0.0355585	0.0298601	0.0190696	0.0182044	0.00881425
	252.8	0.157624	0.152891	0.0758041	0.0654145	0.0358477	0.029878	0.019593	0.0182168	0.00906638
	253	0.157737	0.152907	0.0756444	0.0654404	0.0358017	0.0298958	0.019398	0.0182292	0.008965
	253.2	0.156867	0.152923	0.074129	0.0654661	0.0351122	0.0299135	0.0178055	0.0182415	0.00883973
	253.4	0.156987	0.152938	0.0737969	0.0654916	0.0352167	0.0299311	0.0181314	0.0182538	0.00865955
	253.6	0.157184	0.152954	0.0742581	0.065517	0.0356905	0.0299487	0.0182059	0.018266	0.00922962
	253.8	0.156222	0.152969	0.0739364	0.0655422	0.0352224	0.0299661	0.0177753	0.0182781	0.00906022
	254	0.156244	0.152984	0.0739055	0.0655673	0.0346234	0.0299834	0.017686	0.0182902	0.00880756
	254.2	0.157213	0.152999	0.0750307	0.0655921	0.0360834	0.0300007	0.0181534	0.0183023	0.0089679
	254.4	0.156586	0.153013	0.0749791	0.0656168	0.0352533	0.0300179	0.0178587	0.0183142	0.00884325
	254.6	0.15637	0.153028	0.0743809	0.0656414	0.0344896	0.030035	0.0174702	0.0183262	0.00803469
	254.8	0.156606	0.153042	0.0749388	0.0656658	0.0350285	0.0300519	0.0175226	0.018338	0.00802139
	255	0.157194	0.153057	0.0756274	0.06569	0.0357693	0.0300688	0.0178161	0.0183498	0.00821271
	255.2	0.156211	0.153071	0.0747546	0.0657141	0.0354951	0.0300856	0.0175305	0.0183616	0.0081652
	255.4	0.155806	0.153085	0.0745678	0.065738	0.0355639	0.0301024	0.0167781	0.0183733	0.00830885
	255.6	0.156081	0.153098	0.0750584	0.0657617	0.03582	0.030119	0.0169824	0.0183849	0.00782653
	255.8	0.156121	0.153112	0.074601	0.0657853	0.0349704	0.0301355	0.0164729	0.0183965	0.00828068
	256	0.156679	0.153125	0.0745634	0.0658087	0.0354141	0.030152	0.0169222	0.018408	0.00850834
	256.2	0.157143	0.153139	0.0752753	0.065832	0.0356172	0.0301684	0.0174624	0.0184195	0.00866204
	256.4	0.157036	0.153152	0.0749444	0.0658552	0.0357822	0.0301847	0.0172344	0.0184309	0.00813985
	256.6	0.155864	0.153165	0.0739867	0.0658781	0.0350367	0.0302009	0.0157058	0.0184423	0.00864242
	256.8	0.155753	0.153178	0.0740417	0.0659009	0.0356619	0.030217	0.0157538	0.0184536	0.00863708
	257	0.156003	0.153191	0.0738907	0.0659236	0.0356981	0.030233	0.0157195	0.0184648	0.00833763
	257.2	0.155631	0.153203	0.0737513	0.0659461	0.0354984	0.0302489	0.0155621	0.018476	0.00860041
	257.4	0.156029	0.153216	0.0744278	0.0659685	0.0362608	0.0302648	0.0167493	0.0184872	0.00890645
	257.6	0.156363	0.153228	0.075465	0.0659908	0.0366031	0.0302806	0.0172715	0.0184982	0.00878743
	257.8	0.155522	0.153241	0.0749957	0.0660128	0.0363753	0.0302963	0.0169503	0.0185093	0.00894463
	258	0.156301	0.153253	0.0756843	0.0660348	0.0372032	0.0303119	0.0178473	0.0185203	0.00862858
	258.2	0.157162	0.153265	0.0767302	0.0660566	0.0384331	0.0303274	0.0187913	0.0185312	0.00832914
	258.4	0.157101	0.153276	0.0764665	0.0660782	0.0379823	0.0303429	0.0187695	0.0185421	0.00807007
	258.6	0.157396	0.153288	0.0761818	0.0660997	0.0378498	0.0303582	0.0189341	0.0185529	0.00799705
	258.8	0.158259	0.1533	0.0771354	0.0661211	0.0386461	0.0303735	0.0199479	0.0185637	0.00886092
	259	0.158246	0.153311	0.07715	0.0661423	0.038273	0.0303887	0.0199521	0.0185744	0.00917585
	259.2	0.157722	0.153323	0.0764454	0.0661634	0.0372378	0.0304039	0.0191098	0.0185851	0.00939169
	259.4	0.158238	0.153334	0.0765983	0.0661843	0.0374141	0.0304189	0.0191709	0.0185957	0.00887075
	259.6	0.159181	0.153345	0.0778054	0.0662051	0.0380462	0.0304339	0.0199175	0.0186063	0.00845597
	259.8	0.158771	0.153356	0.0775517	0.0662258	0.0373221	0.0304488	0.0190496	0.0186168	0.00962443
	260	0.158771	0.153367	0.0775391	0.0662463	0.0378116	0.0304636	0.0190283	0.0186272	0.00957568
	260.2	0.158757	0.153378	0.0775959	0.0662667	0.0376548	0.0304783	0.0191311	0.0186377	0.00985794
	260.4	0.158097	0.153388	0.077246	0.066287	0.0372181	0.030493	0.0185799	0.018648	0.00938187
	260.6	0.156977	0.153399	0.0761043	0.0663071	0.0364568	0.0305076	0.0178977	0.0186584	0.00930547
	260.8	0.158033	0.153409	0.0770411	0.0663271	0.0376395	0.0305221	0.0193663	0.0186686	0.00966075
	261	0.158265	0.15342	0.0769909	0.066347	0.0376097	0.0305365	0.0194593	0.0186788	0.0100149
	261.2	0.157328	0.15343	0.0758915	0.0663667	0.0363925	0.0305509	0.0186932	0.018689	0.00943076
	261.4	0.157752	0.15344	0.0762362	0.0663863	0.0369714	0.0305652	0.0194874	0.0186991	0.00920578
	261.6	0.157804	0.15345	0.0762947	0.0664058	0.0373421	0.0305794	0.0196506	0.0187092	0.00898401
	261.8	0.157247	0.15346	0.0757058	0.0664251	0.0370838	0.0305935	0.0193356	0.0187192	0.00852802
	262	0.158938	0.15347	0.0767953	0.0664443	0.0383309	0.0306076	0.0206508	0.0187292	0.0081576
	262.2	0.1593	0.153479	0.0775571	0.0664634	0.0387908	0.0306215	0.0205845	0.0187391	0.00834495
	262.4	0.158449	0.153489	0.0767958	0.0664824	0.0373877	0.0306354	0.0196094	0.018749	0.00848615
	262.6	0.158159	0.153498	0.0765753	0.0665012	0.03679	0.0306493	0.0194892	0.0187589	0.00855275
	262.8	0.158424	0.153508	0.0776439	0.0665199	0.0374358	0.030663	0.0200536	0.0187686	0.00904687
	263	0.157702	0.153517	0.0773853	0.0665385	0.0358272	0.0306767	0.0187215	0.0187784	0.00852465
	263.2	0.157638	0.153526	0.0769188	0.066557	0.0351537	0.0306903	0.0182099	0.0187881	0.00846516
	263.4	0.158129	0.153535	0.0776984	0.0665753	0.0361491	0.0307039	0.0188547	0.0187977	0.00828665
	263.6	0.157991	0.153544	0.0780908	0.0665936	0.0356245	0.0307174	0.018349	0.0188073	0.00820859
	263.8	0.157126	0.153553	0.0769592	0.0666117	0.0348103	0.0307308	0.0176564	0.0188169	0.00892683
	264	0.157272	0.153562	0.0772373	0.0666296	0.035379	0.0307441	0.0180712	0.0188264	0.0091687
	264.2	0.157398	0.153571	0.0769909	0.0666475	0.0347365	0.0307574	0.018023	0.0188359	0.00897341
	264.4	0.157061	0.153579	0.0763112	0.0666653	0.0342841	0.0307706	0.0180441	0.0188453	0.00848538
	264.6	0.156837	0.153588	0.0759705	0.0666829	0.0347687	0.0307837	0.0182456	0.0188546	0.00929386
	264.8	0.157472	0.153596	0.0768538	0.0667004	0.0350105	0.0307968	0.0187108	0.018864	0.00956909
	265	0.15681	0.153604	0.0759238	0.0667178	0.0341443	0.0308098	0.0179491	0.0188733	0.00917935
	265.2	0.155865	0.153613	0.0750689	0.0667351	0.0338492	0.0308227	0.0174554	0.0188825	0.00895207
	265.4	0.156345	0.153621	0.0760326	0.0667523	0.0345417	0.0308355	0.0182866	0.0188917	0.00863014
	265.6	0.155952	0.153629	0.0757374	0.0667693	0.0345316	0.0308483	0.018254	0.0189008	0.00827684
	265.8	0.156072	0.153637	0.076185	0.0667863	0.0349101	0.030861	0.0183227	0.0189099	0.00813585
	266	0.156747	0.153645	0.0766395	0.0668031	0.0357625	0.0308737	0.0187535	0.018919	0.00819605
	266.2	0.156522	0.153653	0.0768173	0.0668198	0.0352465	0.0308863	0.0180579	0.018928	0.00828221
	266.4	0.155912	0.15366	0.0764444	0.0668364	0.0348059	0.0308988	0.017674	0.018937	0.00832122
	266.6	0.155691	0.153668	0.0766389	0.0668529	0.0346415	0.0309112	0.0177494	0.0189459	0.00808364
	266.8	0.156176	0.153676	0.0771444	0.0668693	0.0348315	0.0309236	0.0181583	0.0189548	0.0083831
	267	0.156075	0.153683	0.0766205	0.0668856	0.0342738	0.030936	0.01732	0.0189637	0.00813827
	267.2	0.156324	0.15369	0.0767293	0.0669018	0.0349535	0.0309482	0.0180065	0.0189725	0.00810553
	267.4	0.157177	0.153698	0.0774957	0.0669179	0.0354942	0.0309604	0.0188214	0.0189812	0.00838069
	267.6	0.156656	0.153705	0.0770039	0.0669338	0.0350987	0.0309725	0.0183608	0.0189899	0.00821741
	267.8	0.157099	0.153712	0.076997	0.0669497	0.0352585	0.0309846	0.0186745	0.0189986	0.00856623
	268	0.158459	0.153719	0.0775103	0.0669655	0.0351864	0.0309966	0.0194325	0.0190073	0.00883779
	268.2	0.15926	0.153726	0.0778274	0.0669811	0.0353897	0.0310085	0.0201181	0.0190159	0.00884167
	268.4	0.159361	0.153733	0.0776949	0.0669967	0.035595	0.0310204	0.0202585	0.0190244	0.00879041
	268.6	0.160208	0.15374	0.0784997	0.0670121	0.036401	0.0310323	0.0210366	0.0190329	0.00886798
	268.8	0.160509	0.153747	0.079151	0.0670275	0.0365488	0.031044	0.021245	0.0190414	0.00818002
	269	0.159536	0.153754	0.0786892	0.0670427	0.0360551	0.0310557	0.0208954	0.0190498	0.00751207
	269.2	0.159239	0.15376	0.0782521	0.0670578	0.036	0.0310673	0.0211116	0.0190582	0.00701718
	269.4	0.159658	0.153767	0.0792507	0.0670729	0.0363505	0.0310789	0.0219907	0.0190666	0.0069956
	269.6	0.158272	0.153773	0.0785279	0.0670878	0.035755	0.0310904	0.0209567	0.0190749	0.00690804
	269.8	0.157715	0.15378	0.0782124	0.0671027	0.0358004	0.0311019	0.0204651	0.0190832	0.00728519
	270	0.157642	0.153786	0.0781359	0.0671174	0.0356813	0.0311132	0.0206602	0.0190914	0.00732953
	270.2	0.157124	0.153793	0.0779406	0.0671321	0.0351214	0.0311246	0.0199626	0.0190996	0.00723601
	270.4	0.155911	0.153799	0.0769984	0.0671466	0.0342629	0.0311358	0.0192919	0.0191077	0.00677728
	270.6	0.155949	0.153805	0.0769679	0.0671611	0.0340971	0.031147	0.0195183	0.0191159	0.0071345
	270.8	0.155891	0.153811	0.0770713	0.0671754	0.0341755	0.0311582	0.0193248	0.0191239	0.00717134
	271	0.154937	0.153817	0.0759796	0.0671897	0.0337573	0.0311693	0.0186444	0.019132	0.00708167
	271.2	0.155415	0.153823	0.0762129	0.0672039	0.0343408	0.0311803	0.0190122	0.01914	0.00764671
	271.4	0.156137	0.153829	0.0767803	0.067218	0.0344694	0.0311913	0.0193904	0.0191479	0.00801786
	271.6	0.155387	0.153835	0.0753667	0.0672319	0.0332481	0.0312022	0.0182567	0.0191558	0.00758681
	271.8	0.156283	0.153841	0.0757823	0.0672458	0.0337916	0.0312131	0.0187158	0.0191637	0.00815918
	272	0.157226	0.153846	0.0764765	0.0672597	0.034056	0.0312239	0.0192375	0.0191716	0.00805895
	272.2	0.157437	0.153852	0.0761615	0.0672734	0.0340023	0.0312346	0.019139	0.0191794	0.007422
	272.4	0.157549	0.153858	0.0760593	0.067287	0.0342187	0.0312453	0.0186914	0.0191872	0.00728669
	272.6	0.158107	0.153863	0.0770029	0.0673005	0.0348396	0.031256	0.0190013	0.0191949	0.0070527
	272.8	0.157753	0.153869	0.0769323	0.0673139	0.0345936	0.0312666	0.0186471	0.0192026	0.00703759
	273	0.156536	0.153874	0.0762366	0.0673273	0.0336466	0.0312771	0.0178543	0.0192103	0.00701509
	273.2	0.156528	0.15388	0.0763106	0.0673406	0.0340927	0.0312876	0.0176054	0.0192179	0.00733872
	273.4	0.157179	0.153885	0.077126	0.0673538	0.0346232	0.031298	0.0181952	0.0192255	0.00763462
	273.6	0.156425	0.15389	0.0762947	0.0673668	0.0343379	0.0313083	0.0170585	0.019233	0.0078356
	273.8	0.157005	0.153895	0.0766267	0.0673799	0.035473	0.0313186	0.017566	0.0192405	0.00854716
	274	0.158013	0.1539	0.0769164	0.0673928	0.0358114	0.0313289	0.0183167	0.019248	0.00770011
	274.2	0.157486	0.153906	0.0767638	0.0674056	0.0352016	0.0313391	0.0174709	0.0192554	0.00795388
	274.4	0.157123	0.153911	0.0767398	0.0674184	0.0354272	0.0313492	0.0171912	0.0192629	0.00849921
	274.6	0.157736	0.153916	0.0775475	0.067431	0.0360834	0.0313593	0.0177407	0.0192702	0.00831807
	274.8	0.157442	0.153921	0.0771337	0.0674436	0.0362275	0.0313694	0.0178634	0.0192776	0.00789066
	275	0.157578	0.153925	0.0769434	0.0674561	0.0367223	0.0313794	0.0174738	0.0192849	0.00863552
	275.2	0.158597	0.15393	0.0777768	0.0674685	0.0373532	0.0313893	0.0180732	0.0192921	0.00810937
	275.4	0.159342	0.153935	0.0786017	0.0674808	0.0376276	0.0313992	0.0185173	0.0192993	0.0078916
	275.6	0.158347	0.15394	0.0772549	0.0674931	0.036582	0.031409	0.0173806	0.0193065	0.00804397
	275.8	0.158292	0.153944	0.0775232	0.0675053	0.0366492	0.0314188	0.0176501	0.0193137	0.00806432
	276	0.159471	0.153949	0.0782099	0.0675174	0.0366752	0.0314285	0.0182274	0.0193208	0.00777023
	276.2	0.158867	0.153954	0.0773396	0.0675294	0.0359047	0.0314382	0.0175164	0.0193279	0.00784459
	276.4	0.158007	0.153958	0.0769659	0.0675413	0.0355635	0.0314478	0.0164229	0.019335	0.00748498
	276.6	0.158017	0.153963	0.0774732	0.0675532	0.0356307	0.0314574	0.0164709	0.019342	0.00730021
	276.8	0.157264	0.153967	0.0772822	0.0675649	0.0352893	0.0314669	0.0159308	0.019349	0.00747656
	277	0.156487	0.153971	0.076724	0.0675766	0.0342351	0.0314764	0.0155365	0.019356	0.00754292
	277.2	0.15741	0.153976	0.0771533	0.0675883	0.035242	0.0314858	0.0169517	0.0193629	0.00746739
	277.4	0.157593	0.15398	0.0777436	0.0675998	0.0354911	0.0314952	0.0177203	0.0193698	0.00833545
	277.6	0.156147	0.153984	0.0767886	0.0676113	0.0341664	0.0315045	0.0167354	0.0193766	0.00847729
	277.8	0.156318	0.153989	0.0769857	0.0676227	0.0342392	0.0315138	0.0171832	0.0193835	0.00844517
	278	0.15638	0.153993	0.0775721	0.067634	0.0340199	0.031523	0.0173768	0.0193903	0.0085385
	278.2	0.154725	0.153997	0.0772207	0.0676452	0.0322646	0.0315322	0.0161893	0.019397	0.00920154
	278.4	0.154595	0.154001	0.0771961	0.0676564	0.0322377	0.0315413	0.0164786	0.0194037	0.00911568
	278.6	0.155037	0.154005	0.0778874	0.0676675	0.0323451	0.0315504	0.0168131	0.0194104	0.00862946
	278.8	0.154434	0.154009	0.077386	0.0676785	0.0318973	0.0315594	0.017035	0.0194171	0.00854381
	279	0.154511	0.154013	0.0773009	0.0676895	0.0317462	0.0315684	0.0169351	0.0194237	0.00875227
	279.2	0.154632	0.154017	0.0778273	0.0677003	0.032211	0.0315774	0.0174209	0.0194303	0.00911934
	279.4	0.154843	0.154021	0.0777533	0.0677111	0.0321759	0.0315863	0.0173332	0.0194369	0.00946784
	279.6	0.154291	0.154024	0.0764391	0.0677219	0.0314738	0.0315951	0.0169344	0.0194434	0.00920995
	279.8	0.1548	0.154028	0.0770537	0.0677326	0.0320978	0.0316039	0.0175098	0.0194499	0.00899006
	280	0.154927	0.154032	0.0772212	0.0677431	0.032558	0.0316127	0.0178727	0.0194564	0.00905419
	280.2	0.15408	0.154036	0.0761805	0.0677537	0.032127	0.0316214	0.017302	0.0194629	0.00920897
	280.4	0.15454	0.154039	0.0761874	0.0677641	0.032937	0.03163	0.0175149	0.0194693	0.00944213
	280.6	0.155587	0.154043	0.0768929	0.0677745	0.034034	0.0316387	0.018271	0.0194756	0.00988963
	280.8	0.155724	0.154046	0.0759802	0.0677848	0.0337329	0.0316472	0.0178716	0.019482	0.0100277
	281	0.156001	0.15405	0.0760604	0.0677951	0.0345089	0.0316558	0.0184157	0.0194883	0.0106156
	281.2	0.156334	0.154054	0.0769959	0.0678052	0.03557	0.0316642	0.0191779	0.0194946	0.0104137
	281.4	0.155917	0.154057	0.0769258	0.0678154	0.0352115	0.0316727	0.0190289	0.0195009	0.0105443
	281.6	0.155884	0.15406	0.0771551	0.0678254	0.0352453	0.0316811	0.0190107	0.0195071	0.0103845
	281.8	0.156715	0.154064	0.0774829	0.0678354	0.0359792	0.0316894	0.0196223	0.0195133	0.0104431
	282	0.157332	0.154067	0.0782394	0.0678453	0.0359268	0.0316977	0.0201717	0.0195195	0.0105497
	282.2	0.156623	0.15407	0.0777194	0.0678552	0.034903	0.031706	0.0194802	0.0195256	0.010676
	282.4	0.157533	0.154074	0.0787351	0.0678649	0.0354731	0.0317142	0.0199045	0.0195317	0.0103437
	282.6	0.157358	0.154077	0.0786192	0.0678747	0.0349549	0.0317224	0.0200302	0.0195378	0.00962584
	282.8	0.156887	0.15408	0.0780246	0.0678843	0.0345082	0.0317305	0.0198827	0.0195439	0.00945177
	283	0.157053	0.154083	0.0780475	0.0678939	0.0349912	0.0317386	0.0198192	0.0195499	0.00974066
	283.2	0.157059	0.154087	0.0783141	0.0679034	0.0350103	0.0317467	0.0199763	0.0195559	0.00913902
	283.4	0.156576	0.15409	0.0777668	0.0679129	0.0346875	0.0317547	0.0194885	0.0195618	0.00830555
	283.6	0.157388	0.154093	0.0780947	0.0679223	0.0355978	0.0317627	0.0200936	0.0195678	0.00774672
	283.8	0.157236	0.154096	0.07853	0.0679316	0.0359768	0.0317706	0.0206437	0.0195737	0.0073777
	284	0.156512	0.154099	0.078076	0.0679409	0.0360144	0.0317785	0.020491	0.0195796	0.00767179
	284.2	0.156883	0.154102	0.0781809	0.0679501	0.0364662	0.0317863	0.0203967	0.0195854	0.00788154
	284.4	0.157211	0.154105	0.0786317	0.0679593	0.0369118	0.0317941	0.0208195	0.0195912	0.00781
	284.6	0.15763	0.154108	0.0786045	0.0679684	0.0374566	0.0318019	0.0203091	0.019597	0.00763713
	284.8	0.157141	0.154111	0.0782398	0.0679774	0.0372649	0.0318096	0.019469	0.0196028	0.00755659
	285	0.158084	0.154113	0.0798455	0.0679864	0.0387229	0.0318172	0.0208296	0.0196085	0.00680075
	285.2	0.1586	0.154116	0.0801975	0.0679953	0.0390043	0.0318249	0.0213907	0.0196142	0.00644749
	285.4	0.15823	0.154119	0.0795905	0.0680042	0.0388514	0.0318325	0.0207051	0.0196199	0.00639933
	285.6	0.158995	0.154122	0.0808485	0.068013	0.039599	0.03184	0.0216056	0.0196256	0.0069986
	285.8	0.159931	0.154125	0.0811058	0.0680217	0.0397497	0.0318476	0.0220973	0.0196312	0.00707867
	286	0.159965	0.154127	0.081181	0.0680304	0.0395516	0.031855	0.0215543	0.0196368	0.00730135
	286.2	0.160026	0.15413	0.0808452	0.0680391	0.0396138	0.0318625	0.0214764	0.0196424	0.00732284
	286.4	0.160777	0.154133	0.0814984	0.0680476	0.0399358	0.0318699	0.0223154	0.019648	0.00702459
	286.6	0.160245	0.154135	0.0803615	0.0680561	0.0389886	0.0318772	0.021939	0.0196535	0.00693065
	286.8	0.160034	0.154138	0.0799252	0.0680646	0.0386916	0.0318846	0.0213919	0.019659	0.00674091
	287	0.160439	0.15414	0.0801167	0.068073	0.0391153	0.0318918	0.0220736	0.0196644	0.00709776
	287.2	0.160152	0.154143	0.0792872	0.0680813	0.0385475	0.0318991	0.0213675	0.0196699	0.00660022
	287.4	0.15984	0.154145	0.0788719	0.0680896	0.0382466	0.0319063	0.0210178	0.0196753	0.00721503
	287.6	0.161213	0.154148	0.0796743	0.0680979	0.0392699	0.0319135	0.0219846	0.0196807	0.00727664
	287.8	0.160878	0.15415	0.0791216	0.0681061	0.0387772	0.0319206	0.0215372	0.0196861	0.00752698
	288	0.159817	0.154153	0.0779453	0.0681142	0.0379946	0.0319277	0.020503	0.0196914	0.00741133
	288.2	0.160305	0.154155	0.0779379	0.0681223	0.0384679	0.0319347	0.0206282	0.0196967	0.00799876
	288.4	0.160065	0.154158	0.0780835	0.0681303	0.038408	0.0319418	0.0207225	0.019702	0.00842136
	288.6	0.159507	0.15416	0.0771256	0.0681383	0.037972	0.0319487	0.0195839	0.0197073	0.00885732
	288.8	0.15938	0.154162	0.076947	0.0681462	0.0379998	0.0319557	0.0194878	0.0197125	0.00849229
	289	0.159852	0.154165	0.0776314	0.068154	0.0383855	0.0319626	0.0203209	0.0197177	0.00853008
	289.2	0.158937	0.154167	0.0767679	0.0681619	0.0377984	0.0319695	0.0197173	0.0197229	0.00872144
	289.4	0.158971	0.154169	0.0768534	0.0681696	0.0378434	0.0319763	0.0195546	0.0197281	0.00937653
	289.6	0.159471	0.154171	0.0783123	0.0681773	0.0390601	0.0319831	0.0208427	0.0197332	0.00975573
	289.8	0.158898	0.154174	0.077873	0.068185	0.0385839	0.0319899	0.01983	0.0197384	0.00949767
	290	0.159013	0.154176	0.0779779	0.0681926	0.0391696	0.0319966	0.0202499	0.0197434	0.00972415
	290.2	0.159517	0.154178	0.0789065	0.0682002	0.0399852	0.0320033	0.0211175	0.0197485	0.00951172
	290.4	0.159414	0.15418	0.0791788	0.0682077	0.0397762	0.03201	0.0211314	0.0197536	0.00913563
	290.6	0.159181	0.154182	0.0787608	0.0682151	0.0393385	0.0320166	0.0209034	0.0197586	0.0091286
	290.8	0.159164	0.154184	0.0790914	0.0682225	0.0397761	0.0320232	0.0208706	0.0197636	0.00966775
	291	0.159736	0.154186	0.0795118	0.0682299	0.0394766	0.0320298	0.0208195	0.0197685	0.00996224
	291.2	0.15964	0.154188	0.0794257	0.0682372	0.0391834	0.0320363	0.020377	0.0197735	0.00985194
	291.4	0.160013	0.154191	0.0803475	0.0682445	0.0394273	0.0320428	0.0209668	0.0197784	0.0105364
	291.6	0.160625	0.154193	0.0809969	0.0682517	0.0395072	0.0320492	0.0209223	0.0197833	0.00959407
	291.8	0.160192	0.154195	0.0799695	0.0682589	0.0381379	0.0320556	0.0202764	0.0197882	0.00979315
	292	0.159085	0.154196	0.0795571	0.068266	0.0378255	0.032062	0.0196782	0.019793	0.00959558
	292.2	0.159603	0.154198	0.0803463	0.0682731	0.0381984	0.0320684	0.0200145	0.0197979	0.00984044
	292.4	0.159163	0.1542	0.0800753	0.0682801	0.0375054	0.0320747	0.0201577	0.0198027	0.00998971
	292.6	0.157744	0.154202	0.0791017	0.0682871	0.0371139	0.032081	0.0189121	0.0198074	0.00994058
	292.8	0.158238	0.154204	0.0791827	0.068294	0.0375813	0.0320872	0.0196491	0.0198122	0.00893427
	293	0.158216	0.154206	0.0791481	0.0683009	0.0372038	0.0320935	0.0203138	0.0198169	0.00872973
	293.2	0.157968	0.154208	0.0788736	0.0683077	0.0375118	0.0320997	0.0202791	0.0198216	0.00902917
	293.4	0.157887	0.15421	0.0788848	0.0683145	0.0378796	0.0321058	0.0203266	0.0198263	0.00930522
	293.6	0.157936	0.154211	0.0792117	0.0683213	0.0383418	0.0321119	0.0207082	0.019831	0.00908801
	293.8	0.15773	0.154213	0.0789283	0.068328	0.037817	0.032118	0.0204227	0.0198357	0.00953778
	294	0.158215	0.154215	0.0786133	0.0683347	0.038574	0.0321241	0.0211562	0.0198403	0.00952616
	294.2	0.158471	0.154217	0.0785605	0.0683413	0.0384969	0.0321301	0.021229	0.0198449	0.00967629
	294.4	0.158483	0.154219	0.0785883	0.0683479	0.0384312	0.0321361	0.0208809	0.0198495	0.00995666
	294.6	0.158384	0.15422	0.078437	0.0683544	0.0384964	0.0321421	0.0205156	0.019854	0.0109367
	294.8	0.158843	0.154222	0.0790073	0.0683609	0.0387515	0.032148	0.0204477	0.0198586	0.0114378
	295	0.158861	0.154224	0.0795128	0.0683673	0.0385113	0.0321539	0.0198705	0.0198631	0.0117094
	295.2	0.158091	0.154225	0.0797546	0.0683737	0.0384482	0.0321598	0.0197509	0.0198676	0.0115868
	295.4	0.158713	0.154227	0.0804173	0.0683801	0.0387471	0.0321656	0.0201245	0.019872	0.0115227
	295.6	0.159062	0.154228	0.081082	0.0683864	0.0389463	0.0321714	0.0200574	0.0198765	0.0112388
	295.8	0.158684	0.15423	0.0807871	0.0683927	0.0388076	0.0321772	0.0196962	0.0198809	0.0116599
	296	0.158256	0.154232	0.0804872	0.068399	0.0390946	0.032183	0.019265	0.0198853	0.0107603
	296.2	0.158914	0.154233	0.0810937	0.0684052	0.0393696	0.0321887	0.0195724	0.0198897	0.0105361
	296.4	0.158407	0.154235	0.0797873	0.0684113	0.0391734	0.0321944	0.0190909	0.0198941	0.0105255
	296.6	0.158308	0.154236	0.0790739	0.0684174	0.0389252	0.0322	0.0190321	0.0198984	0.0092146
	296.8	0.159761	0.154238	0.0798289	0.0684235	0.0395658	0.0322057	0.020356	0.0199027	0.00886458
	297	0.159561	0.154239	0.0798308	0.0684295	0.0398213	0.0322112	0.0206597	0.019907	0.00825459
	297.2	0.159526	0.154241	0.07928	0.0684355	0.039502	0.0322168	0.0202224	0.0199113	0.00788083
	297.4	0.160098	0.154242	0.0794845	0.0684415	0.0400298	0.0322224	0.0214036	0.0199156	0.00734952
	297.6	0.160578	0.154244	0.079792	0.0684474	0.040461	0.0322279	0.0222145	0.0199198	0.00732523
	297.8	0.159902	0.154245	0.078615	0.0684533	0.0397248	0.0322334	0.0217026	0.019924	0.00729909
	298	0.160928	0.154247	0.0792448	0.0684591	0.0408414	0.0322388	0.0224559	0.0199283	0.00725921
	298.2	0.161305	0.154248	0.0801683	0.0684649	0.040947	0.0322442	0.02253	0.0199324	0.00800768
	298.4	0.160456	0.154249	0.0793616	0.0684707	0.0398978	0.0322496	0.0212413	0.0199366	0.00822863
	298.6	0.160236	0.154251	0.0791779	0.0684764	0.0400166	0.032255	0.0212343	0.0199407	0.0094423
	298.8	0.159992	0.154252	0.0800922	0.0684821	0.0408073	0.0322603	0.021569	0.0199449	0.010159
	299	0.158997	0.154254	0.0798354	0.0684878	0.0402863	0.0322656	0.0208297	0.019949	0.0103704
	299.2	0.159174	0.154255	0.0803148	0.0684934	0.0407652	0.0322709	0.0214037	0.019953	0.010625
	299.4	0.159749	0.154256	0.0809924	0.0684989	0.0419163	0.0322762	0.0218619	0.0199571	0.0120087
	299.6	0.159266	0.154258	0.0803075	0.0685045	0.0415185	0.0322814	0.0215067	0.0199611	0.0117107
	299.8	0.158538	0.154259	0.0796489	0.06851	0.0409495	0.0322866	0.0209176	0.0199652	0.0118289
	300	0.158259	0.15426	0.0796629	0.0685155	0.0406911	0.0322918	0.0203694	0.0199692	0.0117423
	300.2	0.159139	0.154261	0.0802479	0.0685209	0.0406251	0.0322969	0.0208641	0.0199731	0.0120604
	300.4	0.158747	0.154263	0.0790954	0.0685263	0.039927	0.0323021	0.0199878	0.0199771	0.012254
	300.6	0.158814	0.154264	0.0795069	0.0685316	0.0396768	0.0323072	0.0207815	0.0199811	0.0119783
	300.8	0.159012	0.154265	0.0796369	0.0685369	0.0398431	0.0323122	0.0206354	0.019985	0.0118085
	301	0.158861	0.154266	0.0791802	0.0685422	0.0395259	0.0323173	0.0203193	0.0199889	0.0111032
	301.2	0.15849	0.154268	0.0790817	0.0685475	0.0391852	0.0323223	0.0196293	0.0199928	0.011452
	301.4	0.159055	0.154269	0.0792896	0.0685527	0.0394863	0.0323273	0.0200487	0.0199967	0.0110953
	301.6	0.15902	0.15427	0.0791617	0.0685579	0.0393751	0.0323322	0.0196339	0.0200005	0.0109869
	301.8	0.158477	0.154271	0.0788863	0.0685631	0.0390596	0.0323372	0.018547	0.0200043	0.0109169
	302	0.159425	0.154272	0.0796096	0.0685682	0.0393591	0.0323421	0.0188574	0.0200082	0.0105494
	302.2	0.158654	0.154273	0.0791445	0.0685732	0.0385135	0.032347	0.0185009	0.020012	0.0106792
	302.4	0.157652	0.154274	0.0782632	0.0685783	0.0377985	0.0323518	0.0173369	0.0200157	0.0110068
	302.6	0.15796	0.154276	0.0791759	0.0685833	0.0383764	0.0323567	0.0183699	0.0200195	0.011174
	302.8	0.158818	0.154277	0.0801169	0.0685883	0.039242	0.0323615	0.0196857	0.0200232	0.0118681
	303	0.15882	0.154278	0.0802351	0.0685932	0.0394068	0.0323662	0.0195996	0.020027	0.012089
	303.2	0.159153	0.154279	0.0811064	0.0685982	0.040035	0.032371	0.0201446	0.0200307	0.0122669
	303.4	0.159671	0.15428	0.0815985	0.068603	0.0406595	0.0323757	0.0210945	0.0200344	0.0125432
	303.6	0.159334	0.154281	0.0817627	0.0686079	0.0404624	0.0323804	0.0211569	0.020038	0.0118653
	303.8	0.159122	0.154282	0.0826614	0.0686127	0.0405426	0.0323851	0.021646	0.0200417	0.0119577
	304	0.159835	0.154283	0.0830284	0.0686175	0.0410226	0.0323898	0.0220972	0.0200453	0.0119383
	304.2	0.159775	0.154284	0.0826412	0.0686223	0.0409516	0.0323944	0.0223758	0.0200489	0.0124311
	304.4	0.158962	0.154285	0.0817979	0.068627	0.0400641	0.032399	0.0215158	0.0200525	0.0123628
	304.6	0.158684	0.154286	0.0811835	0.0686317	0.0400317	0.0324036	0.0217737	0.0200561	0.012427
	304.8	0.158889	0.154287	0.0809065	0.0686363	0.0401001	0.0324082	0.0209974	0.0200597	0.0127661
	305	0.158383	0.154288	0.0803164	0.068641	0.0396579	0.0324127	0.0201018	0.0200632	0.0127953
	305.2	0.158005	0.154289	0.0798257	0.0686456	0.0395323	0.0324172	0.0198411	0.0200668	0.0128165
	305.4	0.158585	0.15429	0.0798724	0.0686501	0.0396313	0.0324217	0.0199329	0.0200703	0.0123713
	305.6	0.157515	0.154291	0.0794047	0.0686547	0.0388492	0.0324262	0.0193624	0.0200738	0.0117129
	305.8	0.157283	0.154292	0.0793327	0.0686592	0.03902	0.0324306	0.0198594	0.0200773	0.0106505
	306	0.157608	0.154293	0.0798652	0.0686637	0.0392432	0.032435	0.0204344	0.0200807	0.0105704
	306.2	0.156484	0.154294	0.079147	0.0686681	0.038778	0.0324394	0.0195758	0.0200842	0.0103078
	306.4	0.156505	0.154295	0.0786672	0.0686725	0.0384998	0.0324438	0.0191183	0.0200876	0.0097054
	306.6	0.157763	0.154296	0.079796	0.068677	0.0392757	0.0324482	0.0201516	0.020091	0.00962972
	306.8	0.157743	0.154296	0.079477	0.0686813	0.0389755	0.0324525	0.0202987	0.0200944	0.00942355
	307	0.15712	0.154297	0.0792342	0.0686857	0.0389678	0.0324568	0.0199113	0.0200978	0.0084168
	307.2	0.157629	0.154298	0.0800749	0.0686899	0.039305	0.0324611	0.0206804	0.0201012	0.00839909
	307.4	0.157995	0.154299	0.0804084	0.0686942	0.0403094	0.0324653	0.0213254	0.0201045	0.00789418
	307.6	0.15672	0.1543	0.079629	0.0686985	0.0391263	0.0324696	0.0206714	0.0201079	0.00732345
	307.8	0.156842	0.154301	0.0797888	0.0687027	0.039714	0.0324738	0.0214931	0.0201112	0.00719954
	308	0.156818	0.154302	0.0794258	0.0687069	0.0394159	0.032478	0.0205092	0.0201145	0.00708481
	308.2	0.156133	0.154302	0.0781261	0.0687111	0.0381478	0.0324822	0.0197817	0.0201178	0.00741565
	308.4	0.156591	0.154303	0.0778235	0.0687152	0.0379379	0.0324863	0.0194888	0.0201211	0.00758193
	308.6	0.156817	0.154304	0.0774701	0.0687193	0.038055	0.0324904	0.0193096	0.0201243	0.00837866
	308.8	0.156886	0.154305	0.0775089	0.0687234	0.0376745	0.0324945	0.0191759	0.0201276	0.00901821
	309	0.157641	0.154306	0.0779187	0.0687275	0.0380883	0.0324986	0.0198263	0.0201308	0.00928552
	309.2	0.158111	0.154306	0.078613	0.0687315	0.0381358	0.0325027	0.0202917	0.020134	0.00985801
	309.4	0.158259	0.154307	0.0788775	0.0687355	0.0377247	0.0325067	0.0202942	0.0201372	0.00988768
	309.6	0.157972	0.154308	0.0788211	0.0687395	0.0374457	0.0325107	0.020273	0.0201404	0.0098044
	309.8	0.158619	0.154309	0.0794922	0.0687434	0.0380379	0.0325148	0.0204195	0.0201435	0.00983713
	310	0.15871	0.154309	0.0792694	0.0687473	0.0374281	0.0325187	0.0199608	0.0201467	0.00972471
	310.2	0.158318	0.15431	0.0782742	0.0687513	0.0373778	0.0325227	0.0192661	0.0201498	0.00956145
	310.4	0.158699	0.154311	0.0789746	0.0687551	0.03756	0.0325266	0.019615	0.0201529	0.00944902
	310.6	0.159352	0.154312	0.0791858	0.068759	0.0376409	0.0325305	0.0199505	0.020156	0.00942522
	310.8	0.158945	0.154312	0.0785162	0.0687628	0.0367747	0.0325344	0.0199702	0.0201591	0.00955199
	311	0.15923	0.154313	0.0793453	0.0687666	0.0377284	0.0325383	0.0200568	0.0201622	0.00939487
	311.2	0.159245	0.154314	0.0795855	0.0687704	0.0376454	0.0325422	0.0203927	0.0201652	0.00936098
	311.4	0.158262	0.154315	0.0790639	0.0687741	0.0380453	0.032546	0.0197285	0.0201683	0.00952475
	311.6	0.157365	0.154315	0.0785667	0.0687779	0.0372011	0.0325498	0.0190368	0.0201713	0.00946679
	311.8	0.15789	0.154316	0.0790147	0.0687815	0.0377423	0.0325536	0.0197575	0.0201743	0.00889208
	312	0.157026	0.154317	0.0781939	0.0687852	0.0366263	0.0325574	0.0191905	0.0201773	0.008954
	312.2	0.157081	0.154317	0.07744	0.0687889	0.0361704	0.0325611	0.0189927	0.0201803	0.00959475
	312.4	0.15749	0.154318	0.0772639	0.0687925	0.0366296	0.0325649	0.0191846	0.0201833	0.00907188
	312.6	0.157206	0.154319	0.0772783	0.0687961	0.0363256	0.0325686	0.0194027	0.0201862	0.00974667
	312.8	0.156621	0.154319	0.0767477	0.0687997	0.0360059	0.0325723	0.0191018	0.0201892	0.00968906
	313	0.157611	0.15432	0.0774526	0.0688032	0.0366452	0.032576	0.020288	0.0201921	0.00942197
	313.2	0.15715	0.15432	0.0772568	0.0688068	0.0361128	0.0325796	0.020041	0.020195	0.00965151
	313.4	0.157135	0.154321	0.0770867	0.0688103	0.0361833	0.0325833	0.0196028	0.0201979	0.00936476
	313.6	0.157182	0.154322	0.0769882	0.0688138	0.0362937	0.0325869	0.0197351	0.0202008	0.0091086
	313.8	0.157337	0.154322	0.0772539	0.0688172	0.0361125	0.0325905	0.0198286	0.0202037	0.00869274
	314	0.157057	0.154323	0.076837	0.0688207	0.0360925	0.0325941	0.0202836	0.0202066	0.00827801
	314.2	0.156648	0.154324	0.0766248	0.0688241	0.0358279	0.0325976	0.0204055	0.0202094	0.00827177
	314.4	0.157182	0.154324	0.0776001	0.0688275	0.0360926	0.0326012	0.0214048	0.0202122	0.00824689
	314.6	0.1576	0.154325	0.0775569	0.0688308	0.0358454	0.0326047	0.021285	0.020215	0.00804985
	314.8	0.156925	0.154325	0.0779172	0.0688342	0.0354839	0.0326082	0.021195	0.0202179	0.00818935
	315	0.157228	0.154326	0.078942	0.0688375	0.0362298	0.0326117	0.021356	0.0202206	0.00742547
	315.2	0.157001	0.154326	0.0787222	0.0688408	0.0360279	0.0326152	0.0212389	0.0202234	0.00812422
	315.4	0.156101	0.154327	0.0782726	0.0688441	0.0356915	0.0326186	0.0207996	0.0202262	0.00845267
	315.6	0.156267	0.154328	0.0785309	0.0688474	0.0357118	0.032622	0.0214471	0.0202289	0.0075949
	315.8	0.156258	0.154328	0.078999	0.0688506	0.0357537	0.0326255	0.0218943	0.0202317	0.00780128
	316	0.155336	0.154329	0.0785565	0.0688538	0.034567	0.0326289	0.021122	0.0202344	0.00822486
	316.2	0.155883	0.154329	0.0786943	0.068857	0.0349034	0.0326322	0.0212304	0.0202371	0.0083256
	316.4	0.156093	0.15433	0.0790629	0.0688602	0.0358321	0.0326356	0.0218569	0.0202398	0.0084067
	316.6	0.156021	0.15433	0.0792293	0.0688634	0.0355565	0.0326389	0.021759	0.0202425	0.00879934
	316.8	0.155988	0.154331	0.0790512	0.0688665	0.0361977	0.0326423	0.022256	0.0202452	0.0085035
	317	0.157419	0.154331	0.0809827	0.0688696	0.0378155	0.0326456	0.0237233	0.0202478	0.00851834
	317.2	0.15706	0.154332	0.0806852	0.0688727	0.0373898	0.0326489	0.0228852	0.0202505	0.0086702
	317.4	0.157304	0.154332	0.0800029	0.0688758	0.037796	0.0326521	0.0227073	0.0202531	0.0086281
	317.6	0.158106	0.154333	0.080611	0.0688788	0.0384629	0.0326554	0.0231353	0.0202557	0.00873523
	317.8	0.157987	0.154333	0.0802866	0.0688819	0.0376087	0.0326586	0.0227574	0.0202584	0.0084417
	318	0.157656	0.154334	0.0793711	0.0688849	0.0370825	0.0326619	0.0222257	0.0202609	0.0079688
	318.2	0.158238	0.154334	0.0793869	0.0688879	0.0371568	0.0326651	0.0223667	0.0202635	0.00814341
	318.4	0.157955	0.154335	0.0791469	0.0688908	0.036963	0.0326683	0.0217582	0.0202661	0.00826712
	318.6	0.15756	0.154335	0.077813	0.0688938	0.0363257	0.0326714	0.020606	0.0202687	0.00835591
	318.8	0.157401	0.154336	0.078298	0.0688967	0.0363159	0.0326746	0.0203187	0.0202712	0.00868403
	319	0.158037	0.154336	0.0789547	0.0688997	0.0366543	0.0326777	0.0199675	0.0202738	0.00848218
	319.2	0.157226	0.154337	0.0782733	0.0689025	0.0357017	0.0326808	0.0191046	0.0202763	0.00947242
	319.4	0.156359	0.154337	0.0779788	0.0689054	0.0350925	0.032684	0.0183924	0.0202788	0.0102104
	319.6	0.156288	0.154338	0.0785176	0.0689083	0.0353976	0.0326871	0.0183859	0.0202813	0.0102947
	319.8	0.155678	0.154338	0.0783519	0.0689111	0.034345	0.0326901	0.0177587	0.0202838	0.0110678
	320	0.155429	0.154338	0.0783296	0.0689139	0.033817	0.0326932	0.0175855	0.0202862	0.0118275
	320.2	0.15515	0.154339	0.07842	0.0689167	0.0342196	0.0326962	0.0179292	0.0202887	0.012251
	320.4	0.155406	0.154339	0.07848	0.0689195	0.0345727	0.0326992	0.0183619	0.0202912	0.0120186
	320.6	0.154969	0.15434	0.0786334	0.0689223	0.0346062	0.0327023	0.0184314	0.0202936	0.0117181
	320.8	0.154973	0.15434	0.0790954	0.068925	0.0353163	0.0327053	0.0194577	0.020296	0.0114083
	321	0.155197	0.154341	0.0790818	0.0689278	0.0349986	0.0327082	0.0196646	0.0202984	0.010788
	321.2	0.154651	0.154341	0.0781661	0.0689305	0.0343171	0.0327112	0.0193067	0.0203009	0.0110804
	321.4	0.155103	0.154341	0.0780354	0.0689332	0.0345058	0.0327141	0.0198712	0.0203032	0.0106655
	321.6	0.155687	0.154342	0.0787882	0.0689358	0.0348961	0.0327171	0.0203914	0.0203056	0.00998554
	321.8	0.155282	0.154342	0.0779519	0.0689385	0.0344807	0.03272	0.0207212	0.020308	0.00950873
	322	0.155344	0.154343	0.0770699	0.0689411	0.0349947	0.0327229	0.0210623	0.0203104	0.0089531
	322.2	0.156135	0.154343	0.0772575	0.0689438	0.0355343	0.0327258	0.0218146	0.0203127	0.00875157
	322.4	0.15564	0.154343	0.0766841	0.0689464	0.0349501	0.0327287	0.0214348	0.0203151	0.00901036
	322.6	0.156043	0.154344	0.0771271	0.0689489	0.0358825	0.0327315	0.0214834	0.0203174	0.00916346
	322.8	0.156601	0.154344	0.0781604	0.0689515	0.035961	0.0327344	0.0216676	0.0203197	0.00899266
	323	0.157117	0.154344	0.0787307	0.0689541	0.03661	0.0327372	0.0211755	0.020322	0.00925466
	323.2	0.156566	0.154345	0.0781694	0.0689566	0.0362633	0.03274	0.0202658	0.0203243	0.00992585
	323.4	0.156781	0.154345	0.0783006	0.0689591	0.0368836	0.0327428	0.0201723	0.0203266	0.0101101
	323.6	0.157467	0.154346	0.0789909	0.0689616	0.0372013	0.0327456	0.0207326	0.0203288	0.00986912
	323.8	0.156878	0.154346	0.0779854	0.0689641	0.0367586	0.0327483	0.0196696	0.0203311	0.0106115
	324	0.157173	0.154346	0.0783539	0.0689666	0.037064	0.0327511	0.0204129	0.0203334	0.0104673
	324.2	0.157313	0.154347	0.0790406	0.068969	0.037607	0.0327538	0.0206864	0.0203356	0.0105015
	324.4	0.157205	0.154347	0.0789216	0.0689715	0.0379784	0.0327566	0.0205758	0.0203378	0.0101425
	324.6	0.156536	0.154347	0.0785636	0.0689739	0.0375361	0.0327593	0.0203436	0.02034	0.0101279
	324.8	0.15718	0.154348	0.0786586	0.0689763	0.0374645	0.032762	0.0207303	0.0203422	0.0104226
	325	0.156919	0.154348	0.0783067	0.0689787	0.0368468	0.0327646	0.0203718	0.0203444	0.0102717
	325.2	0.156595	0.154348	0.0784366	0.0689811	0.0364953	0.0327673	0.0204541	0.0203466	0.0102145
	325.4	0.156876	0.154349	0.0791972	0.0689834	0.0368817	0.03277	0.0213269	0.0203488	0.0100165
	325.6	0.156502	0.154349	0.0790098	0.0689858	0.0367903	0.0327726	0.0215026	0.0203509	0.0102183
	325.8	0.155671	0.154349	0.0781902	0.0689881	0.0362019	0.0327752	0.0216544	0.0203531	0.0098661
	326	0.156029	0.15435	0.0782733	0.0689904	0.0362432	0.0327778	0.0221796	0.0203552	0.00970739
	326.2	0.155963	0.15435	0.0790603	0.0689927	0.0364977	0.0327804	0.0220606	0.0203574	0.0102764
	326.4	0.155052	0.15435	0.0782011	0.068995	0.0353844	0.032783	0.0211201	0.0203595	0.0102385
	326.6	0.155204	0.154351	0.0779536	0.0689973	0.035926	0.0327856	0.0209761	0.0203616	0.0104527
	326.8	0.155686	0.154351	0.0787143	0.0689995	0.0363622	0.0327882	0.0213464	0.0203637	0.0104114
	327	0.155622	0.154351	0.078238	0.0690018	0.0363279	0.0327907	0.0209492	0.0203658	0.0102787
	327.2	0.155329	0.154352	0.0776069	0.069004	0.0359899	0.0327932	0.020611	0.0203679	0.0104306
	327.4	0.155932	0.154352	0.0783435	0.0690062	0.0373704	0.0327957	0.0211903	0.02037	0.0104854
	327.6	0.155746	0.154352	0.0780868	0.0690084	0.036852	0.0327983	0.0210124	0.020372	0.00998753
	327.8	0.155416	0.154352	0.0774318	0.0690106	0.0370791	0.0328007	0.0209612	0.0203741	0.0101938
	328	0.156343	0.154353	0.078836	0.0690127	0.0380392	0.0328032	0.0221531	0.0203761	0.0103548
	328.2	0.15643	0.154353	0.0795034	0.0690149	0.0381468	0.0328057	0.0220847	0.0203782	0.0104359
	328.4	0.156465	0.154353	0.0786479	0.069017	0.0376627	0.0328081	0.0217969	0.0203802	0.0102821
	328.6	0.156639	0.154354	0.078955	0.0690191	0.0375311	0.0328106	0.0217994	0.0203822	0.0105058
	328.8	0.157817	0.154354	0.0797457	0.0690212	0.0381657	0.032813	0.0225052	0.0203842	0.00994599
	329	0.157453	0.154354	0.0796446	0.0690233	0.0379885	0.0328154	0.0228312	0.0203862	0.010062
	329.2	0.15676	0.154354	0.079889	0.0690254	0.0378712	0.0328178	0.0226757	0.0203882	0.0106217
	329.4	0.156932	0.154355	0.0805703	0.0690275	0.0376327	0.0328202	0.0232463	0.0203901	0.0107181
	329.6	0.156502	0.154355	0.0800118	0.0690295	0.036453	0.0328226	0.0229773	0.0203921	0.0108341
	329.8	0.156104	0.154355	0.0795386	0.0690316	0.0361643	0.0328249	0.0225101	0.0203941	0.0107863
	330	0.156524	0.154355	0.0794276	0.0690336	0.036118	0.0328273	0.0223337	0.020396	0.0108419
	330.2	0.156532	0.154356	0.0792363	0.0690356	0.0361237	0.0328296	0.0225179	0.020398	0.0114568
	330.4	0.15618	0.154356	0.0785022	0.0690376	0.035732	0.032832	0.0219392	0.0203999	0.0115114
	330.6	0.156571	0.154356	0.0786541	0.0690396	0.0365713	0.0328343	0.0221325	0.0204018	0.0116704
	330.8	0.157226	0.154356	0.0791084	0.0690416	0.0370317	0.0328366	0.0226032	0.0204037	0.0111732
	331	0.157133	0.154357	0.0787446	0.0690435	0.0369909	0.0328389	0.0221943	0.0204056	0.0111268
	331.2	0.156526	0.154357	0.0780848	0.0690455	0.0369216	0.0328412	0.0212005	0.0204075	0.0112125
	331.4	0.156728	0.154357	0.0778291	0.0690474	0.0373417	0.0328434	0.0214316	0.0204094	0.0105302
	331.6	0.15649	0.154357	0.0775538	0.0690493	0.03689	0.0328457	0.020894	0.0204113	0.0103987
	331.8	0.156612	0.154358	0.0770417	0.0690512	0.0370982	0.0328479	0.0203285	0.0204131	0.0102543
	332	0.157014	0.154358	0.0766582	0.0690531	0.0373633	0.0328502	0.0204468	0.020415	0.00996598
	332.2	0.156716	0.154358	0.0767717	0.069055	0.0374144	0.0328524	0.0200606	0.0204168	0.00987977
	332.4	0.156307	0.154358	0.0763169	0.0690569	0.037228	0.0328546	0.0192049	0.0204187	0.00971312
	332.6	0.15635	0.154358	0.0762001	0.0690587	0.0374007	0.0328568	0.0188	0.0204205	0.00970287
	332.8	0.157156	0.154359	0.0770341	0.0690606	0.0383937	0.032859	0.019825	0.0204223	0.00929224
	333	0.156373	0.154359	0.0765386	0.0690624	0.0379605	0.0328611	0.0193227	0.0204241	0.0098935
	333.2	0.156047	0.154359	0.0762031	0.0690642	0.0372542	0.0328633	0.0188926	0.0204259	0.00992543
	333.4	0.156951	0.154359	0.0772588	0.0690661	0.0371439	0.0328654	0.0194198	0.0204277	0.00999182
	333.6	0.156705	0.15436	0.0769412	0.0690679	0.0368479	0.0328676	0.0183783	0.0204295	0.00989344
	333.8	0.156957	0.15436	0.0760364	0.0690696	0.0363173	0.0328697	0.0179577	0.0204313	0.00976514
	334	0.157949	0.15436	0.0769338	0.0690714	0.0373519	0.0328718	0.0192318	0.0204331	0.0100166
	334.2	0.158634	0.15436	0.0779119	0.0690732	0.0379009	0.0328739	0.0198095	0.0204348	0.0106713
	334.4	0.15835	0.15436	0.0772759	0.0690749	0.0375887	0.032876	0.0195263	0.0204366	0.0105346
	334.6	0.158938	0.154361	0.0780317	0.0690767	0.0382083	0.0328781	0.0200674	0.0204383	0.0104131
	334.8	0.159627	0.154361	0.0786634	0.0690784	0.0385047	0.0328802	0.0203577	0.02044	0.0107934
	335	0.159399	0.154361	0.0785338	0.0690801	0.03838	0.0328822	0.0200945	0.0204418	0.0107639
	335.2	0.160116	0.154361	0.0787035	0.0690818	0.0387554	0.0328843	0.0202014	0.0204435	0.011421
	335.4	0.160819	0.154361	0.0793305	0.0690835	0.0392709	0.0328863	0.0206971	0.0204452	0.0111328
	335.6	0.161015	0.154362	0.0788231	0.0690852	0.039631	0.0328884	0.0204902	0.0204469	0.0113507
	335.8	0.160782	0.154362	0.0784615	0.0690869	0.0399726	0.0328904	0.0204877	0.0204486	0.0112258
	336	0.161121	0.154362	0.0787154	0.0690885	0.0407427	0.0328924	0.0215063	0.0204503	0.0107545
	336.2	0.160249	0.154362	0.0785162	0.0690902	0.0400797	0.0328944	0.021193	0.020452	0.0107068
	336.4	0.160219	0.154362	0.0783517	0.0690918	0.0401273	0.0328964	0.0214013	0.0204536	0.0107443
	336.6	0.16036	0.154363	0.0785088	0.0690935	0.0407837	0.0328983	0.0221812	0.0204553	0.011175
	336.8	0.159962	0.154363	0.0783467	0.0690951	0.0403618	0.0329003	0.0224461	0.0204569	0.0106768
	337	0.159346	0.154363	0.0773024	0.0690967	0.0397463	0.0329023	0.0217284	0.0204586	0.0111248
	337.2	0.159621	0.154363	0.0779855	0.0690983	0.0397291	0.0329042	0.0221276	0.0204602	0.0114317
	337.4	0.160723	0.154363	0.0790448	0.0690999	0.0397011	0.0329062	0.0223168	0.0204619	0.0116805
	337.6	0.160255	0.154363	0.0780147	0.0691014	0.0391578	0.0329081	0.0219924	0.0204635	0.0116785
	337.8	0.160137	0.154364	0.0778105	0.069103	0.0393171	0.03291	0.0224647	0.0204651	0.0118164
	338	0.160543	0.154364	0.0786501	0.0691046	0.0398584	0.0329119	0.0228954	0.0204667	0.0122199
	338.2	0.159959	0.154364	0.0782717	0.0691061	0.038872	0.0329138	0.0222702	0.0204683	0.0134761
	338.4	0.15933	0.154364	0.0782837	0.0691076	0.0390364	0.0329157	0.0221555	0.0204699	0.0133553
	338.6	0.160074	0.154364	0.0792072	0.0691091	0.0395477	0.0329176	0.0223103	0.0204715	0.0132481
	338.8	0.159536	0.154364	0.0786721	0.0691107	0.0392358	0.0329194	0.0217996	0.020473	0.0134413
	339	0.159143	0.154365	0.0782151	0.0691122	0.039711	0.0329213	0.0211001	0.0204746	0.0133431
	339.2	0.159887	0.154365	0.078926	0.0691137	0.0401067	0.0329231	0.0211433	0.0204762	0.013502
	339.4	0.159518	0.154365	0.078779	0.0691152	0.0399449	0.032925	0.0207924	0.0204777	0.0136233
	339.6	0.158728	0.154365	0.0783515	0.0691166	0.0402923	0.0329268	0.0198562	0.0204793	0.0140705
	339.8	0.158095	0.154365	0.0785459	0.0691181	0.0398727	0.0329286	0.0199522	0.0204808	0.0132434
	340	0.158246	0.154365	0.0787807	0.0691195	0.0397415	0.0329304	0.0207068	0.0204823	0.0125302
	340.2	0.15755	0.154365	0.0786093	0.069121	0.0396039	0.0329322	0.0203131	0.0204839	0.0127453
	340.4	0.157748	0.154366	0.0793211	0.0691224	0.0402551	0.032934	0.0204926	0.0204854	0.0127555
	340.6	0.157918	0.154366	0.0796978	0.0691239	0.0404644	0.0329358	0.0210117	0.0204869	0.0126135
	340.8	0.157484	0.154366	0.0798115	0.0691253	0.040244	0.0329376	0.0206747	0.0204884	0.0128343
	341	0.157899	0.154366	0.0806905	0.0691267	0.0405579	0.0329393	0.0211029	0.0204899	0.0121948
	341.2	0.159622	0.154366	0.0823042	0.0691281	0.0413127	0.0329411	0.0226855	0.0204914	0.0120248
	341.4	0.159727	0.154366	0.0822501	0.0691295	0.0411715	0.0329428	0.0223927	0.0204928	0.0123085
	341.6	0.159305	0.154366	0.0816611	0.0691308	0.0412481	0.0329445	0.0219252	0.0204943	0.0118107
	341.8	0.159455	0.154367	0.0821836	0.0691322	0.041655	0.0329463	0.0220651	0.0204958	0.0113856
	342	0.16037	0.154367	0.0829853	0.0691336	0.0419038	0.032948	0.0220083	0.0204973	0.0112438
	342.2	0.159955	0.154367	0.0826597	0.0691349	0.0416444	0.0329497	0.0215883	0.0204987	0.0106682
	342.4	0.16049	0.154367	0.082947	0.0691363	0.0423687	0.0329514	0.0219423	0.0205002	0.00918569
	342.6	0.160564	0.154367	0.0828715	0.0691376	0.0421758	0.0329531	0.0217802	0.0205016	0.00886969
	342.8	0.159141	0.154367	0.0813168	0.0691389	0.0410657	0.0329547	0.0205848	0.020503	0.0082151
	343	0.159301	0.154367	0.0805406	0.0691403	0.0410761	0.0329564	0.0206732	0.0205044	0.00864853
	343.2	0.159883	0.154368	0.0811328	0.0691416	0.0410591	0.0329581	0.020988	0.0205059	0.00924417
	343.4	0.15889	0.154368	0.0803204	0.0691429	0.0401309	0.0329597	0.0203256	0.0205073	0.00954489
	343.6	0.158412	0.154368	0.0796747	0.0691442	0.0397916	0.0329614	0.0200129	0.0205087	0.00939255
	343.8	0.158467	0.154368	0.0798802	0.0691454	0.0396483	0.032963	0.0204576	0.0205101	0.0089786
	344	0.158154	0.154368	0.079719	0.0691467	0.0393624	0.0329646	0.0204559	0.0205115	0.009148
	344.2	0.157539	0.154368	0.0793305	0.069148	0.0392365	0.0329663	0.0202964	0.0205128	0.0092284
	344.4	0.157893	0.154368	0.0803954	0.0691492	0.0398902	0.0329679	0.0206669	0.0205142	0.0100965
	344.6	0.158358	0.154368	0.0810025	0.0691505	0.0398121	0.0329695	0.0211224	0.0205156	0.010489
	344.8	0.157668	0.154368	0.080129	0.0691517	0.0390727	0.0329711	0.0210526	0.020517	0.0111054
	345	0.158367	0.154369	0.0802395	0.069153	0.0395472	0.0329726	0.0209564	0.0205183	0.0108647
	345.2	0.158608	0.154369	0.0802903	0.0691542	0.0397672	0.0329742	0.0210023	0.0205197	0.0117314
	345.4	0.157774	0.154369	0.0790665	0.0691554	0.0394555	0.0329758	0.0201764	0.020521	0.0120311
	345.6	0.157932	0.154369	0.0790521	0.0691566	0.0399565	0.0329774	0.0201492	0.0205224	0.0118142
	345.8	0.1581	0.154369	0.0793745	0.0691578	0.0404791	0.0329789	0.0203641	0.0205237	0.0118434
	346	0.158543	0.154369	0.0796971	0.069159	0.0406777	0.0329805	0.0206645	0.020525	0.0116907
	346.2	0.15816	0.154369	0.0795675	0.0691602	0.0406556	0.032982	0.0203086	0.0205263	0.0118822
	346.4	0.158392	0.154369	0.079886	0.0691614	0.0411161	0.0329835	0.0211438	0.0205276	0.0116454
	346.6	0.158768	0.154369	0.0797698	0.0691625	0.0410791	0.032985	0.0212465	0.020529	0.0113234
	346.8	0.158721	0.15437	0.0790324	0.0691637	0.0408191	0.0329866	0.0214507	0.0205302	0.0112572
	347	0.159498	0.15437	0.0789878	0.0691648	0.0412547	0.032988	0.0223154	0.0205315	0.0115653
	347.2	0.160086	0.15437	0.0792634	0.069166	0.0411048	0.0329895	0.0223884	0.0205328	0.0113178
	347.4	0.1596	0.15437	0.0785473	0.0691671	0.0404543	0.032991	0.0219289	0.0205341	0.0109137
	347.6	0.159755	0.15437	0.0791399	0.0691683	0.0410022	0.0329925	0.022218	0.0205354	0.010783
	347.8	0.159934	0.15437	0.079697	0.0691694	0.0411521	0.032994	0.0226729	0.0205367	0.00988042
	348	0.160301	0.15437	0.0798389	0.0691705	0.0411022	0.0329955	0.0229871	0.0205379	0.00976771
	348.2	0.160447	0.15437	0.080575	0.0691716	0.0414988	0.0329969	0.0232871	0.0205392	0.00986845
	348.4	0.161792	0.15437	0.0824332	0.0691727	0.0425191	0.0329984	0.0241048	0.0205404	0.010277
	348.6	0.162309	0.15437	0.0822199	0.0691738	0.0420621	0.0329998	0.0243373	0.0205417	0.0105543
	348.8	0.161542	0.154371	0.0809518	0.0691749	0.0415087	0.0330012	0.0232701	0.0205429	0.0109411
	349	0.162483	0.154371	0.0817764	0.069176	0.0424888	0.0330027	0.0235551	0.0205441	0.0109634
	349.2	0.162182	0.154371	0.0820101	0.0691771	0.0427493	0.0330041	0.0240369	0.0205454	0.0112809
	349.4	0.161215	0.154371	0.0811413	0.0691781	0.0421464	0.0330055	0.0231846	0.0205466	0.0109809
	349.6	0.161024	0.154371	0.0810088	0.0691792	0.0420637	0.0330069	0.0228281	0.0205478	0.010921
	349.8	0.161078	0.154371	0.0815375	0.0691802	0.0421423	0.0330083	0.0232662	0.020549	0.0112884
	350	0.159888	0.154371	0.0807015	0.0691813	0.0412043	0.0330097	0.0225256	0.0205502	0.0110143
	350.2	0.159251	0.154371	0.0801219	0.0691823	0.0409479	0.0330111	0.0222227	0.0205514	0.0109342
	350.4	0.160124	0.154371	0.0807872	0.0691834	0.0421511	0.0330124	0.0234004	0.0205526	0.0105593
	350.6	0.160325	0.154371	0.0808534	0.0691844	0.0422009	0.0330138	0.0232711	0.0205538	0.0106021
	350.8	0.159239	0.154371	0.0798733	0.0691854	0.0415764	0.0330152	0.0228949	0.020555	0.010429
	351	0.159383	0.154372	0.0797437	0.0691864	0.0417524	0.0330165	0.0228925	0.0205561	0.0104497
	351.2	0.159043	0.154372	0.0796118	0.0691874	0.0416549	0.0330179	0.0223643	0.0205573	0.010267
	351.4	0.158074	0.154372	0.0790722	0.0691884	0.041346	0.0330192	0.0220319	0.0205585	0.010033
	351.6	0.158595	0.154372	0.0798668	0.0691894	0.0421361	0.0330205	0.0232309	0.0205596	0.0100502
	351.8	0.159153	0.154372	0.080774	0.0691904	0.0426877	0.0330219	0.0240984	0.0205608	0.00995462
	352	0.159387	0.154372	0.0807483	0.0691914	0.0427943	0.0330232	0.0244418	0.0205619	0.00989224
	352.2	0.159626	0.154372	0.0813778	0.0691923	0.0433662	0.0330245	0.0252553	0.0205631	0.0103191
	352.4	0.160317	0.154372	0.0824367	0.0691933	0.044033	0.0330258	0.0259973	0.0205642	0.0108649
	352.6	0.159983	0.154372	0.0812468	0.0691942	0.0428319	0.0330271	0.0255302	0.0205654	0.0106194
	352.8	0.159287	0.154372	0.0807605	0.0691952	0.0423715	0.0330284	0.0250076	0.0205665	0.010859
	353	0.15995	0.154372	0.0817386	0.0691961	0.0429551	0.0330297	0.025724	0.0205676	0.0109459
	353.2	0.159058	0.154372	0.0809576	0.0691971	0.0424024	0.033031	0.0252563	0.0205687	0.0106005
	353.4	0.158069	0.154372	0.0794732	0.069198	0.0409817	0.0330322	0.024119	0.0205698	0.010126
	353.6	0.158225	0.154373	0.0798434	0.069199	0.0412352	0.0330335	0.0244595	0.0205709	0.0101554
	353.8	0.157378	0.154373	0.0788689	0.0691999	0.0395762	0.0330347	0.0239337	0.020572	0.00955229
	354	0.156626	0.154373	0.077226	0.0692008	0.0384355	0.033036	0.0230168	0.0205731	0.00906976
	354.2	0.157258	0.154373	0.0782468	0.0692017	0.038773	0.0330372	0.0233754	0.0205742	0.00942727
	354.4	0.157265	0.154373	0.0784735	0.0692026	0.038588	0.0330385	0.0229249	0.0205753	0.00863939
	354.6	0.156453	0.154373	0.0770282	0.0692035	0.0372872	0.0330397	0.0216077	0.0205764	0.00828148
	354.8	0.155899	0.154373	0.0766504	0.0692044	0.0372698	0.0330409	0.020721	0.0205774	0.00853441
	355	0.156348	0.154373	0.0770898	0.0692053	0.0369439	0.0330421	0.0201369	0.0205785	0.00835672
	355.2	0.156118	0.154373	0.0766079	0.0692062	0.0363579	0.0330434	0.0198091	0.0205796	0.0085138
	355.4	0.15604	0.154373	0.0767607	0.069207	0.0364959	0.0330446	0.020183	0.0205806	0.0092788
	355.6	0.156904	0.154373	0.0776567	0.0692079	0.0369011	0.0330458	0.0209747	0.0205817	0.00942052
	355.8	0.157017	0.154373	0.0778183	0.0692088	0.036779	0.033047	0.0208943	0.0205827	0.00977974
	356	0.15694	0.154373	0.0777696	0.0692096	0.0367326	0.0330481	0.0204132	0.0205838	0.0098967
	356.2	0.157579	0.154373	0.078563	0.0692105	0.0374387	0.0330493	0.0205544	0.0205848	0.0100729
	356.4	0.157306	0.154373	0.0784533	0.0692113	0.0371674	0.0330505	0.0202673	0.0205858	0.0100928
	356.6	0.156925	0.154374	0.0781615	0.0692122	0.0368778	0.0330517	0.019716	0.0205869	0.0104989
	356.8	0.15669	0.154374	0.0788869	0.069213	0.0374085	0.0330528	0.0198882	0.0205879	0.0105841
	357	0.157481	0.154374	0.0798003	0.0692138	0.0380535	0.033054	0.0208038	0.0205889	0.0100712
	357.2	0.157401	0.154374	0.0795881	0.0692147	0.0380468	0.0330551	0.0209883	0.0205899	0.0102386
	357.4	0.156979	0.154374	0.0793135	0.0692155	0.037478	0.0330563	0.0207883	0.0205909	0.00986839
	357.6	0.157451	0.154374	0.0799775	0.0692163	0.0377076	0.0330574	0.021411	0.0205919	0.00978451
	357.8	0.157206	0.154374	0.0795858	0.0692171	0.0371491	0.0330586	0.02103	0.0205929	0.00970906
	358	0.15726	0.154374	0.079617	0.0692179	0.037409	0.0330597	0.0208211	0.0205939	0.00960664
	358.2	0.157888	0.154374	0.0801961	0.0692187	0.0378303	0.0330608	0.0213393	0.0205949	0.00895724
	358.4	0.157654	0.154374	0.0795556	0.0692195	0.0375443	0.0330619	0.0210528	0.0205959	0.00839351
	358.6	0.156869	0.154374	0.0785683	0.0692203	0.0370373	0.033063	0.0202627	0.0205969	0.00823995
	358.8	0.157016	0.154374	0.0791187	0.0692211	0.0376145	0.0330641	0.0210298	0.0205979	0.0083296
	359	0.156955	0.154374	0.0793643	0.0692218	0.0373948	0.0330652	0.0210259	0.0205988	0.00861157
	359.2	0.156295	0.154374	0.0785604	0.0692226	0.0370661	0.0330663	0.0206767	0.0205998	0.00927127
	359.4	0.156093	0.154374	0.0783468	0.0692234	0.0374351	0.0330674	0.0210405	0.0206008	0.00930451
	359.6	0.156153	0.154374	0.0789837	0.0692241	0.0380654	0.0330685	0.021348	0.0206017	0.0100917
	359.8	0.155387	0.154374	0.0780473	0.0692249	0.0379564	0.0330696	0.020391	0.0206027	0.0104208
	360	0.155166	0.154375	0.0773909	0.0692256	0.0378135	0.0330706	0.0199358	0.0206036	0.00979783
	360.2	0.155521	0.154375	0.0777698	0.0692264	0.0381688	0.0330717	0.0201673	0.0206045	0.00945832
	360.4	0.154547	0.154375	0.076953	0.0692271	0.0372013	0.0330727	0.0192843	0.0206055	0.00902264
	360.6	0.153892	0.154375	0.07682	0.0692278	0.0369128	0.0330738	0.0190545	0.0206064	0.00866313
	360.8	0.154665	0.154375	0.0778923	0.0692286	0.0371538	0.0330748	0.0199963	0.0206073	0.00834083
	361	0.155138	0.154375	0.0778507	0.0692293	0.0370816	0.0330759	0.0201563	0.0206083	0.00827256
	361.2	0.154741	0.154375	0.0770796	0.06923	0.0361617	0.0330769	0.019568	0.0206092	0.00859831
	361.4	0.155427	0.154375	0.0771297	0.0692307	0.036313	0.033078	0.0199944	0.0206101	0.00881664
	361.6	0.155827	0.154375	0.0772037	0.0692315	0.0367549	0.033079	0.020303	0.020611	0.00906468
	361.8	0.155579	0.154375	0.0761914	0.0692322	0.0357731	0.03308	0.0193661	0.0206119	0.00844278
	362	0.156149	0.154375	0.075766	0.0692329	0.0355125	0.033081	0.0193419	0.0206128	0.00838021
	362.2	0.156838	0.154375	0.0761527	0.0692336	0.0360348	0.033082	0.0198362	0.0206137	0.00772949
	362.4	0.156324	0.154375	0.0757735	0.0692343	0.0349506	0.033083	0.0191629	0.0206146	0.00774992
	362.6	0.15615	0.154375	0.0756953	0.069235	0.0348128	0.033084	0.0190996	0.0206155	0.00776001
	362.8	0.156799	0.154375	0.0767548	0.0692356	0.0357868	0.033085	0.0196491	0.0206164	0.00837269
	363	0.155994	0.154375	0.0763512	0.0692363	0.0349775	0.033086	0.0187821	0.0206173	0.00858198
	363.2	0.156208	0.154375	0.0762435	0.069237	0.0354158	0.033087	0.0192425	0.0206181	0.00910103
	363.4	0.156121	0.154375	0.076993	0.0692377	0.0364569	0.0330879	0.0199606	0.020619	0.0094726
	363.6	0.156091	0.154375	0.0774106	0.0692383	0.0364016	0.0330889	0.0200157	0.0206199	0.00960646
	363.8	0.15583	0.154375	0.0761771	0.069239	0.0362068	0.0330899	0.0199356	0.0206208	0.0088253
	364	0.156343	0.154375	0.0768773	0.0692396	0.0369825	0.0330908	0.0206587	0.0206216	0.00850221
	364.2	0.156247	0.154375	0.0778297	0.0692403	0.0370871	0.0330918	0.021121	0.0206225	0.00784011
	364.4	0.156161	0.154376	0.0774267	0.0692409	0.0365874	0.0330928	0.0212254	0.0206233	0.00760448
	364.6	0.156292	0.154376	0.078532	0.0692416	0.0373898	0.0330937	0.0218478	0.0206242	0.00760347
	364.8	0.157207	0.154376	0.0796272	0.0692422	0.037582	0.0330947	0.0228218	0.020625	0.00750897
	365	0.157392	0.154376	0.0787988	0.0692429	0.0374204	0.0330956	0.0225012	0.0206259	0.00744256
	365.2	0.15715	0.154376	0.0787097	0.0692435	0.0375916	0.0330965	0.0224322	0.0206267	0.00764645
	365.4	0.15815	0.154376	0.0793963	0.0692441	0.0382165	0.0330974	0.0230684	0.0206275	0.00767856
	365.6	0.157475	0.154376	0.0784774	0.0692447	0.0373589	0.0330984	0.0221271	0.0206283	0.00760093
	365.8	0.15701	0.154376	0.0778627	0.0692454	0.0365814	0.0330993	0.0213648	0.0206292	0.00772811
	366	0.157588	0.154376	0.0780649	0.069246	0.0367227	0.0331002	0.0214038	0.02063	0.00809643
	366.2	0.157855	0.154376	0.0780553	0.0692466	0.0370024	0.0331011	0.0217456	0.0206308	0.00829551
	366.4	0.156991	0.154376	0.0773902	0.0692472	0.036034	0.033102	0.0206445	0.0206316	0.00946252
	366.6	0.157158	0.154376	0.0774052	0.0692478	0.0361463	0.0331029	0.0205561	0.0206324	0.00964109
	366.8	0.156962	0.154376	0.0773272	0.0692484	0.0358994	0.0331038	0.0203797	0.0206332	0.0100393
	367	0.156242	0.154376	0.0767264	0.069249	0.0354611	0.0331047	0.020076	0.020634	0.0108298
	367.2	0.156693	0.154376	0.0772131	0.0692496	0.0359549	0.0331056	0.0204172	0.0206348	0.0114235
	367.4	0.157498	0.154376	0.0780099	0.0692502	0.0364516	0.0331065	0.0209487	0.0206356	0.0114933
	367.6	0.157457	0.154376	0.0779197	0.0692508	0.0364989	0.0331073	0.0210025	0.0206364	0.0120109
	367.8	0.157477	0.154376	0.0779401	0.0692514	0.037061	0.0331082	0.0216842	0.0206372	0.0119818
	368	0.157683	0.154376	0.07894	0.0692519	0.0376304	0.0331091	0.0222936	0.020638	0.0122951
	368.2	0.157223	0.154376	0.078908	0.0692525	0.0373301	0.0331099	0.0224041	0.0206388	0.0113654
	368.4	0.156917	0.154376	0.0786264	0.0692531	0.0368651	0.0331108	0.0222223	0.0206395	0.0111498
	368.6	0.156997	0.154376	0.0792766	0.0692536	0.0371458	0.0331116	0.0227376	0.0206403	0.0101745
	368.8	0.157063	0.154376	0.0797381	0.0692542	0.0374661	0.0331125	0.0233781	0.0206411	0.00960718
	369	0.156515	0.154376	0.0792581	0.0692548	0.0376426	0.0331133	0.0226499	0.0206418	0.00939328
	369.2	0.15625	0.154376	0.0794868	0.0692553	0.037958	0.0331142	0.0228491	0.0206426	0.00857224
	369.4	0.156376	0.154376	0.0805036	0.0692558	0.0385935	0.033115	0.0233091	0.0206433	0.00881412
	369.6	0.155791	0.154376	0.07903	0.0692564	0.0375906	0.0331158	0.0222192	0.0206441	0.00880836
	369.8	0.155774	0.154376	0.078477	0.0692569	0.037254	0.0331166	0.0225457	0.0206448	0.00834416
	370	0.156394	0.154377	0.0786099	0.0692575	0.0378974	0.0331175	0.0225274	0.0206456	0.00868083
	370.2	0.155861	0.154377	0.0776994	0.069258	0.0372128	0.0331183	0.0222706	0.0206463	0.00883215
	370.4	0.154479	0.154377	0.076261	0.0692586	0.0359396	0.0331191	0.0209822	0.0206471	0.0087686
	370.6	0.155411	0.154377	0.0770604	0.0692591	0.0369758	0.0331199	0.021857	0.0206478	0.00852062
	370.8	0.155318	0.154377	0.077319	0.0692596	0.0370976	0.0331207	0.0215026	0.0206485	0.00868052
	371	0.155312	0.154377	0.0768202	0.0692601	0.0369735	0.0331215	0.0213138	0.0206493	0.00918184
	371.2	0.157051	0.154377	0.078155	0.0692606	0.0383351	0.0331223	0.0222664	0.02065	0.00968949
	371.4	0.158002	0.154377	0.0790069	0.0692612	0.0392874	0.0331231	0.0225922	0.0206507	0.00985651
	371.6	0.157215	0.154377	0.0777202	0.0692617	0.0384824	0.0331239	0.0216032	0.0206514	0.0102071
	371.8	0.157746	0.154377	0.0780828	0.0692622	0.0391108	0.0331247	0.0218364	0.0206521	0.0102212
	372	0.157729	0.154377	0.0782105	0.0692627	0.0388925	0.0331255	0.0212644	0.0206528	0.010668
	372.2	0.157483	0.154377	0.076955	0.0692632	0.0380166	0.0331262	0.0207278	0.0206535	0.00986684
	372.4	0.15787	0.154377	0.0773003	0.0692637	0.0379546	0.033127	0.0210497	0.0206542	0.0106021
	372.6	0.158584	0.154377	0.0779792	0.0692642	0.0385208	0.0331278	0.0216664	0.0206549	0.0104319
	372.8	0.158699	0.154377	0.0774664	0.0692647	0.0384706	0.0331285	0.0214936	0.0206556	0.0102821
	373	0.158673	0.154377	0.0775494	0.0692652	0.0387455	0.0331293	0.0215919	0.0206563	0.0107477
	373.2	0.159	0.154377	0.0781266	0.0692656	0.0392156	0.03313	0.022267	0.020657	0.0108868
	373.4	0.159319	0.154377	0.0784528	0.0692661	0.0388584	0.0331308	0.022457	0.0206577	0.0112598
	373.6	0.158661	0.154377	0.0767147	0.0692666	0.0374458	0.0331315	0.0212496	0.0206584	0.0112195
	373.8	0.158176	0.154377	0.0773143	0.0692671	0.0375926	0.0331323	0.0215222	0.0206591	0.0113948
	374	0.158145	0.154377	0.0771973	0.0692675	0.0373937	0.033133	0.021424	0.0206597	0.0117129
	374.2	0.157273	0.154377	0.0758689	0.069268	0.0365507	0.0331338	0.0209808	0.0206604	0.0108593
	374.4	0.157085	0.154377	0.0762202	0.0692685	0.0377467	0.0331345	0.0213181	0.0206611	0.0104909
	374.6	0.15742	0.154377	0.0773201	0.0692689	0.0383145	0.0331352	0.0217789	0.0206617	0.00963232
	374.8	0.157251	0.154377	0.0770444	0.0692694	0.0376472	0.0331359	0.0213879	0.0206624	0.00950653
	375	0.157644	0.154377	0.0772092	0.0692699	0.0383451	0.0331367	0.0217693	0.0206631	0.00951653
	375.2	0.158241	0.154377	0.0782154	0.0692703	0.0391349	0.0331374	0.0224026	0.0206637	0.0092066
	375.4	0.157664	0.154377	0.0776107	0.0692708	0.0389008	0.0331381	0.0215877	0.0206644	0.00927778
	375.6	0.157356	0.154377	0.0764438	0.0692712	0.0385648	0.0331388	0.0208203	0.020665	0.0093178
	375.8	0.158021	0.154377	0.0774048	0.0692717	0.0390523	0.0331395	0.021372	0.0206657	0.00911561
	376	0.158304	0.154377	0.0774543	0.0692721	0.0385797	0.0331402	0.0214062	0.0206663	0.00946535
	376.2	0.158063	0.154377	0.0770299	0.0692725	0.0385623	0.0331409	0.021291	0.020667	0.0096848
	376.4	0.158517	0.154377	0.0779024	0.069273	0.0388558	0.0331416	0.0219369	0.0206676	0.00964585
	376.6	0.158526	0.154377	0.0777772	0.0692734	0.0388527	0.0331423	0.0221284	0.0206682	0.00942475
	376.8	0.158172	0.154377	0.0770046	0.0692738	0.0385701	0.033143	0.0216973	0.0206689	0.00974941
	377	0.157463	0.154377	0.0773818	0.0692743	0.0380931	0.0331437	0.0214507	0.0206695	0.0101377
	377.2	0.157219	0.154377	0.0773064	0.0692747	0.0377163	0.0331443	0.0212204	0.0206701	0.0102951
	377.4	0.156185	0.154377	0.0764189	0.0692751	0.0368583	0.033145	0.0202122	0.0206708	0.0103599
	377.6	0.155249	0.154377	0.0758526	0.0692755	0.0363465	0.0331457	0.0194549	0.0206714	0.0106734
	377.8	0.156004	0.154377	0.0770054	0.069276	0.0373963	0.0331464	0.0202911	0.020672	0.0107852
	378	0.155862	0.154378	0.0764735	0.0692764	0.0372406	0.033147	0.019923	0.0206726	0.0107279
	378.2	0.155055	0.154378	0.0754727	0.0692768	0.0373643	0.0331477	0.0192995	0.0206732	0.0100821
	378.4	0.155791	0.154378	0.0765348	0.0692772	0.0380958	0.0331483	0.0203609	0.0206738	0.0102185
	378.6	0.155778	0.154378	0.0767397	0.0692776	0.0375527	0.033149	0.0196088	0.0206744	0.0106831
	378.8	0.156204	0.154378	0.0763455	0.069278	0.0374939	0.0331497	0.0195706	0.020675	0.0107924
	379	0.156313	0.154378	0.0765676	0.0692784	0.0382609	0.0331503	0.0199513	0.0206756	0.0111508
	379.2	0.156406	0.154378	0.0770813	0.0692788	0.0388285	0.0331509	0.0204638	0.0206762	0.0114221
	379.4	0.156068	0.154378	0.0761933	0.0692792	0.0384923	0.0331516	0.0199872	0.0206768	0.0117555
	379.6	0.156298	0.154378	0.0761443	0.0692796	0.0385636	0.0331522	0.0202193	0.0206774	0.0110917
	379.8	0.156896	0.154378	0.0779064	0.06928	0.0390313	0.0331529	0.0207408	0.020678	0.0110774
	380	0.156107	0.154378	0.0770314	0.0692804	0.0378289	0.0331535	0.0200538	0.0206786	0.0110064
	380.2	0.156017	0.154378	0.0769459	0.0692808	0.0375854	0.0331541	0.0201403	0.0206792	0.0108171
	380.4	0.156389	0.154378	0.0778125	0.0692811	0.038012	0.0331547	0.0209083	0.0206798	0.0105141
	380.6	0.156049	0.154378	0.0773719	0.0692815	0.0369445	0.0331554	0.0204943	0.0206803	0.0103188
	380.8	0.155554	0.154378	0.076575	0.0692819	0.036196	0.033156	0.0196334	0.0206809	0.0101961
	381	0.155483	0.154378	0.0773678	0.0692823	0.0358499	0.0331566	0.0194012	0.0206815	0.0103018
	381.2	0.155732	0.154378	0.0772762	0.0692826	0.035922	0.0331572	0.0196781	0.020682	0.0105428
	381.4	0.155548	0.154378	0.0763207	0.069283	0.0352102	0.0331578	0.0194712	0.0206826	0.0106274
	381.6	0.155921	0.154378	0.0765985	0.0692834	0.0356754	0.0331584	0.01975	0.0206832	0.0113731
	381.8	0.156236	0.154378	0.0770961	0.0692837	0.0365134	0.033159	0.0201927	0.0206837	0.0112226
	382	0.155146	0.154378	0.0759511	0.0692841	0.0356791	0.0331596	0.0199717	0.0206843	0.0116268
	382.2	0.154806	0.154378	0.0754014	0.0692845	0.0356736	0.0331602	0.0195012	0.0206849	0.0123947
	382.4	0.155637	0.154378	0.0764663	0.0692848	0.0360634	0.0331608	0.0197724	0.0206854	0.0127312
	382.6	0.155774	0.154378	0.0760477	0.0692852	0.0362373	0.0331614	0.019292	0.020686	0.0134128
	382.8	0.15526	0.154378	0.0756299	0.0692855	0.0366419	0.033162	0.0195618	0.0206865	0.0133969
	383	0.155555	0.154378	0.0763059	0.0692859	0.0374175	0.0331626	0.0201908	0.020687	0.0129268
	383.2	0.156275	0.154378	0.0768142	0.0692862	0.0380216	0.0331632	0.0211354	0.0206876	0.0123478
	383.4	0.155359	0.154378	0.0756998	0.0692866	0.0376502	0.0331637	0.0198264	0.0206881	0.0125024
	383.6	0.155368	0.154378	0.0762816	0.0692869	0.0382087	0.0331643	0.0199381	0.0206887	0.0123642
	383.8	0.15586	0.154378	0.0767395	0.0692873	0.0381463	0.0331649	0.0204348	0.0206892	0.0124293
	384	0.155768	0.154378	0.0762831	0.0692876	0.0377848	0.0331654	0.0206544	0.0206897	0.012284
	384.2	0.156353	0.154378	0.0775634	0.0692879	0.0388998	0.033166	0.0213753	0.0206903	0.0122914
	384.4	0.157301	0.154378	0.0785785	0.0692883	0.0393791	0.0331666	0.0220793	0.0206908	0.0118168
	384.6	0.156932	0.154378	0.0784711	0.0692886	0.0387835	0.0331671	0.0215556	0.0206913	0.0112026
	384.8	0.157585	0.154378	0.0791747	0.0692889	0.0396565	0.0331677	0.0218517	0.0206918	0.0110683
	385	0.158612	0.154378	0.0806384	0.0692893	0.0405042	0.0331682	0.0226071	0.0206924	0.0110078
	385.2	0.15923	0.154378	0.080867	0.0692896	0.0407602	0.0331688	0.0233443	0.0206929	0.011781
	385.4	0.159322	0.154378	0.0802835	0.0692899	0.0412728	0.0331693	0.0229451	0.0206934	0.011231
	385.6	0.159597	0.154378	0.0809186	0.0692902	0.0418007	0.0331699	0.0237245	0.0206939	0.0110436
	385.8	0.159979	0.154378	0.0816464	0.0692906	0.0421525	0.0331704	0.0245152	0.0206944	0.0108176
	386	0.158982	0.154378	0.0807955	0.0692909	0.0413913	0.033171	0.0239714	0.0206949	0.0112848
	386.2	0.158606	0.154378	0.080824	0.0692912	0.0414055	0.0331715	0.0235285	0.0206954	0.0113753
	386.4	0.159162	0.154378	0.0815528	0.0692915	0.0419759	0.033172	0.0241796	0.0206959	0.0111898
	386.6	0.158144	0.154378	0.0808776	0.0692918	0.0414945	0.0331726	0.0239305	0.0206964	0.0111771
	386.8	0.157995	0.154378	0.0809383	0.0692921	0.0417035	0.0331731	0.0240407	0.0206969	0.0103129
	387	0.159571	0.154378	0.0819144	0.0692924	0.0423668	0.0331736	0.0249484	0.0206974	0.00974839
	387.2	0.159178	0.154378	0.0811341	0.0692927	0.0418966	0.0331741	0.0246512	0.0206979	0.0102752
	387.4	0.157835	0.154378	0.0790645	0.069293	0.0407984	0.0331747	0.0232086	0.0206984	0.010044
	387.6	0.159038	0.154378	0.0793891	0.0692933	0.0411399	0.0331752	0.0242489	0.0206989	0.0104639
	387.8	0.158695	0.154378	0.0785495	0.0692936	0.0403904	0.0331757	0.023792	0.0206994	0.0102919
	388	0.15812	0.154378	0.0779753	0.0692939	0.039981	0.0331762	0.023226	0.0206998	0.0100417
	388.2	0.158518	0.154378	0.0781626	0.0692942	0.0402157	0.0331767	0.0235476	0.0207003	0.0100325
	388.4	0.158949	0.154378	0.0779902	0.0692945	0.0400272	0.0331772	0.0231571	0.0207008	0.00947137
	388.6	0.158207	0.154378	0.0771761	0.0692948	0.0392099	0.0331777	0.0220908	0.0207013	0.00915193
	388.8	0.159176	0.154378	0.0779638	0.0692951	0.0397259	0.0331782	0.0225758	0.0207018	0.00946057
	389	0.159274	0.154378	0.0780651	0.0692954	0.0397409	0.0331787	0.0223141	0.0207022	0.00957761
	389.2	0.159079	0.154378	0.0774635	0.0692957	0.0389368	0.0331792	0.0222371	0.0207027	0.00986044
	389.4	0.158971	0.154378	0.0768819	0.069296	0.0391492	0.0331797	0.0218501	0.0207032	0.00955213
	389.6	0.159564	0.154378	0.0776645	0.0692962	0.0393856	0.0331802	0.0225649	0.0207036	0.0101679
	389.8	0.159102	0.154378	0.0770373	0.0692965	0.0389356	0.0331807	0.0219983	0.0207041	0.0106989
	390	0.158432	0.154378	0.0764609	0.0692968	0.0385888	0.0331812	0.0215571	0.0207045	0.0116374
	390.2	0.158486	0.154378	0.0769987	0.0692971	0.0391005	0.0331817	0.0220745	0.020705	0.012409
	390.4	0.158814	0.154378	0.0770231	0.0692973	0.0392123	0.0331821	0.0222147	0.0207055	0.0123415
	390.6	0.158547	0.154378	0.0771284	0.0692976	0.0389586	0.0331826	0.0217092	0.0207059	0.0126073
	390.8	0.159991	0.154378	0.0784117	0.0692979	0.0406299	0.0331831	0.0229043	0.0207064	0.0130861
	391	0.160447	0.154378	0.0786179	0.0692982	0.0405198	0.0331836	0.0229688	0.0207068	0.0130929
	391.2	0.159794	0.154378	0.0775404	0.0692984	0.0394974	0.033184	0.0222583	0.0207073	0.0132461
	391.4	0.160143	0.154378	0.0779506	0.0692987	0.0400789	0.0331845	0.0225368	0.0207077	0.0133107
	391.6	0.160869	0.154378	0.0788491	0.069299	0.0404266	0.033185	0.022624	0.0207082	0.0131966
	391.8	0.160072	0.154378	0.0782154	0.0692992	0.0395638	0.0331854	0.0219193	0.0207086	0.0125125
	392	0.159734	0.154378	0.0779637	0.0692995	0.0399306	0.0331859	0.0218556	0.020709	0.0121613
	392.2	0.160274	0.154378	0.0787078	0.0692997	0.0401291	0.0331864	0.0220346	0.0207095	0.0116058
	392.4	0.159272	0.154378	0.0782044	0.0693	0.0389559	0.0331868	0.0211685	0.0207099	0.011075
	392.6	0.159142	0.154379	0.0786884	0.0693002	0.0389966	0.0331873	0.020931	0.0207103	0.0112721
	392.8	0.15933	0.154379	0.0797473	0.0693005	0.0395964	0.0331877	0.0216862	0.0207108	0.011099
	393	0.159287	0.154379	0.079481	0.0693008	0.0392021	0.0331882	0.0221158	0.0207112	0.0109064
	393.2	0.158344	0.154379	0.079016	0.069301	0.0389607	0.0331886	0.0220051	0.0207116	0.0111196
	393.4	0.158232	0.154379	0.079339	0.0693013	0.0392724	0.033189	0.0221799	0.020712	0.0114487
	393.6	0.158424	0.154379	0.0792806	0.0693015	0.0392211	0.0331895	0.0226208	0.0207125	0.0119253
	393.8	0.157754	0.154379	0.07802	0.0693017	0.0385259	0.0331899	0.0221503	0.0207129	0.0128505
	394	0.158216	0.154379	0.0780114	0.069302	0.0387133	0.0331904	0.0226435	0.0207133	0.0130083
	394.2	0.158786	0.154379	0.0778035	0.0693022	0.0389909	0.0331908	0.0232627	0.0207137	0.0125589
	394.4	0.159166	0.154379	0.0778164	0.0693025	0.0389866	0.0331912	0.0232419	0.0207141	0.0129515
	394.6	0.159116	0.154379	0.0779697	0.0693027	0.0390548	0.0331917	0.0236124	0.0207146	0.013248
	394.8	0.159328	0.154379	0.0780631	0.069303	0.0392002	0.0331921	0.0246031	0.020715	0.0132698
	395	0.159084	0.154379	0.0780842	0.0693032	0.0388427	0.0331925	0.0243281	0.0207154	0.0131465
	395.2	0.158076	0.154379	0.0773267	0.0693034	0.0383544	0.0331929	0.0236365	0.0207158	0.0130551
	395.4	0.158052	0.154379	0.0776459	0.0693037	0.0387809	0.0331934	0.0240611	0.0207162	0.0128572
	395.6	0.15775	0.154379	0.0771221	0.0693039	0.0381164	0.0331938	0.0233161	0.0207166	0.0125294
	395.8	0.156788	0.154379	0.0761047	0.0693041	0.037831	0.0331942	0.0225964	0.020717	0.0123015
	396	0.15641	0.154379	0.0754781	0.0693043	0.037584	0.0331946	0.0222419	0.0207174	0.0118755
	396.2	0.156746	0.154379	0.0768262	0.0693046	0.0382775	0.033195	0.0224646	0.0207178	0.012437
	396.4	0.155778	0.154379	0.0760839	0.0693048	0.0376421	0.0331954	0.021706	0.0207182	0.0128009
	396.6	0.156357	0.154379	0.076547	0.069305	0.0380423	0.0331958	0.0217025	0.0207186	0.0122058
	396.8	0.1569	0.154379	0.077695	0.0693052	0.0389586	0.0331962	0.022405	0.0207189	0.0123717
	397	0.156276	0.154379	0.0774524	0.0693055	0.0385275	0.0331967	0.021847	0.0207193	0.0127107
	397.2	0.156041	0.154379	0.0771029	0.0693057	0.038115	0.0331971	0.0208632	0.0207197	0.0127061
	397.4	0.156572	0.154379	0.0782988	0.0693059	0.0387385	0.0331975	0.0212587	0.0207201	0.0130971
	397.6	0.156742	0.154379	0.0781255	0.0693061	0.0386648	0.0331979	0.0209483	0.0207205	0.013257
	397.8	0.157081	0.154379	0.0771457	0.0693063	0.0382698	0.0331982	0.0203229	0.0207209	0.0124974
	398	0.158156	0.154379	0.0780718	0.0693065	0.0390859	0.0331986	0.0212472	0.0207213	0.012428
	398.2	0.157939	0.154379	0.0782408	0.0693068	0.0390016	0.033199	0.0208446	0.0207216	0.0126431
	398.4	0.157097	0.154379	0.0775749	0.069307	0.0381051	0.0331994	0.020539	0.020722	0.0127309
	398.6	0.157036	0.154379	0.0782113	0.0693072	0.0384455	0.0331998	0.0213626	0.0207224	0.0126825
	398.8	0.156963	0.154379	0.0782213	0.0693074	0.0384592	0.0332002	0.0213391	0.0207228	0.0127379
	399	0.156273	0.154379	0.0774501	0.0693076	0.0376024	0.0332006	0.0205709	0.0207231	0.0128108
	399.2	0.156118	0.154379	0.0770002	0.0693078	0.0375008	0.033201	0.0204592	0.0207235	0.0120594
	399.4	0.156551	0.154379	0.0774896	0.069308	0.0376743	0.0332013	0.0207216	0.0207239	0.0117806
	399.6	0.156661	0.154379	0.0762488	0.0693082	0.0363084	0.0332017	0.0201803	0.0207242	0.0114927
	399.8	0.155969	0.154379	0.0754546	0.0693084	0.0359939	0.0332021	0.0197308	0.0207246	0.0115091
	400	0.155988	0.154379	0.075963	0.0693086	0.0362538	0.0332025	0.0202443	0.020725	0.0113676
	400.2	0.155877	0.154379	0.0756997	0.0693088	0.0360323	0.0332028	0.0202548	0.0207253	0.0115077
	400.4	0.155007	0.154379	0.0743896	0.069309	0.0352547	0.0332032	0.0198363	0.0207257	0.0114067
	400.6	0.155236	0.154379	0.0749386	0.0693092	0.0356853	0.0332036	0.0203758	0.020726	0.0109036
	400.8	0.155512	0.154379	0.0753574	0.0693094	0.0360683	0.0332039	0.0207547	0.0207264	0.0110994
	401	0.155296	0.154379	0.0746622	0.0693096	0.0355764	0.0332043	0.020465	0.0207267	0.0113008
	401.2	0.155348	0.154379	0.0753012	0.0693098	0.0362312	0.0332047	0.0202957	0.0207271	0.0114526
	401.4	0.155653	0.154379	0.0761851	0.06931	0.0368707	0.033205	0.020772	0.0207275	0.01182
	401.6	0.155248	0.154379	0.0753035	0.0693102	0.0362159	0.0332054	0.020506	0.0207278	0.0120183
	401.8	0.154176	0.154379	0.0748149	0.0693103	0.0358111	0.0332057	0.0199248	0.0207281	0.0126007
	402	0.153619	0.154379	0.0758279	0.0693105	0.0358603	0.0332061	0.0203621	0.0207285	0.0131081
	402.2	0.15277	0.154379	0.0751491	0.0693107	0.0351434	0.0332064	0.0196489	0.0207288	0.0132469
	402.4	0.15185	0.154379	0.0747392	0.0693109	0.0349134	0.0332068	0.019317	0.0207292	0.0136253
	402.6	0.153309	0.154379	0.0762412	0.0693111	0.035696	0.0332071	0.020431	0.0207295	0.0135488
	402.8	0.153856	0.154379	0.0759149	0.0693113	0.0355494	0.0332075	0.020439	0.0207299	0.0134822
	403	0.153355	0.154379	0.0759258	0.0693114	0.0353367	0.0332078	0.0199293	0.0207302	0.013695
	403.2	0.154361	0.154379	0.0769277	0.0693116	0.035868	0.0332082	0.020657	0.0207305	0.012917
	403.4	0.154811	0.154379	0.0770915	0.0693118	0.035662	0.0332085	0.0208563	0.0207309	0.013203
	403.6	0.154368	0.154379	0.0763718	0.069312	0.0352681	0.0332089	0.0203823	0.0207312	0.0133893
	403.8	0.153565	0.154379	0.076039	0.0693122	0.0353844	0.0332092	0.020109	0.0207315	0.0135528
	404	0.153858	0.154379	0.0766851	0.0693123	0.0357344	0.0332095	0.0209037	0.0207318	0.0129065
	404.2	0.153949	0.154379	0.0761023	0.0693125	0.0353863	0.0332099	0.0204872	0.0207322	0.0131023
	404.4	0.153088	0.154379	0.0754505	0.0693127	0.0354824	0.0332102	0.0203959	0.0207325	0.0128536
	404.6	0.153998	0.154379	0.0759101	0.0693128	0.0363864	0.0332105	0.021197	0.0207328	0.0127811
	404.8	0.154319	0.154379	0.0764338	0.069313	0.0367124	0.0332109	0.0214274	0.0207331	0.0122805
	405	0.154189	0.154379	0.0761135	0.0693132	0.0364451	0.0332112	0.0210287	0.0207335	0.011823
	405.2	0.153908	0.154379	0.0767408	0.0693134	0.036705	0.0332115	0.021146	0.0207338	0.0114245
	405.4	0.15439	0.154379	0.0772591	0.0693135	0.0362956	0.0332118	0.0213282	0.0207341	0.0114283
	405.6	0.153391	0.154379	0.0763646	0.0693137	0.0353306	0.0332122	0.0206474	0.0207344	0.0104662
	405.8	0.152977	0.154379	0.0766108	0.0693139	0.0350359	0.0332125	0.0202924	0.0207347	0.00991376
	406	0.153267	0.154379	0.0773766	0.069314	0.0349566	0.0332128	0.0203752	0.0207351	0.00935288
	406.2	0.153478	0.154379	0.0768375	0.0693142	0.0349275	0.0332131	0.0202143	0.0207354	0.00903315
	406.4	0.153614	0.154379	0.0767029	0.0693143	0.0347952	0.0332134	0.020363	0.0207357	0.00893229
	406.6	0.155008	0.154379	0.0779249	0.0693145	0.0349796	0.0332137	0.0212535	0.020736	0.00825205
	406.8	0.155055	0.154379	0.0775734	0.0693147	0.0347276	0.0332141	0.0209712	0.0207363	0.00895763
	407	0.154789	0.154379	0.0769556	0.0693148	0.0346472	0.0332144	0.0207751	0.0207366	0.00898707
	407.2	0.155796	0.154379	0.0777782	0.069315	0.0350963	0.0332147	0.021145	0.0207369	0.00945333
	407.4	0.155718	0.154379	0.0770281	0.0693151	0.0348497	0.033215	0.0208927	0.0207372	0.00947332
	407.6	0.155131	0.154379	0.0755412	0.0693153	0.0342288	0.0332153	0.0200535	0.0207375	0.00972181
	407.8	0.155235	0.154379	0.0756025	0.0693155	0.0346647	0.0332156	0.0203422	0.0207378	0.0109116
	408	0.155428	0.154379	0.0754979	0.0693156	0.0349355	0.0332159	0.0204736	0.0207381	0.0106555
	408.2	0.155371	0.154379	0.0745527	0.0693158	0.0353391	0.0332162	0.0203879	0.0207384	0.010981
	408.4	0.155483	0.154379	0.0745031	0.0693159	0.0362435	0.0332165	0.0209971	0.0207387	0.011117
	408.6	0.155892	0.154379	0.0748097	0.0693161	0.036928	0.0332168	0.0214783	0.020739	0.0113772
	408.8	0.155471	0.154379	0.0742149	0.0693162	0.0359323	0.0332171	0.0215928	0.0207393	0.011142
	409	0.155327	0.154379	0.0744049	0.0693164	0.0360781	0.0332174	0.0219476	0.0207396	0.0116352
	409.2	0.155329	0.154379	0.075842	0.0693165	0.036971	0.0332177	0.0229861	0.0207399	0.0114393
	409.4	0.155626	0.154379	0.0758344	0.0693166	0.036335	0.033218	0.0226925	0.0207401	0.0111711
	409.6	0.155225	0.154379	0.0754878	0.0693168	0.0363052	0.0332183	0.0222561	0.0207404	0.0114027
	409.8	0.155374	0.154379	0.0762535	0.0693169	0.0363264	0.0332185	0.0224839	0.0207407	0.0113599
	410	0.155668	0.154379	0.0765855	0.0693171	0.0359227	0.0332188	0.022547	0.020741	0.0116675
	410.2	0.155834	0.154379	0.0764631	0.0693172	0.0356278	0.0332191	0.0226835	0.0207413	0.0113694
	410.4	0.155739	0.154379	0.076441	0.0693174	0.0351124	0.0332194	0.0226369	0.0207416	0.0117323
	410.6	0.156279	0.154379	0.0768632	0.0693175	0.0351322	0.0332197	0.0226784	0.0207419	0.0115306
	410.8	0.156277	0.154379	0.0757881	0.0693176	0.034773	0.03322	0.0222443	0.0207421	0.0116966
	411	0.155291	0.154379	0.0754006	0.0693178	0.0345235	0.0332202	0.0214128	0.0207424	0.0111724
	411.2	0.155792	0.154379	0.0760111	0.0693179	0.0344838	0.0332205	0.0215285	0.0207427	0.0107019
	411.4	0.155782	0.154379	0.0753612	0.0693181	0.0338456	0.0332208	0.0211835	0.020743	0.0104107
	411.6	0.155032	0.154379	0.0751034	0.0693182	0.0337644	0.0332211	0.0199949	0.0207432	0.0109002
	411.8	0.155564	0.154379	0.0756746	0.0693183	0.0345788	0.0332213	0.0206388	0.0207435	0.0112439
	412	0.156035	0.154379	0.0749351	0.0693185	0.0344517	0.0332216	0.0203917	0.0207438	0.0105071
	412.2	0.156107	0.154379	0.0749346	0.0693186	0.0350865	0.0332219	0.0206466	0.0207441	0.0104131
	412.4	0.156174	0.154379	0.075258	0.0693187	0.0349295	0.0332222	0.0209111	0.0207443	0.0100317
	412.6	0.156373	0.154379	0.075222	0.0693189	0.0349933	0.0332224	0.0210404	0.0207446	0.0110229
	412.8	0.155802	0.154379	0.0748693	0.069319	0.0350671	0.0332227	0.0209212	0.0207449	0.0114214
	413	0.156256	0.154379	0.0756774	0.0693191	0.0360146	0.033223	0.021385	0.0207451	0.0108608
	413.2	0.156874	0.154379	0.0762582	0.0693193	0.0362646	0.0332232	0.0216243	0.0207454	0.0110469
	413.4	0.15671	0.154379	0.075695	0.0693194	0.0357555	0.0332235	0.020805	0.0207457	0.0119624
	413.6	0.156877	0.154379	0.0756459	0.0693195	0.0358118	0.0332238	0.0209904	0.0207459	0.012221
	413.8	0.157618	0.154379	0.0765955	0.0693196	0.0359874	0.033224	0.0217218	0.0207462	0.0123197
	414	0.158121	0.154379	0.0769651	0.0693198	0.0359655	0.0332243	0.0218255	0.0207464	0.0127741
	414.2	0.157999	0.154379	0.0769714	0.0693199	0.0356708	0.0332245	0.0217086	0.0207467	0.0122381
	414.4	0.158255	0.154379	0.0773037	0.06932	0.0362292	0.0332248	0.0222404	0.0207469	0.0124271
	414.6	0.158487	0.154379	0.0778733	0.0693201	0.0370319	0.033225	0.0223497	0.0207472	0.0119752
	414.8	0.15748	0.154379	0.0770495	0.0693203	0.0362275	0.0332253	0.0220955	0.0207475	0.0112687
	415	0.156542	0.154379	0.0772379	0.0693204	0.0361961	0.0332255	0.0223963	0.0207477	0.0109795
	415.2	0.157135	0.154379	0.0781518	0.0693205	0.0369425	0.0332258	0.0229905	0.020748	0.0112614
	415.4	0.156344	0.154379	0.0772167	0.0693206	0.0358135	0.033226	0.0220035	0.0207482	0.011019
	415.6	0.155389	0.154379	0.0764264	0.0693207	0.0355794	0.0332263	0.0215899	0.0207485	0.010733
	415.8	0.155689	0.154379	0.0765152	0.0693209	0.035748	0.0332265	0.0221228	0.0207487	0.0102934
	416	0.154795	0.154379	0.0753898	0.069321	0.0347745	0.0332268	0.0212169	0.0207489	0.00908565
	416.2	0.154138	0.154379	0.074607	0.0693211	0.0347512	0.033227	0.0211564	0.0207492	0.0089726
	416.4	0.154265	0.154379	0.0753828	0.0693212	0.0355736	0.0332273	0.0213822	0.0207494	0.00835006
	416.6	0.154168	0.154379	0.0746026	0.0693213	0.0359367	0.0332275	0.0203309	0.0207497	0.00840595
	416.8	0.153737	0.154379	0.073413	0.0693214	0.0355009	0.0332277	0.0195561	0.0207499	0.00805478
	417	0.154377	0.154379	0.0735794	0.0693216	0.0356193	0.033228	0.0195519	0.0207502	0.00825404
	417.2	0.1544	0.154379	0.0735447	0.0693217	0.0349877	0.0332282	0.0190285	0.0207504	0.0088738
	417.4	0.154502	0.154379	0.073412	0.0693218	0.0346034	0.0332284	0.0190787	0.0207506	0.00887577
	417.6	0.154853	0.154379	0.0736445	0.0693219	0.0345037	0.0332287	0.0192256	0.0207509	0.00913745
	417.8	0.155077	0.154379	0.0742448	0.069322	0.0344071	0.0332289	0.0193452	0.0207511	0.0093699
	418	0.15481	0.154379	0.0733905	0.0693221	0.0336577	0.0332291	0.0188052	0.0207513	0.00914694
	418.2	0.154777	0.154379	0.073521	0.0693222	0.0339163	0.0332294	0.018984	0.0207516	0.00935716
	418.4	0.155359	0.154379	0.0742739	0.0693223	0.0347028	0.0332296	0.0196617	0.0207518	0.00975501
	418.6	0.155377	0.154379	0.0743793	0.0693224	0.034686	0.0332298	0.0201142	0.0207521	0.00966099
	418.8	0.154937	0.154379	0.0741619	0.0693225	0.034608	0.0332301	0.0204808	0.0207523	0.0104685
	419	0.154957	0.154379	0.0752129	0.0693226	0.0349915	0.0332303	0.0207693	0.0207525	0.010958
	419.2	0.155539	0.154379	0.0757245	0.0693228	0.0354143	0.0332305	0.0213599	0.0207527	0.0117126
	419.4	0.154886	0.154379	0.0750051	0.0693229	0.0343747	0.0332308	0.0208985	0.020753	0.0116673
	419.6	0.15439	0.154379	0.0754807	0.069323	0.0348475	0.033231	0.0215203	0.0207532	0.0114317
	419.8	0.154949	0.154379	0.0761255	0.0693231	0.0352115	0.0332312	0.0222338	0.0207534	0.0110687
	420	0.154686	0.154379	0.0757451	0.0693232	0.0352992	0.0332314	0.0216502	0.0207536	0.0111832
	420.2	0.155154	0.154379	0.0762237	0.0693233	0.0362824	0.0332316	0.0220729	0.0207539	0.0113608
	420.4	0.155876	0.154379	0.0774295	0.0693234	0.037101	0.0332319	0.0228746	0.0207541	0.0104902
	420.6	0.15621	0.154379	0.0771998	0.0693235	0.0371014	0.0332321	0.0223926	0.0207543	0.0109703
	420.8	0.157053	0.154379	0.0771389	0.0693236	0.0370037	0.0332323	0.0222922	0.0207545	0.011342
	421	0.158192	0.154379	0.0782406	0.0693237	0.0377755	0.0332325	0.023258	0.0207547	0.0114105
	421.2	0.158711	0.154379	0.0781709	0.0693238	0.0379548	0.0332327	0.023089	0.020755	0.0113457
	421.4	0.158688	0.154379	0.0778245	0.0693239	0.0376233	0.0332329	0.0224788	0.0207552	0.0114041
	421.6	0.158737	0.154379	0.0769342	0.069324	0.0373675	0.0332331	0.0221738	0.0207554	0.0112082
	421.8	0.159245	0.154379	0.077018	0.0693241	0.0374631	0.0332334	0.0226118	0.0207556	0.0113196
	422	0.158645	0.154379	0.075896	0.0693242	0.0369044	0.0332336	0.0215524	0.0207558	0.0110951
	422.2	0.15886	0.154379	0.0758149	0.0693243	0.0371888	0.0332338	0.0221519	0.020756	0.0111244
	422.4	0.159592	0.154379	0.0764694	0.0693244	0.0376025	0.033234	0.0226339	0.0207562	0.0118841
	422.6	0.158762	0.154379	0.0762129	0.0693245	0.0376815	0.0332342	0.0225701	0.0207564	0.0123054
	422.8	0.15821	0.154379	0.0757233	0.0693245	0.0374622	0.0332344	0.0218969	0.0207567	0.0126395
	423	0.158188	0.154379	0.0755983	0.0693246	0.0369715	0.0332346	0.0218855	0.0207569	0.0131541
	423.2	0.157493	0.154379	0.075251	0.0693247	0.0365253	0.0332348	0.0214229	0.0207571	0.0138913
	423.4	0.15639	0.154379	0.0738969	0.0693248	0.0353332	0.033235	0.0203602	0.0207573	0.0132023
	423.6	0.15641	0.154379	0.0744701	0.0693249	0.0359858	0.0332352	0.0209833	0.0207575	0.0131934
	423.8	0.156413	0.154379	0.0749198	0.069325	0.0364537	0.0332354	0.020943	0.0207577	0.0129705
	424	0.154813	0.154379	0.0740083	0.0693251	0.0359144	0.0332356	0.0198773	0.0207579	0.0129684
	424.2	0.155098	0.154379	0.0742756	0.0693252	0.0365908	0.0332358	0.0207076	0.0207581	0.0126683
	424.4	0.15498	0.154379	0.0751378	0.0693253	0.0372144	0.033236	0.0210141	0.0207583	0.0126339
	424.6	0.154972	0.154379	0.0743883	0.0693254	0.037269	0.0332362	0.0208214	0.0207585	0.0128207
	424.8	0.154906	0.154379	0.0740552	0.0693255	0.0377651	0.0332364	0.0210955	0.0207587	0.0127409
	425	0.154925	0.154379	0.0749058	0.0693255	0.0388844	0.0332366	0.0214586	0.0207589	0.0130043
	425.2	0.154518	0.154379	0.0741343	0.0693256	0.0380718	0.0332368	0.0208446	0.0207591	0.0122578
	425.4	0.154528	0.154379	0.0738935	0.0693257	0.0376029	0.033237	0.0209317	0.0207593	0.0122018
	425.6	0.154849	0.154379	0.0747033	0.0693258	0.0384177	0.0332371	0.0215767	0.0207595	0.0122146
	425.8	0.154963	0.154379	0.0754113	0.0693259	0.0384963	0.0332373	0.022213	0.0207597	0.0114083
	426	0.154679	0.154379	0.074408	0.069326	0.0381058	0.0332375	0.0217846	0.0207599	0.0112281
	426.2	0.155066	0.154379	0.0748928	0.0693261	0.0386656	0.0332377	0.0229383	0.0207601	0.0117024
	426.4	0.155432	0.154379	0.0751112	0.0693261	0.0383862	0.0332379	0.0229082	0.0207603	0.0116351
	426.6	0.155064	0.154379	0.0743697	0.0693262	0.0378702	0.0332381	0.0224179	0.0207604	0.0120235
	426.8	0.154996	0.154379	0.0741895	0.0693263	0.0375631	0.0332383	0.021535	0.0207606	0.0122476
	427	0.155951	0.154379	0.0742983	0.0693264	0.0371214	0.0332385	0.0216628	0.0207608	0.0122039
	427.2	0.155963	0.154379	0.0743311	0.0693265	0.0367725	0.0332386	0.0212254	0.020761	0.01223
	427.4	0.156154	0.154379	0.0742843	0.0693266	0.0373533	0.0332388	0.0213144	0.0207612	0.012396
	427.6	0.156847	0.154379	0.0754122	0.0693266	0.0382393	0.033239	0.0219036	0.0207614	0.0124204
	427.8	0.156835	0.154379	0.0751607	0.0693267	0.03835	0.0332392	0.0215664	0.0207616	0.0123733
	428	0.15586	0.154379	0.0744453	0.0693268	0.0381569	0.0332394	0.0209803	0.0207618	0.0129188
	428.2	0.157131	0.154379	0.0750258	0.0693269	0.0391817	0.0332395	0.0216654	0.020762	0.0129784
	428.4	0.15733	0.154379	0.0750448	0.0693269	0.0391823	0.0332397	0.0214512	0.0207621	0.0132718
	428.6	0.156885	0.154379	0.074366	0.069327	0.0390446	0.0332399	0.0212292	0.0207623	0.0131999
	428.8	0.156688	0.154379	0.0749335	0.0693271	0.0391992	0.0332401	0.0214441	0.0207625	0.0133893
	429	0.157093	0.154379	0.0758585	0.0693272	0.039474	0.0332402	0.0216983	0.0207627	0.013589
	429.2	0.157099	0.154379	0.0756169	0.0693273	0.0386606	0.0332404	0.0216289	0.0207628	0.0133667
	429.4	0.157735	0.154379	0.0763877	0.0693273	0.0395627	0.0332406	0.0223674	0.020763	0.0135998
	429.6	0.158309	0.154379	0.0778733	0.0693274	0.0405649	0.0332407	0.0234688	0.0207632	0.0130156
	429.8	0.159145	0.154379	0.0779312	0.0693275	0.0407713	0.0332409	0.0240071	0.0207634	0.0121196
	430	0.159211	0.154379	0.0777653	0.0693276	0.0406458	0.0332411	0.0235587	0.0207636	0.0120459
	430.2	0.158893	0.154379	0.07772	0.0693276	0.040059	0.0332412	0.0236091	0.0207637	0.0114872
	430.4	0.159294	0.154379	0.0782338	0.0693277	0.0400002	0.0332414	0.0239615	0.0207639	0.0111961
	430.6	0.158594	0.154379	0.077782	0.0693278	0.0394506	0.0332416	0.0234396	0.0207641	0.0114935
	430.8	0.158958	0.154379	0.078064	0.0693278	0.0398757	0.0332418	0.0240916	0.0207643	0.0110673
	431	0.159824	0.154379	0.0789606	0.0693279	0.039951	0.0332419	0.0250899	0.0207644	0.0106635
	431.2	0.158672	0.154379	0.0787801	0.069328	0.0399325	0.0332421	0.0249065	0.0207646	0.0110429
	431.4	0.158419	0.154379	0.078437	0.0693281	0.0399003	0.0332423	0.0248857	0.0207648	0.0106997
	431.6	0.158797	0.154379	0.0787165	0.0693281	0.0397993	0.0332424	0.0253233	0.0207649	0.0104807
	431.8	0.158094	0.154379	0.0778868	0.0693282	0.0391645	0.0332426	0.0245294	0.0207651	0.0105989
	432	0.157268	0.154379	0.0766694	0.0693283	0.0383928	0.0332427	0.0239697	0.0207653	0.0106503
	432.2	0.157727	0.154379	0.0766078	0.0693283	0.0387727	0.0332429	0.0239256	0.0207655	0.0111248
	432.4	0.157116	0.154379	0.0764207	0.0693284	0.0383268	0.0332431	0.0233201	0.0207656	0.0109662
	432.6	0.15607	0.154379	0.0751052	0.0693285	0.0371974	0.0332432	0.0224815	0.0207658	0.0106884
	432.8	0.156122	0.154379	0.0748586	0.0693285	0.037254	0.0332434	0.022707	0.0207659	0.0115936
	433	0.156039	0.154379	0.0748635	0.0693286	0.037183	0.0332435	0.0226401	0.0207661	0.0118426
	433.2	0.156141	0.154379	0.0734698	0.0693287	0.0363205	0.0332437	0.0218587	0.0207663	0.012164
	433.4	0.156252	0.154379	0.0735095	0.0693287	0.0367936	0.0332438	0.0218009	0.0207664	0.0125531
	433.6	0.156802	0.154379	0.0739685	0.0693288	0.0372143	0.033244	0.0222651	0.0207666	0.0123201
	433.8	0.157355	0.154379	0.073205	0.0693289	0.0369932	0.0332441	0.0216065	0.0207668	0.0115444
	434	0.157429	0.154379	0.0732212	0.0693289	0.0372516	0.0332443	0.0209658	0.0207669	0.0117602
	434.2	0.157278	0.154379	0.0736588	0.069329	0.0374197	0.0332445	0.0213486	0.0207671	0.0115929
	434.4	0.158089	0.154379	0.0743398	0.0693291	0.0381341	0.0332446	0.0218864	0.0207672	0.011153
	434.6	0.157705	0.154379	0.0739921	0.0693291	0.0383791	0.0332448	0.0215569	0.0207674	0.0112634
	434.8	0.158566	0.154379	0.0749693	0.0693292	0.0391346	0.0332449	0.0225703	0.0207675	0.0114425
	435	0.159244	0.154379	0.0759961	0.0693292	0.0396847	0.033245	0.0232606	0.0207677	0.0113522
	435.2	0.158853	0.154379	0.0756565	0.0693293	0.0399015	0.0332452	0.0231782	0.0207679	0.0114594
	435.4	0.159282	0.154379	0.0760275	0.0693294	0.0401427	0.0332453	0.023458	0.020768	0.0114054
	435.6	0.159883	0.154379	0.0765474	0.0693294	0.0405266	0.0332455	0.0242217	0.0207682	0.0113572
	435.8	0.159044	0.154379	0.0759485	0.0693295	0.0402105	0.0332456	0.0234629	0.0207683	0.0117886
	436	0.158651	0.154379	0.0759623	0.0693296	0.0402289	0.0332458	0.0229832	0.0207685	0.0121722
	436.2	0.158856	0.154379	0.0764377	0.0693296	0.0404828	0.0332459	0.0234353	0.0207686	0.0122901
	436.4	0.158582	0.154379	0.0766795	0.0693297	0.0397622	0.0332461	0.0233828	0.0207688	0.012593
	436.6	0.157402	0.154379	0.0753206	0.0693297	0.0384752	0.0332462	0.0224417	0.0207689	0.0132347
	436.8	0.157558	0.154379	0.0755705	0.0693298	0.0385722	0.0332464	0.0228725	0.0207691	0.0138519
	437	0.157875	0.154379	0.0760396	0.0693299	0.0384811	0.0332465	0.0228518	0.0207692	0.0144753
	437.2	0.157239	0.154379	0.0749248	0.0693299	0.0380717	0.0332466	0.0218372	0.0207694	0.0150002
	437.4	0.157318	0.154379	0.0754916	0.06933	0.0380976	0.0332468	0.0219831	0.0207695	0.0144341
	437.6	0.15848	0.154379	0.0769078	0.06933	0.0390557	0.0332469	0.0230354	0.0207697	0.0146348
	437.8	0.158753	0.154379	0.0770052	0.0693301	0.0392442	0.0332471	0.0225353	0.0207698	0.0140506
	438	0.158117	0.154379	0.0766834	0.0693301	0.0391991	0.0332472	0.022012	0.02077	0.0140474
	438.2	0.158494	0.154379	0.0774782	0.0693302	0.0396746	0.0332473	0.0224926	0.0207701	0.0133652
	438.4	0.158675	0.154379	0.0772258	0.0693303	0.0397341	0.0332475	0.0222553	0.0207702	0.0132319
	438.6	0.157972	0.154379	0.0765905	0.0693303	0.0394095	0.0332476	0.0220548	0.0207704	0.0127836
	438.8	0.158161	0.154379	0.0767383	0.0693304	0.0395035	0.0332477	0.0226288	0.0207705	0.0126854
	439	0.158673	0.154379	0.076961	0.0693304	0.0402051	0.0332479	0.0230549	0.0207707	0.0125563
	439.2	0.157568	0.154379	0.0761716	0.0693305	0.0388992	0.033248	0.0225668	0.0207708	0.0122261
	439.4	0.157068	0.154379	0.0759681	0.0693305	0.0386525	0.0332481	0.0226255	0.0207709	0.0121477
	439.6	0.156883	0.154379	0.0758857	0.0693306	0.0380659	0.0332483	0.0223641	0.0207711	0.0118177
	439.8	0.155446	0.154379	0.0748337	0.0693306	0.0365579	0.0332484	0.0210791	0.0207712	0.0116176
	440	0.155263	0.154379	0.0743714	0.0693307	0.0356487	0.0332485	0.0210709	0.0207714	0.0112111
	440.2	0.155245	0.154379	0.074062	0.0693307	0.035249	0.0332486	0.0211409	0.0207715	0.0115015
	440.4	0.154317	0.154379	0.0730221	0.0693308	0.0340009	0.0332488	0.0197982	0.0207716	0.0118595
	440.6	0.154115	0.154379	0.0724464	0.0693308	0.034039	0.0332489	0.0198575	0.0207718	0.0115672
	440.8	0.154987	0.154379	0.0738683	0.0693309	0.0349309	0.033249	0.0206456	0.0207719	0.0117219
	441	0.155015	0.154379	0.0741022	0.069331	0.034669	0.0332492	0.020416	0.0207721	0.0121284
	441.2	0.154857	0.154379	0.073477	0.069331	0.0342822	0.0332493	0.0203199	0.0207722	0.0119864
	441.4	0.15533	0.154379	0.0746696	0.0693311	0.0348627	0.0332494	0.020833	0.0207723	0.0124146
	441.6	0.155385	0.154379	0.0751295	0.0693311	0.0349727	0.0332495	0.0203745	0.0207725	0.0127213
	441.8	0.155319	0.154379	0.0745228	0.0693312	0.035049	0.0332497	0.0199831	0.0207726	0.0124052
	442	0.154775	0.154379	0.0747007	0.0693312	0.0350835	0.0332498	0.0198321	0.0207727	0.012896
	442.2	0.155452	0.154379	0.0756715	0.0693313	0.0354657	0.0332499	0.0203465	0.0207728	0.0127259
	442.4	0.154718	0.154379	0.0751291	0.0693313	0.0349156	0.03325	0.0202757	0.020773	0.0125309
	442.6	0.154407	0.154379	0.0749313	0.0693314	0.0352749	0.0332502	0.0203284	0.0207731	0.0130417
	442.8	0.154826	0.154379	0.0761541	0.0693314	0.0359759	0.0332503	0.0212316	0.0207732	0.0137207
	443	0.154982	0.154379	0.0762272	0.0693315	0.0360807	0.0332504	0.0214387	0.0207734	0.0138607
	443.2	0.154376	0.154379	0.0762096	0.0693315	0.0351552	0.0332505	0.0210311	0.0207735	0.0146222
	443.4	0.154629	0.154379	0.0766139	0.0693316	0.0358462	0.0332506	0.0213857	0.0207736	0.0141058
	443.6	0.154493	0.154379	0.0761645	0.0693316	0.0346531	0.0332508	0.0207341	0.0207738	0.0136152
	443.8	0.153635	0.154379	0.0747243	0.0693316	0.0338555	0.0332509	0.0199436	0.0207739	0.0133945
	444	0.15383	0.154379	0.0744207	0.0693317	0.034113	0.033251	0.0200898	0.020774	0.0133432
	444.2	0.154123	0.154379	0.0743456	0.0693317	0.0343907	0.0332511	0.0199892	0.0207741	0.0135054
	444.4	0.153588	0.154379	0.0737138	0.0693318	0.0339303	0.0332512	0.0195324	0.0207743	0.0138673
	444.6	0.153772	0.154379	0.073995	0.0693318	0.0344717	0.0332513	0.020137	0.0207744	0.0135928
	444.8	0.154581	0.154379	0.0742831	0.0693319	0.0343356	0.0332515	0.0206741	0.0207745	0.0137218
	445	0.154348	0.154379	0.0730303	0.0693319	0.0336248	0.0332516	0.0200239	0.0207746	0.0138783
	445.2	0.154286	0.154379	0.072827	0.069332	0.0341579	0.0332517	0.0198049	0.0207748	0.0135453
	445.4	0.154716	0.154379	0.0733458	0.069332	0.034534	0.0332518	0.0201369	0.0207749	0.0135089
	445.6	0.155298	0.154379	0.0736332	0.0693321	0.0345149	0.0332519	0.0199657	0.020775	0.0129399
	445.8	0.155313	0.154379	0.0735216	0.0693321	0.0345562	0.033252	0.0200772	0.0207751	0.0129154
	446	0.155159	0.154379	0.0736379	0.0693321	0.0340711	0.0332521	0.0206188	0.0207752	0.0124556
	446.2	0.155989	0.154379	0.0740602	0.0693322	0.034397	0.0332522	0.0210787	0.0207754	0.0120082
	446.4	0.155344	0.154379	0.0735521	0.0693322	0.0343825	0.0332523	0.0207683	0.0207755	0.0124446
	446.6	0.155863	0.154379	0.0741577	0.0693323	0.0353881	0.0332525	0.0220053	0.0207756	0.0130799
	446.8	0.156511	0.154379	0.0752518	0.0693323	0.0361375	0.0332526	0.0226748	0.0207757	0.0129162
	447	0.156214	0.154379	0.0747496	0.0693324	0.0362297	0.0332527	0.0220325	0.0207758	0.0124903
	447.2	0.155779	0.154379	0.0742994	0.0693324	0.0356831	0.0332528	0.0219918	0.0207759	0.0122664
	447.4	0.156025	0.154379	0.0750943	0.0693324	0.036574	0.0332529	0.0228485	0.0207761	0.0121017
	447.6	0.155111	0.154379	0.0747009	0.0693325	0.0357458	0.033253	0.0217032	0.0207762	0.0122096
	447.8	0.15411	0.154379	0.0741184	0.0693325	0.035791	0.0332531	0.0213236	0.0207763	0.012071
	448	0.155254	0.154379	0.0753943	0.0693326	0.0372146	0.0332532	0.0223525	0.0207764	0.0123379
	448.2	0.154732	0.154379	0.0755336	0.0693326	0.0371527	0.0332533	0.0219339	0.0207765	0.0125207
	448.4	0.154353	0.154379	0.0749429	0.0693326	0.0367843	0.0332534	0.021546	0.0207766	0.0122375
	448.6	0.155042	0.154379	0.0754268	0.0693327	0.0376339	0.0332535	0.021843	0.0207767	0.0121638
	448.8	0.155412	0.154379	0.075647	0.0693327	0.0379075	0.0332536	0.0216578	0.0207768	0.0122386
	449	0.154488	0.154379	0.0748226	0.0693328	0.0373543	0.0332537	0.020827	0.020777	0.0115744
	449.2	0.15548	0.154379	0.0761225	0.0693328	0.0380655	0.0332538	0.0218007	0.0207771	0.0111437
	449.4	0.15664	0.154379	0.0771528	0.0693328	0.038473	0.0332539	0.0227858	0.0207772	0.0111945
	449.6	0.156044	0.154379	0.0762657	0.0693329	0.0376207	0.033254	0.0221372	0.0207773	0.0108947
	449.8	0.15553	0.154379	0.0753317	0.0693329	0.0367038	0.0332541	0.0220021	0.0207774	0.0106946
	450	0.155315	0.154379	0.0751526	0.069333	0.0370514	0.0332542	0.0218229	0.0207775	0.0106825
	450.2	0.155162	0.154379	0.0747997	0.069333	0.0365029	0.0332543	0.0213993	0.0207776	0.010564
	450.4	0.154384	0.154379	0.0735806	0.069333	0.0357667	0.0332544	0.0214935	0.0207777	0.010977
	450.6	0.155009	0.154379	0.0738439	0.0693331	0.0359419	0.0332545	0.0221975	0.0207778	0.0112229
	450.8	0.154776	0.154379	0.0731605	0.0693331	0.0352267	0.0332546	0.0215038	0.0207779	0.0108691
	451	0.153865	0.154379	0.0723321	0.0693331	0.034	0.0332547	0.0205662	0.020778	0.0106821
	451.2	0.153515	0.154379	0.0725804	0.0693332	0.0340893	0.0332548	0.0214427	0.0207781	0.0115692
	451.4	0.153814	0.154379	0.0734105	0.0693332	0.0343143	0.0332549	0.0217469	0.0207783	0.0118667
	451.6	0.153538	0.154379	0.0729261	0.0693332	0.0337233	0.033255	0.0213395	0.0207784	0.0117316
	451.8	0.153819	0.154379	0.0732422	0.0693333	0.0346267	0.0332551	0.0217327	0.0207785	0.0125522
	452	0.154994	0.154379	0.0741265	0.0693333	0.0353833	0.0332552	0.0224344	0.0207786	0.0126717
	452.2	0.154198	0.154379	0.0732717	0.0693334	0.034454	0.0332553	0.0217007	0.0207787	0.0125683
	452.4	0.154696	0.154379	0.0735836	0.0693334	0.0348698	0.0332554	0.022269	0.0207788	0.013313
	452.6	0.155283	0.154379	0.074305	0.0693334	0.0354503	0.0332555	0.0229122	0.0207789	0.0134357
	452.8	0.155315	0.154379	0.0736956	0.0693335	0.0351402	0.0332556	0.0230188	0.020779	0.0138306
	453	0.155122	0.154379	0.0734111	0.0693335	0.0353706	0.0332557	0.0232461	0.0207791	0.0137467
	453.2	0.156038	0.154379	0.0743641	0.0693335	0.0360762	0.0332558	0.0241325	0.0207792	0.0137291
	453.4	0.155965	0.154379	0.073494	0.0693336	0.0359229	0.0332559	0.0238742	0.0207793	0.014044
	453.6	0.154738	0.154379	0.0724869	0.0693336	0.0355355	0.0332559	0.0233918	0.0207794	0.0141
	453.8	0.154191	0.154379	0.0722423	0.0693336	0.0355464	0.0332561	0.0229266	0.0207795	0.0140599
	454	0.154056	0.154379	0.0720803	0.0693337	0.0359839	0.0332561	0.0227108	0.0207796	0.0142808
	454.2	0.153594	0.154379	0.071439	0.0693337	0.0353562	0.0332562	0.0228166	0.0207797	0.0141594
	454.4	0.153861	0.154379	0.0712472	0.0693337	0.0352455	0.0332563	0.0227755	0.0207798	0.0141723
	454.6	0.154523	0.154379	0.0723166	0.0693338	0.0356558	0.0332564	0.0233008	0.0207799	0.0136721
	454.8	0.154184	0.154379	0.0721025	0.0693338	0.0353507	0.0332565	0.0226866	0.02078	0.0132114
	455	0.154021	0.154379	0.0719109	0.0693338	0.0345075	0.0332566	0.0219796	0.0207801	0.0126203
	455.2	0.154839	0.154379	0.0723849	0.0693339	0.0351965	0.0332567	0.0230187	0.0207802	0.0125492
	455.4	0.154703	0.154379	0.0723528	0.0693339	0.0347162	0.0332568	0.0218991	0.0207803	0.0123029
	455.6	0.154295	0.154379	0.0718172	0.0693339	0.0340085	0.0332568	0.0210005	0.0207803	0.0124341
	455.8	0.154274	0.154379	0.0714946	0.069334	0.0335715	0.0332569	0.0203806	0.0207804	0.0123887
	456	0.154351	0.154379	0.071536	0.069334	0.0330688	0.033257	0.0202875	0.0207805	0.0118129
	456.2	0.153132	0.154379	0.0706991	0.069334	0.0320305	0.0332571	0.0192573	0.0207806	0.0116167
	456.4	0.153421	0.154379	0.0705217	0.069334	0.0315604	0.0332572	0.0194482	0.0207807	0.0116281
	456.6	0.154246	0.154379	0.0712794	0.0693341	0.0318278	0.0332573	0.0196697	0.0207808	0.0116458
	456.8	0.153229	0.154379	0.0702338	0.0693341	0.0312855	0.0332573	0.0187419	0.0207809	0.0119396
	457	0.15289	0.154379	0.0701863	0.0693341	0.0312888	0.0332574	0.0186451	0.020781	0.0116615
	457.2	0.153208	0.154379	0.0707891	0.0693342	0.031586	0.0332575	0.0190489	0.0207811	0.01147
	457.4	0.152248	0.154379	0.0701918	0.0693342	0.0309872	0.0332576	0.018344	0.0207812	0.0119086
	457.6	0.151902	0.154379	0.0707714	0.0693342	0.0315688	0.0332577	0.0192058	0.0207813	0.0117182
	457.8	0.151823	0.154379	0.0714609	0.0693343	0.0322588	0.0332578	0.019715	0.0207814	0.0122199
	458	0.151904	0.154379	0.0717221	0.0693343	0.0325901	0.0332578	0.0200768	0.0207815	0.012662
	458.2	0.15205	0.154379	0.0719873	0.0693343	0.0330031	0.0332579	0.0209433	0.0207815	0.0117984
	458.4	0.153792	0.154379	0.0734115	0.0693344	0.0342674	0.033258	0.0221662	0.0207816	0.0123207
	458.6	0.154327	0.154379	0.0743193	0.0693344	0.0346326	0.0332581	0.0226383	0.0207817	0.0124593
	458.8	0.154603	0.154379	0.0736071	0.0693344	0.0346758	0.0332582	0.0222471	0.0207818	0.0124433
	459	0.155681	0.154379	0.0746637	0.0693344	0.0354585	0.0332582	0.0231007	0.0207819	0.0132126
	459.2	0.155956	0.154379	0.0749306	0.0693345	0.0361341	0.0332583	0.0232257	0.020782	0.0138725
	459.4	0.155036	0.154379	0.073996	0.0693345	0.0350654	0.0332584	0.0218824	0.0207821	0.0139035
	459.6	0.155232	0.154379	0.0735299	0.0693345	0.0352691	0.0332585	0.0220635	0.0207822	0.0144511
	459.8	0.155402	0.154379	0.074012	0.0693345	0.0356071	0.0332586	0.0220706	0.0207822	0.0147289
	460	0.155111	0.154379	0.0739858	0.0693346	0.0357063	0.0332586	0.0214239	0.0207823	0.0152746
	460.2	0.154908	0.154379	0.073815	0.0693346	0.0356436	0.0332587	0.0209495	0.0207824	0.015374
	460.4	0.155887	0.154379	0.0748317	0.0693346	0.0363378	0.0332588	0.0216123	0.0207825	0.0155108
	460.6	0.155335	0.154379	0.0744363	0.0693347	0.0363233	0.0332589	0.020737	0.0207826	0.0155265
	460.8	0.154114	0.154379	0.0728583	0.0693347	0.0355534	0.0332589	0.0196656	0.0207827	0.0151935
	461	0.154135	0.154379	0.0730949	0.0693347	0.0354932	0.033259	0.0199569	0.0207828	0.0147659
	461.2	0.15439	0.154379	0.0727391	0.0693347	0.035368	0.0332591	0.0197249	0.0207828	0.0141195
	461.4	0.153455	0.154379	0.071821	0.0693348	0.0343304	0.0332592	0.0188596	0.0207829	0.013967
	461.6	0.153479	0.154379	0.071972	0.0693348	0.0349863	0.0332592	0.0195431	0.020783	0.01388
	461.8	0.153958	0.154379	0.0722701	0.0693348	0.0347897	0.0332593	0.0196773	0.0207831	0.0139318
	462	0.153764	0.154379	0.0710191	0.0693348	0.0335175	0.0332594	0.0189437	0.0207832	0.0138711
	462.2	0.154001	0.154379	0.0710192	0.0693349	0.0338537	0.0332595	0.0194554	0.0207832	0.0130729
	462.4	0.155099	0.154379	0.0717341	0.0693349	0.0342025	0.0332595	0.0201135	0.0207833	0.0134274
	462.6	0.154595	0.154379	0.0714355	0.0693349	0.0334791	0.0332596	0.0199237	0.0207834	0.0133634
	462.8	0.154596	0.154379	0.0708585	0.0693349	0.0336511	0.0332597	0.0198123	0.0207835	0.0130369
	463	0.154856	0.154379	0.0720652	0.069335	0.0337278	0.0332597	0.0204664	0.0207836	0.0132537
	463.2	0.154415	0.154379	0.0712094	0.069335	0.0331007	0.0332598	0.020421	0.0207837	0.0129128
	463.4	0.154308	0.154379	0.0713679	0.069335	0.0328118	0.0332599	0.0204685	0.0207837	0.0132647
	463.6	0.15496	0.154379	0.0718975	0.069335	0.0335661	0.03326	0.0209701	0.0207838	0.013469
	463.8	0.156101	0.154379	0.0726322	0.0693351	0.0342601	0.03326	0.0214352	0.0207839	0.0137673
	464	0.156542	0.154379	0.0728884	0.0693351	0.0344481	0.0332601	0.0215722	0.020784	0.0140999
	464.2	0.157066	0.154379	0.0731195	0.0693351	0.0348492	0.0332602	0.0222807	0.020784	0.0137489
	464.4	0.157096	0.154379	0.0736306	0.0693351	0.0351279	0.0332602	0.0231197	0.0207841	0.0134673
	464.6	0.156631	0.154379	0.0736907	0.0693352	0.0351728	0.0332603	0.0227478	0.0207842	0.0140891
	464.8	0.15672	0.154379	0.0735986	0.0693352	0.0352674	0.0332604	0.0225982	0.0207843	0.0144242
	465	0.157239	0.154379	0.0745433	0.0693352	0.0359489	0.0332604	0.0235789	0.0207844	0.014173
	465.2	0.157171	0.154379	0.0745803	0.0693352	0.0359088	0.0332605	0.0230248	0.0207844	0.014606
	465.4	0.156309	0.154379	0.0740901	0.0693353	0.0357085	0.0332606	0.0226588	0.0207845	0.0142518
	465.6	0.15649	0.154379	0.0742432	0.0693353	0.0361523	0.0332606	0.0229809	0.0207846	0.0141142
	465.8	0.156598	0.154379	0.0748008	0.0693353	0.0361669	0.0332607	0.0231221	0.0207847	0.0140338
	466	0.155153	0.154379	0.0732156	0.0693353	0.0350217	0.0332608	0.0218777	0.0207847	0.0137472
	466.2	0.155205	0.154379	0.0736337	0.0693353	0.0356715	0.0332608	0.02239	0.0207848	0.0134853
	466.4	0.155064	0.154379	0.0741778	0.0693354	0.0358584	0.0332609	0.0225042	0.0207849	0.0138853
	466.6	0.153888	0.154379	0.0731074	0.0693354	0.0348016	0.033261	0.0215727	0.0207849	0.0135302
	466.8	0.153488	0.154379	0.0730961	0.0693354	0.0349904	0.033261	0.0217397	0.020785	0.0130095
	467	0.153451	0.154379	0.0740742	0.0693354	0.0351679	0.0332611	0.0220301	0.0207851	0.0131942
	467.2	0.153015	0.154379	0.073312	0.0693355	0.0348316	0.0332612	0.0215916	0.0207852	0.0131992
	467.4	0.152634	0.154379	0.0728431	0.0693355	0.0344519	0.0332612	0.0212202	0.0207852	0.0130408
	467.6	0.15305	0.154379	0.0724667	0.0693355	0.0349706	0.0332613	0.0212727	0.0207853	0.012845
	467.8	0.153752	0.154379	0.0724589	0.0693355	0.0352746	0.0332613	0.0215836	0.0207854	0.0126941
	468	0.153079	0.154379	0.0719937	0.0693355	0.0344775	0.0332614	0.0213349	0.0207855	0.0123724
	468.2	0.153617	0.154379	0.0729097	0.0693356	0.0353218	0.0332615	0.0217505	0.0207855	0.0128387
	468.4	0.153712	0.154379	0.0737638	0.0693356	0.0356526	0.0332615	0.0218978	0.0207856	0.0129121
	468.6	0.15419	0.154379	0.0739763	0.0693356	0.03565	0.0332616	0.0211959	0.0207856	0.0136606
	468.8	0.154257	0.154379	0.0740857	0.0693356	0.0362419	0.0332616	0.0211046	0.0207857	0.0134582
	469	0.154944	0.154379	0.0750312	0.0693356	0.0368287	0.0332617	0.0216159	0.0207858	0.0128099
	469.2	0.154358	0.154379	0.0743392	0.0693357	0.0364734	0.0332618	0.0209254	0.0207859	0.0125277
	469.4	0.154827	0.154379	0.0738509	0.0693357	0.037285	0.0332618	0.0209854	0.0207859	0.0122308
	469.6	0.155264	0.154379	0.0741109	0.0693357	0.0376334	0.0332619	0.0209861	0.020786	0.0121475
	469.8	0.155302	0.154379	0.0737428	0.0693357	0.0375685	0.0332619	0.0210546	0.0207861	0.0123064
	470	0.155334	0.154379	0.0729652	0.0693357	0.0373453	0.033262	0.0208487	0.0207861	0.012841
	470.2	0.156392	0.154379	0.0739348	0.0693358	0.0382994	0.0332621	0.0214859	0.0207862	0.0135587
	470.4	0.156556	0.154379	0.0736949	0.0693358	0.0381933	0.0332621	0.0217107	0.0207863	0.0129911
	470.6	0.156161	0.154379	0.0728019	0.0693358	0.0376979	0.0332622	0.0212196	0.0207863	0.0132813
	470.8	0.155761	0.154379	0.0732862	0.0693358	0.038393	0.0332623	0.0211204	0.0207864	0.0141268
	471	0.155767	0.154379	0.0728108	0.0693358	0.0380249	0.0332623	0.0207094	0.0207865	0.0144499
	471.2	0.155015	0.154379	0.0716049	0.0693359	0.0372561	0.0332624	0.019895	0.0207865	0.0148028
	471.4	0.154816	0.154379	0.0715517	0.0693359	0.0370977	0.0332624	0.0198522	0.0207866	0.0148452
	471.6	0.155545	0.154379	0.0715194	0.0693359	0.0369934	0.0332625	0.0201689	0.0207867	0.0147902
	471.8	0.155919	0.154379	0.0713448	0.0693359	0.0368921	0.0332625	0.0203348	0.0207867	0.01462
	472	0.15532	0.154379	0.0716656	0.0693359	0.0363678	0.0332626	0.0201115	0.0207868	0.0149141
	472.2	0.156419	0.154379	0.0727755	0.0693359	0.0367751	0.0332626	0.0209969	0.0207868	0.0147693
	472.4	0.156658	0.154379	0.0730148	0.069336	0.0367865	0.0332627	0.0208435	0.0207869	0.0144657
	472.6	0.156755	0.154379	0.0728731	0.069336	0.0364669	0.0332628	0.0202149	0.020787	0.014592
	472.8	0.157208	0.154379	0.0742197	0.069336	0.0371011	0.0332628	0.0212305	0.020787	0.0141351
	473	0.157733	0.154379	0.0749006	0.069336	0.0373021	0.0332629	0.0218671	0.0207871	0.0139481
	473.2	0.157	0.154379	0.0744773	0.069336	0.0373723	0.0332629	0.0216964	0.0207872	0.0139575
	473.4	0.157983	0.154379	0.0748966	0.069336	0.0379903	0.033263	0.0220673	0.0207872	0.0133333
	473.6	0.158389	0.154379	0.0759824	0.0693361	0.0385023	0.033263	0.0229031	0.0207873	0.0131775
	473.8	0.157934	0.154379	0.0757948	0.0693361	0.0382798	0.0332631	0.0224953	0.0207873	0.0128097
	474	0.158187	0.154379	0.0761713	0.0693361	0.0385898	0.0332631	0.0231764	0.0207874	0.0122028
	474.2	0.15862	0.154379	0.0768579	0.0693361	0.0391956	0.0332632	0.0237661	0.0207875	0.0119361
	474.4	0.157273	0.154379	0.0757583	0.0693361	0.0386454	0.0332632	0.0228335	0.0207875	0.0112836
	474.6	0.156409	0.154379	0.0748931	0.0693362	0.0382529	0.0332633	0.0220421	0.0207876	0.0120547
	474.8	0.156592	0.154379	0.0755133	0.0693362	0.0387636	0.0332633	0.0222869	0.0207877	0.0124597
	475	0.155877	0.154379	0.0740263	0.0693362	0.0377428	0.0332634	0.0215803	0.0207877	0.0123573
	475.2	0.155228	0.154379	0.0729778	0.0693362	0.0368202	0.0332634	0.0208396	0.0207878	0.012367
	475.4	0.155532	0.154379	0.0733174	0.0693362	0.0375434	0.0332635	0.0216449	0.0207878	0.0124833
	475.6	0.15578	0.154379	0.0729623	0.0693362	0.0376648	0.0332636	0.0218468	0.0207879	0.012683
	475.8	0.155636	0.154379	0.0726132	0.0693363	0.0377515	0.0332636	0.0218644	0.0207879	0.0124892
	476	0.155914	0.154379	0.0731905	0.0693363	0.0380262	0.0332636	0.0225676	0.020788	0.0126018
	476.2	0.15622	0.154379	0.0733449	0.0693363	0.0384703	0.0332637	0.0229885	0.0207881	0.0127624
	476.4	0.156093	0.154379	0.0728123	0.0693363	0.0379425	0.0332638	0.0225868	0.0207881	0.0133491
	476.6	0.156302	0.154379	0.073031	0.0693363	0.037615	0.0332638	0.0225239	0.0207882	0.013728
	476.8	0.156826	0.154379	0.0739712	0.0693363	0.0380861	0.0332638	0.0234741	0.0207882	0.0139905
	477	0.157015	0.154379	0.0734374	0.0693364	0.0378783	0.0332639	0.0234567	0.0207883	0.0138518
	477.2	0.157034	0.154379	0.0732222	0.0693364	0.0378619	0.033264	0.0232251	0.0207884	0.0140794
	477.4	0.158185	0.154379	0.0742817	0.0693364	0.0384727	0.033264	0.0234344	0.0207884	0.0140397
	477.6	0.15798	0.154379	0.0742791	0.0693364	0.0374266	0.0332641	0.0231177	0.0207885	0.0139054
	477.8	0.157973	0.154379	0.0736639	0.0693364	0.0366659	0.0332641	0.022904	0.0207885	0.0134906
	478	0.158246	0.154379	0.0746311	0.0693364	0.0377303	0.0332641	0.0238723	0.0207886	0.0134173
	478.2	0.158437	0.154379	0.0745456	0.0693364	0.0373687	0.0332642	0.0237926	0.0207886	0.0137977
	478.4	0.15773	0.154379	0.0734182	0.0693365	0.0364243	0.0332642	0.0231085	0.0207887	0.0133895
	478.6	0.158354	0.154379	0.0734992	0.0693365	0.0364948	0.0332643	0.0231476	0.0207887	0.0142679
	478.8	0.158135	0.154379	0.0737243	0.0693365	0.0360484	0.0332643	0.0229078	0.0207888	0.0144237
	479	0.156663	0.154379	0.0718107	0.0693365	0.0348357	0.0332644	0.021942	0.0207889	0.0144972
	479.2	0.156411	0.154379	0.0719952	0.0693365	0.035253	0.0332644	0.0221112	0.0207889	0.014921
	479.4	0.15648	0.154379	0.0731332	0.0693365	0.0360411	0.0332645	0.0229008	0.020789	0.0149228
	479.6	0.156263	0.154379	0.0730526	0.0693365	0.0359148	0.0332645	0.0226661	0.020789	0.0148791
	479.8	0.155453	0.154379	0.0726328	0.0693366	0.0359712	0.0332646	0.0221869	0.0207891	0.0151006
	480	0.155236	0.154379	0.0734963	0.0693366	0.0362436	0.0332646	0.0227081	0.0207891	0.0152184
	480.2	0.154705	0.154379	0.0734065	0.0693366	0.0359455	0.0332646	0.0221768	0.0207892	0.0151274
	480.4	0.15413	0.154379	0.0729907	0.0693366	0.0353201	0.0332647	0.0215743	0.0207892	0.0155659
	480.6	0.153813	0.154379	0.0738586	0.0693366	0.0358997	0.0332647	0.0216224	0.0207893	0.0155916
	480.8	0.153885	0.154379	0.0736868	0.0693366	0.0361395	0.0332648	0.0217454	0.0207893	0.0162514
	481	0.153179	0.154379	0.0727908	0.0693366	0.0354837	0.0332648	0.0208428	0.0207894	0.016072
	481.2	0.152724	0.154379	0.0727928	0.0693367	0.0349092	0.0332649	0.0203283	0.0207894	0.0164265
	481.4	0.153289	0.154379	0.0731728	0.0693367	0.0349664	0.0332649	0.0208054	0.0207895	0.0163747
	481.6	0.153265	0.154379	0.0727349	0.0693367	0.0344125	0.033265	0.0207633	0.0207895	0.0166106
	481.8	0.152886	0.154379	0.0725496	0.0693367	0.0345518	0.033265	0.0209984	0.0207896	0.0164258
	482	0.152657	0.154379	0.0724574	0.0693367	0.034663	0.033265	0.0212039	0.0207896	0.0159939
	482.2	0.153142	0.154379	0.0718294	0.0693367	0.033902	0.0332651	0.0211196	0.0207897	0.0164587
	482.4	0.15278	0.154379	0.0713478	0.0693367	0.0334551	0.0332651	0.0212317	0.0207897	0.0159642
	482.6	0.153512	0.154379	0.0718966	0.0693368	0.0337413	0.0332652	0.0216187	0.0207898	0.0158601
	482.8	0.153803	0.154379	0.0721206	0.0693368	0.033833	0.0332652	0.0221153	0.0207898	0.0160313
	483	0.153402	0.154379	0.0713447	0.0693368	0.0333879	0.0332653	0.0221147	0.0207899	0.0161113
	483.2	0.154193	0.154379	0.0719583	0.0693368	0.033786	0.0332653	0.0227354	0.0207899	0.0160504
	483.4	0.155094	0.154379	0.0730723	0.0693368	0.0345041	0.0332653	0.0232976	0.02079	0.0156486
	483.6	0.155352	0.154379	0.0726193	0.0693368	0.0348374	0.0332654	0.022911	0.02079	0.0160764
	483.8	0.155596	0.154379	0.0729027	0.0693368	0.0352684	0.0332654	0.0231842	0.0207901	0.0162649
	484	0.156713	0.154379	0.0749422	0.0693368	0.0363883	0.0332655	0.0242363	0.0207901	0.0161757
	484.2	0.156327	0.154379	0.0746903	0.0693369	0.0366721	0.0332655	0.0237053	0.0207902	0.0158976
	484.4	0.155531	0.154379	0.0742934	0.0693369	0.0360264	0.0332655	0.0230374	0.0207902	0.0162223
	484.6	0.155816	0.154379	0.0748847	0.0693369	0.0365901	0.0332656	0.0232116	0.0207903	0.0165445
	484.8	0.155304	0.154379	0.0741466	0.0693369	0.0358834	0.0332656	0.0218266	0.0207903	0.0163808
	485	0.15419	0.154379	0.0732345	0.0693369	0.0346296	0.0332657	0.0211444	0.0207904	0.0155441
	485.2	0.154377	0.154379	0.0736254	0.0693369	0.0350758	0.0332657	0.0216479	0.0207904	0.0154767
	485.4	0.154414	0.154379	0.0738979	0.0693369	0.0353769	0.0332657	0.0214271	0.0207905	0.015159
	485.6	0.15363	0.154379	0.0727389	0.0693369	0.034155	0.0332658	0.0202791	0.0207905	0.0142423
	485.8	0.153608	0.154379	0.0727294	0.0693369	0.0338687	0.0332658	0.0206643	0.0207906	0.0137184
	486	0.153665	0.154379	0.0726063	0.069337	0.0334814	0.0332659	0.0204282	0.0207906	0.0133444
	486.2	0.153644	0.154379	0.0720908	0.069337	0.0330218	0.0332659	0.0202109	0.0207906	0.0131118
	486.4	0.154086	0.154379	0.0721231	0.069337	0.033117	0.033266	0.0209875	0.0207907	0.0126691
	486.6	0.154742	0.154379	0.0729423	0.069337	0.033835	0.033266	0.0212829	0.0207907	0.0125282
	486.8	0.154883	0.154379	0.0718142	0.069337	0.0334442	0.033266	0.0205781	0.0207908	0.0130099
	487	0.154661	0.154379	0.0709289	0.069337	0.032667	0.0332661	0.0203905	0.0207908	0.0131296
	487.2	0.155279	0.154379	0.0715421	0.069337	0.0332841	0.0332661	0.0208929	0.0207909	0.0127598
	487.4	0.155234	0.154379	0.0707298	0.069337	0.033073	0.0332661	0.0205017	0.0207909	0.0121453
	487.6	0.155384	0.154379	0.0700963	0.069337	0.0330885	0.0332662	0.0210981	0.0207909	0.0128202
	487.8	0.155036	0.154379	0.0705179	0.0693371	0.0335464	0.0332662	0.0214902	0.020791	0.0133783
	488	0.154786	0.154379	0.0702718	0.0693371	0.0331869	0.0332662	0.0213983	0.020791	0.0131815
	488.2	0.15344	0.154379	0.0691712	0.0693371	0.0322296	0.0332663	0.0203219	0.0207911	0.0132982
	488.4	0.153046	0.154379	0.0695621	0.0693371	0.0320113	0.0332663	0.0205811	0.0207911	0.0139082
	488.6	0.152998	0.154379	0.0697163	0.0693371	0.0318761	0.0332664	0.0208657	0.0207912	0.0135741
	488.8	0.151978	0.154379	0.0689992	0.0693371	0.0309154	0.0332664	0.0200861	0.0207912	0.0129315
	489	0.151523	0.154379	0.0693959	0.0693371	0.0315066	0.0332664	0.0210698	0.0207913	0.0130222
	489.2	0.151924	0.154379	0.069991	0.0693371	0.0323555	0.0332665	0.0217055	0.0207913	0.0127688
	489.4	0.152076	0.154379	0.0700338	0.0693372	0.0320558	0.0332665	0.0213085	0.0207913	0.0126251
	489.6	0.152024	0.154379	0.0701407	0.0693372	0.0323688	0.0332665	0.0218108	0.0207914	0.0126759
	489.8	0.15238	0.154379	0.0705927	0.0693372	0.0325361	0.0332666	0.0219866	0.0207914	0.0131322
	490	0.15195	0.154379	0.0701423	0.0693372	0.0322714	0.0332666	0.021755	0.0207915	0.0130174
	490.2	0.152139	0.154379	0.0701023	0.0693372	0.0328254	0.0332666	0.0220348	0.0207915	0.0129799
	490.4	0.153131	0.154379	0.071569	0.0693372	0.0338142	0.0332667	0.022702	0.0207915	0.0124295
	490.6	0.153156	0.154379	0.0715982	0.0693372	0.0336164	0.0332667	0.0220754	0.0207916	0.0117668
	490.8	0.153103	0.154379	0.0710425	0.0693372	0.0329656	0.0332667	0.0213692	0.0207916	0.0116378
	491	0.153155	0.154379	0.071765	0.0693372	0.0333635	0.0332668	0.021715	0.0207917	0.0110847
	491.2	0.154025	0.154379	0.0726295	0.0693372	0.0341754	0.0332668	0.0224348	0.0207917	0.0106979
	491.4	0.15391	0.154379	0.0718432	0.0693373	0.034084	0.0332669	0.0215777	0.0207918	0.0109044
	491.6	0.153638	0.154379	0.0721273	0.0693373	0.0336273	0.0332669	0.0216424	0.0207918	0.0113362
	491.8	0.153434	0.154379	0.0721582	0.0693373	0.033663	0.0332669	0.0214398	0.0207918	0.0114592
	492	0.153106	0.154379	0.0714638	0.0693373	0.0327758	0.033267	0.0208398	0.0207919	0.0110914
	492.2	0.152255	0.154379	0.0713616	0.0693373	0.0326685	0.033267	0.0207037	0.0207919	0.011144
	492.4	0.152752	0.154379	0.0720693	0.0693373	0.0329178	0.033267	0.0216881	0.020792	0.0117581
	492.6	0.152931	0.154379	0.0718093	0.0693373	0.032972	0.033267	0.0214228	0.020792	0.0116095
	492.8	0.152773	0.154379	0.0713667	0.0693373	0.0328615	0.0332671	0.0214405	0.020792	0.0118473
	493	0.153634	0.154379	0.0719089	0.0693373	0.0342609	0.0332671	0.0224989	0.0207921	0.0123772
	493.2	0.15445	0.154379	0.0723727	0.0693373	0.0352563	0.0332671	0.0231608	0.0207921	0.0127438
	493.4	0.154067	0.154379	0.071588	0.0693373	0.0349823	0.0332672	0.0228213	0.0207921	0.0129877
	493.6	0.154606	0.154379	0.0717838	0.0693374	0.035584	0.0332672	0.0236578	0.0207922	0.0135113
	493.8	0.155351	0.154379	0.0718874	0.0693374	0.0356842	0.0332672	0.0239089	0.0207922	0.013889
	494	0.154965	0.154379	0.0713988	0.0693374	0.0354078	0.0332673	0.0239145	0.0207923	0.0136527
	494.2	0.155407	0.154379	0.0712353	0.0693374	0.0353291	0.0332673	0.024354	0.0207923	0.0132409
	494.4	0.155916	0.154379	0.0725722	0.0693374	0.0356035	0.0332673	0.0244739	0.0207923	0.0133114
	494.6	0.154999	0.154379	0.0714799	0.0693374	0.0349874	0.0332674	0.0239826	0.0207924	0.0130138
	494.8	0.154905	0.154379	0.0715813	0.0693374	0.0351284	0.0332674	0.0240875	0.0207924	0.0131161
	495	0.155492	0.154379	0.072594	0.0693374	0.0362811	0.0332674	0.0244623	0.0207924	0.0136447
	495.2	0.155339	0.154379	0.072428	0.0693374	0.0360517	0.0332674	0.0241256	0.0207925	0.013872
	495.4	0.154197	0.154379	0.0706843	0.0693374	0.0348642	0.0332675	0.0226141	0.0207925	0.0136189
	495.6	0.153754	0.154379	0.0712622	0.0693374	0.0345925	0.0332675	0.0230174	0.0207925	0.0136331
	495.8	0.153061	0.154379	0.0706894	0.0693374	0.0340702	0.0332675	0.0220425	0.0207926	0.0137603
	496	0.152463	0.154379	0.0700811	0.0693374	0.0329521	0.0332676	0.0211375	0.0207926	0.0132987
	496.2	0.15284	0.154379	0.0707733	0.0693375	0.0332575	0.0332676	0.0210788	0.0207927	0.0138894
	496.4	0.153007	0.154379	0.0708995	0.0693375	0.0328618	0.0332676	0.0204763	0.0207927	0.0140649
	496.6	0.152829	0.154379	0.0702824	0.0693375	0.0322449	0.0332677	0.0199696	0.0207927	0.0131798
	496.8	0.153322	0.154379	0.0714132	0.0693375	0.0326545	0.0332677	0.0203843	0.0207928	0.0136323
	497	0.153648	0.154379	0.0721345	0.0693375	0.0333521	0.0332677	0.0203508	0.0207928	0.0133736
	497.2	0.153497	0.154379	0.0716627	0.0693375	0.0329913	0.0332677	0.0203144	0.0207928	0.0132321
	497.4	0.153432	0.154379	0.071292	0.0693375	0.0333104	0.0332678	0.0204305	0.0207929	0.0132573
	497.6	0.153812	0.154379	0.0719863	0.0693375	0.0333514	0.0332678	0.0200416	0.0207929	0.0133
	497.8	0.153909	0.154379	0.0709115	0.0693375	0.0325073	0.0332678	0.0196494	0.0207929	0.01324
	498	0.153295	0.154379	0.0703176	0.0693375	0.0320253	0.0332679	0.0189186	0.020793	0.0131533
	498.2	0.154002	0.154379	0.0712165	0.0693375	0.0329911	0.0332679	0.0200479	0.020793	0.0131089
	498.4	0.154282	0.154379	0.0714714	0.0693375	0.0329984	0.0332679	0.0199911	0.0207931	0.0123721
	498.6	0.154066	0.154379	0.0705534	0.0693376	0.0332612	0.0332679	0.0198425	0.0207931	0.0118731
	498.8	0.154904	0.154379	0.0715224	0.0693376	0.0337056	0.033268	0.0205346	0.0207931	0.0122697
	499	0.155482	0.154379	0.0717417	0.0693376	0.0339667	0.033268	0.0208533	0.0207931	0.0120888
	499.2	0.155178	0.154379	0.07108	0.0693376	0.0341331	0.033268	0.0208661	0.0207932	0.0122067
	499.4	0.154784	0.154379	0.0706472	0.0693376	0.0341872	0.0332681	0.0207297	0.0207932	0.0124773
	499.6	0.155009	0.154379	0.0715563	0.0693376	0.0346437	0.0332681	0.0215027	0.0207932	0.0120809
	499.8	0.154885	0.154379	0.0706395	0.0693376	0.0336746	0.0332681	0.0208286	0.0207933	0.0122035
	500	0.155299	0.154379	0.0711398	0.0693376	0.0338972	0.0332681	0.0208688	0.0207933	0.0123554
	500.2	0.156034	0.154379	0.0716061	0.0693376	0.0343833	0.0332682	0.0213361	0.0207933	0.0132644
	500.4	0.155273	0.154379	0.0708917	0.0693376	0.0334867	0.0332682	0.0209315	0.0207934	0.0132987
	500.6	0.155294	0.154379	0.0715239	0.0693376	0.0333289	0.0332682	0.0213055	0.0207934	0.0135385
	500.8	0.155611	0.154379	0.0727462	0.0693376	0.033917	0.0332682	0.0220392	0.0207934	0.0139297
	501	0.155323	0.154379	0.0721481	0.0693376	0.0335944	0.0332683	0.0221017	0.0207935	0.0141664
	501.2	0.154793	0.154379	0.0713434	0.0693377	0.0337779	0.0332683	0.0218768	0.0207935	0.0145317
	501.4	0.154902	0.154379	0.0718239	0.0693377	0.0343857	0.0332683	0.0220665	0.0207935	0.0149231
	501.6	0.154622	0.154379	0.0712273	0.0693377	0.0333448	0.0332684	0.0211267	0.0207936	0.0151289
	501.8	0.154502	0.154379	0.070591	0.0693377	0.0333483	0.0332684	0.0209086	0.0207936	0.015306
	502	0.154056	0.154379	0.0708702	0.0693377	0.0335935	0.0332684	0.020294	0.0207936	0.0147857
	502.2	0.154122	0.154379	0.0713403	0.0693377	0.0338243	0.0332684	0.0208145	0.0207937	0.0145515
	502.4	0.153723	0.154379	0.0708215	0.0693377	0.0332246	0.0332684	0.0198797	0.0207937	0.0141567
	502.6	0.153594	0.154379	0.0707795	0.0693377	0.0334951	0.0332685	0.0197042	0.0207937	0.0139018
	502.8	0.154389	0.154379	0.0716974	0.0693377	0.0341273	0.0332685	0.0204743	0.0207937	0.0140675
	503	0.153705	0.154379	0.0713331	0.0693377	0.0340754	0.0332685	0.0194069	0.0207938	0.0141677
	503.2	0.15284	0.154379	0.0706523	0.0693377	0.0340673	0.0332686	0.0188975	0.0207938	0.0143328
	503.4	0.15271	0.154379	0.0707758	0.0693377	0.0340565	0.0332686	0.0189859	0.0207938	0.0142588
	503.6	0.152921	0.154379	0.0707094	0.0693377	0.0340612	0.0332686	0.0189752	0.0207939	0.0137905
	503.8	0.152496	0.154379	0.0706459	0.0693377	0.0335759	0.0332686	0.0185835	0.0207939	0.0143205
	504	0.152566	0.154379	0.0713428	0.0693377	0.0340553	0.0332686	0.0189905	0.0207939	0.0148054
	504.2	0.152291	0.154379	0.0710215	0.0693378	0.0338895	0.0332687	0.0193075	0.020794	0.0156212
	504.4	0.151506	0.154379	0.0706771	0.0693378	0.0327356	0.0332687	0.0189437	0.020794	0.0151178
	504.6	0.152527	0.154379	0.0714359	0.0693378	0.0331929	0.0332687	0.019779	0.020794	0.0148975
	504.8	0.152752	0.154379	0.0717075	0.0693378	0.0336168	0.0332687	0.0200288	0.0207941	0.0151554
	505	0.152616	0.154379	0.0712793	0.0693378	0.0334093	0.0332688	0.0198543	0.0207941	0.0153793
	505.2	0.153013	0.154379	0.0714015	0.0693378	0.033458	0.0332688	0.0202301	0.0207941	0.0152335
	505.4	0.153378	0.154379	0.0720834	0.0693378	0.0336468	0.0332688	0.0205884	0.0207941	0.0156314
	505.6	0.152677	0.154379	0.0713103	0.0693378	0.0323432	0.0332688	0.0196262	0.0207942	0.0152271
	505.8	0.152839	0.154379	0.0711191	0.0693378	0.0324785	0.0332689	0.0193667	0.0207942	0.0146833
	506	0.152619	0.154379	0.071796	0.0693378	0.0327873	0.0332689	0.0195282	0.0207942	0.0139121
	506.2	0.152981	0.154379	0.0718334	0.0693378	0.0326216	0.0332689	0.0198456	0.0207943	0.0135472
	506.4	0.15336	0.154379	0.071251	0.0693378	0.032773	0.0332689	0.0196916	0.0207943	0.0132875
	506.6	0.153916	0.154379	0.0715992	0.0693378	0.0333836	0.0332689	0.019997	0.0207943	0.0131227
	506.8	0.154376	0.154379	0.0716941	0.0693378	0.0334184	0.033269	0.0199947	0.0207943	0.0132476
	507	0.153857	0.154379	0.0708063	0.0693378	0.0333324	0.033269	0.0193075	0.0207944	0.0130111
	507.2	0.153876	0.154379	0.0708385	0.0693378	0.0341004	0.033269	0.0194814	0.0207944	0.0133973
	507.4	0.154415	0.154379	0.0715832	0.0693379	0.0347614	0.033269	0.0198824	0.0207944	0.0133141
	507.6	0.154415	0.154379	0.0711014	0.0693379	0.0343684	0.0332691	0.0196418	0.0207944	0.0131021
	507.8	0.154883	0.154379	0.0720335	0.0693379	0.0353485	0.0332691	0.020382	0.0207945	0.0133666
	508	0.15538	0.154379	0.072212	0.0693379	0.0357325	0.0332691	0.0209745	0.0207945	0.0131254
	508.2	0.155832	0.154379	0.0717845	0.0693379	0.0356011	0.0332691	0.0210814	0.0207945	0.0133319
	508.4	0.156125	0.154379	0.0724273	0.0693379	0.0361227	0.0332691	0.0215096	0.0207945	0.0130339
	508.6	0.157287	0.154379	0.0737558	0.0693379	0.0372717	0.0332692	0.0221372	0.0207946	0.0127727
	508.8	0.156919	0.154379	0.073265	0.0693379	0.0368665	0.0332692	0.0216684	0.0207946	0.012978
	509	0.156855	0.154379	0.0735637	0.0693379	0.0370824	0.0332692	0.0219483	0.0207946	0.0132955
	509.2	0.157276	0.154379	0.0742867	0.0693379	0.0375725	0.0332692	0.0226636	0.0207947	0.0133945
	509.4	0.157161	0.154379	0.0741785	0.0693379	0.0378349	0.0332693	0.0226594	0.0207947	0.0140218
	509.6	0.156408	0.154379	0.0733588	0.0693379	0.0372058	0.0332693	0.0220057	0.0207947	0.0136046
	509.8	0.155901	0.154379	0.0730336	0.0693379	0.0375733	0.0332693	0.0217036	0.0207947	0.0133302
	510	0.155657	0.154379	0.0727852	0.0693379	0.0373037	0.0332693	0.0219747	0.0207948	0.0128925
	510.2	0.155606	0.154379	0.0714071	0.0693379	0.0366906	0.0332693	0.0214964	0.0207948	0.0135371
	510.4	0.155677	0.154379	0.0711974	0.0693379	0.0370756	0.0332694	0.0213745	0.0207948	0.0137935
	510.6	0.155484	0.154379	0.0712168	0.0693379	0.0367851	0.0332694	0.0217197	0.0207948	0.0135617
	510.8	0.155318	0.154379	0.0703282	0.0693379	0.0365631	0.0332694	0.0216275	0.0207949	0.0140646
	511	0.154866	0.154379	0.0703112	0.0693379	0.0372905	0.0332694	0.0210708	0.0207949	0.0142184
	511.2	0.155101	0.154379	0.0706606	0.0693379	0.0375428	0.0332694	0.0212637	0.0207949	0.0146023
	511.4	0.155619	0.154379	0.0708015	0.0693379	0.0373642	0.0332695	0.0212517	0.0207949	0.0149313
	511.6	0.156045	0.154379	0.0712512	0.069338	0.0371337	0.0332695	0.0215762	0.020795	0.0151346
	511.8	0.157222	0.154379	0.0728681	0.069338	0.0383273	0.0332695	0.0229408	0.020795	0.0151851
	512	0.158091	0.154379	0.0731949	0.069338	0.0383395	0.0332695	0.0228774	0.020795	0.0149724
	512.2	0.158572	0.154379	0.0734277	0.069338	0.0381688	0.0332695	0.022563	0.020795	0.0153159
	512.4	0.159197	0.154379	0.0743037	0.069338	0.0385398	0.0332696	0.023279	0.0207951	0.0150768
	512.6	0.159537	0.154379	0.0746823	0.069338	0.0383016	0.0332696	0.0231932	0.0207951	0.0149789
	512.8	0.158878	0.154379	0.0734518	0.069338	0.0379228	0.0332696	0.0222707	0.0207951	0.0157646
	513	0.158604	0.154379	0.0740122	0.069338	0.0384874	0.0332696	0.0228613	0.0207951	0.0157907
	513.2	0.159006	0.154379	0.0744329	0.069338	0.0386896	0.0332696	0.0236298	0.0207952	0.0158615
	513.4	0.157669	0.154379	0.0732171	0.069338	0.0379124	0.0332697	0.0224238	0.0207952	0.0158076
	513.6	0.156596	0.154379	0.0728001	0.069338	0.0376923	0.0332697	0.0222452	0.0207952	0.0143186
	513.8	0.156543	0.154379	0.0730016	0.069338	0.0378487	0.0332697	0.0222678	0.0207952	0.0141972
	514	0.156198	0.154379	0.0724893	0.069338	0.0374781	0.0332697	0.021534	0.0207953	0.0134801
	514.2	0.155714	0.154379	0.0720622	0.069338	0.037158	0.0332697	0.0214147	0.0207953	0.0132116
	514.4	0.156074	0.154379	0.0728729	0.069338	0.0376095	0.0332698	0.0218772	0.0207953	0.0133891
	514.6	0.155128	0.154379	0.0723025	0.069338	0.03699	0.0332698	0.0218821	0.0207953	0.0135678
	514.8	0.15467	0.154379	0.0717848	0.069338	0.0369222	0.0332698	0.0211289	0.0207954	0.0138771
	515	0.15452	0.154379	0.0720451	0.069338	0.0372562	0.0332698	0.0212421	0.0207954	0.0138141
	515.2	0.154644	0.154379	0.0717125	0.069338	0.0369428	0.0332698	0.0210737	0.0207954	0.0144589
	515.4	0.154732	0.154379	0.0716237	0.069338	0.0365303	0.0332698	0.0209719	0.0207954	0.0145651
	515.6	0.155305	0.154379	0.0728415	0.069338	0.0367773	0.0332699	0.0218501	0.0207954	0.0143721
	515.8	0.15564	0.154379	0.073443	0.0693381	0.0370959	0.0332699	0.0222516	0.0207955	0.0144975
	516	0.155439	0.154379	0.0724588	0.0693381	0.0361433	0.0332699	0.0211243	0.0207955	0.0142089
	516.2	0.155818	0.154379	0.0722178	0.0693381	0.035831	0.0332699	0.0214626	0.0207955	0.0151751
	516.4	0.15628	0.154379	0.0726194	0.0693381	0.0361346	0.0332699	0.022261	0.0207955	0.0158199
	516.6	0.156078	0.154379	0.0721974	0.0693381	0.0357368	0.0332699	0.0217183	0.0207955	0.015959
	516.8	0.155536	0.154379	0.0713894	0.0693381	0.035794	0.03327	0.0218355	0.0207956	0.0167112
	517	0.155948	0.154379	0.0722999	0.0693381	0.0368206	0.03327	0.0228633	0.0207956	0.0163709
	517.2	0.15571	0.154379	0.0717491	0.0693381	0.0362114	0.03327	0.0229921	0.0207956	0.0164932
	517.4	0.154616	0.154379	0.071137	0.0693381	0.036394	0.03327	0.0226883	0.0207956	0.0157374
	517.6	0.155708	0.154379	0.0722803	0.0693381	0.0376091	0.03327	0.023768	0.0207957	0.0155703
	517.8	0.155564	0.154379	0.0721058	0.0693381	0.0372775	0.0332701	0.0229902	0.0207957	0.0148975
	518	0.154727	0.154379	0.0711599	0.0693381	0.0363076	0.0332701	0.0222072	0.0207957	0.0146705
	518.2	0.154649	0.154379	0.0715614	0.0693381	0.0366428	0.0332701	0.022717	0.0207957	0.0152795
	518.4	0.154816	0.154379	0.0718238	0.0693381	0.0368065	0.0332701	0.0222117	0.0207957	0.0154337
	518.6	0.154591	0.154379	0.0708069	0.0693381	0.0361441	0.0332701	0.0218553	0.0207958	0.0150817
	518.8	0.155237	0.154379	0.0717383	0.0693381	0.0370267	0.0332701	0.0217458	0.0207958	0.0153501
	519	0.155369	0.154379	0.0716618	0.0693381	0.0363228	0.0332701	0.0213895	0.0207958	0.015368
	519.2	0.155213	0.154379	0.0710003	0.0693381	0.0350627	0.0332702	0.0205722	0.0207958	0.0156238
	519.4	0.154717	0.154379	0.0709111	0.0693381	0.0346953	0.0332702	0.0199099	0.0207958	0.0152161
	519.6	0.154385	0.154379	0.0713912	0.0693381	0.0345869	0.0332702	0.0193375	0.0207959	0.0152273
	519.8	0.154375	0.154379	0.0709309	0.0693381	0.0340094	0.0332702	0.0190252	0.0207959	0.0146476
	520	0.15445	0.154379	0.070278	0.0693381	0.033279	0.0332702	0.0186061	0.0207959	0.0145096
	520.2	0.154949	0.154379	0.0710697	0.0693381	0.0339143	0.0332702	0.0195106	0.0207959	0.0150142
	520.4	0.154808	0.154379	0.0709776	0.0693382	0.033845	0.0332703	0.0194032	0.020796	0.014858
	520.6	0.154509	0.154379	0.0703749	0.0693382	0.0338089	0.0332703	0.0191938	0.020796	0.0151218
	520.8	0.154205	0.154379	0.0701011	0.0693382	0.0336654	0.0332703	0.0191273	0.020796	0.0149038
	521	0.154967	0.154379	0.0708758	0.0693382	0.0345034	0.0332703	0.0199187	0.020796	0.014232
	521.2	0.154029	0.154379	0.0702442	0.0693382	0.033529	0.0332703	0.0193664	0.020796	0.0147458
	521.4	0.154494	0.154379	0.0710483	0.0693382	0.034617	0.0332703	0.0199002	0.020796	0.0141891
	521.6	0.155572	0.154379	0.0720127	0.0693382	0.0353635	0.0332703	0.0209249	0.0207961	0.0140021
	521.8	0.154849	0.154379	0.0710016	0.0693382	0.0348853	0.0332704	0.0201151	0.0207961	0.014239
	522	0.154668	0.154379	0.0709866	0.0693382	0.0350768	0.0332704	0.0203164	0.0207961	0.0147645
	522.2	0.155859	0.154379	0.0719142	0.0693382	0.0361487	0.0332704	0.0214564	0.0207961	0.0146741
	522.4	0.156751	0.154379	0.0716981	0.0693382	0.0362654	0.0332704	0.0214937	0.0207961	0.0149268
	522.6	0.156991	0.154379	0.0712599	0.0693382	0.0360924	0.0332704	0.0214453	0.0207962	0.0150691
	522.8	0.157329	0.154379	0.0719259	0.0693382	0.0360875	0.0332704	0.0212597	0.0207962	0.0158729
	523	0.157244	0.154379	0.0716182	0.0693382	0.0354317	0.0332705	0.0209803	0.0207962	0.0165413
	523.2	0.157027	0.154379	0.070964	0.0693382	0.0348938	0.0332705	0.0205727	0.0207962	0.0164399
	523.4	0.157046	0.154379	0.0714996	0.0693382	0.0356335	0.0332705	0.0208813	0.0207962	0.0155819
	523.6	0.157527	0.154379	0.0720774	0.0693382	0.0358753	0.0332705	0.0213662	0.0207962	0.0157065
	523.8	0.1575	0.154379	0.0715523	0.0693382	0.0352505	0.0332705	0.0212991	0.0207963	0.015188
	524	0.156334	0.154379	0.0708618	0.0693382	0.0346264	0.0332705	0.0213607	0.0207963	0.0143866
	524.2	0.15619	0.154379	0.0717809	0.0693382	0.0354054	0.0332705	0.022054	0.0207963	0.0149538
	524.4	0.155339	0.154379	0.0708101	0.0693382	0.0345251	0.0332706	0.0211637	0.0207963	0.014474
	524.6	0.154004	0.154379	0.0702058	0.0693382	0.0333086	0.0332706	0.0204402	0.0207964	0.0140567
	524.8	0.153865	0.154379	0.0706516	0.0693382	0.0334313	0.0332706	0.0200367	0.0207964	0.0131897
	525	0.153583	0.154379	0.0708171	0.0693382	0.0333854	0.0332706	0.0203787	0.0207964	0.0127611
	525.2	0.152023	0.154379	0.0697771	0.0693382	0.0320943	0.0332706	0.0192304	0.0207964	0.0128868
	525.4	0.152892	0.154379	0.0708108	0.0693382	0.0332384	0.0332706	0.0205081	0.0207964	0.0128384
	525.6	0.152515	0.154379	0.0710294	0.0693382	0.0336408	0.0332706	0.0208178	0.0207964	0.0129208
	525.8	0.151798	0.154379	0.0690864	0.0693382	0.0324587	0.0332707	0.020212	0.0207965	0.0129458
	526	0.152391	0.154379	0.0693467	0.0693382	0.0328601	0.0332707	0.0206251	0.0207965	0.0129658
	526.2	0.15304	0.154379	0.0697243	0.0693383	0.0330556	0.0332707	0.021365	0.0207965	0.0132463
	526.4	0.152631	0.154379	0.0683442	0.0693383	0.0318783	0.0332707	0.0200576	0.0207965	0.0135492
	526.6	0.152361	0.154379	0.0674624	0.0693383	0.0313963	0.0332707	0.0197327	0.0207965	0.0132374
	526.8	0.153221	0.154379	0.0684691	0.0693383	0.0317921	0.0332707	0.0205625	0.0207965	0.0138501
	527	0.153605	0.154379	0.0683512	0.0693383	0.0318633	0.0332707	0.0208848	0.0207966	0.0136727
	527.2	0.153809	0.154379	0.0679829	0.0693383	0.0317356	0.0332708	0.0208729	0.0207966	0.0131137
	527.4	0.153993	0.154379	0.0691409	0.0693383	0.0324303	0.0332708	0.0212112	0.0207966	0.0138095
	527.6	0.154338	0.154379	0.0685428	0.0693383	0.0318712	0.0332708	0.020957	0.0207966	0.0140242
	527.8	0.154201	0.154379	0.0678075	0.0693383	0.0318938	0.0332708	0.0210227	0.0207966	0.0136788
	528	0.154098	0.154379	0.0686218	0.0693383	0.0323863	0.0332708	0.0216599	0.0207966	0.0132288
	528.2	0.15401	0.154379	0.068758	0.0693383	0.0321412	0.0332708	0.0214299	0.0207967	0.0133091
	528.4	0.153263	0.154379	0.0677352	0.0693383	0.0311127	0.0332708	0.0208044	0.0207967	0.0132811
	528.6	0.152401	0.154379	0.0680314	0.0693383	0.0312411	0.0332708	0.0204984	0.0207967	0.0134984
	528.8	0.153306	0.154379	0.0685001	0.0693383	0.0318266	0.0332708	0.0208922	0.0207967	0.013117
	529	0.153286	0.154379	0.0683236	0.0693383	0.0312735	0.0332709	0.0213802	0.0207967	0.0130962
	529.2	0.152672	0.154379	0.0685981	0.0693383	0.0311202	0.0332709	0.0212981	0.0207967	0.0134341
	529.4	0.153716	0.154379	0.0696578	0.0693383	0.0322271	0.0332709	0.0225529	0.0207968	0.0123326
	529.6	0.153689	0.154379	0.0694044	0.0693383	0.0321557	0.0332709	0.0227421	0.0207968	0.0120227
	529.8	0.153372	0.154379	0.0685816	0.0693383	0.0317569	0.0332709	0.0225406	0.0207968	0.0121598
	530	0.153899	0.154379	0.0694111	0.0693383	0.0323553	0.0332709	0.0227514	0.0207968	0.0117332
	530.2	0.153904	0.154379	0.0696299	0.0693383	0.0325219	0.0332709	0.0228419	0.0207968	0.0113795
	530.4	0.153479	0.154379	0.0688553	0.0693383	0.0313572	0.033271	0.0216901	0.0207968	0.0109384
	530.6	0.153652	0.154379	0.0689349	0.0693383	0.0310229	0.033271	0.0217215	0.0207968	0.0100816
	530.8	0.154152	0.154379	0.0696944	0.0693383	0.0312404	0.033271	0.0220895	0.0207969	0.0101113
	531	0.153486	0.154379	0.0688503	0.0693383	0.0307538	0.033271	0.0209611	0.0207969	0.0102702
	531.2	0.152981	0.154379	0.0684251	0.0693383	0.0302313	0.033271	0.0203861	0.0207969	0.0100651
	531.4	0.153251	0.154379	0.0690221	0.0693383	0.0303526	0.033271	0.0204679	0.0207969	0.0109304
	531.6	0.153393	0.154379	0.0686781	0.0693383	0.0305522	0.033271	0.0204605	0.0207969	0.0108762
	531.8	0.152534	0.154379	0.0687381	0.0693383	0.0304681	0.033271	0.020351	0.0207969	0.0107795
	532	0.152576	0.154379	0.0690331	0.0693383	0.0304684	0.033271	0.0205743	0.020797	0.011113
	532.2	0.152221	0.154379	0.0689942	0.0693383	0.0307483	0.0332711	0.0201877	0.020797	0.0119298
	532.4	0.151804	0.154379	0.0685773	0.0693383	0.0305693	0.0332711	0.0199763	0.020797	0.0126
	532.6	0.151419	0.154379	0.0684767	0.0693383	0.0309778	0.0332711	0.0202557	0.020797	0.0130119
	532.8	0.152012	0.154379	0.0687993	0.0693383	0.0313487	0.0332711	0.0210633	0.020797	0.0130141
	533	0.151995	0.154379	0.0683446	0.0693383	0.0311345	0.0332711	0.0215497	0.020797	0.0130368
	533.2	0.151805	0.154379	0.0683335	0.0693383	0.0312358	0.0332711	0.0221691	0.0207971	0.012978
	533.4	0.152651	0.154379	0.0692351	0.0693383	0.0324733	0.0332711	0.0233593	0.0207971	0.0127216
	533.6	0.152566	0.154379	0.0690864	0.0693384	0.0321345	0.0332711	0.0232622	0.0207971	0.0133007
	533.8	0.152397	0.154379	0.0686995	0.0693384	0.0321202	0.0332711	0.0230261	0.0207971	0.0132434
	534	0.152802	0.154379	0.0699013	0.0693384	0.0330562	0.0332712	0.0234506	0.0207971	0.0127715
	534.2	0.153272	0.154379	0.0697862	0.0693384	0.0327581	0.0332712	0.0227055	0.0207971	0.0128785
	534.4	0.153079	0.154379	0.0687667	0.0693384	0.0316064	0.0332712	0.02205	0.0207971	0.0127434
	534.6	0.154113	0.154379	0.0693382	0.0693384	0.0317966	0.0332712	0.0220839	0.0207972	0.0127857
	534.8	0.154262	0.154379	0.0691594	0.0693384	0.03156	0.0332712	0.0218825	0.0207972	0.0125608
	535	0.153845	0.154379	0.0681042	0.0693384	0.0306956	0.0332712	0.021442	0.0207972	0.0126243
	535.2	0.154235	0.154379	0.0685686	0.0693384	0.0311151	0.0332712	0.0216448	0.0207972	0.0130505
	535.4	0.154642	0.154379	0.0694483	0.0693384	0.0315624	0.0332712	0.0221689	0.0207972	0.0133289
	535.6	0.154845	0.154379	0.0688918	0.0693384	0.031421	0.0332712	0.0217977	0.0207972	0.0124646
	535.8	0.154635	0.154379	0.0696904	0.0693384	0.0320865	0.0332713	0.0222685	0.0207972	0.0124491
	536	0.155134	0.154379	0.0702336	0.0693384	0.032974	0.0332713	0.0229509	0.0207972	0.0131285
	536.2	0.154468	0.154379	0.0696032	0.0693384	0.0331116	0.0332713	0.0225192	0.0207973	0.0127323
	536.4	0.15409	0.154379	0.0687708	0.0693384	0.0329698	0.0332713	0.0222615	0.0207973	0.0130154
	536.6	0.154033	0.154379	0.0691179	0.0693384	0.0333803	0.0332713	0.0224585	0.0207973	0.0134727
	536.8	0.154429	0.154379	0.0691305	0.0693384	0.0333934	0.0332713	0.0230319	0.0207973	0.0127937
	537	0.154502	0.154379	0.0686537	0.0693384	0.0333322	0.0332713	0.0230636	0.0207973	0.0133784
	537.2	0.15402	0.154379	0.0692226	0.0693384	0.0337113	0.0332713	0.0228851	0.0207973	0.0134638
	537.4	0.154062	0.154379	0.0694179	0.0693384	0.0340254	0.0332713	0.0227783	0.0207973	0.0131731
	537.6	0.15376	0.154379	0.0686169	0.0693384	0.0333138	0.0332713	0.0220292	0.0207974	0.0131629
	537.8	0.153429	0.154379	0.0684376	0.0693384	0.0332844	0.0332714	0.0215776	0.0207974	0.0135946
	538	0.153756	0.154379	0.068766	0.0693384	0.0334171	0.0332714	0.0215112	0.0207974	0.0137987
	538.2	0.15401	0.154379	0.06754	0.0693384	0.0322943	0.0332714	0.0205589	0.0207974	0.0145769
	538.4	0.153084	0.154379	0.0669462	0.0693384	0.0317419	0.0332714	0.0197743	0.0207974	0.0152684
	538.6	0.153483	0.154379	0.0674099	0.0693384	0.031533	0.0332714	0.0195783	0.0207974	0.0148965
	538.8	0.153428	0.154379	0.0668096	0.0693384	0.0310406	0.0332714	0.0196375	0.0207974	0.0147938
	539	0.15253	0.154379	0.0661408	0.0693384	0.0303658	0.0332714	0.0192077	0.0207974	0.0153094
	539.2	0.152707	0.154379	0.066886	0.0693384	0.0306389	0.0332714	0.0195856	0.0207975	0.0151918
	539.4	0.152296	0.154379	0.0667725	0.0693384	0.0301788	0.0332714	0.0197586	0.0207975	0.0146074
	539.6	0.151864	0.154379	0.0665154	0.0693384	0.0299592	0.0332714	0.0188741	0.0207975	0.0144952
	539.8	0.15162	0.154379	0.0674581	0.0693384	0.0302426	0.0332715	0.0193343	0.0207975	0.0146543
	540	0.151963	0.154379	0.0674112	0.0693384	0.0303826	0.0332715	0.0197377	0.0207975	0.0148725
	540.2	0.151359	0.154379	0.0666874	0.0693384	0.0298331	0.0332715	0.0186121	0.0207975	0.0143426
	540.4	0.151509	0.154379	0.0666227	0.0693384	0.0297213	0.0332715	0.0181936	0.0207975	0.0143856
	540.6	0.152233	0.154379	0.0673601	0.0693384	0.0300951	0.0332715	0.018583	0.0207976	0.0139634
	540.8	0.15247	0.154379	0.0669183	0.0693384	0.0302291	0.0332715	0.0184188	0.0207976	0.0138701
	541	0.152281	0.154379	0.0666977	0.0693384	0.0299881	0.0332715	0.0180445	0.0207976	0.0144
	541.2	0.152809	0.154379	0.0675736	0.0693384	0.0307416	0.0332715	0.0188376	0.0207976	0.0141195
	541.4	0.153184	0.154379	0.0678096	0.0693384	0.0313759	0.0332715	0.0193039	0.0207976	0.0138516
	541.6	0.153323	0.154379	0.0677739	0.0693384	0.0310021	0.0332715	0.0190041	0.0207976	0.0135148
	541.8	0.153085	0.154379	0.0683243	0.0693384	0.0311265	0.0332715	0.0193002	0.0207976	0.0139561
	542	0.15344	0.154379	0.0684397	0.0693384	0.0313769	0.0332715	0.0191155	0.0207976	0.0144644
	542.2	0.152544	0.154379	0.0673353	0.0693384	0.0300561	0.0332716	0.0179099	0.0207976	0.0147843
	542.4	0.152097	0.154379	0.0675422	0.0693384	0.0306089	0.0332716	0.0178008	0.0207977	0.0148219
	542.6	0.152259	0.154379	0.0678615	0.0693384	0.0312088	0.0332716	0.0179206	0.0207977	0.0145265
	542.8	0.151736	0.154379	0.0667085	0.0693384	0.0305599	0.0332716	0.0174954	0.0207977	0.0149023
	543	0.151189	0.154379	0.0661059	0.0693384	0.0306699	0.0332716	0.017503	0.0207977	0.0150706
	543.2	0.151173	0.154379	0.0666643	0.0693384	0.0311958	0.0332716	0.0177732	0.0207977	0.0151785
	543.4	0.150332	0.154379	0.0657557	0.0693384	0.0305483	0.0332716	0.0176208	0.0207977	0.0153035
	543.6	0.150612	0.154379	0.0655558	0.0693384	0.030966	0.0332716	0.0176192	0.0207977	0.0154274
	543.8	0.151319	0.154379	0.0663375	0.0693384	0.0318129	0.0332716	0.0185406	0.0207977	0.0159729
	544	0.151079	0.154379	0.0654493	0.0693384	0.0318767	0.0332716	0.0183674	0.0207978	0.0160251
	544.2	0.151186	0.154379	0.0646677	0.0693384	0.0314229	0.0332716	0.0180796	0.0207978	0.0159638
	544.4	0.151888	0.154379	0.0653042	0.0693385	0.0324221	0.0332717	0.0189488	0.0207978	0.0164677
	544.6	0.152702	0.154379	0.0658111	0.0693385	0.0329134	0.0332717	0.0197219	0.0207978	0.0163216
	544.8	0.152408	0.154379	0.0651512	0.0693385	0.0326331	0.0332717	0.0197606	0.0207978	0.0165811
	545	0.153193	0.154379	0.0662039	0.0693385	0.0324479	0.0332717	0.0207518	0.0207978	0.0169033
	545.2	0.153677	0.154379	0.0673329	0.0693385	0.032953	0.0332717	0.0211568	0.0207978	0.0163805
	545.4	0.153712	0.154379	0.0670442	0.0693385	0.0325232	0.0332717	0.0210973	0.0207978	0.0152041
	545.6	0.153106	0.154379	0.0673809	0.0693385	0.0319471	0.0332717	0.0205992	0.0207978	0.0150465
	545.8	0.153046	0.154379	0.0685685	0.0693385	0.0320821	0.0332717	0.0210018	0.0207978	0.0151022
	546	0.152717	0.154379	0.0675437	0.0693385	0.031251	0.0332717	0.0206264	0.0207979	0.0146564
	546.2	0.151897	0.154379	0.0670575	0.0693385	0.0304511	0.0332717	0.0201124	0.0207979	0.0146166
	546.4	0.152036	0.154379	0.0678142	0.0693385	0.031274	0.0332717	0.020393	0.0207979	0.0142935
	546.6	0.152205	0.154379	0.067576	0.0693385	0.03092	0.0332718	0.0207803	0.0207979	0.0136948
	546.8	0.151953	0.154379	0.0665288	0.0693385	0.030693	0.0332718	0.0205175	0.0207979	0.0134352
	547	0.152291	0.154379	0.0672708	0.0693385	0.0315063	0.0332718	0.0211408	0.0207979	0.0131669
	547.2	0.152402	0.154379	0.0676134	0.0693385	0.0311511	0.0332718	0.021562	0.0207979	0.0121727
	547.4	0.152405	0.154379	0.0670235	0.0693385	0.0311094	0.0332718	0.0214682	0.0207979	0.0123515
	547.6	0.153624	0.154379	0.068002	0.0693385	0.032669	0.0332718	0.0217605	0.0207979	0.0122983
	547.8	0.154716	0.154379	0.0689631	0.0693385	0.0333953	0.0332718	0.022843	0.0207979	0.0122365
	548	0.154885	0.154379	0.068187	0.0693385	0.0330551	0.0332718	0.0226849	0.020798	0.0129768
	548.2	0.154952	0.154379	0.0684329	0.0693385	0.0334743	0.0332718	0.02261	0.020798	0.0128714
	548.4	0.155793	0.154379	0.0696554	0.0693385	0.0345114	0.0332718	0.0234988	0.020798	0.0127471
	548.6	0.156431	0.154379	0.0695435	0.0693385	0.0344194	0.0332718	0.0237821	0.020798	0.0132638
	548.8	0.156647	0.154379	0.0691448	0.0693385	0.0342821	0.0332718	0.0230384	0.020798	0.013767
	549	0.15745	0.154379	0.0695877	0.0693385	0.0345265	0.0332718	0.0231006	0.020798	0.0141409
	549.2	0.157677	0.154379	0.0700995	0.0693385	0.0354897	0.0332718	0.0227732	0.020798	0.0141294
	549.4	0.157436	0.154379	0.0696037	0.0693385	0.0353656	0.0332718	0.0221933	0.020798	0.0142834
	549.6	0.156984	0.154379	0.0701599	0.0693385	0.035611	0.0332719	0.0221755	0.020798	0.0148554
	549.8	0.156944	0.154379	0.0697601	0.0693385	0.0356727	0.0332719	0.0225836	0.020798	0.0154066
	550	0.155724	0.154379	0.0680905	0.0693385	0.0353232	0.0332719	0.0212411	0.0207981	0.0154549
	550.2	0.155245	0.154379	0.0675501	0.0693385	0.035108	0.0332719	0.0209821	0.0207981	0.0154138
	550.4	0.155965	0.154379	0.0683757	0.0693385	0.035975	0.0332719	0.0213534	0.0207981	0.0155169
	550.6	0.155775	0.154379	0.0683398	0.0693385	0.0361307	0.0332719	0.0214433	0.0207981	0.0152523
	550.8	0.155235	0.154379	0.0680091	0.0693385	0.0360726	0.0332719	0.0207721	0.0207981	0.0154187
	551	0.155306	0.154379	0.0693008	0.0693385	0.0369625	0.0332719	0.0217201	0.0207981	0.0158057
	551.2	0.15487	0.154379	0.0693285	0.0693385	0.0369578	0.0332719	0.0214552	0.0207981	0.0157204
	551.4	0.154598	0.154379	0.0687728	0.0693385	0.0373015	0.0332719	0.021039	0.0207981	0.0162705
	551.6	0.154885	0.154379	0.0697258	0.0693385	0.0380933	0.0332719	0.0219747	0.0207981	0.0159704
	551.8	0.154305	0.154379	0.0701122	0.0693385	0.0378711	0.0332719	0.0220093	0.0207982	0.016351
	552	0.153139	0.154379	0.0686627	0.0693385	0.0364971	0.0332719	0.0210247	0.0207982	0.0165163
	552.2	0.153388	0.154379	0.0692109	0.0693385	0.0367823	0.033272	0.021278	0.0207982	0.0157827
	552.4	0.153993	0.154379	0.0704493	0.0693385	0.0374022	0.033272	0.0221383	0.0207982	0.0164498
	552.6	0.154098	0.154379	0.069594	0.0693385	0.0364506	0.033272	0.0217958	0.0207982	0.0166454
	552.8	0.154416	0.154379	0.0690265	0.0693385	0.0361547	0.033272	0.0213764	0.0207982	0.016019
	553	0.154716	0.154379	0.0697955	0.0693385	0.0365866	0.033272	0.0219178	0.0207982	0.015783
	553.2	0.154505	0.154379	0.0697174	0.0693385	0.0353524	0.033272	0.0213098	0.0207982	0.0151455
	553.4	0.153865	0.154379	0.068474	0.0693385	0.0339713	0.033272	0.0204381	0.0207982	0.0148791
	553.6	0.154	0.154379	0.0690759	0.0693385	0.034266	0.033272	0.0207824	0.0207982	0.0152921
	553.8	0.153625	0.154379	0.0678803	0.0693385	0.033414	0.033272	0.0202048	0.0207982	0.0146629
	554	0.153079	0.154379	0.0669283	0.0693385	0.0328823	0.033272	0.0194719	0.0207983	0.0142507
	554.2	0.153701	0.154379	0.066985	0.0693385	0.0330263	0.033272	0.0197672	0.0207983	0.0140276
	554.4	0.154495	0.154379	0.0679031	0.0693385	0.0332302	0.033272	0.0200929	0.0207983	0.0143439
	554.6	0.154271	0.154379	0.0674295	0.0693385	0.0331506	0.033272	0.0202523	0.0207983	0.0141017
	554.8	0.153746	0.154379	0.06739	0.0693385	0.0331274	0.033272	0.020305	0.0207983	0.0141533
	555	0.153782	0.154379	0.0680798	0.0693385	0.033972	0.033272	0.0213021	0.0207983	0.0140688
	555.2	0.154009	0.154379	0.0676657	0.0693385	0.0340687	0.033272	0.0212711	0.0207983	0.0142012
	555.4	0.153612	0.154379	0.0677012	0.0693385	0.034275	0.0332721	0.0209679	0.0207983	0.0144664
	555.6	0.154216	0.154379	0.0687858	0.0693385	0.0346926	0.0332721	0.0215466	0.0207983	0.0140307
	555.8	0.154789	0.154379	0.0689384	0.0693385	0.0346263	0.0332721	0.0213228	0.0207983	0.0141934
	556	0.155189	0.154379	0.0683633	0.0693385	0.0347658	0.0332721	0.0212868	0.0207983	0.0139711
	556.2	0.156339	0.154379	0.0697636	0.0693385	0.0359638	0.0332721	0.0218972	0.0207984	0.0140458
	556.4	0.156819	0.154379	0.0701321	0.0693385	0.036541	0.0332721	0.0220878	0.0207984	0.0140577
	556.6	0.157339	0.154379	0.0694043	0.0693385	0.0364838	0.0332721	0.0218252	0.0207984	0.0143371
	556.8	0.1578	0.154379	0.0700925	0.0693385	0.036718	0.0332721	0.0223343	0.0207984	0.0143078
	557	0.158002	0.154379	0.0711672	0.0693385	0.0369687	0.0332721	0.023116	0.0207984	0.0149202
	557.2	0.157102	0.154379	0.0705626	0.0693385	0.0363358	0.0332721	0.0219991	0.0207984	0.015508
	557.4	0.157379	0.154379	0.0710742	0.0693385	0.0372651	0.0332721	0.0220794	0.0207984	0.0158933
	557.6	0.158245	0.154379	0.0720891	0.0693385	0.0379672	0.0332721	0.0227017	0.0207984	0.0164635
	557.8	0.157772	0.154379	0.0711815	0.0693385	0.0374921	0.0332721	0.0221836	0.0207984	0.0164326
	558	0.157306	0.154379	0.0707014	0.0693385	0.0373499	0.0332721	0.0217732	0.0207984	0.0169082
	558.2	0.157826	0.154379	0.0712287	0.0693385	0.0376388	0.0332721	0.0219285	0.0207984	0.0167572
	558.4	0.157811	0.154379	0.0714636	0.0693385	0.0376593	0.0332722	0.022474	0.0207984	0.0171567
	558.6	0.157371	0.154379	0.0709659	0.0693385	0.0372427	0.0332722	0.0222673	0.0207984	0.0168063
	558.8	0.157287	0.154379	0.0709781	0.0693385	0.0368796	0.0332722	0.0223639	0.0207984	0.0169912
	559	0.158162	0.154379	0.0718678	0.0693385	0.037374	0.0332722	0.0232227	0.0207985	0.0174941
	559.2	0.15742	0.154379	0.0710359	0.0693385	0.0361331	0.0332722	0.0223079	0.0207985	0.0179061
	559.4	0.156811	0.154379	0.0710865	0.0693385	0.0355137	0.0332722	0.0216642	0.0207985	0.0174141
	559.6	0.157658	0.154379	0.071616	0.0693386	0.0356523	0.0332722	0.0224505	0.0207985	0.0177238
	559.8	0.156898	0.154379	0.0706564	0.0693386	0.0347007	0.0332722	0.0214597	0.0207985	0.0176367
	560	0.155879	0.154379	0.0691895	0.0693386	0.0335863	0.0332722	0.0205754	0.0207985	0.0174687
	560.2	0.155528	0.154379	0.0695213	0.0693386	0.0337501	0.0332722	0.020881	0.0207985	0.0178331
	560.4	0.154313	0.154379	0.0686419	0.0693386	0.0331151	0.0332722	0.0202426	0.0207985	0.0179695
	560.6	0.153696	0.154379	0.0680404	0.0693386	0.0322739	0.0332722	0.0200562	0.0207985	0.0182587
	560.8	0.154142	0.154379	0.0690087	0.0693386	0.0323022	0.0332722	0.02086	0.0207985	0.0179713
	561	0.153922	0.154379	0.0692352	0.0693386	0.0324369	0.0332722	0.0211173	0.0207985	0.0182319
	561.2	0.152766	0.154379	0.0679819	0.0693386	0.031664	0.0332722	0.0200622	0.0207985	0.0179826
	561.4	0.154041	0.154379	0.0687448	0.0693386	0.0321656	0.0332722	0.0207784	0.0207985	0.0176334
	561.6	0.154559	0.154379	0.0687382	0.0693386	0.031972	0.0332722	0.0205842	0.0207986	0.0172434
	561.8	0.154349	0.154379	0.0677128	0.0693386	0.031412	0.0332722	0.0197804	0.0207986	0.0171327
	562	0.154877	0.154379	0.0679011	0.0693386	0.031875	0.0332723	0.0201533	0.0207986	0.0172908
	562.2	0.155621	0.154379	0.0684191	0.0693386	0.0322486	0.0332723	0.0205555	0.0207986	0.0170715
	562.4	0.156063	0.154379	0.0677583	0.0693386	0.0322831	0.0332723	0.0203109	0.0207986	0.0173211
	562.6	0.156368	0.154379	0.0676754	0.0693386	0.0325834	0.0332723	0.0202753	0.0207986	0.0166726
	562.8	0.156746	0.154379	0.0684853	0.0693386	0.033245	0.0332723	0.0203321	0.0207986	0.0171095
	563	0.156882	0.154379	0.0679102	0.0693386	0.0331259	0.0332723	0.0200644	0.0207986	0.0167691
	563.2	0.156084	0.154379	0.066651	0.0693386	0.032306	0.0332723	0.0193452	0.0207986	0.0172585
	563.4	0.15643	0.154379	0.0671446	0.0693386	0.0332147	0.0332723	0.0194001	0.0207986	0.0167756
	563.6	0.156613	0.154379	0.0664042	0.0693386	0.0329576	0.0332723	0.0193134	0.0207986	0.0175163
	563.8	0.155445	0.154379	0.0654268	0.0693386	0.0320858	0.0332723	0.0180101	0.0207986	0.0169618
	564	0.154744	0.154379	0.0656607	0.0693386	0.0325186	0.0332723	0.017698	0.0207986	0.0172879
	564.2	0.154817	0.154379	0.0659588	0.0693386	0.0329484	0.0332723	0.0180896	0.0207987	0.0170581
	564.4	0.154446	0.154379	0.0656773	0.0693386	0.0329484	0.0332723	0.0177896	0.0207987	0.0170059
	564.6	0.155319	0.154379	0.0669412	0.0693386	0.0340066	0.0332723	0.0190342	0.0207987	0.0170596
	564.8	0.155392	0.154379	0.0668983	0.0693386	0.0337609	0.0332723	0.0195175	0.0207987	0.0166672
	565	0.154996	0.154379	0.0663499	0.0693386	0.0330955	0.0332723	0.0194014	0.0207987	0.0170726
	565.2	0.154402	0.154379	0.0664451	0.0693386	0.0329337	0.0332723	0.0191139	0.0207987	0.0170417
	565.4	0.155326	0.154379	0.0672776	0.0693386	0.0329391	0.0332723	0.0195039	0.0207987	0.0169415
	565.6	0.155293	0.154379	0.0674092	0.0693386	0.0330069	0.0332723	0.0196479	0.0207987	0.0174253
[truncated: 5,501 more rows]

## Sheet: Extended Data Fig 5I
Y102A, INITIAL VELOCITY
ATP (uM)	PBS		VH27.2 Y102A-Fc 300nm
500	143828	144934	130189	137825
50	61725	50351.5	61525.5	50335
5	5642.72	7075.72	5641.72	7076.99
0.5	635.903	536.194	635.514	538.944

## Sheet: Extended Data Fig 5J
Y102A, INITIAL VELOCITY
cGAMP (uM)	PBS			VH27.2 Y102A-Fc 300nM
500	104548	128431		31976.2	57408.7
50	66628	83402.2		30110.1	45482.2
5	15117.2	19105.5		7692.08	11497.8
0.5	382.889	392.125		372.611	259.875

## Sheet: Extended Data Fig 5K
ENPP1-Fc	Time (sec)	150nM	150nM Fit	50nM	50nM Fit	16.7nM	16.7nM Fit	5.6nM	5.6nM Fit	150nM/FC-B
VH27.2 W014F	155.4	0.00745187	0	0.00138083	0	-0.0015961	0	-0.0005384	0	-7.657e-05
	155.6	0.00707878	0.00212238	0.00093918	0.00068978	-0.0011063	0.00020063	-0.0009912	6.197e-05	-0.000187
	155.8	0.00756484	0.00421832	0.00125099	0.00137634	-0.0004038	0.00040084	-0.0008983	0.00012387	2.46e-05
	156	0.00875834	0.00628815	0.0020358	0.00205968	0.000211	0.00060063	-0.000105	0.0001857	-0.0003965
	156.2	0.00897873	0.00833219	0.00243436	0.00273983	0.00043091	0.00080002	-0.0002637	0.00024744	-0.0008644
	156.4	0.00985183	0.0103508	0.00338205	0.00341679	0.00073844	0.00099898	-0.0005754	0.00030912	-0.0007928
	156.6	0.011082	0.0123442	0.00454389	0.00409059	0.00110645	0.00119754	5.854e-05	0.00037072	-0.0011777
	156.8	0.0122671	0.0143128	0.00526793	0.00476123	0.00171333	0.00139568	-8.011e-05	0.00043225	-0.0016054
	157	0.0137453	0.0162568	0.00621663	0.00542874	0.00240074	0.00159341	-6.683e-05	0.0004937	-0.0013731
	157.2	0.0158954	0.0181767	0.00724123	0.00609312	0.00250673	0.00179074	0.0002784	0.00055508	-0.0012479
	157.4	0.01743	0.0200726	0.0076247	0.0067544	0.0030193	0.00198765	0.00062193	0.00061638	-0.000885
	157.6	0.0194409	0.0219449	0.00855768	0.00741258	0.00337308	0.00218415	0.00093547	0.00067761	-0.0007319
	157.8	0.0218859	0.0237939	0.00923002	0.00806768	0.0039487	0.00238025	0.00139447	0.00073877	-0.0005419
	158	0.0233887	0.0256198	0.00914928	0.00871972	0.00436054	0.00257594	0.00176026	0.00079985	-0.0012041
	158.2	0.0244785	0.027423	0.00936241	0.0093687	0.00406714	0.00277122	0.00159186	0.00086086	-0.0013933
	158.4	0.0265987	0.0292037	0.00976755	0.0100146	0.00432441	0.0029661	0.00128192	0.0009218	-0.0010435
	158.6	0.028323	0.0309623	0.0102658	0.0106576	0.00476686	0.00316058	0.00181261	0.00098266	-0.0014419
	158.8	0.0301874	0.0326989	0.0106126	0.0112975	0.00496673	0.00335465	0.00203761	0.00104345	-0.0016479
	159	0.0322661	0.0344139	0.0117776	0.0119344	0.00574985	0.00354832	0.00181222	0.00110417	-0.0016377
	159.2	0.0343492	0.0361075	0.0123175	0.0125684	0.00585308	0.00374159	0.00212625	0.00116481	-0.0018791
	159.4	0.0361042	0.03778	0.0127465	0.0131994	0.00600034	0.00393445	0.0026035	0.00122538	-0.0018948
	159.6	0.0366137	0.0394317	0.0126287	0.0138274	0.00545088	0.00412692	0.00171074	0.00128588	-0.0025059
	159.8	0.0382191	0.0410628	0.0133985	0.0144525	0.00525029	0.00431898	0.00212805	0.0013463	-0.0026276
	160	0.0391932	0.0426736	0.0135356	0.0150746	0.00505444	0.00451065	0.00226839	0.00140665	-0.0032232
	160.2	0.0397242	0.0442644	0.0143677	0.0156939	0.00458522	0.00470192	0.00138788	0.00146693	-0.0031049
	160.4	0.0409361	0.0458353	0.0151864	0.0163102	0.00396753	0.0048928	0.00080162	0.00152713	-0.0040908
	160.6	0.0416366	0.0473866	0.0153746	0.0169237	0.00397256	0.00508328	0.0011764	0.00158727	-0.0041083
	160.8	0.0424722	0.0489186	0.0156216	0.0175343	0.00366271	0.00527336	3.907e-05	0.00164733	-0.0037809
	161	0.0436086	0.0504315	0.0158993	0.0181421	0.00363796	0.00546305	-0.0001221	0.00170732	-0.002977
	161.2	0.0448726	0.0519256	0.0159278	0.018747	0.00367152	0.00565234	0.00056339	0.00176723	-0.0028178
	161.4	0.0462742	0.053401	0.0166117	0.019349	0.004529	0.00584125	0.00114216	0.00182708	-0.0029111
	161.6	0.0470558	0.0548581	0.0170846	0.0199483	0.0042674	0.00602976	0.00113504	0.00188685	-0.0032826
	161.8	0.048318	0.056297	0.0167908	0.0205447	0.0046831	0.00621788	0.00152025	0.00194655	-0.0033149
	162	0.048949	0.057718	0.016882	0.0211384	0.00514804	0.00640561	0.00151778	0.00200618	-0.0030421
	162.2	0.0505437	0.0591213	0.0180787	0.0217293	0.0054384	0.00659295	0.00105843	0.00206574	-0.0030196
	162.4	0.0526573	0.0605071	0.0182812	0.0223174	0.0063337	0.0067799	0.00151604	0.00212522	-0.002079
	162.6	0.0541795	0.0618756	0.0187065	0.0229028	0.0068924	0.00696646	0.00198229	0.00218463	-0.001768
	162.8	0.0562014	0.0632271	0.0196335	0.0234854	0.00738472	0.00715264	0.00199801	0.00224397	-0.0017974
	163	0.0578234	0.0645617	0.0203552	0.0240653	0.00758593	0.00733843	0.00194843	0.00230324	-0.0014872
	163.2	0.0590947	0.0658798	0.0204273	0.0246425	0.00777062	0.00752384	0.00217345	0.00236244	-0.0015376
	163.4	0.0604396	0.0671814	0.0207036	0.025217	0.00801691	0.00770886	0.00218842	0.00242157	-0.0015385
	163.6	0.0608173	0.0684667	0.0201775	0.0257888	0.00747471	0.0078935	0.00107166	0.00248063	-0.0016668
	163.8	0.0620068	0.0697361	0.020266	0.0263579	0.007656	0.00807775	0.00107116	0.00253961	-0.0016622
	164	0.0629648	0.0709897	0.0206759	0.0269244	0.00766465	0.00826162	0.00124239	0.00259852	-0.0021365
	164.2	0.0643577	0.0722276	0.0210967	0.0274882	0.00698978	0.00844511	0.00083222	0.00265737	-0.0019053
	164.4	0.0656223	0.0734501	0.0213023	0.0280494	0.00690559	0.00862822	0.00088001	0.00271614	-0.0031247
	164.6	0.0661118	0.0746574	0.0216665	0.0286079	0.00659592	0.00881095	0.00118423	0.00277484	-0.0027205
	164.8	0.0666235	0.0758496	0.0219885	0.0291639	0.0059011	0.0089933	0.00046047	0.00283347	-0.0030253
	165	0.0679026	0.077027	0.0225061	0.0297172	0.00644799	0.00917528	0.00097487	0.00289203	-0.0032051
	165.2	0.0689127	0.0781897	0.0229767	0.0302679	0.00600556	0.00935687	0.00120187	0.00295052	-0.0037907
	165.4	0.0699963	0.079338	0.0240425	0.0308161	0.00621367	0.00953809	0.00159296	0.00300894	-0.0043326
	165.6	0.0705397	0.0804719	0.0245395	0.0313617	0.00641584	0.00971893	0.00142664	0.00306729	-0.0039251
	165.8	0.0718275	0.0815917	0.024914	0.0319048	0.00672965	0.0098994	0.00173512	0.00312556	-0.0040091
	166	0.0723295	0.0826975	0.0256566	0.0324453	0.00680234	0.0100795	0.00136148	0.00318377	-0.003904
	166.2	0.0740094	0.0837896	0.0262954	0.0329832	0.00761706	0.0102592	0.00168221	0.00324191	-0.0041999
	166.4	0.0754591	0.0848681	0.0272823	0.0335187	0.00865399	0.0104386	0.00273699	0.00329998	-0.0031724
	166.6	0.0766452	0.0859331	0.0282792	0.0340517	0.00903967	0.0106175	0.00265769	0.00335798	-0.0033675
	166.8	0.0778689	0.0869848	0.02966	0.0345821	0.00955487	0.0107961	0.0033784	0.0034159	-0.003468
	167	0.0792725	0.0880235	0.0305072	0.0351101	0.0103818	0.0109744	0.00421747	0.00347376	-0.0037775
	167.2	0.0795856	0.0890492	0.0304735	0.0356356	0.00978336	0.0111522	0.00382157	0.00353155	-0.0041748
	167.4	0.0813381	0.0900621	0.0315242	0.0361587	0.0104205	0.0113297	0.0044903	0.00358927	-0.0045195
	167.6	0.0825096	0.0910625	0.031981	0.0366793	0.0103393	0.0115069	0.00479916	0.00364692	-0.0043308
	167.8	0.0834845	0.0920503	0.0323917	0.0371975	0.0104919	0.0116836	0.00566998	0.0037045	-0.0044764
	168	0.0843798	0.0930258	0.032767	0.0377132	0.0104366	0.01186	0.00618231	0.00376201	-0.0042189
	168.2	0.0857028	0.0939892	0.0333901	0.0382266	0.0105361	0.012036	0.00672005	0.00381945	-0.0038141
	168.4	0.0859699	0.0949406	0.0338574	0.0387375	0.0108561	0.0122117	0.00700557	0.00387682	-0.0040301
	168.6	0.0859162	0.0958802	0.0336181	0.039246	0.00997251	0.012387	0.0061582	0.00393412	-0.0032177
	168.8	0.0861505	0.096808	0.0333851	0.0397522	0.0094108	0.0125619	0.00545868	0.00399136	-0.0023945
	169	0.0867355	0.0977243	0.0336146	0.040256	0.00970905	0.0127365	0.00577622	0.00404852	-0.0022255
	169.2	0.0872658	0.0986291	0.0335461	0.0407574	0.00918897	0.0129107	0.00552834	0.00410562	-0.0015171
	169.4	0.0877643	0.0995227	0.0342028	0.0412565	0.00977476	0.0130846	0.00578785	0.00416265	-0.0017725
	169.6	0.0886679	0.100405	0.0341642	0.0417533	0.0101813	0.013258	0.00544052	0.00421961	-0.0011876
	169.8	0.0889623	0.101277	0.0336966	0.0422477	0.0100007	0.0134312	0.0046458	0.0042765	-0.0008361
	170	0.0896091	0.102137	0.0335363	0.0427398	0.0104882	0.0136039	0.004186	0.00433332	-0.0005333
	170.2	0.0907254	0.102987	0.0336878	0.0432297	0.0111002	0.0137763	0.00448123	0.00439007	-0.0007415
	170.4	0.0913364	0.103826	0.0341646	0.0437172	0.0112578	0.0139484	0.00428299	0.00444675	-0.0001742
	170.6	0.0928063	0.104655	0.0350638	0.0442024	0.0112241	0.0141201	0.00392151	0.00450337	-0.0001077
	170.8	0.0935046	0.105474	0.0355941	0.0446854	0.0115669	0.0142914	0.00447001	0.00455992	-0.0008044
	171	0.0944578	0.106282	0.0360699	0.0451661	0.0117902	0.0144624	0.00431874	0.0046164	-0.0011496
	171.2	0.0954125	0.10708	0.0363483	0.0456446	0.0113765	0.014633	0.00371422	0.00467281	-0.0008701
	171.4	0.0974407	0.107869	0.0376521	0.0461208	0.0120467	0.0148033	0.00456525	0.00472915	-0.0013551
	171.6	0.098382	0.108647	0.0376978	0.0465948	0.0122901	0.0149732	0.00485478	0.00478543	-0.0014952
	171.8	0.099587	0.109416	0.038371	0.0470666	0.0125751	0.0151428	0.00529857	0.00484164	-0.0013469
	172	0.10082	0.110175	0.0391129	0.0475362	0.0129693	0.015312	0.00550578	0.00489778	-0.0013788
	172.2	0.101754	0.110925	0.0398649	0.0480035	0.0132002	0.0154809	0.00587589	0.00495385	-0.0016042
	172.4	0.102269	0.111665	0.0403923	0.0484687	0.0131224	0.0156494	0.00547631	0.00500986	-0.0012139
	172.6	0.10309	0.112396	0.0410699	0.0489318	0.012894	0.0158176	0.00546755	0.0050658	-0.0011796
	172.8	0.103753	0.113118	0.0418878	0.0493926	0.0133317	0.0159854	0.00593367	0.00512167	-0.0013222
	173	0.10499	0.113831	0.0431579	0.0498513	0.014413	0.0161528	0.00664701	0.00517747	-0.0014866
	173.2	0.105924	0.114536	0.0435827	0.0503078	0.0143005	0.01632	0.00680242	0.00523321	-0.0012021
	173.4	0.106222	0.115231	0.0437969	0.0507623	0.0146826	0.0164868	0.00669215	0.00528888	-0.0014206
	173.6	0.107448	0.115918	0.0448879	0.0512145	0.0153374	0.0166532	0.00682313	0.00534448	-0.0012145
	173.8	0.107789	0.116596	0.04543	0.0516647	0.0151092	0.0168193	0.0068418	0.00540001	-0.0010916
	174	0.108749	0.117266	0.0453441	0.0521128	0.0153341	0.016985	0.00766487	0.00545548	-0.0008074
	174.2	0.11	0.117927	0.046503	0.0525587	0.0163902	0.0171504	0.00826681	0.00551088	-0.0005811
	174.4	0.11079	0.11858	0.0472712	0.0530026	0.0165516	0.0173154	0.00803488	0.00556622	-0.000608
	174.6	0.111425	0.119225	0.0473543	0.0534444	0.0164842	0.0174802	0.00803793	0.00562148	-0.0005686
	174.8	0.111839	0.119862	0.047538	0.0538841	0.0168631	0.0176445	0.00856373	0.00567669	-0.0006867
	175	0.113014	0.120491	0.0483866	0.0543218	0.0169727	0.0178086	0.00824555	0.00573182	-0.0006127
	175.2	0.113437	0.121112	0.0477939	0.0547574	0.0167674	0.0179722	0.00787229	0.00578689	-0.0009995
	175.4	0.114558	0.121726	0.0478826	0.055191	0.0173778	0.0181356	0.00844516	0.00584189	-0.0015957
	175.6	0.115888	0.122332	0.04829	0.0556226	0.0174982	0.0182986	0.00865166	0.00589683	-0.0025192
	175.8	0.116882	0.12293	0.0484282	0.0560522	0.0172348	0.0184613	0.00852749	0.0059517	-0.0027495
	176	0.117493	0.123521	0.0483315	0.0564797	0.0172048	0.0186236	0.00792804	0.0060065	-0.0031017
	176.2	0.117982	0.124104	0.0489312	0.0569052	0.0165847	0.0187856	0.00723074	0.00606124	-0.0041308
	176.4	0.118783	0.12468	0.0493289	0.0573288	0.0168657	0.0189473	0.0072035	0.00611591	-0.00404
	176.6	0.120045	0.125249	0.0498053	0.0577503	0.0173902	0.0191086	0.0069494	0.00617051	-0.0040169
	176.8	0.121193	0.125811	0.0503724	0.0581699	0.017889	0.0192696	0.00659919	0.00622505	-0.004062
	177	0.122071	0.126366	0.0508813	0.0585875	0.0181671	0.0194302	0.00662844	0.00627953	-0.0040781
	177.2	0.122777	0.126914	0.0506567	0.0590032	0.0178389	0.0195906	0.0059766	0.00633394	-0.0032632
	177.4	0.123508	0.127455	0.0515092	0.0594169	0.0181821	0.0197505	0.00594155	0.00638828	-0.003466
	177.6	0.124318	0.12799	0.052473	0.0598287	0.0187815	0.0199102	0.00635605	0.00644256	-0.0036292
	177.8	0.12516	0.128518	0.0521598	0.0602386	0.0190438	0.0200695	0.00611466	0.00649677	-0.0032826
	178	0.126116	0.129039	0.0527075	0.0606465	0.0198692	0.0202285	0.00659726	0.00655092	-0.0027298
	178.2	0.125827	0.129554	0.0526355	0.0610526	0.0201221	0.0203872	0.00623423	0.006605	-0.0025891
	178.4	0.12592	0.130062	0.0524742	0.0614567	0.0198994	0.0205455	0.00601127	0.00665901	-0.0024483
	178.6	0.126639	0.130564	0.0526032	0.061859	0.0198609	0.0207036	0.00644546	0.00671297	-0.0020426
	178.8	0.127215	0.13106	0.0532587	0.0622593	0.0204061	0.0208612	0.00705747	0.00676685	-0.0022122
	179	0.127558	0.131549	0.0532379	0.0626578	0.0203623	0.0210186	0.00638865	0.00682067	-0.0019802
	179.2	0.127665	0.132033	0.0532258	0.0630545	0.020333	0.0211756	0.00644029	0.00687443	-0.0019727
	179.4	0.128546	0.13251	0.0543112	0.0634492	0.0203645	0.0213323	0.00731996	0.00692812	-0.0023005
	179.6	0.128941	0.132981	0.0543935	0.0638422	0.0196687	0.0214887	0.00643899	0.00698175	-0.0024912
	179.8	0.128623	0.133447	0.0545959	0.0642332	0.0193317	0.0216448	0.00598108	0.00703531	-0.002565
	180	0.128877	0.133907	0.0550831	0.0646225	0.0193425	0.0218005	0.0062648	0.00708881	-0.0029178
	180.2	0.129435	0.134361	0.0558434	0.0650099	0.0193567	0.0219559	0.00596104	0.00714224	-0.0037486
	180.4	0.130696	0.134809	0.0562744	0.0653956	0.0195978	0.022111	0.00643398	0.00719561	-0.0032833
	180.6	0.131425	0.135252	0.0568942	0.0657794	0.0196921	0.0222657	0.00667751	0.00724892	-0.0034547
	180.8	0.132343	0.135689	0.0575	0.0661614	0.0197274	0.0224202	0.00698091	0.00730216	-0.003373
	181	0.133457	0.136121	0.0579784	0.0665416	0.0197924	0.0225743	0.00696028	0.00735533	-0.0035892
	181.2	0.134521	0.136548	0.0580512	0.0669201	0.0198303	0.0227281	0.00739669	0.00740845	-0.0032239
	181.4	0.134746	0.136969	0.0583709	0.0672968	0.0201111	0.0228816	0.0072032	0.0074615	-0.0035137
	181.6	0.135765	0.137385	0.0588141	0.0676717	0.0201866	0.0230348	0.00722127	0.00751448	-0.0037348
	181.8	0.136617	0.137795	0.0584364	0.0680449	0.0203802	0.0231876	0.00707102	0.0075674	-0.0039704
	182	0.136455	0.138201	0.0583277	0.0684163	0.0204069	0.0233401	0.00722896	0.00762026	-0.0036372
	182.2	0.137511	0.138602	0.0586447	0.068786	0.0205854	0.0234923	0.00720581	0.00767305	-0.0033412
	182.4	0.139481	0.138997	0.0597655	0.069154	0.0215276	0.0236442	0.00819977	0.00772578	-0.0035402
	182.6	0.140573	0.139388	0.0600769	0.0695202	0.0224579	0.0237958	0.00873899	0.00777845	-0.0037963
	182.8	0.140792	0.139774	0.0599021	0.0698847	0.0225355	0.0239471	0.00827841	0.00783105	-0.003662
	183	0.141557	0.140155	0.0603165	0.0702475	0.0227378	0.024098	0.00828126	0.00788359	-0.0034207
	183.2	0.14158	0.140531	0.0603703	0.0706086	0.0230062	0.0242487	0.00851207	0.00793607	-0.0034616
	183.4	0.141822	0.140902	0.0611941	0.0709681	0.0235587	0.024399	0.00839732	0.00798848	-0.0039586
	183.6	0.142019	0.141269	0.0614583	0.0713258	0.023527	0.024549	0.0078856	0.00804083	-0.0037004
	183.8	0.141946	0.141632	0.0618484	0.0716819	0.0235098	0.0246987	0.0082556	0.00809312	-0.0036382
	184	0.142877	0.141989	0.0626511	0.0720363	0.0238299	0.0248481	0.00830505	0.00814534	-0.0031352
	184.2	0.14379	0.142343	0.0635446	0.072389	0.0242411	0.0249972	0.00811877	0.0081975	-0.0027749
	184.4	0.144106	0.142692	0.0634381	0.0727402	0.0240588	0.025146	0.00830247	0.0082496	-0.0021389
	184.6	0.144694	0.143036	0.0638632	0.0730896	0.0246091	0.0252945	0.00873211	0.00830163	-0.002285
	184.8	0.145758	0.143377	0.0647952	0.0734374	0.024691	0.0254426	0.00880105	0.00835361	-0.0025875
	185	0.146232	0.143713	0.0643541	0.0737836	0.0249197	0.0255905	0.00859474	0.00840552	-0.0024249
	185.2	0.14664	0.144045	0.0645353	0.0741282	0.0250506	0.025738	0.00865734	0.00845737	-0.0021198
	185.4	0.146999	0.144372	0.0652245	0.0744712	0.0247011	0.0258853	0.00810614	0.00850915	-0.0019223
	185.6	0.148011	0.144696	0.0654752	0.0748125	0.0249794	0.0260322	0.00881934	0.00856087	-0.0022106
	185.8	0.148474	0.145016	0.0651358	0.0751523	0.0253123	0.0261788	0.00919076	0.00861253	-0.0017231
	186	0.149135	0.145331	0.0656845	0.0754905	0.0255814	0.0263252	0.00935049	0.00866413	-0.0020664
	186.2	0.150901	0.145643	0.0659825	0.075827	0.0259578	0.0264712	0.00966706	0.00871567	-0.0025255
	186.4	0.151795	0.145951	0.0663646	0.0761621	0.0265877	0.0266169	0.010169	0.00876714	-0.0031203
	186.6	0.152006	0.146255	0.0663808	0.0764955	0.0261706	0.0267623	0.00956108	0.00881855	-0.0033536
	186.8	0.151694	0.146555	0.0656963	0.0768274	0.0256163	0.0269074	0.0084926	0.0088699	-0.0033896
	187	0.152598	0.146852	0.0663168	0.0771577	0.0263905	0.0270522	0.00887384	0.00892119	-0.0038503
	187.2	0.152701	0.147144	0.0668229	0.0774865	0.0263794	0.0271968	0.00847547	0.00897242	-0.004322
	187.4	0.152884	0.147434	0.0674319	0.0778138	0.0260352	0.027341	0.00783489	0.00902358	-0.0039784
	187.6	0.153074	0.147719	0.0673097	0.0781395	0.0254761	0.0274849	0.00739926	0.00907469	-0.0033489
	187.8	0.153628	0.148001	0.0681681	0.0784637	0.0254948	0.0276285	0.0073753	0.00912573	-0.0028016
	188	0.153722	0.14828	0.0686008	0.0787864	0.0251934	0.0277718	0.00699698	0.00917671	-0.0023583
	188.2	0.154726	0.148555	0.0687149	0.0791075	0.0254897	0.0279148	0.00746399	0.00922762	-0.0017656
	188.4	0.15495	0.148826	0.0691701	0.0794272	0.0249766	0.0280576	0.00779628	0.00927848	-0.0021183
	188.6	0.155714	0.149094	0.0700766	0.0797454	0.0249597	0.0282	0.00799646	0.00932928	-0.0019428
	188.8	0.156138	0.149359	0.0702689	0.080062	0.025044	0.0283421	0.00825323	0.00938001	-0.0016466
	189	0.156159	0.149621	0.0702229	0.0803772	0.0251674	0.028484	0.0083235	0.00943069	-0.0009246
	189.2	0.156194	0.149879	0.0705563	0.080691	0.025041	0.0286255	0.00837177	0.0094813	-0.0006916
	189.4	0.156308	0.150134	0.0712429	0.0810032	0.0251006	0.0287668	0.00844568	0.00953185	-0.0001645
	189.6	0.156558	0.150386	0.0713788	0.081314	0.0256303	0.0289077	0.00901996	0.00958234	-0.0001593
	189.8	0.156598	0.150635	0.0715651	0.0816234	0.0257574	0.0290484	0.0094209	0.00963277	0.00024733
	190	0.157538	0.15088	0.071637	0.0819313	0.0261542	0.0291888	0.00940588	0.00968314	0.00016035
	190.2	0.158553	0.151123	0.0721976	0.0822377	0.0265665	0.0293288	0.00947738	0.00973345	-0.0001822
	190.4	0.157938	0.151362	0.072523	0.0825427	0.0265779	0.0294686	0.00916875	0.0097837	-1.002e-05
	190.6	0.158232	0.151599	0.0726057	0.0828463	0.0265918	0.0296081	0.00848857	0.00983388	-1.384e-05
	190.8	0.158443	0.151833	0.0730156	0.0831485	0.0272203	0.0297473	0.00866258	0.00988401	-0.0005682
	191	0.158871	0.152063	0.0739721	0.0834493	0.0277784	0.0298863	0.008893	0.00993408	-0.0010942
	191.2	0.159078	0.152291	0.0748828	0.0837486	0.0281954	0.0300249	0.00875381	0.00998408	-0.0012204
	191.4	0.159674	0.152516	0.0754243	0.0840466	0.0283348	0.0301632	0.00913039	0.010034	-0.001298
	191.6	0.159948	0.152738	0.076073	0.0843431	0.0288795	0.0303013	0.00956833	0.0100839	-0.0018358
	191.8	0.16128	0.152958	0.0771566	0.0846383	0.0293533	0.0304391	0.0100188	0.0101337	-0.0013431
	192	0.162409	0.153175	0.0778459	0.0849321	0.0297522	0.0305766	0.010448	0.0101835	-0.0015164
	192.2	0.163225	0.153389	0.0783962	0.0852245	0.0299448	0.0307138	0.0111997	0.0102332	-0.0013146
	192.4	0.163831	0.1536	0.0794883	0.0855155	0.0296584	0.0308507	0.0117394	0.0102829	-0.0011096
	192.6	0.164934	0.153809	0.080188	0.0858052	0.0301397	0.0309873	0.0122017	0.0103324	-0.0011804
	192.8	0.165147	0.154015	0.0798996	0.0860936	0.0304785	0.0311237	0.0131774	0.010382	-0.0010671
	193	0.165376	0.154218	0.0801611	0.0863806	0.030191	0.0312598	0.0127664	0.0104314	-0.0005395
	193.2	0.165927	0.154419	0.0803189	0.0866662	0.0302428	0.0313955	0.0124852	0.0104808	-4.805e-05
	193.4	0.165802	0.154618	0.0803397	0.0869505	0.0301505	0.031531	0.0121951	0.0105302	0.00034163
	193.6	0.166237	0.154814	0.0807669	0.0872335	0.0304781	0.0316663	0.0121456	0.0105795	0.00052546
	193.8	0.166584	0.155007	0.0810921	0.0875151	0.0303632	0.0318012	0.0116455	0.0106287	0.00059263
	194	0.166758	0.155199	0.0809702	0.0877954	0.0302184	0.0319359	0.0114086	0.0106779	5.767e-05
	194.2	0.166407	0.155387	0.0808733	0.0880745	0.0302918	0.0320703	0.0109105	0.010727	-0.0004873
	194.4	0.165535	0.155574	0.0805834	0.0883522	0.0297712	0.0322044	0.00989835	0.010776	-0.0006958
	194.6	0.166208	0.155758	0.0806547	0.0886286	0.0300412	0.0323382	0.0102045	0.010825	-0.0018677
	194.8	0.166027	0.15594	0.0808118	0.0889037	0.0303084	0.0324717	0.0102382	0.010874	-0.0026949
	195	0.165707	0.156119	0.0810409	0.0891775	0.0299214	0.032605	0.00949143	0.0109228	-0.0036697
	195.2	0.165177	0.156297	0.0807557	0.0894501	0.0296387	0.032738	0.00935605	0.0109716	-0.0040267
	195.4	0.16557	0.156472	0.0806008	0.0897214	0.0297238	0.0328707	0.00994273	0.0110204	-0.0042545
	195.6	0.165738	0.156645	0.0813634	0.0899914	0.0297202	0.0330032	0.00952763	0.0110691	-0.0048044
	195.8	0.166728	0.156815	0.0815739	0.0902601	0.0301138	0.0331353	0.0100591	0.0111177	-0.0044575
	196	0.166935	0.156984	0.0821754	0.0905276	0.0304131	0.0332672	0.0107711	0.0111663	-0.0048785
	196.2	0.166999	0.157151	0.0826897	0.0907938	0.030328	0.0333989	0.0113639	0.0112149	-0.0045756
	196.4	0.168235	0.157315	0.0835639	0.0910588	0.0310311	0.0335302	0.0125665	0.0112633	-0.0047542
	196.6	0.168941	0.157478	0.0834387	0.0913226	0.0321141	0.0336613	0.0131046	0.0113117	-0.0046914
	196.8	0.168848	0.157638	0.0836841	0.0915851	0.0326048	0.0337921	0.0135482	0.0113601	-0.0038447
	197	0.169448	0.157796	0.0837453	0.0918464	0.0324858	0.0339226	0.012979	0.0114083	-0.0034668
	197.2	0.169805	0.157953	0.0839308	0.0921065	0.0327645	0.0340529	0.0132343	0.0114566	-0.0028657
	197.4	0.17027	0.158107	0.0846654	0.0923653	0.0333892	0.0341829	0.0135678	0.0115047	-0.0024225
	197.6	0.170755	0.15826	0.0861354	0.0926229	0.0334524	0.0343126	0.0133093	0.0115529	-0.002057
	197.8	0.170275	0.15841	0.0855116	0.0928794	0.0332267	0.0344421	0.0130927	0.0116009	-0.0020315
	198	0.170712	0.158559	0.0858663	0.0931346	0.0338708	0.0345712	0.0137145	0.0116489	-0.0019948
	198.2	0.170499	0.158706	0.0859173	0.0933887	0.0340238	0.0347001	0.0133459	0.0116969	-0.0019727
	198.4	0.170082	0.158851	0.0861417	0.0936415	0.0337097	0.0348288	0.0130718	0.0117447	-0.0017566
	198.6	0.170318	0.158995	0.08639	0.0938932	0.0339834	0.0349572	0.0134253	0.0117926	-0.0023796
	198.8	0.169753	0.159136	0.0863154	0.0941436	0.0332884	0.0350853	0.0128838	0.0118403	-0.0028386
	199	0.168908	0.159276	0.0861305	0.094393	0.0325295	0.0352131	0.0119587	0.0118881	-0.0030119
	199.2	0.168688	0.159414	0.0854146	0.0946411	0.0325768	0.0353407	0.011821	0.0119357	-0.0028373
	199.4	0.168846	0.15955	0.0857449	0.0948881	0.0326616	0.0354681	0.0118732	0.0119833	-0.0030764
	199.6	0.168608	0.159685	0.0861405	0.0951339	0.0325276	0.0355951	0.0111217	0.0120308	-0.0031948
	199.8	0.169472	0.159817	0.0861911	0.0953786	0.0333215	0.0357219	0.0116287	0.0120783	-0.0028037
	200	0.169467	0.159949	0.0865238	0.0956222	0.0333656	0.0358484	0.0115651	0.0121257	-0.003629
	200.2	0.170027	0.160078	0.0868298	0.0958646	0.033695	0.0359747	0.0113184	0.0121731	-0.0037387
	200.4	0.171314	0.160206	0.0869321	0.0961058	0.0346008	0.0361007	0.011903	0.0122204	-0.0043194
	200.6	0.171181	0.160333	0.0872221	0.096346	0.0346919	0.0362265	0.0115313	0.0122677	-0.0045756
	200.8	0.171182	0.160458	0.0877678	0.096585	0.0346777	0.0363519	0.0116537	0.0123149	-0.0045949
	201	0.172158	0.160581	0.0877058	0.0968229	0.0339149	0.0364772	0.0111011	0.012362	-0.004569
	201.2	0.173088	0.160703	0.0885263	0.0970597	0.0341955	0.0366021	0.0117251	0.0124091	-0.0043872
	201.4	0.173685	0.160823	0.0891526	0.0972953	0.0344349	0.0367268	0.0120885	0.0124561	-0.0036771
	201.6	0.174037	0.160942	0.0893619	0.0975299	0.0340097	0.0368513	0.0114804	0.0125031	-0.0030732
	201.8	0.174513	0.161059	0.0892702	0.0977634	0.0345968	0.0369755	0.0120384	0.01255	-0.0033765
	202	0.175075	0.161175	0.0904525	0.0979958	0.0353155	0.0370994	0.0128391	0.0125968	-0.0028937
	202.2	0.175408	0.161289	0.0908686	0.0982271	0.0354193	0.0372231	0.012072	0.0126436	-0.0024648
	202.4	0.175892	0.161402	0.0915326	0.0984573	0.0354778	0.0373465	0.0126239	0.0126904	-0.0021626
	202.6	0.176164	0.161513	0.0915953	0.0986864	0.0354264	0.0374697	0.0126938	0.0127371	-0.0022787
	202.8	0.175534	0.161623	0.0908035	0.0989145	0.0346803	0.0375926	0.0120786	0.0127837	-0.0014719
	203	0.175748	0.161732	0.0909877	0.0991415	0.0349875	0.0377152	0.0123814	0.0128303	-0.001095
	203.2	0.176128	0.16184	0.0905352	0.0993674	0.0355177	0.0378376	0.0134719	0.0128768	-0.0006864
	203.4	0.176039	0.161946	0.0912804	0.0995923	0.0354891	0.0379597	0.0132218	0.0129232	3.29e-06
	203.6	0.176553	0.16205	0.0916028	0.0998161	0.0358261	0.0380816	0.0132609	0.0129696	0.00018134
	203.8	0.177169	0.162154	0.0916852	0.100039	0.0363046	0.0382033	0.0141256	0.013016	0.00011474
	204	0.176789	0.162256	0.091484	0.100261	0.0359652	0.0383247	0.0136205	0.0130623	0.00029873
	204.2	0.177699	0.162357	0.0916458	0.100481	0.0358306	0.0384458	0.0135567	0.0131085	-0.0002436
	204.4	0.178405	0.162456	0.09192	0.100701	0.0363429	0.0385667	0.014598	0.0131547	-0.0010022
	204.6	0.178093	0.162555	0.0915847	0.10092	0.0356441	0.0386873	0.0138404	0.0132008	-0.0015053
	204.8	0.179047	0.162652	0.0912421	0.101137	0.0351946	0.0388077	0.0138177	0.0132469	-0.0016282
	205	0.179686	0.162748	0.0910674	0.101354	0.03486	0.0389278	0.0141704	0.0132929	-0.0018966
	205.2	0.180643	0.162843	0.0915984	0.101569	0.0357346	0.0390477	0.0148897	0.0133389	-0.0022213
	205.4	0.18121	0.162936	0.092399	0.101784	0.0359191	0.0391673	0.015002	0.0133848	-0.0019746
	205.6	0.18149	0.163028	0.0925759	0.101998	0.0364111	0.0392867	0.0149127	0.0134306	-0.0024388
	205.8	0.181058	0.16312	0.0926665	0.10221	0.0364465	0.0394058	0.0146967	0.0134764	-0.0028779
	206	0.180905	0.16321	0.0929844	0.102422	0.035986	0.0395247	0.0139774	0.0135222	-0.0024688
	206.2	0.181072	0.163299	0.0932694	0.102632	0.0359896	0.0396434	0.0139667	0.0135679	-0.0029136
	206.4	0.181132	0.163387	0.0936391	0.102842	0.0364234	0.0397618	0.0150645	0.0136135	-0.0027296
	206.6	0.18023	0.163473	0.0937694	0.103051	0.0359866	0.0398799	0.0141889	0.0136591	-0.0022281
	206.8	0.179612	0.163559	0.093396	0.103258	0.0360812	0.0399978	0.0143742	0.0137046	-0.0018427
	207	0.179979	0.163644	0.0935239	0.103465	0.0363972	0.0401155	0.0152355	0.01375	-0.002057
	207.2	0.180291	0.163727	0.094082	0.103671	0.036566	0.0402329	0.0153248	0.0137955	-0.0020778
	207.4	0.179386	0.16381	0.0939584	0.103875	0.0360418	0.0403501	0.0145968	0.0138408	-0.0023125
	207.6	0.179445	0.163891	0.0935937	0.104079	0.0368886	0.040467	0.0149993	0.0138861	-0.0024075
	207.8	0.17969	0.163972	0.0938078	0.104282	0.0368348	0.0405837	0.0147493	0.0139314	-0.0025306
	208	0.178944	0.164051	0.0933095	0.104484	0.0363609	0.0407001	0.0138212	0.0139765	-0.002342
	208.2	0.179532	0.16413	0.0930255	0.104685	0.0364929	0.0408163	0.014402	0.0140217	-0.0027159
	208.4	0.179754	0.164207	0.0935596	0.104885	0.0368037	0.0409323	0.0147668	0.0140668	-0.00289
	208.6	0.1795	0.164284	0.0934485	0.105084	0.0364099	0.041048	0.0143023	0.0141118	-0.0031153
	208.8	0.180008	0.16436	0.094242	0.105282	0.0367879	0.0411635	0.0150076	0.0141568	-0.003003
	209	0.180069	0.164434	0.0952505	0.105479	0.037728	0.0412788	0.0158355	0.0142017	-0.002822
	209.2	0.179908	0.164508	0.0960067	0.105675	0.0381453	0.0413937	0.0155952	0.0142466	-0.0022875
	209.4	0.179896	0.164581	0.096	0.105871	0.0382108	0.0415085	0.015902	0.0142914	-0.0015188
	209.6	0.179916	0.164653	0.0964202	0.106065	0.0384099	0.0416231	0.0159655	0.0143361	-0.0012707
	209.8	0.179554	0.164724	0.0976137	0.106259	0.0382784	0.0417373	0.0161525	0.0143808	-0.0009742
	210	0.18055	0.164794	0.0986721	0.106451	0.0389444	0.0418514	0.0168029	0.0144255	-0.0005638
	210.2	0.181212	0.164863	0.100068	0.106643	0.039297	0.0419652	0.0177424	0.0144701	-0.0010628
	210.4	0.181641	0.164931	0.101002	0.106834	0.0398467	0.0420788	0.0181559	0.0145146	-0.0007994
	210.6	0.18126	0.164999	0.10121	0.107024	0.0398275	0.0421921	0.0175616	0.0145591	-0.0008169
	210.8	0.181872	0.165066	0.101418	0.107213	0.0399924	0.0423052	0.0180205	0.0146035	-0.0013208
	211	0.18198	0.165131	0.102049	0.107401	0.0398814	0.0424181	0.0184783	0.0146479	-0.0024313
	211.2	0.182112	0.165196	0.102281	0.107588	0.0401541	0.0425308	0.0182148	0.0146922	-0.0028091
	211.4	0.182367	0.165261	0.102173	0.107775	0.0406649	0.0426432	0.0184307	0.0147365	-0.0031303
	211.6	0.183192	0.165324	0.102811	0.10796	0.0411603	0.0427553	0.0185785	0.0147807	-0.0030666
	211.8	0.183464	0.165387	0.103152	0.108145	0.0403714	0.0428673	0.0176708	0.0148249	-0.0027799
	212	0.183776	0.165449	0.102706	0.108329	0.0405864	0.042979	0.0175011	0.014869	-0.002499
	212.2	0.184309	0.16551	0.103043	0.108512	0.0409931	0.0430905	0.0179721	0.0149131	-0.0028525
	212.4	0.184467	0.16557	0.104184	0.108694	0.0413449	0.0432017	0.01745	0.0149571	-0.003468
	212.6	0.184736	0.16563	0.104303	0.108875	0.0415037	0.0433127	0.0172209	0.015001	-0.004001
	212.8	0.185084	0.165688	0.104438	0.109056	0.0418507	0.0434235	0.0176711	0.0150449	-0.0044935
	213	0.184733	0.165747	0.104018	0.109235	0.0416381	0.0435341	0.0170369	0.0150888	-0.0038217
	213.2	0.185253	0.165804	0.104064	0.109414	0.0415685	0.0436444	0.0166308	0.0151326	-0.003553
	213.4	0.185647	0.165861	0.103957	0.109592	0.0419841	0.0437545	0.0174854	0.0151763	-0.003702
	213.6	0.185964	0.165917	0.104875	0.109769	0.0423298	0.0438644	0.0174275	0.01522	-0.0036651
	213.8	0.185937	0.165972	0.105387	0.109945	0.0424508	0.043974	0.0177902	0.0152637	-0.0033116
	214	0.186585	0.166026	0.105521	0.11012	0.0427388	0.0440834	0.0182032	0.0153072	-0.0038281
	214.2	0.186075	0.16608	0.105615	0.110295	0.0425063	0.0441926	0.0181937	0.0153508	-0.0040645
	214.4	0.185435	0.166133	0.105652	0.110469	0.0429969	0.0443016	0.017962	0.0153943	-0.0039598
	214.6	0.18486	0.166186	0.105673	0.110642	0.0430648	0.0444103	0.0176463	0.0154377	-0.0044432
	214.8	0.184208	0.166238	0.105747	0.110814	0.0429406	0.0445188	0.0179513	0.0154811	-0.0051989
	215	0.183602	0.166289	0.105831	0.110985	0.04291	0.0446271	0.0176667	0.0155244	-0.0055851
	215.2	0.183605	0.16634	0.105483	0.111156	0.0428486	0.0447351	0.017159	0.0155677	-0.0049743
	215.4	0.183605	0.16639	0.105701	0.111325	0.0429971	0.044843	0.0174303	0.0156109	-0.0044344
	215.6	0.183362	0.166439	0.105702	0.111494	0.0427088	0.0449506	0.016581	0.015654	-0.0033795
	215.8	0.183441	0.166488	0.104699	0.111662	0.042657	0.045058	0.0160712	0.0156972	-0.0028989
	216	0.183566	0.166536	0.104491	0.11183	0.0432517	0.0451651	0.0162318	0.0157402	-0.0026968
	216.2	0.183733	0.166584	0.105039	0.111996	0.0434271	0.0452721	0.0159101	0.0157832	-0.0023925
	216.4	0.184759	0.166631	0.105893	0.112162	0.0433236	0.0453788	0.015715	0.0158262	-0.0028521
	216.6	0.185256	0.166677	0.105542	0.112327	0.0430571	0.0454853	0.0159183	0.0158691	-0.0028338
	216.8	0.185878	0.166723	0.106061	0.112491	0.0431025	0.0455916	0.0156952	0.015912	-0.0022952
	217	0.186492	0.166768	0.106438	0.112655	0.0424493	0.0456976	0.0151955	0.0159548	-0.0014848
	217.2	0.187426	0.166813	0.107062	0.112818	0.0434182	0.0458035	0.016378	0.0159975	-0.0020044
	217.4	0.187614	0.166857	0.10719	0.112979	0.043559	0.0459091	0.0165144	0.0160402	-0.0015896
	217.6	0.188499	0.1669	0.107903	0.113141	0.0431384	0.0460145	0.0163882	0.0160829	-0.0012915
	217.8	0.188325	0.166943	0.108076	0.113301	0.0433044	0.0461197	0.0171016	0.0161255	-0.0009171
	218	0.188854	0.166986	0.108558	0.113461	0.0438271	0.0462246	0.017434	0.016168	-0.0014785
	218.2	0.189057	0.167028	0.108861	0.11362	0.0435492	0.0463294	0.0170371	0.0162105	-0.0015705
	218.4	0.189056	0.167069	0.108882	0.113778	0.0434666	0.0464339	0.0168801	0.016253	-0.0018621
	218.6	0.189776	0.16711	0.109508	0.113935	0.0441058	0.0465382	0.0177174	0.0162954	-0.0031333
	218.8	0.18998	0.16715	0.110287	0.114092	0.0445669	0.0466423	0.0181886	0.0163377	-0.0042462
	219	0.189793	0.16719	0.110087	0.114248	0.0444314	0.0467462	0.0180258	0.01638	-0.0048599
	219.2	0.190362	0.16723	0.110051	0.114403	0.0450298	0.0468499	0.0183233	0.0164222	-0.0045817
	219.4	0.189804	0.167268	0.110113	0.114558	0.0451994	0.0469533	0.0180446	0.0164644	-0.0042171
	219.6	0.189797	0.167307	0.109707	0.114712	0.0453284	0.0470565	0.0178105	0.0165066	-0.0039157
	219.8	0.19002	0.167345	0.109341	0.114865	0.0457597	0.0471596	0.0180798	0.0165487	-0.004212
	220	0.190372	0.167382	0.110281	0.115017	0.0457266	0.0472624	0.0181121	0.0165907	-0.0043096
	220.2	0.190241	0.167419	0.10993	0.115169	0.0452623	0.047365	0.0173757	0.0166327	-0.0044325
	220.4	0.190731	0.167456	0.110358	0.11532	0.0453352	0.0474673	0.0176287	0.0166746	-0.0045957
	220.6	0.190484	0.167492	0.110825	0.11547	0.0458699	0.0475695	0.0178234	0.0167165	-0.004491
	220.8	0.19087	0.167528	0.111308	0.11562	0.0465227	0.0476715	0.0180133	0.0167583	-0.0042551
	221	0.190709	0.167563	0.110589	0.115768	0.046275	0.0477732	0.0178943	0.0168001	-0.0036381
	221.2	0.191344	0.167597	0.11107	0.115917	0.0468474	0.0478747	0.0184838	0.0168419	-0.0041139
	221.4	0.190833	0.167632	0.110952	0.116064	0.0460704	0.0479761	0.017992	0.0168836	-0.0037244
	221.6	0.191372	0.167666	0.111085	0.116211	0.0460352	0.0480772	0.0181561	0.0169252	-0.0034595
	221.8	0.191174	0.167699	0.110919	0.116357	0.0461856	0.0481781	0.0186093	0.0169668	-0.0036331
	222	0.191512	0.167732	0.111515	0.116502	0.0461944	0.0482788	0.0185153	0.0170083	-0.0041775
	222.2	0.191839	0.167765	0.111617	0.116647	0.0459867	0.0483792	0.01833	0.0170498	-0.00356
	222.4	0.192164	0.167797	0.112272	0.116791	0.0462135	0.0484795	0.0188305	0.0170912	-0.0044418
	222.6	0.192181	0.167829	0.113076	0.116934	0.0467189	0.0485796	0.0192774	0.0171326	-0.0054443
	222.8	0.191832	0.16786	0.113029	0.117077	0.0466746	0.0486795	0.0187636	0.0171739	-0.0055213
	223	0.19182	0.167891	0.112919	0.117219	0.046549	0.0487791	0.0186347	0.0172152	-0.0057126
	223.2	0.191807	0.167922	0.113474	0.11736	0.0466975	0.0488786	0.0179605	0.0172565	-0.0051267
	223.4	0.191096	0.167952	0.113458	0.117501	0.0464536	0.0489778	0.0173399	0.0172976	-0.0046074
	223.6	0.191067	0.167982	0.113804	0.117641	0.0464872	0.0490768	0.0172675	0.0173388	-0.0047538
	223.8	0.190586	0.168012	0.114366	0.11778	0.0460617	0.0491757	0.0165257	0.0173799	-0.0048963
	224	0.190536	0.168041	0.114599	0.117919	0.0456726	0.0492743	0.0157338	0.0174209	-0.0047192
	224.2	0.190372	0.16807	0.115259	0.118057	0.0460723	0.0493727	0.0158701	0.0174619	-0.0043865
	224.4	0.190485	0.168098	0.115696	0.118195	0.046829	0.0494709	0.0163869	0.0175028	-0.0040992
	224.6	0.190444	0.168126	0.116213	0.118332	0.0473531	0.0495689	0.0161048	0.0175437	-0.0038085
	224.8	0.190743	0.168154	0.116254	0.118468	0.0477778	0.0496667	0.0159827	0.0175846	-0.0035728
	225	0.190109	0.168181	0.116051	0.118603	0.0476868	0.0497643	0.0160579	0.0176254	-0.0039778
	225.2	0.190663	0.168208	0.116683	0.118738	0.0480889	0.0498617	0.0166844	0.0176661	-0.0038707
	225.4	0.190618	0.168235	0.116658	0.118872	0.0479584	0.0499589	0.0168173	0.0177068	-0.0036507
	225.6	0.191341	0.168261	0.117017	0.119006	0.0486618	0.0500559	0.0178948	0.0177474	-0.0039516
	225.8	0.191322	0.168287	0.116829	0.119139	0.0489985	0.0501527	0.018365	0.017788	-0.0039972
	226	0.192199	0.168313	0.117735	0.119271	0.0497533	0.0502493	0.018815	0.0178286	-0.0038733
	226.2	0.192355	0.168339	0.117848	0.119403	0.0498589	0.0503457	0.0192669	0.0178691	-0.0037154
	226.4	0.192406	0.168364	0.118476	0.119534	0.0496451	0.0504419	0.0196346	0.0179095	-0.0040385
	226.6	0.192639	0.168388	0.118812	0.119665	0.0499917	0.0505379	0.0195912	0.0179499	-0.0035243
	226.8	0.193722	0.168413	0.119371	0.119795	0.0506128	0.0506337	0.0198891	0.0179902	-0.0037108
	227	0.193772	0.168437	0.119772	0.119924	0.0508879	0.0507293	0.020476	0.0180305	-0.0033311
	227.2	0.193953	0.168461	0.11982	0.120053	0.0506463	0.0508247	0.0199374	0.0180708	-0.0025782
	227.4	0.194034	0.168484	0.119388	0.120181	0.050775	0.0509199	0.0201153	0.018111	-0.0026171
	227.6	0.194172	0.168508	0.119884	0.120308	0.0507469	0.0510149	0.0202585	0.0181512	-0.0028372
	227.8	0.194579	0.168531	0.120182	0.120435	0.0506551	0.0511098	0.0199773	0.0181913	-0.0023089
	228	0.195275	0.168553	0.119978	0.120561	0.0508647	0.0512044	0.0202757	0.0182313	-0.0022149
	228.2	0.195177	0.168576	0.119913	0.120687	0.0511869	0.0512988	0.0208665	0.0182713	-0.0018939
	228.4	0.195089	0.168598	0.119569	0.120812	0.0508207	0.051393	0.0203419	0.0183113	-0.0018957
	228.6	0.195223	0.16862	0.120096	0.120937	0.0503746	0.051487	0.0197819	0.0183512	-0.0023504
	228.8	0.195094	0.168641	0.119508	0.121061	0.050794	0.0515808	0.0202065	0.0183911	-0.0029616
	229	0.19472	0.168663	0.119724	0.121184	0.0508486	0.0516745	0.0203857	0.0184309	-0.0033334
	229.2	0.195061	0.168684	0.119416	0.121307	0.0507911	0.0517679	0.0197521	0.0184707	-0.0029007
	229.4	0.19501	0.168704	0.119052	0.121429	0.0509562	0.0518612	0.0197201	0.0185104	-0.0031527
	229.6	0.195277	0.168725	0.119501	0.121551	0.051746	0.0519542	0.0199989	0.0185501	-0.0030177
	229.8	0.195607	0.168745	0.119724	0.121672	0.0518297	0.0520471	0.0195138	0.0185897	-0.0028359
	230	0.195756	0.168765	0.120124	0.121792	0.051963	0.0521397	0.0196828	0.0186293	-0.0029937
	230.2	0.195388	0.168785	0.120309	0.121912	0.0518128	0.0522322	0.0194324	0.0186688	-0.0027702
	230.4	0.195342	0.168805	0.120706	0.122032	0.051445	0.0523245	0.0190245	0.0187083	-0.0026386
	230.6	0.195596	0.168824	0.120814	0.122151	0.0515157	0.0524166	0.019239	0.0187477	-0.0029837
	230.8	0.195994	0.168843	0.121002	0.122269	0.052047	0.0525085	0.0197663	0.0187871	-0.0030289
	231	0.195439	0.168862	0.120978	0.122387	0.051436	0.0526002	0.0197772	0.0188265	-0.0033568
	231.2	0.195635	0.16888	0.121058	0.122504	0.0513258	0.0526917	0.0197386	0.0188658	-0.0035271
	231.4	0.195776	0.168899	0.121386	0.12262	0.0519476	0.0527831	0.0201756	0.018905	-0.0039841
	231.6	0.19577	0.168917	0.122087	0.122737	0.0520861	0.0528742	0.0202262	0.0189442	-0.00422
	231.8	0.195	0.168935	0.12149	0.122852	0.0514219	0.0529652	0.0194993	0.0189834	-0.0041093
	232	0.195039	0.168952	0.121724	0.122967	0.0515386	0.0530559	0.0199265	0.0190225	-0.0044156
	232.2	0.19527	0.16897	0.122691	0.123082	0.0516204	0.0531465	0.0201237	0.0190615	-0.0047953
	232.4	0.194989	0.168987	0.122718	0.123195	0.051046	0.0532369	0.0200057	0.0191005	-0.0050246
	232.6	0.19497	0.169004	0.122581	0.123309	0.0513238	0.0533271	0.0202524	0.0191395	-0.0045048
	232.8	0.194462	0.169021	0.122431	0.123422	0.051291	0.0534171	0.019666	0.0191784	-0.0047386
	233	0.193627	0.169037	0.122235	0.123534	0.0507311	0.0535069	0.0188098	0.0192173	-0.0041558
	233.2	0.193257	0.169054	0.121687	0.123646	0.0505974	0.0535966	0.017824	0.0192561	-0.003436
	233.4	0.19314	0.16907	0.122321	0.123757	0.0502404	0.053686	0.0175422	0.0192949	-0.0028015
	233.6	0.192603	0.169086	0.122573	0.123868	0.0500024	0.0537753	0.01721	0.0193336	-0.0023339
	233.8	0.192101	0.169102	0.121972	0.123978	0.0496305	0.0538644	0.0169522	0.0193723	-0.0018765
	234	0.192024	0.169117	0.122478	0.124088	0.0498589	0.0539533	0.0171116	0.0194109	-0.0018208
	234.2	0.191568	0.169132	0.122317	0.124197	0.0500482	0.054042	0.0169103	0.0194495	-0.0008097
	234.4	0.191876	0.169148	0.122299	0.124306	0.0503468	0.0541305	0.0172953	0.0194881	-0.0005719
	234.6	0.192541	0.169163	0.122217	0.124414	0.0505067	0.0542188	0.0175256	0.0195266	-0.0009338
	234.8	0.19236	0.169177	0.122612	0.124522	0.0513327	0.054307	0.0178703	0.019565	-0.0011225
	235	0.192723	0.169192	0.122854	0.124629	0.0514739	0.054395	0.0177996	0.0196034	-0.0017203
	235.2	0.193487	0.169207	0.124153	0.124736	0.0527873	0.0544828	0.0192107	0.0196418	-0.0018097
	235.4	0.193472	0.169221	0.124893	0.124842	0.0536365	0.0545704	0.0196278	0.0196801	-0.0028421
	235.6	0.193136	0.169235	0.125076	0.124948	0.0539589	0.0546578	0.0191999	0.0197184	-0.0034236
	235.8	0.193666	0.169249	0.125792	0.125053	0.0550443	0.0547451	0.0197381	0.0197566	-0.0041924
	236	0.194304	0.169263	0.126681	0.125157	0.0561973	0.0548322	0.0208459	0.0197947	-0.0050625
	236.2	0.194791	0.169276	0.127297	0.125262	0.0564815	0.0549191	0.0210974	0.0198329	-0.0048474
	236.4	0.194823	0.16929	0.126874	0.125365	0.0568551	0.0550058	0.0216408	0.019871	-0.0047033
	236.6	0.194776	0.169303	0.127002	0.125469	0.0571887	0.0550923	0.02214	0.019909	-0.003945
	236.8	0.194479	0.169316	0.126794	0.125571	0.0567966	0.0551787	0.0211033	0.019947	-0.0043323
	237	0.19458	0.169329	0.126414	0.125674	0.0566648	0.0552648	0.0215216	0.0199849	-0.0038787
	237.2	0.193939	0.169342	0.126476	0.125775	0.0565227	0.0553508	0.0214965	0.0200228	-0.0039592
	237.4	0.193593	0.169354	0.126325	0.125877	0.0558135	0.0554366	0.0210597	0.0200607	-0.003443
	237.6	0.192957	0.169367	0.125459	0.125978	0.0547793	0.0555223	0.0206313	0.0200985	-0.0034739
	237.8	0.192724	0.169379	0.125734	0.126078	0.0548309	0.0556077	0.0206882	0.0201363	-0.0034565
	238	0.193038	0.169391	0.126426	0.126178	0.0545431	0.055693	0.0204522	0.020174	-0.003007
	238.2	0.193175	0.169403	0.12551	0.126277	0.05366	0.0557781	0.019779	0.0202116	-0.0022063
	238.4	0.19374	0.169415	0.12569	0.126376	0.0536913	0.055863	0.0202593	0.0202493	-0.002454
	238.6	0.193545	0.169426	0.125011	0.126475	0.0529635	0.0559478	0.0197286	0.0202868	-0.0028795
	238.8	0.192888	0.169438	0.124767	0.126573	0.0526662	0.0560324	0.0194201	0.0203244	-0.0022627
	239	0.193199	0.169449	0.124505	0.12667	0.0523951	0.0561168	0.0200993	0.0203619	-0.0024532
	239.2	0.193128	0.169461	0.12486	0.126768	0.0530677	0.056201	0.0205967	0.0203993	-0.0029484
	239.4	0.193279	0.169472	0.124559	0.126864	0.0528853	0.0562851	0.0198792	0.0204367	-0.0036442
	239.6	0.193434	0.169483	0.124665	0.126961	0.0531901	0.0563689	0.0199273	0.0204741	-0.0036088
	239.8	0.193611	0.169493	0.125186	0.127056	0.0536586	0.0564526	0.0202829	0.0205114	-0.0037746
	240	0.193794	0.169504	0.125809	0.127152	0.0538169	0.0565362	0.0201745	0.0205486	-0.0039154
	240.2	0.194696	0.169515	0.126085	0.127247	0.0542319	0.0566195	0.0207683	0.0205859	-0.0030721
	240.4	0.194629	0.169525	0.126126	0.127341	0.0552101	0.0567027	0.0213552	0.020623	-0.0033323
	240.6	0.194803	0.169535	0.126517	0.127435	0.0556037	0.0567857	0.0219672	0.0206602	-0.0029186
	240.8	0.194505	0.169546	0.126008	0.127529	0.055997	0.0568685	0.022309	0.0206973	-0.0033398
	241	0.194011	0.169556	0.125603	0.127622	0.0562176	0.0569512	0.0228958	0.0207343	-0.00328
	241.2	0.19318	0.169566	0.12598	0.127714	0.0560148	0.0570337	0.0221349	0.0207713	-0.0034614
	241.4	0.193339	0.169575	0.126269	0.127807	0.0555925	0.057116	0.0216076	0.0208082	-0.0030978
	241.6	0.193182	0.169585	0.126764	0.127898	0.055401	0.0571982	0.0218123	0.0208451	-0.003475
	241.8	0.194398	0.169595	0.128543	0.12799	0.0562167	0.0572802	0.0224464	0.020882	-0.0035632
	242	0.194769	0.169604	0.128589	0.128081	0.0559404	0.057362	0.0222264	0.0209188	-0.0030008
	242.2	0.194551	0.169613	0.128398	0.128171	0.0559033	0.0574436	0.0226241	0.0209556	-0.0028585
	242.4	0.194772	0.169623	0.129137	0.128261	0.0562236	0.0575251	0.0224126	0.0209923	-0.0027315
	242.6	0.194506	0.169632	0.128842	0.128351	0.0555798	0.0576064	0.0219166	0.021029	-0.0024869
	242.8	0.194333	0.169641	0.128778	0.12844	0.0557343	0.0576875	0.0223315	0.0210656	-0.001844
	243	0.194253	0.169649	0.128703	0.128529	0.0553036	0.0577685	0.0223274	0.0211022	-0.0021212
	243.2	0.193786	0.169658	0.128513	0.128618	0.0548557	0.0578493	0.0214964	0.0211388	-0.0019782
	243.4	0.193326	0.169667	0.128218	0.128706	0.0540955	0.0579299	0.0213454	0.0211753	-0.0016851
	243.6	0.193382	0.169675	0.128951	0.128793	0.05415	0.0580104	0.0216707	0.0212118	-0.0017788
	243.8	0.193131	0.169684	0.129522	0.128881	0.0540584	0.0580907	0.0211238	0.0212482	-0.0019642
	244	0.193006	0.169692	0.129409	0.128967	0.0544484	0.0581708	0.0214961	0.0212846	-0.0020683
	244.2	0.193269	0.1697	0.12897	0.129054	0.0545835	0.0582508	0.0218552	0.0213209	-0.00164
	244.4	0.192541	0.169708	0.129078	0.12914	0.0543109	0.0583306	0.0216267	0.0213572	-0.0027615
	244.6	0.192353	0.169716	0.128457	0.129225	0.0543741	0.0584102	0.022053	0.0213934	-0.0023354
	244.8	0.192095	0.169724	0.12793	0.12931	0.0550032	0.0584897	0.0219905	0.0214296	-0.0022033
	245	0.191999	0.169732	0.127997	0.129395	0.0547694	0.058569	0.0215354	0.0214658	-0.0024724
	245.2	0.191851	0.16974	0.128267	0.12948	0.0545865	0.0586481	0.0213323	0.0215019	-0.0024864
	245.4	0.192051	0.169748	0.128137	0.129564	0.0549075	0.0587271	0.0219892	0.021538	-0.0021649
	245.6	0.192122	0.169755	0.12845	0.129647	0.055192	0.0588059	0.0223657	0.021574	-0.00246
	245.8	0.192757	0.169762	0.128701	0.12973	0.0558391	0.0588846	0.0228924	0.02161	-0.0024702
	246	0.193073	0.16977	0.12857	0.129813	0.0564307	0.0589631	0.0230598	0.0216459	-0.0024077
	246.2	0.193559	0.169777	0.12941	0.129896	0.056896	0.0590414	0.0232446	0.0216818	-0.0027861
	246.4	0.193609	0.169784	0.129489	0.129978	0.056729	0.0591195	0.0225814	0.0217177	-0.0029341
	246.6	0.193903	0.169791	0.129512	0.130059	0.0571327	0.0591975	0.0231806	0.0217535	-0.0027348
	246.8	0.194242	0.169798	0.13034	0.130141	0.0574342	0.0592754	0.0237461	0.0217893	-0.0025146
	247	0.193622	0.169805	0.130324	0.130222	0.0568804	0.059353	0.023089	0.021825	-0.0022274
	247.2	0.193362	0.169812	0.13019	0.130302	0.0568999	0.0594306	0.0232138	0.0218607	-0.0017205
	247.4	0.193472	0.169819	0.130926	0.130382	0.0570747	0.0595079	0.0237926	0.0218963	-0.0020354
	247.6	0.193457	0.169825	0.131302	0.130462	0.0570928	0.0595851	0.0238742	0.0219319	-0.0020515
	247.8	0.193296	0.169832	0.131151	0.130541	0.0575544	0.0596621	0.0236566	0.0219675	-0.0018698
	248	0.193389	0.169838	0.131059	0.13062	0.0572457	0.059739	0.0235425	0.022003	-0.0019242
	248.2	0.193339	0.169845	0.13126	0.130699	0.0570345	0.0598157	0.0231857	0.0220385	-0.0013789
	248.4	0.193061	0.169851	0.131566	0.130777	0.0568677	0.0598923	0.0228801	0.0220739	-0.0012376
	248.6	0.193414	0.169857	0.131544	0.130855	0.0573371	0.0599687	0.0230972	0.0221093	-0.0009606
	248.8	0.193474	0.169864	0.132282	0.130933	0.0576774	0.0600449	0.0229969	0.0221446	-0.0014482
	249	0.193724	0.16987	0.13231	0.13101	0.0570572	0.060121	0.0233108	0.0221799	-0.0015104
	249.2	0.194133	0.169876	0.132558	0.131087	0.0575474	0.0601969	0.0238005	0.0222151	-0.0019908
	249.4	0.19365	0.169882	0.132516	0.131163	0.0575874	0.0602727	0.0238208	0.0222504	-0.0020408
	249.6	0.194075	0.169887	0.132782	0.131239	0.0577342	0.0603483	0.0233641	0.0222855	-0.0020796
	249.8	0.194554	0.169893	0.132908	0.131315	0.0581334	0.0604237	0.0237343	0.0223207	-0.0028241
	250	0.194414	0.169899	0.133133	0.131391	0.0583342	0.060499	0.024171	0.0223557	-0.0033142
	250.2	0.19459	0.169905	0.13357	0.131466	0.0590053	0.0605742	0.0240094	0.0223908	-0.0034574
	250.4	0.194611	0.16991	0.133121	0.13154	0.058949	0.0606491	0.0237994	0.0224258	-0.0033427
	250.6	0.194471	0.169916	0.133244	0.131615	0.0592553	0.060724	0.02424	0.0224607	-0.0033743
	250.8	0.194377	0.169921	0.133995	0.131689	0.059569	0.0607986	0.0241294	0.0224957	-0.0027351
	251	0.194257	0.169926	0.133681	0.131762	0.0593323	0.0608731	0.0238135	0.0225305	-0.0027291
	251.2	0.193965	0.169932	0.133099	0.131836	0.0591546	0.0609475	0.0241421	0.0225654	-0.0031198
	251.4	0.193701	0.169937	0.132889	0.131909	0.0593169	0.0610217	0.0240016	0.0226001	-0.0033499
	251.6	0.194051	0.169942	0.132722	0.131981	0.0593746	0.0610958	0.02369	0.0226349	-0.0032313
	251.8	0.194253	0.169947	0.13309	0.132054	0.0598393	0.0611697	0.0239794	0.0226696	-0.0035827
	252	0.193943	0.169952	0.133552	0.132126	0.0597342	0.0612434	0.0236119	0.0227043	-0.0029214
	252.2	0.193542	0.169957	0.134118	0.132197	0.0594666	0.061317	0.0235935	0.0227389	-0.0024606
	252.4	0.194005	0.169962	0.134253	0.132268	0.0597586	0.0613904	0.0241131	0.0227735	-0.0032004
	252.6	0.193973	0.169967	0.134616	0.132339	0.059879	0.0614637	0.0240427	0.022808	-0.0035453
	252.8	0.194444	0.169972	0.135894	0.13241	0.0599724	0.0615369	0.0241512	0.0228425	-0.0037235
	253	0.194633	0.169977	0.135578	0.13248	0.0598439	0.0616098	0.0248809	0.022877	-0.0037844
	253.2	0.19478	0.169981	0.135978	0.13255	0.0606518	0.0616827	0.0250714	0.0229114	-0.0036404
	253.4	0.194409	0.169986	0.135893	0.13262	0.060429	0.0617554	0.0246565	0.0229458	-0.0029886
	253.6	0.19452	0.16999	0.13558	0.132689	0.0603251	0.0618279	0.0247823	0.0229801	-0.0034724
	253.8	0.193965	0.169995	0.135086	0.132758	0.0605911	0.0619003	0.0250953	0.0230144	-0.0035014
	254	0.193427	0.169999	0.135254	0.132827	0.0608762	0.0619725	0.025006	0.0230486	-0.003449
	254.2	0.194037	0.170004	0.135397	0.132895	0.061294	0.0620446	0.0249916	0.0230828	-0.00295
	254.4	0.193545	0.170008	0.134622	0.132963	0.0611337	0.0621165	0.0250466	0.023117	-0.0025131
	254.6	0.193417	0.170012	0.135339	0.133031	0.0614631	0.0621883	0.0251834	0.0231511	-0.0026719
	254.8	0.193884	0.170017	0.135908	0.133098	0.0619668	0.0622599	0.0253472	0.0231852	-0.0022144
	255	0.193733	0.170021	0.135439	0.133165	0.061974	0.0623314	0.0257591	0.0232193	-0.0021255
	255.2	0.193766	0.170025	0.135045	0.133232	0.0621151	0.0624027	0.0259728	0.0232533	-0.0020125
	255.4	0.193768	0.170029	0.13559	0.133298	0.0622059	0.0624739	0.0252733	0.0232872	-0.0018705
	255.6	0.193977	0.170033	0.135394	0.133365	0.0618907	0.062545	0.025186	0.0233211	-0.001663
	255.8	0.194188	0.170037	0.135798	0.13343	0.0619516	0.0626159	0.0252369	0.023355	-0.001133
	256	0.193832	0.170041	0.136127	0.133496	0.0615341	0.0626866	0.0245152	0.0233889	-0.0010217
	256.2	0.194068	0.170045	0.136413	0.133561	0.0614478	0.0627572	0.0246848	0.0234227	-0.0008687
	256.4	0.194184	0.170049	0.135917	0.133626	0.0616972	0.0628276	0.0247102	0.0234564	-0.0013911
	256.6	0.193559	0.170052	0.136351	0.133691	0.0609603	0.062898	0.023768	0.0234901	-0.0009767
	256.8	0.193785	0.170056	0.136012	0.133755	0.0608764	0.0629681	0.0237237	0.0235238	-0.0014028
	257	0.194167	0.17006	0.135979	0.133819	0.060959	0.0630381	0.0239048	0.0235574	-0.0013942
	257.2	0.194493	0.170063	0.135989	0.133883	0.0609664	0.063108	0.0231776	0.023591	-0.0013298
	257.4	0.19421	0.170067	0.135503	0.133946	0.0605798	0.0631777	0.0221438	0.0236246	-0.0014696
	257.6	0.194676	0.170071	0.135526	0.134009	0.0604623	0.0632473	0.0218898	0.0236581	-0.0019396
	257.8	0.194817	0.170074	0.135768	0.134072	0.0604758	0.0633167	0.021531	0.0236916	-0.0025181
	258	0.19481	0.170077	0.135832	0.134134	0.0601557	0.063386	0.0214448	0.023725	-0.0022697
	258.2	0.195485	0.170081	0.136008	0.134197	0.0603634	0.0634552	0.0219864	0.0237584	-0.0018148
	258.4	0.195437	0.170084	0.136905	0.134259	0.0605528	0.0635242	0.0222009	0.0237918	-0.0020966
	258.6	0.195521	0.170088	0.137368	0.13432	0.0607108	0.063593	0.0222659	0.0238251	-0.0022021
	258.8	0.196083	0.170091	0.137487	0.134381	0.0608549	0.0636618	0.0230634	0.0238584	-0.0018997
	259	0.195648	0.170094	0.137552	0.134443	0.0605182	0.0637303	0.0232761	0.0238916	-0.0023321
	259.2	0.195301	0.170097	0.137342	0.134503	0.0602819	0.0637988	0.0228575	0.0239248	-0.0017987
	259.4	0.195123	0.170101	0.137356	0.134564	0.0603889	0.0638671	0.0227042	0.0239579	-0.0016869
	259.6	0.195135	0.170104	0.137015	0.134624	0.0603664	0.0639352	0.0233366	0.023991	-0.0021004
	259.8	0.195005	0.170107	0.137516	0.134684	0.0610336	0.0640032	0.0239582	0.0240241	-0.0020894
	260	0.194802	0.17011	0.137471	0.134744	0.0611964	0.0640711	0.0240185	0.0240571	-0.0023056
	260.2	0.194855	0.170113	0.137452	0.134803	0.0619209	0.0641388	0.0250723	0.0240901	-0.0023237
	260.4	0.193864	0.170116	0.13654	0.134862	0.061303	0.0642064	0.0249119	0.0241231	-0.0030491
	260.6	0.193982	0.170119	0.137136	0.134921	0.0611424	0.0642738	0.0248083	0.024156	-0.0030188
	260.8	0.194187	0.170122	0.136829	0.134979	0.0614087	0.0643411	0.0251692	0.0241889	-0.0035263
	261	0.194372	0.170125	0.137232	0.135038	0.0616396	0.0644083	0.0249016	0.0242217	-0.0031255
	261.2	0.193847	0.170127	0.137056	0.135096	0.0615133	0.0644754	0.0238697	0.0242545	-0.0027784
	261.4	0.194181	0.17013	0.137509	0.135153	0.0620842	0.0645422	0.0240415	0.0242873	-0.0027233
	261.6	0.194827	0.170133	0.137787	0.135211	0.0621597	0.064609	0.0245734	0.02432	-0.0028868
	261.8	0.194981	0.170136	0.138059	0.135268	0.0623341	0.0646756	0.0244744	0.0243526	-0.0026218
	262	0.195662	0.170138	0.138372	0.135325	0.0627695	0.0647421	0.0251085	0.0243853	-0.002028
	262.2	0.195966	0.170141	0.138633	0.135382	0.062899	0.0648084	0.0252376	0.0244179	-0.002398
	262.4	0.195913	0.170144	0.138862	0.135438	0.062494	0.0648746	0.0244502	0.0244504	-0.0026695
	262.6	0.196688	0.170146	0.138915	0.135494	0.0630178	0.0649407	0.0247297	0.024483	-0.0027046
	262.8	0.1975	0.170149	0.139266	0.13555	0.0633975	0.0650066	0.0252763	0.0245155	-0.0032447
	263	0.197377	0.170151	0.139663	0.135605	0.063632	0.0650724	0.0248384	0.0245479	-0.0033733
	263.2	0.197736	0.170154	0.139288	0.135661	0.0638836	0.065138	0.0244058	0.0245803	-0.0026322
	263.4	0.198108	0.170156	0.138891	0.135716	0.0645146	0.0652035	0.024816	0.0246126	-0.0031621
	263.6	0.19819	0.170159	0.139755	0.135771	0.0649511	0.0652689	0.0254646	0.024645	-0.0037906
	263.8	0.198483	0.170161	0.140075	0.135825	0.0651249	0.0653341	0.0255906	0.0246773	-0.0033251
	264	0.198767	0.170163	0.139992	0.13588	0.0651302	0.0653993	0.025864	0.0247095	-0.0033981
	264.2	0.198547	0.170166	0.140307	0.135934	0.0651719	0.0654642	0.0265003	0.0247417	-0.003771
	264.4	0.198464	0.170168	0.140434	0.135987	0.0643556	0.0655291	0.0258959	0.0247739	-0.0033378
	264.6	0.198783	0.17017	0.141198	0.136041	0.065018	0.0655938	0.0264355	0.024806	-0.003308
	264.8	0.198616	0.170173	0.141114	0.136094	0.0653039	0.0656583	0.0264692	0.0248381	-0.0026909
	265	0.198576	0.170175	0.141579	0.136147	0.0653643	0.0657228	0.0257902	0.0248702	-0.0023286
	265.2	0.197901	0.170177	0.14144	0.1362	0.0654139	0.0657871	0.0257016	0.0249022	-0.002399
	265.4	0.198254	0.170179	0.141626	0.136253	0.0662913	0.0658512	0.0266203	0.0249341	-0.0026891
	265.6	0.198304	0.170181	0.141747	0.136305	0.0659937	0.0659153	0.0264295	0.0249661	-0.0024877
	265.8	0.198105	0.170184	0.141622	0.136357	0.0661667	0.0659792	0.0265955	0.024998	-0.0025545
	266	0.197885	0.170186	0.141241	0.136409	0.0659917	0.0660429	0.0270007	0.0250298	-0.0030012
	266.2	0.197357	0.170188	0.141102	0.13646	0.0652029	0.0661066	0.0264866	0.0250617	-0.003337
	266.4	0.197495	0.17019	0.141016	0.136512	0.0653521	0.0661701	0.026042	0.0250934	-0.0035833
	266.6	0.198028	0.170192	0.141253	0.136563	0.0660391	0.0662335	0.0268789	0.0251252	-0.0037326
	266.8	0.198109	0.170194	0.141682	0.136614	0.0655661	0.0662967	0.0266254	0.0251569	-0.0044471
	267	0.197838	0.170196	0.141261	0.136664	0.0652645	0.0663598	0.0259376	0.0251886	-0.0046826
	267.2	0.198313	0.170198	0.140733	0.136715	0.0655591	0.0664228	0.0261573	0.0252202	-0.0044213
	267.4	0.198744	0.1702	0.141449	0.136765	0.0660622	0.0664856	0.0267764	0.0252518	-0.0044673
	267.6	0.19826	0.170201	0.142209	0.136815	0.0655996	0.0665484	0.0270127	0.0252833	-0.0047711
	267.8	0.198584	0.170203	0.141604	0.136864	0.0652772	0.0666109	0.0271741	0.0253149	-0.0044014
	268	0.199353	0.170205	0.142925	0.136914	0.0664183	0.0666734	0.0282164	0.0253463	-0.0045194
	268.2	0.199667	0.170207	0.143523	0.136963	0.0663954	0.0667357	0.0280182	0.0253778	-0.004595
	268.4	0.199549	0.170209	0.143638	0.137012	0.0667513	0.0667979	0.0278669	0.0254092	-0.00342
	268.6	0.199996	0.170211	0.144663	0.137061	0.0678254	0.06686	0.0286963	0.0254405	-0.003281
	268.8	0.200074	0.170212	0.145345	0.137109	0.0675117	0.0669219	0.0280083	0.0254719	-0.0032293
	269	0.199521	0.170214	0.14485	0.137158	0.0676617	0.0669838	0.027536	0.0255032	-0.0035474
	269.2	0.199849	0.170216	0.144756	0.137206	0.0685737	0.0670454	0.0277918	0.0255344	-0.0032632
	269.4	0.199665	0.170218	0.145538	0.137254	0.0691949	0.067107	0.0280651	0.0255656	-0.0030856
	269.6	0.199137	0.170219	0.144861	0.137301	0.0687301	0.0671684	0.0272022	0.0255968	-0.0024043
	269.8	0.199266	0.170221	0.145266	0.137349	0.0691244	0.0672297	0.0281284	0.0256279	-0.0030712
	270	0.198244	0.170222	0.145233	0.137396	0.0687545	0.0672909	0.0279464	0.025659	-0.0034267
	270.2	0.197879	0.170224	0.145359	0.137443	0.0686161	0.0673519	0.0273773	0.0256901	-0.002958
	270.4	0.198524	0.170226	0.145937	0.137489	0.0692461	0.0674129	0.0273909	0.0257211	-0.0027764
	270.6	0.197834	0.170227	0.146508	0.137536	0.0689948	0.0674737	0.0277084	0.0257521	-0.0029136
	270.8	0.19715	0.170229	0.146219	0.137582	0.0681175	0.0675343	0.0264096	0.0257831	-0.002949
	271	0.197029	0.17023	0.145418	0.137628	0.0681085	0.0675949	0.0259839	0.025814	-0.0027802
	271.2	0.197047	0.170232	0.145818	0.137674	0.0682703	0.0676553	0.0262784	0.0258449	-0.0021325
	271.4	0.19624	0.170233	0.145767	0.13772	0.0676231	0.0677156	0.0258872	0.0258757	-0.0021687
	271.6	0.195788	0.170235	0.146009	0.137765	0.0675146	0.0677758	0.0260352	0.0259065	-0.0026029
	271.8	0.196184	0.170236	0.146174	0.13781	0.0678923	0.0678358	0.026724	0.0259373	-0.0024511
	272	0.196288	0.170238	0.147501	0.137855	0.0685037	0.0678957	0.0273648	0.025968	-0.0023642
	272.2	0.196447	0.170239	0.147281	0.1379	0.0681222	0.0679555	0.0270826	0.0259987	-0.0018831
	272.4	0.196702	0.170241	0.147191	0.137945	0.0690056	0.0680152	0.0278579	0.0260293	-0.0015789
	272.6	0.196821	0.170242	0.147264	0.137989	0.0690191	0.0680747	0.0278325	0.02606	-0.0017913
	272.8	0.197249	0.170243	0.147307	0.138033	0.0692179	0.0681342	0.0273852	0.0260905	-0.0019417
	273	0.19791	0.170245	0.146803	0.138077	0.0702503	0.0681935	0.0285227	0.0261211	-0.0019778
	273.2	0.198557	0.170246	0.14662	0.138121	0.0707239	0.0682526	0.0284012	0.0261516	-0.0025565
	273.4	0.198513	0.170247	0.147012	0.138165	0.0711171	0.0683117	0.0283856	0.0261821	-0.0023371
	273.6	0.198925	0.170249	0.146366	0.138208	0.0711412	0.0683706	0.028568	0.0262125	-0.0028028
	273.8	0.1988	0.17025	0.146767	0.138251	0.0714827	0.0684294	0.0293184	0.0262429	-0.0037592
	274	0.198612	0.170251	0.147069	0.138294	0.071932	0.0684881	0.0290479	0.0262733	-0.0036185
	274.2	0.199477	0.170252	0.147327	0.138337	0.0720794	0.0685467	0.0288135	0.0263036	-0.003358
	274.4	0.19986	0.170254	0.147763	0.13838	0.0725218	0.0686051	0.0290258	0.0263339	-0.0037139
	274.6	0.199408	0.170255	0.147798	0.138422	0.0721335	0.0686634	0.0282061	0.0263641	-0.0034027
	274.8	0.199263	0.170256	0.147695	0.138464	0.0718872	0.0687216	0.0275719	0.0263943	-0.0036592
	275	0.198159	0.170257	0.146684	0.138506	0.0714672	0.0687797	0.0270852	0.0264245	-0.0037005
	275.2	0.197282	0.170258	0.146714	0.138548	0.0708113	0.0688377	0.0265045	0.0264546	-0.0030326
	275.4	0.196701	0.17026	0.146498	0.138589	0.0698758	0.0688955	0.0258085	0.0264848	-0.0025442
	275.6	0.196188	0.170261	0.146457	0.138631	0.0701475	0.0689532	0.0264346	0.0265148	-0.0026219
	275.8	0.195665	0.170262	0.146202	0.138672	0.0694791	0.0690108	0.0264568	0.0265448	-0.0015824
	276	0.196156	0.170263	0.146675	0.138713	0.0690741	0.0690683	0.0267114	0.0265748	-0.0012605
	276.2	0.196117	0.170264	0.145785	0.138754	0.0690674	0.0691257	0.027008	0.0266048	-0.0009366
	276.4	0.196253	0.170265	0.145561	0.138794	0.0694648	0.0691829	0.0272206	0.0266347	-0.0010109
	276.6	0.196	0.170266	0.145427	0.138835	0.0685619	0.06924	0.0268986	0.0266646	-0.0012301
	276.8	0.196229	0.170267	0.144987	0.138875	0.0684917	0.069297	0.0271991	0.0266945	-0.0007147
	277	0.197143	0.170268	0.145352	0.138915	0.0693499	0.0693539	0.0283581	0.0267243	-0.0010873
	277.2	0.196989	0.170269	0.145154	0.138955	0.0689149	0.0694107	0.0272467	0.0267541	-0.0017662
	277.4	0.196413	0.17027	0.144608	0.138994	0.0689625	0.0694673	0.0274819	0.0267838	-0.0013009
	277.6	0.196029	0.170271	0.144216	0.139034	0.0689738	0.0695239	0.0278136	0.0268135	-0.0022469
	277.8	0.195791	0.170272	0.144513	0.139073	0.0688847	0.0695803	0.0274888	0.0268432	-0.0028193
	278	0.196148	0.170273	0.144767	0.139112	0.0693159	0.0696366	0.0279129	0.0268728	-0.0028751
	278.2	0.196545	0.170274	0.144659	0.139151	0.0691258	0.0696928	0.0279592	0.0269024	-0.0029958
	278.4	0.196385	0.170275	0.145488	0.13919	0.0694773	0.0697488	0.0287718	0.026932	-0.003421
	278.6	0.196148	0.170276	0.145727	0.139229	0.0694073	0.0698048	0.0284606	0.0269615	-0.002994
	278.8	0.195724	0.170277	0.145805	0.139267	0.0700454	0.0698606	0.0291656	0.026991	-0.0031129
	279	0.195164	0.170278	0.145475	0.139305	0.0693506	0.0699163	0.0283429	0.0270205	-0.0026396
	279.2	0.195668	0.170279	0.146235	0.139343	0.069422	0.069972	0.0286619	0.0270499	-0.0018488
	279.4	0.195649	0.17028	0.145702	0.139381	0.0692712	0.0700274	0.0288308	0.0270793	-0.0012414
	279.6	0.195753	0.170281	0.146198	0.139419	0.0696355	0.0700828	0.0295652	0.0271086	-0.0016136
	279.8	0.1953	0.170282	0.146291	0.139456	0.0693525	0.0701381	0.0294912	0.027138	-0.0007395
	280	0.196008	0.170283	0.145875	0.139493	0.069387	0.0701932	0.0293448	0.0271672	-0.0006209
	280.2	0.195835	0.170284	0.146018	0.139531	0.0699812	0.0702482	0.0300891	0.0271965	-0.001113
	280.4	0.195816	0.170284	0.146434	0.139568	0.0697557	0.0703031	0.0299391	0.0272257	-0.001007
	280.6	0.195527	0.170285	0.146206	0.139604	0.0693631	0.0703579	0.0294295	0.0272549	-0.0008253
	280.8	0.195147	0.170286	0.146367	0.139641	0.0695647	0.0704126	0.0296833	0.027284	-0.0004695
	281	0.194566	0.170287	0.146328	0.139677	0.0694697	0.0704672	0.0291758	0.0273131	-0.0016306
	281.2	0.193298	0.170288	0.145463	0.139714	0.0684285	0.0705217	0.0280878	0.0273422	-0.0016299
	281.4	0.19252	0.170288	0.144649	0.13975	0.0681562	0.070576	0.0280407	0.0273712	-0.0018838
	281.6	0.191968	0.170289	0.144867	0.139786	0.0677547	0.0706302	0.0275682	0.0274002	-0.0023162
	281.8	0.191622	0.17029	0.144539	0.139822	0.0675477	0.0706844	0.0271896	0.0274292	-0.0017576
	282	0.191711	0.170291	0.144881	0.139857	0.067285	0.0707384	0.0275721	0.0274581	-0.0013547
	282.2	0.191604	0.170292	0.145323	0.139893	0.0673154	0.0707923	0.0277784	0.027487	-0.0017347
	282.4	0.190877	0.170292	0.145208	0.139928	0.0672146	0.070846	0.0276959	0.0275159	-0.0016061
	282.6	0.19137	0.170293	0.14513	0.139963	0.0675223	0.0708997	0.0271018	0.0275447	-0.0015174
	282.8	0.191769	0.170294	0.145681	0.139998	0.0683529	0.0709533	0.0281117	0.0275735	-0.0016601
	283	0.192488	0.170295	0.14581	0.140033	0.0682644	0.0710067	0.0282693	0.0276023	-0.0019875
	283.2	0.193077	0.170295	0.145822	0.140067	0.0687997	0.0710601	0.029006	0.027631	-0.0020835
	283.4	0.192981	0.170296	0.145383	0.140102	0.0686481	0.0711133	0.0293561	0.0276597	-0.0025637
	283.6	0.192922	0.170297	0.145334	0.140136	0.0690166	0.0711664	0.0290565	0.0276883	-0.0031096
	283.8	0.19378	0.170297	0.145549	0.14017	0.0697424	0.0712194	0.0291424	0.0277169	-0.0027928
	284	0.194995	0.170298	0.146134	0.140204	0.0703095	0.0712723	0.0301528	0.0277455	-0.0034563
	284.2	0.19501	0.170299	0.146909	0.140238	0.0708316	0.0713251	0.0310304	0.0277741	-0.0040425
	284.4	0.195285	0.170299	0.14676	0.140272	0.070396	0.0713778	0.0304658	0.0278026	-0.0039835
	284.6	0.195133	0.1703	0.146729	0.140305	0.0703178	0.0714304	0.0304336	0.0278311	-0.0044314
	284.8	0.194687	0.170301	0.146778	0.140339	0.0701652	0.0714828	0.0307262	0.0278595	-0.0044969
	285	0.194265	0.170301	0.146546	0.140372	0.0694157	0.0715352	0.0295134	0.0278879	-0.0047922
	285.2	0.194487	0.170302	0.146784	0.140405	0.0693891	0.0715874	0.0293323	0.0279163	-0.004293
	285.4	0.193775	0.170303	0.146077	0.140438	0.0687485	0.0716396	0.0288399	0.0279447	-0.0041683
	285.6	0.192649	0.170303	0.146054	0.14047	0.0678545	0.0716916	0.0277072	0.027973	-0.0033924
	285.8	0.192166	0.170304	0.145811	0.140503	0.0675176	0.0717435	0.027986	0.0280012	-0.00278
	286	0.191423	0.170304	0.145791	0.140535	0.0669973	0.0717953	0.0279326	0.0280295	-0.0023234
	286.2	0.19095	0.170305	0.145622	0.140568	0.0672243	0.071847	0.0275958	0.0280577	-0.0021608
	286.4	0.190147	0.170306	0.145245	0.1406	0.0667355	0.0718986	0.0272775	0.0280859	-0.0017637
	286.6	0.190445	0.170306	0.145196	0.140632	0.0672226	0.0719501	0.028003	0.028114	-0.0019179
	286.8	0.190817	0.170307	0.145789	0.140664	0.0677216	0.0720015	0.0285613	0.0281421	-0.0014569
	287	0.191216	0.170307	0.145606	0.140695	0.0680077	0.0720528	0.0289383	0.0281702	-0.001989
	287.2	0.19125	0.170308	0.145703	0.140727	0.0689798	0.0721039	0.0296722	0.0281982	-0.0017579
	287.4	0.191558	0.170308	0.146361	0.140758	0.070015	0.072155	0.0303639	0.0282262	-0.00158
	287.6	0.192384	0.170309	0.147699	0.140789	0.0707276	0.072206	0.0309587	0.0282542	-0.0016685
	287.8	0.193322	0.170309	0.148431	0.14082	0.0715764	0.0722568	0.0320589	0.0282821	-0.001154
	288	0.193605	0.17031	0.149199	0.140851	0.0722283	0.0723076	0.0329496	0.02831	-0.0014172
	288.2	0.194191	0.17031	0.149536	0.140882	0.072433	0.0723582	0.0325118	0.0283379	-0.0011859
	288.4	0.194141	0.170311	0.149465	0.140913	0.0726337	0.0724088	0.0322171	0.0283657	-0.0009726
	288.6	0.194103	0.170311	0.150178	0.140943	0.0730924	0.0724592	0.0323654	0.0283936	-0.0008927
	288.8	0.194243	0.170312	0.150559	0.140974	0.0730764	0.0725095	0.031945	0.0284213	-0.0007703
	289	0.193601	0.170312	0.150146	0.141004	0.0728905	0.0725597	0.0308368	0.0284491	-0.000485
	289.2	0.193763	0.170313	0.149595	0.141034	0.0729166	0.0726099	0.0305742	0.0284768	-0.0006305
	289.4	0.193039	0.170313	0.149313	0.141064	0.0724049	0.0726599	0.0300773	0.0285044	-0.0008406
	289.6	0.192126	0.170314	0.14836	0.141094	0.0716587	0.0727098	0.0293393	0.0285321	-0.0008608
	289.8	0.192095	0.170314	0.147917	0.141123	0.0719456	0.0727596	0.0297574	0.0285597	-0.0009689
	290	0.192367	0.170315	0.14819	0.141153	0.0722296	0.0728093	0.0298485	0.0285872	-0.0014324
	290.2	0.192263	0.170315	0.148035	0.141182	0.0722403	0.0728589	0.0294341	0.0286148	-0.0016153
	290.4	0.191884	0.170316	0.147588	0.141211	0.0714014	0.0729084	0.0296567	0.0286423	-0.0020296
	290.6	0.192673	0.170316	0.147718	0.141241	0.0716604	0.0729578	0.0300257	0.0286697	-0.0033046
	290.8	0.193062	0.170317	0.148032	0.141269	0.0721812	0.0730071	0.0298627	0.0286972	-0.0033985
	291	0.193231	0.170317	0.147408	0.141298	0.0724436	0.0730563	0.0304706	0.0287246	-0.0034432
	291.2	0.193322	0.170318	0.148253	0.141327	0.0726846	0.0731054	0.0311648	0.0287519	-0.0035149
	291.4	0.193213	0.170318	0.149091	0.141356	0.072853	0.0731544	0.0314507	0.0287793	-0.0035677
	291.6	0.19346	0.170318	0.149354	0.141384	0.072222	0.0732032	0.0309686	0.0288066	-0.0035316
	291.8	0.193747	0.170319	0.149503	0.141412	0.072141	0.073252	0.0309888	0.0288339	-0.0039522
	292	0.193729	0.170319	0.149961	0.14144	0.072122	0.0733007	0.0309477	0.0288611	-0.0038593
	292.2	0.193708	0.17032	0.149693	0.141468	0.0719255	0.0733493	0.0306448	0.0288883	-0.003624
	292.4	0.19346	0.17032	0.150606	0.141496	0.0721504	0.0733978	0.0309581	0.0289155	-0.0039151
	292.6	0.193051	0.17032	0.15069	0.141524	0.0721907	0.0734462	0.0309764	0.0289426	-0.0039752
	292.8	0.192977	0.170321	0.150603	0.141552	0.0721522	0.0734944	0.0309206	0.0289697	-0.0034165
	293	0.192779	0.170321	0.150228	0.141579	0.0717591	0.0735426	0.0305437	0.0289968	-0.0034749
	293.2	0.192672	0.170322	0.150196	0.141607	0.0716336	0.0735907	0.0304497	0.0290239	-0.0041692
	293.4	0.191898	0.170322	0.149713	0.141634	0.0715405	0.0736387	0.0299164	0.0290509	-0.0039196
	293.6	0.191875	0.170322	0.148815	0.141661	0.071057	0.0736866	0.0297788	0.0290778	-0.0042848
	293.8	0.191742	0.170323	0.149019	0.141688	0.0714504	0.0737343	0.0296994	0.0291048	-0.0045775
	294	0.191967	0.170323	0.14955	0.141715	0.0718246	0.073782	0.0302219	0.0291317	-0.0045444
	294.2	0.192117	0.170323	0.149203	0.141742	0.0716724	0.0738296	0.0298334	0.0291586	-0.0040646
	294.4	0.192065	0.170324	0.148781	0.141768	0.0718912	0.0738771	0.0302808	0.0291854	-0.0050534
	294.6	0.192501	0.170324	0.14903	0.141795	0.0725148	0.0739245	0.0299778	0.0292122	-0.0050068
	294.8	0.192678	0.170324	0.14926	0.141821	0.0727371	0.0739718	0.0296975	0.029239	-0.0043574
	295	0.192924	0.170325	0.148386	0.141847	0.072804	0.074019	0.0297288	0.0292658	-0.0045589
	295.2	0.193159	0.170325	0.148879	0.141874	0.0733595	0.074066	0.02959	0.0292925	-0.0052027
	295.4	0.193547	0.170325	0.148827	0.1419	0.0735546	0.074113	0.0290313	0.0293192	-0.0051018
	295.6	0.19397	0.170326	0.148388	0.141925	0.0737554	0.0741599	0.0294501	0.0293458	-0.0048801
	295.8	0.194328	0.170326	0.148898	0.141951	0.0742596	0.0742067	0.0301313	0.0293725	-0.0052367
	296	0.194554	0.170326	0.149143	0.141977	0.0745252	0.0742534	0.0300818	0.029399	-0.0044046
	296.2	0.194774	0.170327	0.149596	0.142002	0.0748728	0.0743	0.0306637	0.0294256	-0.0045579
	296.4	0.194716	0.170327	0.150695	0.142028	0.0756931	0.0743465	0.0310653	0.0294521	-0.0040372
	296.6	0.19476	0.170327	0.150474	0.142053	0.0757538	0.074393	0.031011	0.0294786	-0.0033699
	296.8	0.194947	0.170328	0.150488	0.142078	0.0756244	0.0744393	0.0312313	0.0295051	-0.0032523
	297	0.19482	0.170328	0.150399	0.142103	0.0754577	0.0744855	0.0310782	0.0295315	-0.0037531
	297.2	0.19436	0.170328	0.150428	0.142128	0.0754753	0.0745316	0.0306677	0.0295579	-0.0033068
	297.4	0.194349	0.170329	0.15009	0.142153	0.0751894	0.0745776	0.0307408	0.0295843	-0.0033186
	297.6	0.194849	0.170329	0.150218	0.142178	0.0751846	0.0746236	0.0313144	0.0296106	-0.0035918
	297.8	0.194805	0.170329	0.150825	0.142202	0.0753207	0.0746694	0.0313181	0.0296369	-0.0032371
	298	0.194868	0.170329	0.151266	0.142227	0.0748673	0.0747152	0.0315831	0.0296632	-0.0032583
	298.2	0.19464	0.17033	0.150742	0.142251	0.0749228	0.0747608	0.0318202	0.0296894	-0.0033629
	298.4	0.194741	0.17033	0.151179	0.142275	0.0751716	0.0748064	0.0324912	0.0297156	-0.0040358
	298.6	0.194572	0.17033	0.151372	0.1423	0.074259	0.0748518	0.0320861	0.0297418	-0.0038032
	298.8	0.194133	0.17033	0.150182	0.142324	0.0741193	0.0748972	0.032021	0.029768	-0.0034967
	299	0.193985	0.170331	0.14927	0.142347	0.0743108	0.0749425	0.0322041	0.0297941	-0.0038084
	299.2	0.194013	0.170331	0.149472	0.142371	0.0740652	0.0749876	0.032019	0.0298202	-0.0040817
	299.4	0.193772	0.170331	0.148971	0.142395	0.0736831	0.0750327	0.0319146	0.0298462	-0.0035514
	299.6	0.193992	0.170332	0.149411	0.142418	0.0742575	0.0750777	0.0327389	0.0298722	-0.0033912
	299.8	0.19392	0.170332	0.150114	0.142442	0.07431	0.0751226	0.0323199	0.0298982	-0.0029069
	300	0.193799	0.170332	0.150152	0.142465	0.0744217	0.0751674	0.0320587	0.0299242	-0.002082
	300.2	0.194123	0.170332	0.150797	0.142489	0.0749343	0.0752121	0.0324445	0.0299501	-0.0019297
	300.4	0.19426	0.170333	0.151317	0.142512	0.0757409	0.0752567	0.0321497	0.029976	-0.0016488
	300.6	0.194895	0.170333	0.151059	0.142535	0.0761091	0.0753013	0.0320745	0.0300019	-0.0014343
	300.8	0.195061	0.170333	0.151066	0.142558	0.0764631	0.0753457	0.0320649	0.0300277	-0.0015835
	301	0.194871	0.170333	0.151756	0.14258	0.0763574	0.07539	0.0320389	0.0300535	-0.0016669
	301.2	0.195012	0.170333	0.151541	0.142603	0.0764795	0.0754343	0.0318551	0.0300793	-0.0016559
	301.4	0.195667	0.170334	0.152341	0.142626	0.0770919	0.0754784	0.032211	0.030105	-0.0022203
	301.6	0.195887	0.170334	0.153591	0.142648	0.0774026	0.0755225	0.0323463	0.0301307	-0.0027798
	301.8	0.195527	0.170334	0.154166	0.142671	0.0772731	0.0755665	0.03195	0.0301564	-0.002927
	302	0.196029	0.170334	0.154937	0.142693	0.0774117	0.0756104	0.0322575	0.030182	-0.003439
	302.2	0.196634	0.170335	0.155596	0.142715	0.0782826	0.0756542	0.0330666	0.0302076	-0.0039793
	302.4	0.197001	0.170335	0.155429	0.142737	0.0780033	0.0756978	0.0330022	0.0302332	-0.0040006
	302.6	0.197183	0.170335	0.155062	0.142759	0.0780062	0.0757415	0.0330043	0.0302588	-0.003573
	302.8	0.197222	0.170335	0.154431	0.142781	0.0778787	0.075785	0.033266	0.0302843	-0.0033105
	303	0.197129	0.170335	0.154222	0.142803	0.0774781	0.0758284	0.0329591	0.0303098	-0.004005
	303.2	0.197457	0.170336	0.153691	0.142824	0.0769808	0.0758717	0.0323801	0.0303353	-0.0039395
	303.4	0.197095	0.170336	0.153263	0.142846	0.0766856	0.075915	0.0324053	0.0303607	-0.0036959
	303.6	0.196837	0.170336	0.153034	0.142867	0.0763897	0.0759582	0.0320696	0.0303861	-0.0028555
	303.8	0.196794	0.170336	0.152635	0.142889	0.0763528	0.0760012	0.0318495	0.0304114	-0.0015746
	304	0.19633	0.170336	0.152756	0.14291	0.0764507	0.0760442	0.0322329	0.0304368	-0.0015526
	304.2	0.196415	0.170337	0.152923	0.142931	0.0763606	0.0760871	0.032163	0.0304621	-0.0012503
	304.4	0.195796	0.170337	0.152396	0.142952	0.0760607	0.0761299	0.0314333	0.0304874	-0.0008521
	304.6	0.195641	0.170337	0.152592	0.142973	0.0760389	0.0761726	0.0317479	0.0305126	-0.0008852
	304.8	0.19483	0.170337	0.152418	0.142994	0.0751618	0.0762152	0.0315346	0.0305378	-0.0011406
	305	0.194286	0.170337	0.152369	0.143015	0.0746405	0.0762578	0.0311594	0.030563	-0.0009209
	305.2	0.194417	0.170338	0.152672	0.143035	0.0748463	0.0763002	0.0312386	0.0305882	-0.0015805
	305.4	0.194188	0.170338	0.153341	0.143056	0.0751284	0.0763426	0.0312601	0.0306133	-0.0018398
	305.6	0.194402	0.170338	0.154208	0.143076	0.0756166	0.0763849	0.0310956	0.0306384	-0.0016659
	305.8	0.194939	0.170338	0.154855	0.143097	0.076266	0.076427	0.0312112	0.0306635	-0.0015768
	306	0.195031	0.170338	0.154913	0.143117	0.0765878	0.0764691	0.0315119	0.0306885	-0.0020554
	306.2	0.195341	0.170338	0.155141	0.143137	0.077152	0.0765111	0.0314263	0.0307135	-0.0025267
	306.4	0.19577	0.170339	0.154775	0.143157	0.0771485	0.0765531	0.0313449	0.0307385	-0.0023514
	306.6	0.195925	0.170339	0.154581	0.143177	0.077741	0.0765949	0.0320037	0.0307634	-0.0025799
	306.8	0.196219	0.170339	0.154621	0.143197	0.0779375	0.0766367	0.0318389	0.0307883	-0.0025533
	307	0.196388	0.170339	0.154017	0.143217	0.0780013	0.0766783	0.0313119	0.0308132	-0.0023987
	307.2	0.196707	0.170339	0.153116	0.143237	0.0781586	0.0767199	0.0315441	0.0308381	-0.0020852
	307.4	0.196822	0.170339	0.152908	0.143256	0.0787199	0.0767614	0.0318975	0.0308629	-0.0012824
	307.6	0.196951	0.17034	0.153012	0.143276	0.0789131	0.0768028	0.0314264	0.0308877	-0.0008533
	307.8	0.196977	0.17034	0.153051	0.143295	0.0793011	0.0768441	0.0321856	0.0309125	-0.0004539
	308	0.196277	0.17034	0.152874	0.143315	0.0791832	0.0768853	0.0319276	0.0309372	-0.0010772
	308.2	0.196464	0.17034	0.153138	0.143334	0.0787699	0.0769265	0.0313866	0.0309619	-0.0016009
	308.4	0.195822	0.17034	0.152443	0.143353	0.0784379	0.0769675	0.0310942	0.0309866	-0.002472
	308.6	0.195978	0.17034	0.152348	0.143372	0.0784942	0.0770085	0.0314797	0.0310112	-0.0030258
	308.8	0.195787	0.17034	0.15234	0.143391	0.0781833	0.0770494	0.03109	0.0310358	-0.0036696
	309	0.195927	0.170341	0.152173	0.14341	0.0782926	0.0770902	0.0314715	0.0310604	-0.0040246
	309.2	0.196173	0.170341	0.152413	0.143429	0.0786268	0.0771309	0.0320157	0.031085	-0.0046945
	309.4	0.196325	0.170341	0.153026	0.143448	0.0791461	0.0771716	0.0317318	0.0311095	-0.0044405
	309.6	0.196218	0.170341	0.15296	0.143466	0.0793445	0.0772121	0.031943	0.031134	-0.0044805
	309.8	0.195987	0.170341	0.152752	0.143485	0.0796063	0.0772526	0.0322562	0.0311585	-0.0047145
	310	0.1956	0.170341	0.153147	0.143503	0.0794938	0.077293	0.0317752	0.0311829	-0.0053723
	310.2	0.195403	0.170341	0.153167	0.143522	0.0791082	0.0773333	0.0315249	0.0312073	-0.0054348
	310.4	0.195328	0.170341	0.15296	0.14354	0.0789519	0.0773735	0.0318237	0.0312317	-0.0050717
	310.6	0.19505	0.170342	0.153374	0.143558	0.0789883	0.0774136	0.0316568	0.0312561	-0.0050423
	310.8	0.195682	0.170342	0.153953	0.143576	0.0790086	0.0774537	0.0316144	0.0312804	-0.0048667
	311	0.195695	0.170342	0.153573	0.143594	0.0790152	0.0774936	0.031952	0.0313047	-0.0044037
	311.2	0.195593	0.170342	0.153968	0.143612	0.0790324	0.0775335	0.0321156	0.0313289	-0.0041983
	311.4	0.19499	0.170342	0.154594	0.14363	0.0788148	0.0775733	0.0320851	0.0313532	-0.003747
	311.6	0.194489	0.170342	0.154663	0.143648	0.0788269	0.0776131	0.0322518	0.0313774	-0.0037981
	311.8	0.19447	0.170342	0.154699	0.143666	0.0791619	0.0776527	0.032974	0.0314016	-0.0037167
	312	0.194108	0.170342	0.154767	0.143683	0.0787374	0.0776922	0.0328413	0.0314257	-0.0039793
	312.2	0.194129	0.170343	0.154632	0.143701	0.0786321	0.0777317	0.0327746	0.0314498	-0.0039784
	312.4	0.194363	0.170343	0.153868	0.143718	0.0789711	0.0777711	0.0329863	0.0314739	-0.0040155
	312.6	0.193866	0.170343	0.153779	0.143736	0.0784693	0.0778104	0.0324304	0.0314979	-0.0039151
	312.8	0.193659	0.170343	0.153416	0.143753	0.0784249	0.0778496	0.0323674	0.031522	-0.0043012
	313	0.194148	0.170343	0.153349	0.14377	0.0788435	0.0778888	0.032791	0.031546	-0.0036681
	313.2	0.19423	0.170343	0.153121	0.143787	0.0790836	0.0779279	0.0326871	0.03157	-0.0039027
	313.4	0.193633	0.170343	0.152635	0.143804	0.0791877	0.0779668	0.0323087	0.0315939	-0.0032345
	313.6	0.194335	0.170343	0.152079	0.143821	0.0796765	0.0780057	0.0329135	0.0316178	-0.0033528
	313.8	0.194494	0.170343	0.152629	0.143838	0.0797292	0.0780446	0.0327523	0.0316417	-0.0034427
	314	0.194059	0.170344	0.152961	0.143855	0.0794837	0.0780833	0.0319229	0.0316656	-0.0034887
	314.2	0.194259	0.170344	0.152701	0.143872	0.0790824	0.078122	0.0321537	0.0316894	-0.0033762
	314.4	0.194103	0.170344	0.153438	0.143889	0.079581	0.0781605	0.0321525	0.0317132	-0.0035329
	314.6	0.193822	0.170344	0.153836	0.143905	0.0796927	0.0781991	0.0314407	0.0317369	-0.0038734
	314.8	0.194232	0.170344	0.153928	0.143922	0.0798666	0.0782375	0.0317343	0.0317607	-0.0037108
	315	0.194021	0.170344	0.154736	0.143938	0.0803079	0.0782758	0.0322661	0.0317844	-0.0038304
	315.2	0.19321	0.170344	0.154756	0.143954	0.0799229	0.0783141	0.0317559	0.0318081	-0.0033311
	315.4	0.193525	0.170344	0.154618	0.143971	0.079947	0.0783523	0.0320103	0.0318317	-0.0029603
	315.6	0.193533	0.170344	0.154265	0.143987	0.0801923	0.0783904	0.0328316	0.0318554	-0.0031774
	315.8	0.193026	0.170344	0.153928	0.144003	0.079807	0.0784284	0.0330524	0.031879	-0.003202
	316	0.193566	0.170345	0.154092	0.144019	0.0794797	0.0784663	0.0326752	0.0319026	-0.0024788
	316.2	0.193296	0.170345	0.153205	0.144035	0.0789539	0.0785042	0.0322797	0.0319261	-0.0022476
	316.4	0.192929	0.170345	0.152864	0.144051	0.0787671	0.078542	0.0322179	0.0319496	-0.0021602
	316.6	0.192397	0.170345	0.152551	0.144067	0.0780674	0.0785797	0.0310975	0.0319731	-0.0011505
	316.8	0.192817	0.170345	0.152314	0.144082	0.0783163	0.0786173	0.0315583	0.0319965	-0.0010912
	317	0.192721	0.170345	0.152188	0.144098	0.0787304	0.0786549	0.0320396	0.03202	-0.0006979
	317.2	0.19221	0.170345	0.151416	0.144114	0.0784937	0.0786924	0.0317617	0.0320434	-0.0011235
	317.4	0.192621	0.170345	0.151493	0.144129	0.0786919	0.0787298	0.0319121	0.0320667	-0.0013359
	317.6	0.192956	0.170345	0.151536	0.144145	0.0792751	0.0787671	0.0324074	0.0320901	-0.0015163
	317.8	0.193028	0.170345	0.152331	0.14416	0.0797347	0.0788043	0.0317996	0.0321134	-0.0016377
	318	0.193676	0.170345	0.152739	0.144175	0.0799863	0.0788415	0.0319798	0.0321367	-0.0024095
	318.2	0.194528	0.170345	0.15301	0.144191	0.0806025	0.0788786	0.0330279	0.03216	-0.0028313
	318.4	0.193785	0.170346	0.153156	0.144206	0.0810945	0.0789156	0.0330465	0.0321832	-0.0031297
	318.6	0.194354	0.170346	0.153358	0.144221	0.081443	0.0789525	0.0330454	0.0322064	-0.0036126
	318.8	0.194365	0.170346	0.152874	0.144236	0.0811502	0.0789894	0.0331316	0.0322296	-0.0034524
	319	0.19371	0.170346	0.153021	0.144251	0.0811292	0.0790262	0.0331424	0.0322527	-0.0039598
	319.2	0.194077	0.170346	0.153348	0.144266	0.0805108	0.0790629	0.0326442	0.0322758	-0.0037402
	319.4	0.193939	0.170346	0.153162	0.144281	0.0800707	0.0790995	0.0331735	0.0322989	-0.003775
	319.6	0.193767	0.170346	0.153326	0.144295	0.0800588	0.079136	0.0339148	0.032322	-0.004118
	319.8	0.193422	0.170346	0.153058	0.14431	0.0793378	0.0791725	0.0333389	0.032345	-0.0039369
	320	0.1933	0.170346	0.153018	0.144325	0.0790625	0.0792089	0.0332234	0.032368	-0.0034001
	320.2	0.192661	0.170346	0.151936	0.144339	0.0787548	0.0792453	0.0332023	0.032391	-0.0030894
	320.4	0.192583	0.170346	0.152476	0.144354	0.078767	0.0792815	0.0329883	0.032414	-0.0024003
	320.6	0.192142	0.170346	0.152269	0.144368	0.078609	0.0793177	0.0327733	0.0324369	-0.0017346
	320.8	0.192637	0.170346	0.151798	0.144382	0.0788365	0.0793538	0.0338562	0.0324598	-0.0017525
	321	0.192215	0.170346	0.152115	0.144397	0.078909	0.0793898	0.0341734	0.0324827	-0.0017981
	321.2	0.191695	0.170347	0.151645	0.144411	0.0790321	0.0794258	0.0339634	0.0325055	-0.002023
	321.4	0.192132	0.170347	0.151641	0.144425	0.0797802	0.0794616	0.0342398	0.0325283	-0.0019633
	321.6	0.191629	0.170347	0.15241	0.144439	0.0807572	0.0794974	0.0342344	0.0325511	-0.0021316
	321.8	0.192006	0.170347	0.152491	0.144453	0.0804271	0.0795332	0.0340237	0.0325739	-0.0019662
	322	0.192189	0.170347	0.151943	0.144467	0.0799367	0.0795688	0.0346572	0.0325966	-0.0019075
	322.2	0.192877	0.170347	0.152443	0.144481	0.0805771	0.0796044	0.0351663	0.0326193	-0.0020362
	322.4	0.192081	0.170347	0.152696	0.144495	0.0804412	0.0796399	0.035107	0.032642	-0.0022658
	322.6	0.192354	0.170347	0.151826	0.144508	0.0801768	0.0796754	0.0348813	0.0326647	-0.0022008
	322.8	0.192113	0.170347	0.152092	0.144522	0.0793869	0.0797107	0.0346907	0.0326873	-0.0021307
	323	0.191479	0.170347	0.152997	0.144536	0.079123	0.079746	0.0345414	0.0327099	-0.0029944
	323.2	0.191425	0.170347	0.153233	0.144549	0.0787305	0.0797812	0.0340129	0.0327324	-0.0021653
	323.4	0.190767	0.170347	0.153061	0.144563	0.0782894	0.0798163	0.0340193	0.032755	-0.0017915
	323.6	0.191216	0.170347	0.15343	0.144576	0.0781976	0.0798514	0.0341272	0.0327775	-0.0019534
	323.8	0.190412	0.170347	0.152875	0.144589	0.0778534	0.0798864	0.0338499	0.0328	-0.0012208
	324	0.190357	0.170347	0.152937	0.144603	0.0781567	0.0799213	0.034395	0.0328225	-0.0011907
	324.2	0.190442	0.170347	0.153086	0.144616	0.0783995	0.0799562	0.0344293	0.0328449	-0.0013965
	324.4	0.190223	0.170347	0.1533	0.144629	0.0782167	0.079991	0.0343453	0.0328673	-0.0003789
	324.6	0.190821	0.170348	0.153157	0.144642	0.0787196	0.0800257	0.0347112	0.0328897	-0.0004201
	324.8	0.191133	0.170348	0.153297	0.144655	0.0790159	0.0800603	0.0352103	0.032912	-0.000356
	325	0.190265	0.170348	0.154216	0.144668	0.0794519	0.0800948	0.0348875	0.0329344	0.00021654
	325.2	0.190429	0.170348	0.153905	0.144681	0.0797596	0.0801293	0.0349504	0.0329566	0.00022501
	325.4	0.190154	0.170348	0.154479	0.144694	0.0799503	0.0801638	0.0347156	0.0329789	-0.0002098
	325.6	0.190093	0.170348	0.15478	0.144707	0.080118	0.0801981	0.0339463	0.0330012	-0.0004572
	325.8	0.190776	0.170348	0.15461	0.14472	0.0799935	0.0802324	0.0340799	0.0330234	-0.0001482
	326	0.190949	0.170348	0.155016	0.144732	0.0806201	0.0802666	0.0340825	0.0330456	-0.0011737
	326.2	0.191612	0.170348	0.15599	0.144745	0.0815524	0.0803007	0.0340743	0.0330677	-0.0018773
	326.4	0.191185	0.170348	0.155704	0.144758	0.081315	0.0803348	0.0337597	0.0330899	-0.0018978
	326.6	0.191071	0.170348	0.155087	0.14477	0.0811183	0.0803688	0.0337634	0.033112	-0.0026982
	326.8	0.190467	0.170348	0.156034	0.144783	0.081018	0.0804027	0.0335483	0.0331341	-0.0033216
	327	0.190462	0.170348	0.156634	0.144795	0.0813261	0.0804365	0.0338059	0.0331561	-0.0032546
	327.2	0.190841	0.170348	0.156867	0.144807	0.0814976	0.0804703	0.0345928	0.0331782	-0.0027153
	327.4	0.190605	0.170348	0.157098	0.14482	0.0813525	0.080504	0.0348157	0.0332002	-0.0030504
	327.6	0.19118	0.170348	0.157175	0.144832	0.0815692	0.0805377	0.0354173	0.0332222	-0.0028576
	327.8	0.191124	0.170348	0.156915	0.144844	0.0816997	0.0805712	0.0361774	0.0332441	-0.002629
	328	0.191177	0.170348	0.157412	0.144856	0.0821586	0.0806047	0.036516	0.033266	-0.0022239
	328.2	0.190967	0.170348	0.157374	0.144868	0.0819104	0.0806382	0.0363759	0.0332879	-0.0020355
	328.4	0.191505	0.170348	0.156965	0.14488	0.0820998	0.0806715	0.0370367	0.0333098	-0.0010633
	328.6	0.191135	0.170348	0.157032	0.144892	0.0824907	0.0807048	0.0374777	0.0333317	-0.0006389
	328.8	0.190428	0.170349	0.156989	0.144904	0.0816862	0.0807381	0.0368774	0.0333535	0.00033168
	329	0.190629	0.170349	0.157405	0.144916	0.0812853	0.0807712	0.036675	0.0333753	0.00086392
	329.2	0.19014	0.170349	0.156257	0.144928	0.0809257	0.0808043	0.036459	0.033397	0.00103104
	329.4	0.189849	0.170349	0.155991	0.144939	0.0808021	0.0808373	0.0355513	0.0334188	0.00103998
	329.6	0.189903	0.170349	0.155476	0.144951	0.0808812	0.0808703	0.0355228	0.0334405	0.00059609
	329.8	0.189115	0.170349	0.154798	0.144963	0.0810567	0.0809031	0.0356686	0.0334622	-0.0001772
	330	0.188347	0.170349	0.154447	0.144974	0.080387	0.080936	0.0346593	0.0334839	-0.0003429
	330.2	0.188137	0.170349	0.153901	0.144986	0.0799081	0.0809687	0.034189	0.0335055	-0.0003877
	330.4	0.187851	0.170349	0.153254	0.144997	0.0799786	0.0810014	0.0347228	0.0335271	-0.001158
	330.6	0.187998	0.170349	0.153738	0.145008	0.0804485	0.081034	0.0352584	0.0335487	-0.0012358
	330.8	0.188732	0.170349	0.154781	0.14502	0.0807695	0.0810665	0.0352676	0.0335703	-0.001556
	331	0.189254	0.170349	0.154479	0.145031	0.0812157	0.081099	0.0359075	0.0335918	-0.0014693
	331.2	0.189606	0.170349	0.154429	0.145042	0.0813138	0.0811314	0.036017	0.0336133	-0.0013166
	331.4	0.189334	0.170349	0.154267	0.145053	0.0811576	0.0811637	0.0352885	0.0336348	-0.0019019
	331.6	0.189631	0.170349	0.153845	0.145065	0.0814037	0.081196	0.0359046	0.0336562	-0.0020233
	331.8	0.189822	0.170349	0.154407	0.145076	0.0820978	0.0812282	0.0366114	0.0336777	-0.0020986
	332	0.189648	0.170349	0.155004	0.145087	0.0822402	0.0812604	0.036405	0.0336991	-0.0019784
	332.2	0.189199	0.170349	0.154625	0.145098	0.0824554	0.0812924	0.0365605	0.0337204	-0.0023186
	332.4	0.189473	0.170349	0.154944	0.145109	0.0831819	0.0813244	0.0366848	0.0337418	-0.0022961
	332.6	0.189344	0.170349	0.155615	0.145119	0.0832742	0.0813564	0.0360992	0.0337631	-0.0021293
	332.8	0.189126	0.170349	0.154501	0.14513	0.0828284	0.0813882	0.0352481	0.0337844	-0.0018322
	333	0.189229	0.170349	0.154732	0.145141	0.083135	0.08142	0.0352856	0.0338057	-0.002607
	333.2	0.188219	0.170349	0.154296	0.145152	0.0827957	0.0814518	0.0345612	0.0338269	-0.0026576
	333.4	0.188411	0.170349	0.154359	0.145162	0.0826084	0.0814835	0.0343502	0.0338482	-0.003201
	333.6	0.188472	0.170349	0.154075	0.145173	0.0828848	0.0815151	0.0346742	0.0338694	-0.0037171
	333.8	0.188472	0.170349	0.153907	0.145184	0.0824442	0.0815466	0.0344296	0.0338905	-0.0039147
	334	0.18847	0.170349	0.153706	0.145194	0.0818212	0.0815781	0.0343043	0.0339117	-0.0031408
	334.2	0.189716	0.170349	0.153676	0.145205	0.0822177	0.0816095	0.0353968	0.0339328	-0.0029685
	334.4	0.190819	0.170349	0.154677	0.145215	0.0827689	0.0816409	0.0362673	0.0339539	-0.0031094
	334.6	0.191393	0.170349	0.155463	0.145225	0.0825701	0.0816721	0.0358195	0.033975	-0.0024104
	334.8	0.191882	0.17035	0.155487	0.145236	0.0827622	0.0817034	0.0355555	0.033996	-0.0020426
	335	0.192039	0.17035	0.155778	0.145246	0.0827383	0.0817345	0.0361414	0.034017	-0.001723
	335.2	0.192266	0.17035	0.156228	0.145256	0.0828085	0.0817656	0.0362259	0.034038	-0.001339
	335.4	0.192036	0.17035	0.155906	0.145266	0.0829575	0.0817966	0.0362908	0.034059	-0.0020259
	335.6	0.191971	0.17035	0.156316	0.145277	0.0832715	0.0818276	0.0371214	0.0340799	-0.0023955
	335.8	0.191951	0.17035	0.156979	0.145287	0.0837792	0.0818585	0.0376881	0.0341009	-0.0023942
	336	0.191521	0.17035	0.156324	0.145297	0.0836336	0.0818893	0.0369056	0.0341218	-0.0018663
	336.2	0.191229	0.17035	0.156301	0.145307	0.0839541	0.0819201	0.0369822	0.0341426	-0.0018177
	336.4	0.191035	0.17035	0.15664	0.145317	0.0837078	0.0819508	0.0367153	0.0341635	-0.0024296
	336.6	0.190869	0.17035	0.155898	0.145326	0.0833737	0.0819814	0.036141	0.0341843	-0.00217
	336.8	0.19019	0.17035	0.154802	0.145336	0.0829039	0.082012	0.0357739	0.0342051	-0.0027379
	337	0.19007	0.17035	0.155716	0.145346	0.0828179	0.0820425	0.0363056	0.0342259	-0.0036036
	337.2	0.189517	0.17035	0.155406	0.145356	0.0823871	0.082073	0.0357459	0.0342466	-0.0034905
	337.4	0.190341	0.17035	0.154671	0.145366	0.0823373	0.0821033	0.0361567	0.0342673	-0.0041905
	337.6	0.190243	0.17035	0.154255	0.145375	0.0822206	0.0821337	0.0364386	0.034288	-0.004421
	337.8	0.189588	0.17035	0.15359	0.145385	0.0817029	0.0821639	0.036113	0.0343087	-0.0044077
	338	0.190015	0.17035	0.153244	0.145395	0.0812399	0.0821941	0.0361452	0.0343293	-0.0041903
	338.2	0.190765	0.17035	0.153668	0.145404	0.0814268	0.0822242	0.0370489	0.0343499	-0.0041297
	338.4	0.190349	0.17035	0.154076	0.145414	0.0815602	0.0822543	0.036602	0.0343705	-0.0041683
	338.6	0.191017	0.17035	0.154554	0.145423	0.0821723	0.0822843	0.0367376	0.0343911	-0.0040886
	338.8	0.191315	0.17035	0.155155	0.145432	0.0828164	0.0823143	0.0378847	0.0344117	-0.0039556
	339	0.191204	0.17035	0.155588	0.145442	0.0828386	0.0823442	0.0379917	0.0344322	-0.0040511
	339.2	0.191583	0.17035	0.155269	0.145451	0.0832412	0.082374	0.0375687	0.0344527	-0.0041828
	339.4	0.191815	0.17035	0.15531	0.14546	0.0837941	0.0824037	0.038022	0.0344731	-0.0045309
	339.6	0.191952	0.17035	0.155686	0.14547	0.0838193	0.0824335	0.0381083	0.0344936	-0.0041152
	339.8	0.192033	0.17035	0.15568	0.145479	0.0837429	0.0824631	0.0377531	0.034514	-0.0029891
	340	0.191378	0.17035	0.155182	0.145488	0.0831268	0.0824927	0.0372612	0.0345344	-0.0029886
	340.2	0.191302	0.17035	0.155659	0.145497	0.082769	0.0825222	0.0377483	0.0345548	-0.0028005
	340.4	0.191745	0.17035	0.15609	0.145506	0.0830852	0.0825516	0.0375533	0.0345751	-0.0028558
	340.6	0.192174	0.17035	0.155215	0.145515	0.0826069	0.082581	0.0372322	0.0345954	-0.0028472
	340.8	0.192285	0.17035	0.155299	0.145524	0.0828419	0.0826104	0.0376133	0.0346157	-0.0025634
	341	0.192387	0.17035	0.155918	0.145533	0.083103	0.0826396	0.0377299	0.034636	-0.0019258
	341.2	0.192643	0.17035	0.155484	0.145542	0.0829968	0.0826688	0.0374087	0.0346563	-0.0025306
	341.4	0.192872	0.17035	0.155083	0.145551	0.0830928	0.082698	0.0374801	0.0346765	-0.0028806
	341.6	0.193169	0.17035	0.155846	0.145559	0.0838307	0.0827271	0.0371011	0.0346967	-0.0027346
	341.8	0.193404	0.17035	0.155851	0.145568	0.0838448	0.0827561	0.0365297	0.0347169	-0.0027785
	342	0.193944	0.17035	0.155627	0.145577	0.0840668	0.0827851	0.0370808	0.034737	-0.0031059
	342.2	0.19394	0.17035	0.156773	0.145586	0.0848195	0.082814	0.0372721	0.0347572	-0.0025148
	342.4	0.193791	0.17035	0.156686	0.145594	0.084987	0.0828428	0.0371816	0.0347773	-0.0027641
	342.6	0.194186	0.17035	0.156728	0.145603	0.0853137	0.0828716	0.0382092	0.0347973	-0.0026203
	342.8	0.193965	0.17035	0.156762	0.145611	0.0850927	0.0829004	0.0382002	0.0348174	-0.0026711
	343	0.193846	0.17035	0.156567	0.14562	0.085027	0.082929	0.0378309	0.0348374	-0.0026667
	343.2	0.193905	0.17035	0.156637	0.145628	0.085225	0.0829576	0.0379645	0.0348574	-0.002834
	343.4	0.193737	0.17035	0.156948	0.145637	0.0849651	0.0829862	0.0379619	0.0348774	-0.002511
	343.6	0.193249	0.17035	0.156974	0.145645	0.0843182	0.0830147	0.0374595	0.0348974	-0.0021537
	343.8	0.192628	0.17035	0.157097	0.145654	0.0845881	0.0830431	0.0374816	0.0349173	-0.0017389
	344	0.192512	0.17035	0.157756	0.145662	0.0852238	0.0830715	0.0378935	0.0349372	-0.0023721
	344.2	0.19283	0.170351	0.158743	0.14567	0.0855742	0.0830998	0.0380874	0.0349571	-0.0026441
	344.4	0.193379	0.170351	0.158295	0.145678	0.0859525	0.0831281	0.0380932	0.034977	-0.0027746
	344.6	0.193411	0.170351	0.158426	0.145687	0.0860549	0.0831563	0.0380237	0.0349968	-0.0029891
	344.8	0.193744	0.170351	0.159095	0.145695	0.0865627	0.0831844	0.0380789	0.0350166	-0.0029767
	345	0.193203	0.170351	0.158973	0.145703	0.0865808	0.0832125	0.0380445	0.0350364	-0.0027569
	345.2	0.193587	0.170351	0.159024	0.145711	0.0867392	0.0832405	0.0386835	0.0350562	-0.0032971
	345.4	0.193667	0.170351	0.159611	0.145719	0.0866277	0.0832685	0.0381165	0.0350759	-0.0036417
	345.6	0.19363	0.170351	0.159377	0.145727	0.086625	0.0832964	0.0378901	0.0350956	-0.0040443
	345.8	0.19319	0.170351	0.15873	0.145735	0.0859642	0.0833242	0.0376939	0.0351153	-0.0043912
	346	0.192779	0.170351	0.158866	0.145743	0.0856804	0.083352	0.0375525	0.035135	-0.0044308
	346.2	0.192604	0.170351	0.159158	0.145751	0.0850787	0.0833797	0.0372577	0.0351547	-0.0036498
	346.4	0.192192	0.170351	0.158103	0.145759	0.084777	0.0834074	0.0375928	0.0351743	-0.0037027
	346.6	0.191987	0.170351	0.158463	0.145767	0.0846293	0.083435	0.0374232	0.0351939	-0.0034447
	346.8	0.191738	0.170351	0.157782	0.145774	0.0842707	0.0834626	0.0367022	0.0352135	-0.0036986
	347	0.192251	0.170351	0.158074	0.145782	0.0843744	0.0834901	0.0373073	0.035233	-0.0037326
	347.2	0.192638	0.170351	0.158792	0.14579	0.0841305	0.0835175	0.0373158	0.0352525	-0.0038676
	347.4	0.192543	0.170351	0.158587	0.145798	0.0840447	0.0835449	0.0368568	0.035272	-0.003381
	347.6	0.192802	0.170351	0.157886	0.145805	0.0843322	0.0835723	0.0365305	0.0352915	-0.0029976
	347.8	0.193158	0.170351	0.158863	0.145813	0.0850137	0.0835995	0.0365704	0.035311	-0.0030044
	348	0.193875	0.170351	0.159168	0.14582	0.0854351	0.0836268	0.0365716	0.0353304	-0.0035283
	348.2	0.194329	0.170351	0.158333	0.145828	0.085526	0.0836539	0.0365365	0.0353498	-0.0032258
	348.4	0.195292	0.170351	0.158477	0.145835	0.0862825	0.083681	0.0370546	0.0353692	-0.0030988
	348.6	0.195337	0.170351	0.159466	0.145843	0.0873629	0.0837081	0.0374683	0.0353886	-0.0034739
	348.8	0.195591	0.170351	0.158932	0.14585	0.0875779	0.0837351	0.0375868	0.0354079	-0.0025416
	349	0.195376	0.170351	0.158865	0.145858	0.0879379	0.083762	0.038039	0.0354273	-0.0023947
	349.2	0.195053	0.170351	0.159035	0.145865	0.0882443	0.0837889	0.038432	0.0354466	-0.0025858
	349.4	0.194642	0.170351	0.158831	0.145872	0.0882609	0.0838157	0.0378082	0.0354658	-0.0023659
	349.6	0.194026	0.170351	0.157658	0.14588	0.0879161	0.0838425	0.0378672	0.0354851	-0.0026353
	349.8	0.193273	0.170351	0.158085	0.145887	0.0880906	0.0838692	0.0380392	0.0355043	-0.0030553
	350	0.192615	0.170351	0.157952	0.145894	0.0880389	0.0838959	0.0377003	0.0355235	-0.0026077
	350.2	0.192057	0.170351	0.157534	0.145901	0.0881076	0.0839225	0.0375726	0.0355427	-0.0027397
	350.4	0.191069	0.170351	0.157501	0.145909	0.0884446	0.083949	0.0375663	0.0355618	-0.0029968
	350.6	0.190359	0.170351	0.157642	0.145916	0.088041	0.0839755	0.0372356	0.035581	-0.0029226
	350.8	0.190187	0.170351	0.156779	0.145923	0.0873271	0.084002	0.0369438	0.0356001	-0.0035334
	351	0.1905	0.170351	0.157335	0.14593	0.087256	0.0840283	0.0376943	0.0356192	-0.0041027
	351.2	0.190124	0.170351	0.156779	0.145937	0.0863699	0.0840547	0.0370295	0.0356382	-0.0041308
	351.4	0.189991	0.170351	0.155978	0.145944	0.0862138	0.0840809	0.0367278	0.0356573	-0.0039042
	351.6	0.190405	0.170351	0.155734	0.145951	0.0859934	0.0841072	0.0368513	0.0356763	-0.0040548
	351.8	0.190437	0.170351	0.156556	0.145958	0.0858594	0.0841333	0.0371005	0.0356953	-0.0041648
	352	0.191185	0.170351	0.156192	0.145965	0.0857705	0.0841594	0.0371972	0.0357143	-0.0037948
	352.2	0.191769	0.170351	0.156011	0.145972	0.0857512	0.0841855	0.0380113	0.0357332	-0.003809
	352.4	0.192114	0.170351	0.156896	0.145978	0.0860826	0.0842115	0.0387853	0.0357522	-0.0040352
	352.6	0.192506	0.170351	0.157119	0.145985	0.0860323	0.0842375	0.0389674	0.0357711	-0.004184
	352.8	0.193065	0.170351	0.157046	0.145992	0.0861304	0.0842634	0.0394921	0.0357899	-0.0039046
	353	0.193326	0.170351	0.156998	0.145999	0.0866332	0.0842892	0.0401765	0.0358088	-0.004905
	353.2	0.193219	0.170351	0.157047	0.146005	0.0868455	0.084315	0.0402598	0.0358276	-0.0044741
	353.4	0.193396	0.170351	0.156517	0.146012	0.0865764	0.0843407	0.0400971	0.0358465	-0.0044015
	353.6	0.193038	0.170351	0.155396	0.146019	0.0864329	0.0843664	0.0403633	0.0358652	-0.0047069
	353.8	0.192349	0.170351	0.155712	0.146025	0.0866973	0.084392	0.0404536	0.035884	-0.005261
	354	0.192035	0.170351	0.155387	0.146032	0.0865542	0.0844176	0.039729	0.0359028	-0.004778
	354.2	0.191824	0.170351	0.155285	0.146038	0.0868785	0.0844431	0.0397564	0.0359215	-0.0045212
	354.4	0.191928	0.170351	0.155896	0.146045	0.0870014	0.0844686	0.0398133	0.0359402	-0.0040363
	354.6	0.191764	0.170351	0.156018	0.146051	0.0862936	0.084494	0.039421	0.0359589	-0.003852
	354.8	0.191229	0.170351	0.155116	0.146058	0.0859784	0.0845194	0.0388595	0.0359775	-0.0036015
	355	0.191268	0.170351	0.155301	0.146064	0.0862759	0.0845447	0.0393575	0.0359961	-0.003509
	355.2	0.191212	0.170351	0.155342	0.146071	0.085922	0.08457	0.0389736	0.0360148	-0.003368
	355.4	0.190865	0.170351	0.155003	0.146077	0.0860116	0.0845952	0.0389843	0.0360333	-0.0032549
	355.6	0.19106	0.170351	0.155175	0.146083	0.0862936	0.0846203	0.0390789	0.0360519	-0.0024717
	355.8	0.19108	0.170351	0.156102	0.14609	0.0859891	0.0846454	0.0389892	0.0360705	-0.0026074
	356	0.191117	0.170351	0.156141	0.146096	0.0862656	0.0846705	0.0391132	0.036089	-0.0022199
	356.2	0.191362	0.170351	0.156203	0.146102	0.085917	0.0846955	0.0394452	0.0361075	-0.0025116
	356.4	0.190618	0.170351	0.156683	0.146109	0.0859566	0.0847204	0.0393607	0.036126	-0.0024418
	356.6	0.190327	0.170351	0.156155	0.146115	0.0860496	0.0847453	0.0391562	0.0361444	-0.0023188
	356.8	0.190464	0.170351	0.156246	0.146121	0.0863811	0.0847701	0.039238	0.0361628	-0.0022056
	357	0.19064	0.170351	0.156289	0.146127	0.0865464	0.0847949	0.0392279	0.0361812	-0.0026581
	357.2	0.190122	0.170351	0.155813	0.146133	0.0861925	0.0848197	0.0385941	0.0361996	-0.0020502
	357.4	0.19016	0.170351	0.155509	0.146139	0.0864673	0.0848444	0.0387825	0.036218	-0.0021222
	357.6	0.189785	0.170351	0.155339	0.146145	0.0862836	0.084869	0.0388906	0.0362364	-0.0028222
	357.8	0.189364	0.170351	0.155641	0.146151	0.0864135	0.0848936	0.0386407	0.0362547	-0.0032834
	358	0.189614	0.170351	0.155753	0.146157	0.0867417	0.0849181	0.0381617	0.036273	-0.0027937
	358.2	0.189747	0.170351	0.155975	0.146163	0.0870072	0.0849426	0.0386149	0.0362912	-0.0028721
	358.4	0.189804	0.170351	0.156067	0.146169	0.0866543	0.084967	0.0389601	0.0363095	-0.0027704
	358.6	0.189655	0.170351	0.156117	0.146175	0.0862466	0.0849914	0.0388809	0.0363277	-0.0021089
	358.8	0.1895	0.170351	0.155889	0.146181	0.0862855	0.0850158	0.0393696	0.036346	-0.0021561
	359	0.189611	0.170351	0.155891	0.146187	0.0862291	0.08504	0.0396554	0.0363641	-0.0024202
	359.2	0.189998	0.170351	0.156418	0.146193	0.0863439	0.0850643	0.0392263	0.0363823	-0.0020919
	359.4	0.190272	0.170351	0.156118	0.146198	0.0863643	0.0850884	0.0389445	0.0364005	-0.0017934
	359.6	0.190447	0.170351	0.156488	0.146204	0.0867089	0.0851126	0.0392907	0.0364186	-0.0016003
	359.8	0.190352	0.170351	0.156706	0.14621	0.0867831	0.0851367	0.0388535	0.0364367	-0.0021395
	360	0.191026	0.170351	0.156912	0.146216	0.0874248	0.0851607	0.0395469	0.0364548	-0.0019155
	360.2	0.190425	0.170351	0.156409	0.146221	0.087043	0.0851847	0.0395475	0.0364728	-0.0017668
	360.4	0.18998	0.170351	0.15646	0.146227	0.0873734	0.0852086	0.0392417	0.0364909	-0.001239
	360.6	0.190963	0.170351	0.156309	0.146233	0.0875094	0.0852325	0.0391881	0.0365089	-0.0008881
	360.8	0.191032	0.170351	0.156716	0.146238	0.0874722	0.0852563	0.0396191	0.0365269	-0.0013252
	361	0.190697	0.170351	0.156602	0.146244	0.0875887	0.0852801	0.0395183	0.0365448	-0.0013687
	361.2	0.190421	0.170351	0.15631	0.146249	0.0871438	0.0853038	0.0389216	0.0365628	-0.0016294
	361.4	0.190595	0.170351	0.156716	0.146255	0.0872931	0.0853275	0.0394108	0.0365807	-0.001462
	361.6	0.190357	0.170351	0.156476	0.14626	0.0871664	0.0853512	0.0392548	0.0365986	-0.0018905
	361.8	0.191137	0.170351	0.156914	0.146266	0.0876948	0.0853747	0.0392492	0.0366165	-0.0012123
	362	0.190574	0.170351	0.156558	0.146271	0.0876169	0.0853983	0.0393256	0.0366344	-0.0015141
	362.2	0.190411	0.170351	0.156877	0.146277	0.0876483	0.0854218	0.0400886	0.0366522	-0.0013737
	362.4	0.189935	0.170351	0.156726	0.146282	0.0871751	0.0854452	0.0396721	0.03667	-0.0010704
	362.6	0.189574	0.170351	0.156972	0.146288	0.0870351	0.0854686	0.0398648	0.0366878	-0.00058
	362.8	0.189887	0.170351	0.156855	0.146293	0.0874301	0.0854919	0.0400486	0.0367056	-0.0006222
	363	0.189971	0.170351	0.156694	0.146298	0.0873153	0.0855152	0.0395232	0.0367234	-3.288e-05
	363.2	0.190067	0.170351	0.156365	0.146304	0.0871711	0.0855385	0.0393035	0.0367411	8.071e-05
	363.4	0.190314	0.170351	0.155846	0.146309	0.0876536	0.0855617	0.0395567	0.0367588	0.00013976
	363.6	0.190183	0.170351	0.155735	0.146314	0.0875684	0.0855848	0.0395726	0.0367765	-0.0005577
	363.8	0.190272	0.170351	0.155429	0.146319	0.0880559	0.0856079	0.0398763	0.0367942	-0.0010766
	364	0.190839	0.170351	0.155872	0.146325	0.088468	0.085631	0.0409264	0.0368118	-0.001309
	364.2	0.189769	0.170351	0.155548	0.14633	0.0879283	0.085654	0.040482	0.0368295	-0.001356
	364.4	0.189479	0.170351	0.154908	0.146335	0.087418	0.0856769	0.0403878	0.0368471	-0.001723
	364.6	0.18922	0.170351	0.154488	0.14634	0.0872787	0.0856998	0.0405457	0.0368646	-0.0019513
	364.8	0.188239	0.170351	0.154357	0.146345	0.0869328	0.0857227	0.0402804	0.0368822	-0.0023817
	365	0.187428	0.170351	0.153718	0.14635	0.0864125	0.0857455	0.0393528	0.0368998	-0.0025241
	365.2	0.18734	0.170351	0.153575	0.146355	0.0859202	0.0857683	0.0392615	0.0369173	-0.002441
	365.4	0.18741	0.170351	0.154033	0.14636	0.0862822	0.085791	0.0390854	0.0369348	-0.0021091
	365.6	0.187318	0.170351	0.154126	0.146365	0.0862591	0.0858137	0.0386941	0.0369523	-0.0028407
	365.8	0.187228	0.170351	0.154405	0.14637	0.0862082	0.0858363	0.0389013	0.0369697	-0.0027462
	366	0.186431	0.170351	0.154715	0.146375	0.0858536	0.0858589	0.0385384	0.0369872	-0.0034226
	366.2	0.185942	0.170351	0.155109	0.14638	0.0855604	0.0858814	0.0386456	0.0370046	-0.0029934
	366.4	0.185675	0.170351	0.154988	0.146385	0.0854678	0.0859039	0.0384418	0.037022	-0.0028266
	366.6	0.186376	0.170351	0.155348	0.14639	0.085895	0.0859264	0.039142	0.0370393	-0.0030817
	366.8	0.186706	0.170351	0.15545	0.146395	0.0858342	0.0859488	0.0391321	0.0370567	-0.0030512
	367	0.186693	0.170351	0.155626	0.1464	0.086109	0.0859711	0.0392218	0.037074	-0.0025786
	367.2	0.187937	0.170351	0.156531	0.146405	0.0874209	0.0859934	0.0406271	0.0370914	-0.0027563
	367.4	0.188012	0.170351	0.156774	0.146409	0.0878483	0.0860156	0.0410325	0.0371086	-0.0026788
	367.6	0.188101	0.170351	0.156613	0.146414	0.0878464	0.0860379	0.0409767	0.0371259	-0.0027119
	367.8	0.188419	0.170351	0.156827	0.146419	0.0883065	0.08606	0.0416268	0.0371432	-0.0022946
	368	0.188419	0.170351	0.157243	0.146424	0.0883965	0.0860821	0.0417158	0.0371604	-0.0023758
	368.2	0.187886	0.170351	0.156468	0.146428	0.088147	0.0861042	0.0412667	0.0371776	-0.0015611
	368.4	0.187964	0.170351	0.156162	0.146433	0.0879662	0.0861262	0.0412499	0.0371948	-0.0015531
	368.6	0.187576	0.170351	0.156282	0.146438	0.0878189	0.0861482	0.0409148	0.037212	-0.0015817
	368.8	0.187118	0.170351	0.156279	0.146442	0.0877551	0.0861701	0.0405572	0.0372291	-0.001303
	369	0.187062	0.170351	0.155786	0.146447	0.0876606	0.086192	0.0401108	0.0372462	-0.0008024
	369.2	0.186565	0.170351	0.15566	0.146452	0.0873729	0.0862139	0.0395947	0.0372633	-0.0003736
	369.4	0.186259	0.170351	0.155509	0.146456	0.0875967	0.0862357	0.0387205	0.0372804	-0.000738
	369.6	0.185961	0.170351	0.155174	0.146461	0.0871172	0.0862574	0.0386106	0.0372975	-0.0006718
	369.8	0.185603	0.170351	0.154996	0.146465	0.0866248	0.0862791	0.038677	0.0373145	-0.0010233
	370	0.185041	0.170351	0.154851	0.14647	0.0861395	0.0863008	0.0381524	0.0373315	-0.0015781
	370.2	0.184384	0.170351	0.154203	0.146474	0.085937	0.0863224	0.0379972	0.0373486	-0.0013959
	370.4	0.185052	0.170352	0.154145	0.146479	0.0862856	0.086344	0.0383868	0.0373655	-0.0022879
	370.6	0.184561	0.170352	0.153593	0.146483	0.0860319	0.0863655	0.0381907	0.0373825	-0.0027636
	370.8	0.184668	0.170352	0.153667	0.146488	0.086017	0.086387	0.0385763	0.0373994	-0.0027987
	371	0.184865	0.170352	0.153926	0.146492	0.0863624	0.0864084	0.0390473	0.0374164	-0.0029574
	371.2	0.18447	0.170352	0.15352	0.146497	0.0863856	0.0864298	0.0392096	0.0374333	-0.0028549
	371.4	0.183551	0.170352	0.152045	0.146501	0.0850135	0.0864512	0.0382614	0.0374501	-0.0020358
	371.6	0.183921	0.170352	0.15161	0.146505	0.0848515	0.0864725	0.0382083	0.037467	-0.0021899
	371.8	0.183933	0.170352	0.151346	0.14651	0.0849422	0.0864937	0.0385597	0.0374838	-0.0020532
	372	0.183451	0.170352	0.151425	0.146514	0.0847969	0.0865149	0.0383906	0.0375007	-0.0016213
	372.2	0.183881	0.170352	0.151296	0.146518	0.0848294	0.0865361	0.0386068	0.0375175	-0.0017912
	372.4	0.18372	0.170352	0.15151	0.146523	0.0851875	0.0865572	0.0390305	0.0375342	-0.0023872
	372.6	0.183409	0.170352	0.151834	0.146527	0.0853838	0.0865783	0.0391816	0.037551	-0.0022374
	372.8	0.183903	0.170352	0.152177	0.146531	0.08587	0.0865994	0.0396459	0.0375677	-0.0022602
	373	0.18404	0.170352	0.152168	0.146535	0.0862539	0.0866204	0.0396851	0.0375844	-0.0023583
	373.2	0.18388	0.170352	0.152636	0.146539	0.0867863	0.0866413	0.0393447	0.0376011	-0.0025962
	373.4	0.184254	0.170352	0.153183	0.146544	0.0871112	0.0866622	0.0394355	0.0376178	-0.002572
	373.6	0.184509	0.170352	0.153771	0.146548	0.0872611	0.0866831	0.0401725	0.0376345	-0.0023434
	373.8	0.18497	0.170352	0.154054	0.146552	0.0873868	0.0867039	0.0400534	0.0376511	-0.002925
	374	0.184709	0.170352	0.153712	0.146556	0.08721	0.0867247	0.0396785	0.0376677	-0.0030327
	374.2	0.184504	0.170352	0.153013	0.14656	0.0868029	0.0867454	0.0394685	0.0376843	-0.0025939
	374.4	0.185407	0.170352	0.153306	0.146564	0.0868204	0.0867661	0.0401311	0.0377009	-0.0029351
	374.6	0.185279	0.170352	0.15308	0.146568	0.0862898	0.0867868	0.0399672	0.0377175	-0.0031872
	374.8	0.185673	0.170352	0.153121	0.146572	0.0864252	0.0868074	0.0407186	0.037734	-0.0029063
	375	0.185799	0.170352	0.152972	0.146576	0.0863621	0.086828	0.04067	0.0377505	-0.0024821
	375.2	0.186311	0.170352	0.153289	0.14658	0.0864907	0.0868485	0.0411637	0.037767	-0.0021189
	375.4	0.186542	0.170352	0.152497	0.146584	0.0862028	0.086869	0.0408064	0.0377835	-0.0020461
	375.6	0.187019	0.170352	0.152471	0.146588	0.0865815	0.0868894	0.0412536	0.0377999	-0.0028228
	375.8	0.187457	0.170352	0.153194	0.146592	0.0868341	0.0869098	0.0414704	0.0378164	-0.0025373
	376	0.18713	0.170352	0.152876	0.146596	0.0862886	0.0869301	0.0409839	0.0378328	-0.0017411
	376.2	0.18758	0.170352	0.152819	0.1466	0.0869332	0.0869505	0.0412597	0.0378492	-0.0023683
	376.4	0.187917	0.170352	0.153484	0.146604	0.0873674	0.0869707	0.0415679	0.0378656	-0.0023968
	376.6	0.188454	0.170352	0.153949	0.146608	0.0871801	0.0869909	0.0415271	0.0378819	-0.0018584
	376.8	0.188809	0.170352	0.154112	0.146612	0.087277	0.0870111	0.041373	0.0378983	-0.0015552
	377	0.188963	0.170352	0.155173	0.146616	0.087711	0.0870313	0.0414479	0.0379146	-0.0015905
	377.2	0.188761	0.170352	0.155384	0.146619	0.087335	0.0870514	0.0406287	0.0379309	-0.0015677
	377.4	0.189247	0.170352	0.155439	0.146623	0.0872547	0.0870714	0.0409461	0.0379472	-0.0005561
	377.6	0.189872	0.170352	0.156245	0.146627	0.0875364	0.0870915	0.0413082	0.0379635	-0.000892
	377.8	0.189716	0.170352	0.156387	0.146631	0.087153	0.0871114	0.0407869	0.0379797	-0.0011393
	378	0.188653	0.170352	0.155443	0.146634	0.0863845	0.0871314	0.0403446	0.0379959	-0.0006005
	378.2	0.188541	0.170352	0.156117	0.146638	0.0864781	0.0871513	0.0407386	0.0380121	-0.0004821
	378.4	0.188008	0.170352	0.156414	0.146642	0.08625	0.0871711	0.040485	0.0380283	-0.0011929
	378.6	0.187262	0.170352	0.155867	0.146646	0.0864995	0.0871909	0.0406506	0.0380445	-0.0008471
	378.8	0.187358	0.170352	0.156374	0.146649	0.0872107	0.0872107	0.0416434	0.0380606	-0.0005228
	379	0.187278	0.170352	0.156845	0.146653	0.0873823	0.0872304	0.041899	0.0380767	-0.0017598
	379.2	0.187306	0.170352	0.156913	0.146657	0.0879769	0.0872501	0.0419931	0.0380928	-0.0025646
	379.4	0.186993	0.170352	0.15641	0.14666	0.0880882	0.0872698	0.0417742	0.0381089	-0.0028595
	379.6	0.186958	0.170352	0.156988	0.146664	0.0885558	0.0872894	0.0427215	0.038125	-0.0033581
	379.8	0.186857	0.170352	0.156811	0.146667	0.0883654	0.0873089	0.0422289	0.038141	-0.0024132
	380	0.187037	0.170352	0.156162	0.146671	0.0884412	0.0873285	0.0419136	0.038157	-0.0018878
	380.2	0.187549	0.170352	0.156819	0.146675	0.0889268	0.0873479	0.0424493	0.0381731	-0.0023673
	380.4	0.18812	0.170352	0.157317	0.146678	0.0893447	0.0873674	0.0421898	0.0381891	-0.0021871
	380.6	0.188684	0.170352	0.157322	0.146682	0.0895592	0.0873868	0.0417867	0.038205	-0.0013209
	380.8	0.188925	0.170352	0.157599	0.146685	0.0902465	0.0874062	0.0420672	0.038221	-0.0012567
	381	0.189226	0.170352	0.15793	0.146689	0.0905293	0.0874255	0.0417819	0.0382369	-0.0016855
	381.2	0.189894	0.170352	0.157882	0.146692	0.0906503	0.0874448	0.04125	0.0382528	-0.0014828
	381.4	0.190834	0.170352	0.15805	0.146696	0.0909517	0.087464	0.0415684	0.0382687	-0.0011549
	381.6	0.191314	0.170352	0.158776	0.146699	0.0915206	0.0874832	0.0415877	0.0382846	-0.0018675
	381.8	0.191275	0.170352	0.15899	0.146702	0.0912495	0.0875024	0.0413164	0.0383004	-0.0015752
	382	0.191384	0.170352	0.158868	0.146706	0.0915043	0.0875215	0.0418	0.0383163	-0.0016582
	382.2	0.191218	0.170352	0.159111	0.146709	0.0920396	0.0875406	0.0417999	0.0383321	-0.0016809
	382.4	0.190427	0.170352	0.158575	0.146713	0.0908118	0.0875596	0.0406234	0.0383479	-0.0021608
	382.6	0.19061	0.170352	0.158719	0.146716	0.0909005	0.0875786	0.0415411	0.0383637	-0.0013811
	382.8	0.190701	0.170352	0.159505	0.146719	0.0910299	0.0875976	0.042063	0.0383794	-0.0018373
	383	0.190396	0.170352	0.15951	0.146723	0.0909875	0.0876165	0.0416886	0.0383952	-0.002149
	383.2	0.190035	0.170352	0.159078	0.146726	0.0911202	0.0876354	0.0417488	0.0384109	-0.0020505
	383.4	0.189805	0.170352	0.159099	0.146729	0.0911287	0.0876543	0.0425842	0.0384266	-0.0016258
	383.6	0.189487	0.170352	0.158926	0.146733	0.0904203	0.0876731	0.0417382	0.0384423	-0.0012292
	383.8	0.190003	0.170352	0.158684	0.146736	0.090308	0.0876918	0.0414814	0.0384579	-0.0007641
	384	0.190136	0.170352	0.158997	0.146739	0.0902839	0.0877106	0.0415727	0.0384736	-0.0007867
	384.2	0.190088	0.170352	0.159404	0.146742	0.0899532	0.0877293	0.0415659	0.0384892	-0.0010643
	384.4	0.189953	0.170352	0.158812	0.146746	0.0895267	0.0877479	0.0411895	0.0385048	-0.0013286
	384.6	0.189748	0.170352	0.158366	0.146749	0.0894415	0.0877665	0.0413258	0.0385204	-0.0013873
	384.8	0.189564	0.170352	0.158538	0.146752	0.0898498	0.0877851	0.041188	0.038536	-0.0014513
	385	0.189344	0.170352	0.158066	0.146755	0.0892942	0.0878036	0.0406572	0.0385515	-0.0016974
	385.2	0.189346	0.170352	0.157487	0.146758	0.0896876	0.0878221	0.0411878	0.038567	-0.0017389
	385.4	0.189097	0.170352	0.157507	0.146762	0.0896004	0.0878406	0.0409268	0.0385826	-0.0017233
	385.6	0.189266	0.170352	0.157614	0.146765	0.089801	0.087859	0.0411793	0.0385981	-0.0025155
	385.8	0.189302	0.170352	0.157692	0.146768	0.0902433	0.0878774	0.042011	0.0386135	-0.0027434
	386	0.189436	0.170352	0.158158	0.146771	0.0907609	0.0878957	0.0426173	0.038629	-0.0030553
	386.2	0.189404	0.170352	0.158453	0.146774	0.0906828	0.0879141	0.0425062	0.0386444	-0.0036038
	386.4	0.189527	0.170352	0.158198	0.146777	0.0905597	0.0879323	0.0427431	0.0386599	-0.0038025
	386.6	0.189594	0.170352	0.158765	0.14678	0.0912972	0.0879506	0.0436365	0.0386753	-0.0035506
	386.8	0.189411	0.170352	0.159166	0.146783	0.0911516	0.0879687	0.0435949	0.0386906	-0.0045784
	387	0.188926	0.170352	0.158501	0.146786	0.0916295	0.0879869	0.0435577	0.038706	-0.0044096
	387.2	0.188978	0.170352	0.15827	0.146789	0.0918819	0.088005	0.0437971	0.0387214	-0.0049818
	387.4	0.189176	0.170352	0.1586	0.146792	0.0920805	0.0880231	0.0430838	0.0387367	-0.0047779
	387.6	0.189264	0.170352	0.157939	0.146795	0.0916169	0.0880411	0.0423943	0.038752	-0.0047989
	387.8	0.189841	0.170352	0.158277	0.146798	0.0924104	0.0880592	0.0430925	0.0387673	-0.0046336
	388	0.189902	0.170352	0.158598	0.146801	0.0920494	0.0880771	0.0425139	0.0387826	-0.0047787
	388.2	0.18972	0.170352	0.157642	0.146804	0.091589	0.0880951	0.0422204	0.0387978	-0.0053545
	388.4	0.190021	0.170352	0.15682	0.146807	0.0917567	0.088113	0.0422824	0.0388131	-0.0052531
	388.6	0.190003	0.170352	0.157107	0.14681	0.0917177	0.0881308	0.0423525	0.0388283	-0.0050466
	388.8	0.189425	0.170352	0.156627	0.146813	0.0914628	0.0881486	0.0419243	0.0388435	-0.0046505
	389	0.188737	0.170352	0.154898	0.146816	0.0908363	0.0881664	0.0413736	0.0388587	-0.0040789
	389.2	0.188067	0.170352	0.154223	0.146819	0.0910954	0.0881842	0.0408269	0.0388738	-0.0035565
	389.4	0.187411	0.170352	0.154076	0.146822	0.0906294	0.0882019	0.0402083	0.0388889	-0.0028215
	389.6	0.186997	0.170352	0.153073	0.146824	0.0900736	0.0882195	0.0397091	0.0389041	-0.0030345
	389.8	0.18754	0.170352	0.153974	0.146827	0.0905415	0.0882372	0.0404405	0.0389192	-0.0032839
	390	0.186568	0.170352	0.154319	0.14683	0.089961	0.0882548	0.0403797	0.0389343	-0.0033677
	390.2	0.186172	0.170352	0.154062	0.146833	0.0895057	0.0882723	0.0399046	0.0389494	-0.0032035
	390.4	0.186495	0.170352	0.154302	0.146836	0.089735	0.0882899	0.0400946	0.0389644	-0.0027523
	390.6	0.186162	0.170352	0.155159	0.146838	0.0894273	0.0883074	0.0401342	0.0389794	-0.0028454
	390.8	0.186145	0.170352	0.155268	0.146841	0.0890658	0.0883248	0.0397962	0.0389945	-0.0027046
	391	0.186273	0.170352	0.155337	0.146844	0.089285	0.0883422	0.0399249	0.0390095	-0.0023093
	391.2	0.186254	0.170352	0.155448	0.146847	0.0891693	0.0883596	0.0395159	0.0390244	-0.0028489
	391.4	0.186142	0.170352	0.155265	0.14685	0.0889612	0.088377	0.0386086	0.0390394	-0.0021992
	391.6	0.186832	0.170352	0.155425	0.146852	0.0888572	0.0883943	0.0391987	0.0390544	-0.0023708
	391.8	0.187355	0.170352	0.156404	0.146855	0.0894105	0.0884115	0.0399878	0.0390693	-0.0024615
	392	0.187329	0.170352	0.156831	0.146858	0.0897028	0.0884288	0.0396831	0.0390842	-0.0023545
	392.2	0.187936	0.170352	0.156583	0.14686	0.0898393	0.088446	0.0404195	0.0390991	-0.0027282
	392.4	0.188774	0.170352	0.157336	0.146863	0.0906985	0.0884632	0.0416399	0.039114	-0.0027622
	392.6	0.188209	0.170352	0.157137	0.146866	0.0904196	0.0884803	0.0413504	0.0391288	-0.0029975
	392.8	0.1881	0.170352	0.156384	0.146868	0.0905037	0.0884974	0.0411335	0.0391436	-0.0028222
	393	0.187722	0.170352	0.155167	0.146871	0.0903603	0.0885144	0.0407594	0.0391585	-0.0024062
	393.2	0.187386	0.170352	0.15512	0.146874	0.0905457	0.0885315	0.0405932	0.0391733	-0.0023437
	393.4	0.187823	0.170352	0.15532	0.146876	0.0907039	0.0885485	0.0410019	0.039188	-0.0024462
	393.6	0.187928	0.170352	0.154713	0.146879	0.0903405	0.0885654	0.0413591	0.0392028	-0.0031504
	393.8	0.188139	0.170352	0.155676	0.146881	0.0909804	0.0885823	0.0423512	0.0392176	-0.0030424
	394	0.187714	0.170352	0.155808	0.146884	0.090667	0.0885992	0.0420586	0.0392323	-0.002644
	394.2	0.187894	0.170352	0.155632	0.146887	0.0906414	0.0886161	0.0419564	0.039247	-0.0022336
	394.4	0.187878	0.170352	0.155781	0.146889	0.0907181	0.0886329	0.0424076	0.0392617	-0.001326
	394.6	0.187474	0.170352	0.155617	0.146892	0.0906259	0.0886496	0.0419402	0.0392764	-0.0013843
	394.8	0.18746	0.170352	0.155543	0.146894	0.0901743	0.0886664	0.0415347	0.039291	-0.0011043
	395	0.186949	0.170352	0.155073	0.146897	0.0897811	0.0886831	0.0415873	0.0393057	-0.0015231
	395.2	0.186955	0.170352	0.155087	0.146899	0.089635	0.0886998	0.041401	0.0393203	-0.0015274
	395.4	0.187131	0.170352	0.155134	0.146902	0.0897346	0.0887164	0.041913	0.0393349	-0.0012622
	395.6	0.186713	0.170352	0.154888	0.146904	0.0899408	0.088733	0.0430123	0.0393495	-0.0015849
	395.8	0.186721	0.170352	0.155428	0.146907	0.0903749	0.0887496	0.0433039	0.0393641	-0.0017834
	396	0.186196	0.170352	0.155533	0.146909	0.0902485	0.0887661	0.0428309	0.0393786	-0.0018868
	396.2	0.186053	0.170352	0.155086	0.146912	0.0900227	0.0887826	0.0434702	0.0393932	-0.0023009
	396.4	0.185773	0.170352	0.155941	0.146914	0.0906077	0.0887991	0.0440282	0.0394077	-0.0019432
	396.6	0.185352	0.170352	0.15577	0.146916	0.0903459	0.0888155	0.0430627	0.0394222	-0.0019046
	396.8	0.184997	0.170352	0.155485	0.146919	0.0903838	0.0888319	0.0430059	0.0394367	-0.0016542
	397	0.185588	0.170352	0.15604	0.146921	0.0907304	0.0888483	0.04359	0.0394511	-0.0019703
	397.2	0.185935	0.170352	0.156691	0.146924	0.0906476	0.0888646	0.0435286	0.0394656	-0.0022779
	397.4	0.186198	0.170352	0.156586	0.146926	0.0906957	0.0888809	0.0442343	0.03948	-0.0019391
	397.6	0.186733	0.170352	0.156733	0.146928	0.0907406	0.0888972	0.0444787	0.0394944	-0.001732
	397.8	0.186612	0.170352	0.157815	0.146931	0.0905699	0.0889134	0.0440072	0.0395088	-0.0014997
	398	0.186282	0.170352	0.15721	0.146933	0.0899892	0.0889296	0.0434276	0.0395232	-0.0012166
	398.2	0.186412	0.170352	0.157352	0.146935	0.0904231	0.0889458	0.0436902	0.0395376	-0.0007443
	398.4	0.186059	0.170352	0.157581	0.146938	0.090086	0.0889619	0.0428255	0.0395519	-0.0002534
	398.6	0.186422	0.170352	0.157377	0.14694	0.0903039	0.088978	0.0424246	0.0395662	-0.00032
	398.8	0.186823	0.170352	0.157672	0.146942	0.0904607	0.0889941	0.0425229	0.0395805	0.00072701
	399	0.186674	0.170352	0.157614	0.146945	0.0905469	0.0890101	0.0423714	0.0395948	0.00038146
	399.2	0.186688	0.170352	0.15721	0.146947	0.0904951	0.0890261	0.0421403	0.0396091	0.00070031
	399.4	0.186262	0.170352	0.15634	0.146949	0.0906007	0.0890421	0.0422333	0.0396234	0.00037457
	399.6	0.185776	0.170352	0.156122	0.146951	0.0901082	0.089058	0.0418853	0.0396376	-0.0003888
	399.8	0.185289	0.170352	0.155654	0.146954	0.0895419	0.0890739	0.0411586	0.0396518	-0.0006592
	400	0.185098	0.170352	0.155137	0.146956	0.089161	0.0890898	0.0412298	0.0396661	-0.0005674
	400.2	0.185495	0.170352	0.155768	0.146958	0.0893418	0.0891056	0.0421612	0.0396802	-0.0006956
	400.4	0.184601	0.170352	0.155899	0.14696	0.0893849	0.0891214	0.0419284	0.0396944	-0.0005747
	400.6	0.185202	0.170352	0.155649	0.146963	0.0894124	0.0891371	0.0416955	0.0397086	-0.0007146
	400.8	0.185067	0.170352	0.155717	0.146965	0.0895093	0.0891529	0.042131	0.0397227	-0.0015226
	401	0.185696	0.170352	0.156364	0.146967	0.0900793	0.0891686	0.0429102	0.0397368	-0.0019917
	401.2	0.185869	0.170352	0.156213	0.146969	0.0898503	0.0891843	0.0430588	0.0397509	-0.0018327
	401.4	0.186727	0.170352	0.15675	0.146971	0.0905039	0.0891999	0.0443926	0.039765	-0.0023804
	401.6	0.186875	0.170352	0.157213	0.146973	0.0910426	0.0892155	0.0446598	0.0397791	-0.002629
	401.8	0.185898	0.170352	0.156663	0.146976	0.0905871	0.0892311	0.0439943	0.0397931	-0.0030216
	402	0.186439	0.170352	0.156695	0.146978	0.091007	0.0892466	0.0446138	0.0398072	-0.0026443
	402.2	0.18708	0.170352	0.157136	0.14698	0.0916496	0.0892621	0.0450519	0.0398212	-0.0022228
	402.4	0.18667	0.170352	0.157098	0.146982	0.0914507	0.0892776	0.0447366	0.0398352	-0.0014242
	402.6	0.187049	0.170352	0.157244	0.146984	0.0915563	0.089293	0.045007	0.0398492	-0.0009045
	402.8	0.186261	0.170352	0.156886	0.146986	0.0913704	0.0893084	0.0448259	0.0398632	-0.0009651
	403	0.184911	0.170352	0.156672	0.146988	0.0909947	0.0893238	0.0436916	0.0398771	-0.0010974
	403.2	0.185115	0.170352	0.156709	0.14699	0.090709	0.0893392	0.0433837	0.039891	-0.0011081
	403.4	0.184983	0.170352	0.156284	0.146992	0.090165	0.0893545	0.0433073	0.039905	-0.0016586
	403.6	0.184696	0.170352	0.156387	0.146994	0.0899565	0.0893697	0.0429891	0.0399189	-0.0012369
	403.8	0.185134	0.170352	0.156542	0.146996	0.0895844	0.089385	0.0426924	0.0399328	-0.0005668
	404	0.185016	0.170352	0.156464	0.146999	0.0893241	0.0894002	0.0428487	0.0399466	-0.0003374
	404.2	0.185034	0.170352	0.157427	0.147001	0.0898059	0.0894154	0.0428559	0.0399605	4.502e-05
	404.4	0.184284	0.170352	0.157009	0.147003	0.0893393	0.0894306	0.0420627	0.0399743	-9.902e-05
	404.6	0.184823	0.170352	0.156534	0.147005	0.0897765	0.0894457	0.0421506	0.0399881	-1.508e-05
	404.8	0.184967	0.170352	0.15677	0.147007	0.0902396	0.0894608	0.0427814	0.0400019	-0.0002652
	405	0.185081	0.170352	0.156827	0.147009	0.0908569	0.0894758	0.0429312	0.0400157	-0.0001585
	405.2	0.185449	0.170352	0.156557	0.147011	0.0904885	0.0894909	0.0436281	0.0400295	-0.0004694
	405.4	0.185611	0.170352	0.156581	0.147013	0.0910818	0.0895059	0.0442745	0.0400432	-0.0004225
	405.6	0.185344	0.170352	0.156945	0.147014	0.0908267	0.0895208	0.0440407	0.040057	6.57e-06
	405.8	0.184853	0.170352	0.156155	0.147016	0.0900318	0.0895358	0.0436583	0.0400707	-0.0005891
	406	0.18533	0.170352	0.156175	0.147018	0.0902162	0.0895507	0.0448058	0.0400844	-0.000206
	406.2	0.185235	0.170352	0.156392	0.14702	0.0902096	0.0895656	0.04521	0.0400981	-0.0003686
	406.4	0.184788	0.170352	0.156304	0.147022	0.0898897	0.0895804	0.0453073	0.0401118	-0.0003326
	406.6	0.184611	0.170352	0.155396	0.147024	0.0896479	0.0895952	0.0452362	0.0401254	-0.0003393
	406.8	0.184248	0.170352	0.155452	0.147026	0.0900938	0.08961	0.0453824	0.040139	-0.0009551
	407	0.184231	0.170352	0.15544	0.147028	0.0900442	0.0896248	0.0447272	0.0401527	-0.0005666
	407.2	0.184973	0.170352	0.154992	0.14703	0.0900565	0.0896395	0.0448161	0.0401663	-0.0010298
	407.4	0.184784	0.170352	0.155117	0.147032	0.0901923	0.0896542	0.0448414	0.0401799	-0.0014269
	407.6	0.184066	0.170352	0.155135	0.147034	0.0899067	0.0896688	0.0441722	0.0401934	-0.0009798
	407.8	0.183873	0.170352	0.154459	0.147035	0.0894562	0.0896834	0.043875	0.040207	-0.001094
	408	0.183563	0.170352	0.15416	0.147037	0.0894763	0.0896981	0.043805	0.0402205	-0.0011941
	408.2	0.183792	0.170352	0.15464	0.147039	0.0894759	0.0897126	0.0432703	0.040234	-0.0018227
	408.4	0.182786	0.170352	0.153568	0.147041	0.0888421	0.0897272	0.0425923	0.0402475	-0.0022503
	408.6	0.182873	0.170352	0.153131	0.147043	0.0891667	0.0897417	0.0429747	0.040261	-0.0024418
	408.8	0.182711	0.170352	0.153833	0.147045	0.0892143	0.0897562	0.0429876	0.0402745	-0.0026541
	409	0.182031	0.170352	0.153098	0.147046	0.0887877	0.0897706	0.0421898	0.040288	-0.0024246
	409.2	0.182385	0.170352	0.1535	0.147048	0.0885511	0.089785	0.0426248	0.0403014	-0.0026633
	409.4	0.182653	0.170352	0.154432	0.14705	0.088608	0.0897994	0.0427887	0.0403148	-0.0028342
	409.6	0.182284	0.170352	0.154409	0.147052	0.0882118	0.0898138	0.0425826	0.0403282	-0.0031197
	409.8	0.182219	0.170352	0.154043	0.147054	0.0880517	0.0898281	0.042799	0.0403416	-0.0036761
	410	0.182464	0.170352	0.15453	0.147055	0.0882104	0.0898424	0.0437245	0.040355	-0.0036478
	410.2	0.181848	0.170352	0.154439	0.147057	0.0877939	0.0898567	0.0436066	0.0403684	-0.0033372
	410.4	0.182475	0.170352	0.154654	0.147059	0.0882913	0.0898709	0.0436798	0.0403817	-0.0025868
	410.6	0.182821	0.170352	0.154624	0.147061	0.0883486	0.0898851	0.0440758	0.0403951	-0.0027708
	410.8	0.182905	0.170352	0.155372	0.147062	0.0887259	0.0898993	0.0441475	0.0404084	-0.0029138
	411	0.183198	0.170352	0.154628	0.147064	0.0883695	0.0899135	0.0436452	0.0404217	-0.0024883
	411.2	0.183407	0.170352	0.155157	0.147066	0.0887739	0.0899276	0.0444145	0.0404349	-0.0033619
	411.4	0.182886	0.170352	0.155886	0.147068	0.0892203	0.0899417	0.0448487	0.0404482	-0.0034708
	411.6	0.182744	0.170352	0.155405	0.147069	0.0889418	0.0899557	0.0447464	0.0404614	-0.0031406
	411.8	0.183369	0.170352	0.155394	0.147071	0.0892254	0.0899698	0.0453458	0.0404747	-0.0038763
	412	0.182918	0.170352	0.155746	0.147073	0.0896112	0.0899838	0.0452528	0.0404879	-0.0035685
	412.2	0.183188	0.170352	0.156188	0.147074	0.0898316	0.0899978	0.0453809	0.0405011	-0.0039613
	412.4	0.183058	0.170352	0.155959	0.147076	0.0901909	0.0900117	0.0456302	0.0405143	-0.0041315
	412.6	0.182928	0.170352	0.155964	0.147078	0.0905313	0.0900256	0.0455592	0.0405274	-0.0046847
	412.8	0.182931	0.170352	0.155982	0.147079	0.0906655	0.0900395	0.0447843	0.0405406	-0.0038208
	413	0.183411	0.170352	0.15538	0.147081	0.0905557	0.0900534	0.0447436	0.0405537	-0.003408
	413.2	0.183144	0.170352	0.155306	0.147083	0.0909086	0.0900672	0.044976	0.0405669	-0.0033306
	413.4	0.182405	0.170352	0.154797	0.147084	0.0906273	0.090081	0.0440651	0.04058	-0.0033136
	413.6	0.181657	0.170352	0.153246	0.147086	0.0902467	0.0900948	0.0434696	0.040593	-0.0028141
	413.8	0.181803	0.170352	0.152997	0.147088	0.090692	0.0901085	0.0439302	0.0406061	-0.0024842
	414	0.181115	0.170352	0.152542	0.147089	0.0901122	0.0901222	0.0429958	0.0406192	-0.0015741
	414.2	0.180837	0.170352	0.152073	0.147091	0.0900856	0.0901359	0.0426839	0.0406322	-0.0007854
	414.4	0.181536	0.170352	0.152183	0.147092	0.0905081	0.0901496	0.0433229	0.0406453	-0.0003473
	414.6	0.180891	0.170352	0.151477	0.147094	0.0898184	0.0901632	0.0420929	0.0406583	-0.0004708
	414.8	0.181261	0.170352	0.151515	0.147095	0.0896517	0.0901768	0.0417351	0.0406713	-0.0001919
	415	0.181665	0.170352	0.151288	0.147097	0.0899329	0.0901904	0.0421159	0.0406842	-0.0004872
	415.2	0.181997	0.170352	0.152377	0.147099	0.0902016	0.090204	0.0426843	0.0406972	-0.0013649
	415.4	0.181972	0.170352	0.152915	0.1471	0.0902491	0.0902175	0.042278	0.0407102	-0.0014967
	415.6	0.182358	0.170352	0.152654	0.147102	0.0897812	0.090231	0.0426016	0.0407231	-0.0018763
	415.8	0.182605	0.170352	0.153441	0.147103	0.0901712	0.0902444	0.0430096	0.040736	-0.0018971
	416	0.182972	0.170352	0.153998	0.147105	0.0904595	0.0902579	0.0431809	0.0407489	-0.002124
	416.2	0.183888	0.170352	0.154101	0.147106	0.090256	0.0902713	0.0436294	0.0407618	-0.0029489
	416.4	0.18375	0.170352	0.153566	0.147108	0.090198	0.0902847	0.0435711	0.0407747	-0.0035434
	416.6	0.18357	0.170352	0.154121	0.147109	0.0900252	0.090298	0.0434261	0.0407875	-0.0037231
	416.8	0.184401	0.170352	0.154317	0.147111	0.0900089	0.0903113	0.0438513	0.0408003	-0.0034238
	417	0.184387	0.170352	0.154159	0.147112	0.090187	0.0903246	0.0441377	0.0408132	-0.0033879
	417.2	0.184138	0.170352	0.154572	0.147114	0.0904597	0.0903379	0.0441989	0.040826	-0.0032552
	417.4	0.183736	0.170352	0.153854	0.147115	0.0897758	0.0903511	0.0435259	0.0408388	-0.0031486
	417.6	0.183496	0.170352	0.15282	0.147117	0.0898329	0.0903644	0.0433634	0.0408516	-0.0022969
	417.8	0.18432	0.170352	0.154105	0.147118	0.0905686	0.0903776	0.0440464	0.0408643	-0.0017927
	418	0.184083	0.170352	0.153633	0.14712	0.0899233	0.0903907	0.043076	0.0408771	-0.0007517
	418.2	0.184052	0.170352	0.152552	0.147121	0.0900144	0.0904038	0.0431542	0.0408898	5.579e-05
	418.4	0.18383	0.170352	0.152512	0.147123	0.0894802	0.0904169	0.0431293	0.0409025	0.00013088
	418.6	0.183302	0.170352	0.152107	0.147124	0.0890826	0.09043	0.0421778	0.0409152	0.0002824
	418.8	0.183514	0.170352	0.152436	0.147126	0.0886791	0.0904431	0.0425852	0.0409279	0.00073388
	419	0.183746	0.170352	0.153053	0.147127	0.0888451	0.0904561	0.0429775	0.0409406	0.00068155
	419.2	0.183654	0.170352	0.153585	0.147128	0.0884734	0.0904691	0.0430222	0.0409532	0.00061037
	419.4	0.184063	0.170352	0.15371	0.14713	0.0888281	0.0904821	0.0429253	0.0409659	0.00102775
	419.6	0.184802	0.170352	0.154291	0.147131	0.0894172	0.090495	0.0439409	0.0409785	0.00096824
	419.8	0.184972	0.170352	0.155047	0.147133	0.0901654	0.0905079	0.0445572	0.0409911	0.0006882
	420	0.185892	0.170352	0.155133	0.147134	0.0909956	0.0905208	0.0447879	0.0410037	0.00062776
	420.2	0.18602	0.170352	0.15536	0.147136	0.0913063	0.0905337	0.0450492	0.0410163	0.00037962
	420.4	0.185785	0.170352	0.155844	0.147137	0.0919261	0.0905465	0.0455404	0.0410288	0.0001404
	420.6	0.185985	0.170352	0.156689	0.147138	0.0924132	0.0905593	0.045872	0.0410414	-0.0002936
	420.8	0.18672	0.170352	0.157047	0.14714	0.0929001	0.0905721	0.0462261	0.0410539	-0.0009092
	421	0.187019	0.170352	0.157344	0.147141	0.0935614	0.0905849	0.0465742	0.0410664	-0.0013116
	421.2	0.186831	0.170352	0.157083	0.147142	0.0938311	0.0905976	0.0458301	0.0410789	-0.0015631
	421.4	0.186685	0.170352	0.156105	0.147144	0.0935169	0.0906103	0.0452876	0.0410914	-0.0019942
	421.6	0.18675	0.170352	0.156206	0.147145	0.0937053	0.090623	0.0454788	0.0411039	-0.0025169
	421.8	0.18703	0.170352	0.156437	0.147146	0.0938013	0.0906356	0.0451808	0.0411164	-0.0030456
	422	0.186419	0.170352	0.154428	0.147148	0.092768	0.0906482	0.0437851	0.0411288	-0.0029039
	422.2	0.18612	0.170352	0.153567	0.147149	0.0919007	0.0906609	0.0441188	0.0411412	-0.0035323
	422.4	0.18533	0.170352	0.153737	0.14715	0.0913034	0.0906734	0.0440434	0.0411536	-0.0035807
	422.6	0.184664	0.170352	0.153293	0.147152	0.0904536	0.090686	0.0432552	0.041166	-0.0031146
	422.8	0.184477	0.170352	0.153437	0.147153	0.0897147	0.0906985	0.0433315	0.0411784	-0.0029242
	423	0.184223	0.170352	0.153638	0.147154	0.0901434	0.090711	0.0432959	0.0411908	-0.0030319
	423.2	0.184516	0.170352	0.154044	0.147156	0.0897932	0.0907234	0.0434504	0.0412031	-0.0024652
	423.4	0.185202	0.170352	0.154084	0.147157	0.0899622	0.0907359	0.0437746	0.0412155	-0.0022492
	423.6	0.185344	0.170352	0.15472	0.147158	0.0907058	0.0907483	0.0444631	0.0412278	-0.0021687
	423.8	0.184848	0.170352	0.155114	0.14716	0.0906063	0.0907607	0.0440015	0.0412401	-0.0016582
	424	0.185216	0.170352	0.154665	0.147161	0.0904963	0.0907731	0.0437734	0.0412524	-0.0006837
	424.2	0.184531	0.170352	0.154735	0.147162	0.0903152	0.0907854	0.043463	0.0412647	-0.0004802
	424.4	0.184476	0.170352	0.154911	0.147163	0.0905132	0.0907977	0.0433958	0.0412769	-0.0003197
	424.6	0.184917	0.170352	0.154945	0.147165	0.0905742	0.09081	0.0431657	0.0412892	-0.0006378
	424.8	0.184741	0.170352	0.154677	0.147166	0.0906742	0.0908223	0.0430951	0.0413014	-0.0008109
	425	0.184938	0.170352	0.155003	0.147167	0.090859	0.0908345	0.0428918	0.0413137	-0.0008627
	425.2	0.185821	0.170352	0.154753	0.147168	0.0911205	0.0908467	0.0428585	0.0413259	-0.0016407
	425.4	0.18624	0.170352	0.15499	0.14717	0.0915745	0.0908589	0.0437726	0.0413381	-0.0017106
	425.6	0.186921	0.170352	0.155837	0.147171	0.0917343	0.0908711	0.0442021	0.0413502	-0.0017486
	425.8	0.187398	0.170352	0.156	0.147172	0.0919863	0.0908832	0.0440731	0.0413624	-0.0017153
	426	0.187785	0.170352	0.155785	0.147173	0.0922879	0.0908953	0.0450615	0.0413745	-0.001972
	426.2	0.188284	0.170352	0.156923	0.147174	0.0931133	0.0909074	0.0458985	0.0413867	-0.0019966
	426.4	0.187799	0.170352	0.157358	0.147176	0.0928279	0.0909195	0.0449229	0.0413988	-0.001678
	426.6	0.187635	0.170352	0.157327	0.147177	0.092718	0.0909315	0.0446665	0.0414109	-0.001706
	426.8	0.188294	0.170352	0.157994	0.147178	0.0935567	0.0909435	0.0452815	0.041423	-0.0018256
	427	0.187917	0.170352	0.158112	0.147179	0.0935438	0.0909555	0.0445582	0.0414351	-0.0020098
	427.2	0.188247	0.170352	0.157947	0.14718	0.0933133	0.0909675	0.0449524	0.0414471	-0.0018468
	427.4	0.188213	0.170352	0.157824	0.147182	0.0935274	0.0909794	0.0452008	0.0414592	-0.001655
	427.6	0.187345	0.170352	0.158181	0.147183	0.0930011	0.0909913	0.0442338	0.0414712	-0.0026188
	427.8	0.18674	0.170352	0.157432	0.147184	0.0923665	0.0910032	0.0438918	0.0414832	-0.0021628
	428	0.186952	0.170352	0.156796	0.147185	0.0924387	0.0910151	0.04387	0.0414952	-0.0019275
	428.2	0.186281	0.170352	0.1575	0.147186	0.0922303	0.0910269	0.0433488	0.0415072	-0.0024979
	428.4	0.185416	0.170352	0.156624	0.147187	0.0916522	0.0910387	0.0427485	0.0415192	-0.0032244
	428.6	0.185034	0.170352	0.156016	0.147189	0.0915298	0.0910505	0.0423936	0.0415311	-0.0033906
	428.8	0.184907	0.170352	0.156597	0.14719	0.0921005	0.0910623	0.0429912	0.0415431	-0.0040283
	429	0.184684	0.170352	0.156123	0.147191	0.091789	0.091074	0.0427902	0.041555	-0.0041151
	429.2	0.185832	0.170352	0.155774	0.147192	0.0923594	0.0910857	0.0435835	0.0415669	-0.0039475
	429.4	0.185573	0.170352	0.156526	0.147193	0.0929282	0.0910974	0.044601	0.0415788	-0.0037062
	429.6	0.185582	0.170352	0.156295	0.147194	0.0929742	0.0911091	0.0443459	0.0415907	-0.0037621
	429.8	0.186022	0.170352	0.156179	0.147195	0.0938043	0.0911207	0.0448372	0.0416026	-0.0036493
	430	0.185803	0.170352	0.1562	0.147196	0.0941265	0.0911323	0.0451512	0.0416144	-0.0043446
	430.2	0.185674	0.170352	0.156575	0.147198	0.0942421	0.0911439	0.0448217	0.0416263	-0.0041575
	430.4	0.185666	0.170352	0.156394	0.147199	0.0942191	0.0911555	0.0442909	0.0416381	-0.0037443
	430.6	0.185759	0.170352	0.156037	0.1472	0.0948376	0.091167	0.0448252	0.0416499	-0.0035984
	430.8	0.185699	0.170352	0.156012	0.147201	0.0950261	0.0911786	0.0449221	0.0416617	-0.0038041
	431	0.184964	0.170352	0.154943	0.147202	0.0945904	0.0911901	0.0439251	0.0416735	-0.0034504
	431.2	0.185268	0.170352	0.154339	0.147203	0.0940721	0.0912015	0.0443343	0.0416853	-0.003335
	431.4	0.184956	0.170352	0.154344	0.147204	0.093629	0.091213	0.0443334	0.041697	-0.0034779
	431.6	0.183947	0.170352	0.153892	0.147205	0.0927293	0.0912244	0.0435116	0.0417088	-0.0037139
	431.8	0.184168	0.170352	0.153577	0.147206	0.0924553	0.0912358	0.0438933	0.0417205	-0.0031205
	432	0.183375	0.170352	0.153607	0.147207	0.0917839	0.0912472	0.0435057	0.0417322	-0.0036719
	432.2	0.18258	0.170352	0.153543	0.147208	0.0910398	0.0912585	0.0426834	0.0417439	-0.0033553
	432.4	0.182746	0.170352	0.152862	0.147209	0.0909579	0.0912699	0.0419626	0.0417556	-0.0032723
	432.6	0.182715	0.170352	0.153036	0.14721	0.0911242	0.0912812	0.0422739	0.0417673	-0.0035209
	432.8	0.181891	0.170352	0.153153	0.147211	0.091039	0.0912925	0.042332	0.0417789	-0.0035532
	433	0.181897	0.170352	0.153004	0.147212	0.0904154	0.0913037	0.0421386	0.0417906	-0.0031214
	433.2	0.182638	0.170352	0.153105	0.147213	0.0905713	0.091315	0.0427622	0.0418022	-0.003565
	433.4	0.181963	0.170352	0.153594	0.147214	0.0908641	0.0913262	0.0433876	0.0418138	-0.0039791
	433.6	0.182536	0.170352	0.153831	0.147215	0.0911913	0.0913374	0.0427996	0.0418254	-0.0039492
	433.8	0.182935	0.170352	0.154281	0.147216	0.091804	0.0913486	0.0442934	0.041837	-0.0043999
	434	0.183182	0.170352	0.15461	0.147217	0.0923637	0.0913597	0.0449751	0.0418486	-0.0043102
	434.2	0.184201	0.170352	0.155635	0.147219	0.0930469	0.0913708	0.0455781	0.0418601	-0.0034842
	434.4	0.184851	0.170352	0.155637	0.14722	0.0932064	0.0913819	0.0462843	0.0418717	-0.0032937
	434.6	0.184804	0.170352	0.155708	0.14722	0.0935239	0.091393	0.0465964	0.0418832	-0.0027453
	434.8	0.18491	0.170352	0.156013	0.147221	0.093324	0.0914041	0.0464411	0.0418948	-0.0025941
	435	0.184869	0.170352	0.155588	0.147222	0.0928372	0.0914151	0.0463689	0.0419062	-0.0023087
	435.2	0.185139	0.170352	0.155655	0.147223	0.0926412	0.0914261	0.0472009	0.0419177	-0.0015204
	435.4	0.184677	0.170352	0.15627	0.147224	0.0923569	0.0914371	0.0464951	0.0419292	-0.0015774
	435.6	0.184186	0.170352	0.155357	0.147225	0.0909638	0.091448	0.0459207	0.0419407	-0.0011426
	435.8	0.183677	0.170352	0.154997	0.147226	0.0901999	0.091459	0.0454965	0.0419521	-0.0008069
	436	0.183441	0.170352	0.155568	0.147227	0.090229	0.0914699	0.045024	0.0419636	-0.000478
	436.2	0.183412	0.170352	0.155623	0.147228	0.090097	0.0914808	0.0440562	0.041975	0.00068559
	436.4	0.183726	0.170352	0.154804	0.147229	0.0905217	0.0914917	0.0439523	0.0419864	0.00039465
	436.6	0.182553	0.170352	0.154934	0.14723	0.0899948	0.0915025	0.0435638	0.0419978	0.00048735
	436.8	0.181961	0.170352	0.15503	0.147231	0.089399	0.0915133	0.042793	0.0420092	0.00054042
	437	0.182377	0.170352	0.154626	0.147232	0.0898262	0.0915241	0.0430603	0.0420205	0.00050426
	437.2	0.182193	0.170352	0.154277	0.147233	0.0901564	0.0915349	0.0428036	0.0420319	0.00015024
	437.4	0.182085	0.170352	0.154716	0.147234	0.0907948	0.0915457	0.0428989	0.0420432	0.00015301
	437.6	0.183231	0.170352	0.154803	0.147235	0.0915759	0.0915564	0.0430171	0.0420546	0.00011752
	437.8	0.183326	0.170352	0.155005	0.147236	0.091818	0.0915671	0.0436843	0.0420659	-0.0001519
	438	0.184039	0.170352	0.156015	0.147237	0.0923015	0.0915778	0.0438682	0.0420772	0.00015024
	438.2	0.184516	0.170352	0.155886	0.147238	0.0927061	0.0915885	0.044188	0.0420885	9.66e-06
	438.4	0.184916	0.170352	0.155941	0.147239	0.0931493	0.0915992	0.0451691	0.0420997	-0.0006385
	438.6	0.185063	0.170352	0.15663	0.147239	0.0938097	0.0916098	0.0453104	0.042111	-0.000429
	438.8	0.184843	0.170352	0.155762	0.14724	0.0935504	0.0916204	0.0455768	0.0421222	-0.000675
	439	0.184941	0.170352	0.155165	0.147241	0.0937299	0.091631	0.0460904	0.0421335	-0.0008441
	439.2	0.184927	0.170352	0.155489	0.147242	0.0935753	0.0916415	0.0459633	0.0421447	-0.0010956
	439.4	0.184129	0.170352	0.154336	0.147243	0.0929814	0.0916521	0.0450662	0.0421559	-0.001608
	439.6	0.184097	0.170352	0.153768	0.147244	0.0928245	0.0916626	0.0454753	0.0421671	-0.001809
	439.8	0.183833	0.170352	0.154605	0.147245	0.093173	0.0916731	0.0453096	0.0421783	-0.0019743
	440	0.183877	0.170352	0.1547	0.147246	0.0928505	0.0916835	0.0452356	0.0421894	-0.0017402
	440.2	0.183824	0.170352	0.153946	0.147247	0.092331	0.091694	0.044985	0.0422006	-0.0011552
	440.4	0.183786	0.170352	0.15319	0.147247	0.092109	0.0917044	0.0447112	0.0422117	-0.0012636
	440.6	0.182673	0.170352	0.152916	0.147248	0.09102	0.0917148	0.0435804	0.0422228	-0.0010526
	440.8	0.182393	0.170352	0.152121	0.147249	0.0905691	0.0917252	0.0432789	0.0422339	-0.0013809
	441	0.18225	0.170352	0.15227	0.14725	0.090762	0.0917356	0.0432981	0.042245	-0.0016024
	441.2	0.182065	0.170352	0.152451	0.147251	0.0906332	0.0917459	0.043137	0.0422561	-0.0011109
	441.4	0.182388	0.170352	0.152757	0.147252	0.0905706	0.0917562	0.043653	0.0422672	-0.0005618
	441.6	0.182603	0.170352	0.153374	0.147253	0.0905249	0.0917666	0.0438552	0.0422783	-0.0005652
	441.8	0.181508	0.170352	0.154132	0.147253	0.0902868	0.0917768	0.0439462	0.0422893	-0.0001644
	442	0.181916	0.170352	0.15419	0.147254	0.0906992	0.0917871	0.0445505	0.0423003	0.00028044
	442.2	0.181716	0.170352	0.154439	0.147255	0.0908905	0.0917973	0.0448985	0.0423113	2.282e-05
	442.4	0.181148	0.170352	0.155344	0.147256	0.091009	0.0918075	0.045351	0.0423224	7.313e-05
	442.6	0.180766	0.170352	0.154943	0.147257	0.0909434	0.0918177	0.0448992	0.0423333	0.00064889
	442.8	0.180735	0.170352	0.154755	0.147257	0.0911928	0.0918279	0.0446164	0.0423443	0.00028275
	443	0.18017	0.170352	0.154291	0.147258	0.090937	0.0918381	0.0446925	0.0423553	6.02e-06
	443.2	0.1804	0.170352	0.15446	0.147259	0.0910545	0.0918482	0.0444739	0.0423662	-0.0004235
	443.4	0.180977	0.170352	0.154138	0.14726	0.091827	0.0918583	0.0448808	0.0423772	-0.0001257
	443.6	0.181567	0.170352	0.154755	0.147261	0.0923361	0.0918684	0.045349	0.0423881	-0.0007981
	443.8	0.182157	0.170352	0.155172	0.147262	0.0925577	0.0918785	0.0451794	0.042399	-0.0006312
	444	0.183199	0.170352	0.155245	0.147262	0.0923503	0.0918885	0.0451562	0.0424099	-0.0008066
	444.2	0.183536	0.170352	0.15495	0.147263	0.0925368	0.0918985	0.0452753	0.0424208	-0.0010862
	444.4	0.182955	0.170352	0.154316	0.147264	0.0921856	0.0919085	0.0441725	0.0424317	-0.001226
	444.6	0.182937	0.170352	0.154076	0.147265	0.0917197	0.0919185	0.043487	0.0424425	-0.0020413
	444.8	0.182809	0.170352	0.153443	0.147265	0.0917758	0.0919285	0.0435953	0.0424534	-0.0023881
	445	0.182904	0.170352	0.154322	0.147266	0.0919432	0.0919384	0.0434143	0.0424642	-0.0016302
	445.2	0.183402	0.170352	0.153872	0.147267	0.0916378	0.0919483	0.0436233	0.042475	-0.001124
	445.4	0.183051	0.170352	0.153677	0.147268	0.09164	0.0919582	0.0437032	0.0424858	-0.0012197
	445.6	0.182567	0.170352	0.153622	0.147269	0.0917276	0.0919681	0.0431037	0.0424966	-0.0011216
	445.8	0.182021	0.170352	0.153365	0.147269	0.0912269	0.091978	0.0426735	0.0425074	-0.0007526
	446	0.182087	0.170352	0.15301	0.14727	0.0911584	0.0919878	0.0430353	0.0425182	-0.0012578
	446.2	0.180573	0.170352	0.152932	0.147271	0.0907661	0.0919976	0.042536	0.0425289	-0.0017527
	446.4	0.179968	0.170352	0.15291	0.147272	0.0906979	0.0920074	0.0423237	0.0425397	-0.0018942
	446.6	0.179532	0.170352	0.152277	0.147272	0.0905865	0.0920172	0.0421918	0.0425504	-0.0020676
	446.8	0.1792	0.170352	0.151642	0.147273	0.0908667	0.092027	0.0422705	0.0425611	-0.0026054
	447	0.178124	0.170352	0.150215	0.147274	0.0900631	0.0920367	0.0422577	0.0425718	-0.0023892
	447.2	0.178375	0.170352	0.150653	0.147275	0.0903023	0.0920464	0.04287	0.0425825	-0.0022214
	447.4	0.178352	0.170352	0.150985	0.147275	0.0905085	0.0920561	0.043282	0.0425932	-0.0021269
	447.6	0.178634	0.170352	0.151506	0.147276	0.0905794	0.0920658	0.0432957	0.0426038	-0.002886
	447.8	0.179392	0.170352	0.152156	0.147277	0.0911633	0.0920755	0.0441277	0.0426145	-0.0031772
	448	0.179991	0.170352	0.152473	0.147278	0.091388	0.0920851	0.044622	0.0426251	-0.0031736
	448.2	0.179673	0.170352	0.152689	0.147278	0.0916495	0.0920947	0.0447738	0.0426358	-0.0035291
	448.4	0.179589	0.170352	0.152686	0.147279	0.0916044	0.0921043	0.0440802	0.0426464	-0.003191
	448.6	0.18028	0.170352	0.15328	0.14728	0.0916157	0.0921139	0.0444187	0.042657	-0.0030722
	448.8	0.180935	0.170352	0.153746	0.14728	0.0921276	0.0921235	0.0448293	0.0426675	-0.0023833
	449	0.180668	0.170352	0.15423	0.147281	0.0916805	0.092133	0.0444978	0.0426781	-0.001781
	449.2	0.180305	0.170352	0.152988	0.147282	0.0909911	0.0921425	0.0444406	0.0426887	-0.0013666
	449.4	0.180105	0.170352	0.15306	0.147283	0.0917297	0.092152	0.04468	0.0426992	-0.0009189
	449.6	0.180186	0.170352	0.1536	0.147283	0.091369	0.0921615	0.0445689	0.0427098	-0.0008244
	449.8	0.179661	0.170352	0.152647	0.147284	0.0909027	0.092171	0.0444429	0.0427203	-0.0005939
	450	0.180091	0.170352	0.153427	0.147285	0.0918539	0.0921804	0.0456062	0.0427308	-0.0010906
	450.2	0.179612	0.170352	0.153714	0.147285	0.0921833	0.0921898	0.04572	0.0427413	-0.0014213
	450.4	0.180047	0.170352	0.153458	0.147286	0.0922736	0.0921992	0.0460344	0.0427518	-0.0017285
	450.6	0.180511	0.170352	0.153748	0.147287	0.0928392	0.0922086	0.0465034	0.0427623	-0.001932
	450.8	0.180433	0.170352	0.153332	0.147287	0.0924673	0.092218	0.0460176	0.0427727	-0.0020931
	451	0.180401	0.170352	0.152856	0.147288	0.0921809	0.0922273	0.0458632	0.0427832	-0.001897
	451.2	0.181064	0.170352	0.154069	0.147289	0.0929058	0.0922366	0.046694	0.0427936	-0.0024727
	451.4	0.181679	0.170352	0.154871	0.147289	0.0933997	0.0922459	0.0471329	0.042804	-0.0037026
	451.6	0.181935	0.170352	0.154328	0.14729	0.0936866	0.0922552	0.0469733	0.0428144	-0.0034899
	451.8	0.182779	0.170352	0.154944	0.147291	0.0946541	0.0922645	0.0479563	0.0428248	-0.0035349
	452	0.182808	0.170352	0.155176	0.147291	0.0946472	0.0922737	0.047776	0.0428352	-0.0031519
	452.2	0.182075	0.170352	0.154754	0.147292	0.094267	0.092283	0.0472547	0.0428456	-0.0033353
	452.4	0.182284	0.170352	0.15407	0.147293	0.0939309	0.0922922	0.046596	0.042856	-0.0022945
	452.6	0.181899	0.170352	0.153695	0.147293	0.0931786	0.0923014	0.0463888	0.0428663	-0.0019407
	452.8	0.181098	0.170352	0.152876	0.147294	0.0925947	0.0923105	0.0458739	0.0428766	-0.0013895
	453	0.180693	0.170352	0.152493	0.147295	0.0921447	0.0923197	0.0453555	0.042887	-0.0005789
	453.2	0.180752	0.170352	0.15236	0.147295	0.0918494	0.0923288	0.0457016	0.0428973	-0.0003078
	453.4	0.180496	0.170352	0.15262	0.147296	0.092368	0.0923379	0.0460121	0.0429076	-0.0002034
	453.6	0.180447	0.170352	0.152652	0.147297	0.0916549	0.092347	0.0458174	0.0429179	-0.0001404
	453.8	0.179867	0.170352	0.152248	0.147297	0.0914904	0.0923561	0.0458536	0.0429281	-0.0001145
	454	0.180271	0.170352	0.152878	0.147298	0.0920554	0.0923651	0.0462239	0.0429384	-0.0011857
	454.2	0.179984	0.170352	0.152633	0.147298	0.0917757	0.0923742	0.0457194	0.0429486	-0.0012117
	454.4	0.180605	0.170352	0.152426	0.147299	0.0916818	0.0923832	0.045768	0.0429589	-0.0009634
	454.6	0.180225	0.170352	0.153056	0.1473	0.0919563	0.0923922	0.0455298	0.0429691	-0.0008577
	454.8	0.179968	0.170352	0.152493	0.1473	0.0916885	0.0924012	0.0447976	0.0429793	-0.0002097
	455	0.18046	0.170352	0.152521	0.147301	0.092137	0.0924101	0.0456619	0.0429895	-0.0007586
	455.2	0.180266	0.170352	0.153162	0.147302	0.0923278	0.0924191	0.0458511	0.0429997	-0.0009452
	455.4	0.180248	0.170352	0.153321	0.147302	0.0923806	0.092428	0.045755	0.0430099	-0.0006819
	455.6	0.180647	0.170352	0.152988	0.147303	0.0926788	0.0924369	0.0459603	0.04302	-0.0008262
	455.8	0.180553	0.170352	0.153243	0.147303	0.0930106	0.0924458	0.0462838	0.0430302	-0.0017999
	456	0.1799	0.170352	0.152406	0.147304	0.0922959	0.0924547	0.0451895	0.0430403	-0.0013385
	456.2	0.179471	0.170352	0.151688	0.147305	0.0914179	0.0924635	0.04457	0.0430504	-0.0011499
	456.4	0.179702	0.170352	0.15131	0.147305	0.0913743	0.0924724	0.0443261	0.0430606	-0.001072
	456.6	0.179779	0.170352	0.151182	0.147306	0.0911844	0.0924812	0.0442306	0.0430707	-0.0003548
	456.8	0.181082	0.170352	0.151759	0.147306	0.091603	0.09249	0.0448376	0.0430808	-0.0005595
	457	0.181676	0.170352	0.151784	0.147307	0.0920621	0.0924988	0.0449727	0.0430908	-0.0006695
	457.2	0.181808	0.170352	0.151978	0.147308	0.0921207	0.0925075	0.0453094	0.0431009	-0.0008475
	457.4	0.18197	0.170352	0.151868	0.147308	0.0922699	0.0925162	0.0454035	0.0431109	-0.0007615
	457.6	0.181887	0.170352	0.151689	0.147309	0.0916657	0.092525	0.0455021	0.043121	-0.0017442
	457.8	0.181526	0.170352	0.152035	0.147309	0.0915095	0.0925337	0.0449914	0.043131	-0.0022613
	458	0.181765	0.170352	0.152324	0.14731	0.0918191	0.0925424	0.0446092	0.043141	-0.002702
	458.2	0.18212	0.170352	0.152376	0.14731	0.0919516	0.092551	0.0451733	0.043151	-0.0019572
	458.4	0.182029	0.170352	0.152757	0.147311	0.0920158	0.0925597	0.0451785	0.043161	-0.0015299
	458.6	0.182124	0.170352	0.153231	0.147312	0.0918309	0.0925683	0.044877	0.043171	-0.0015975
	458.8	0.182504	0.170352	0.153204	0.147312	0.0919031	0.0925769	0.0449367	0.043181	-0.0012478
	459	0.18298	0.170352	0.153811	0.147313	0.0925269	0.0925855	0.0454092	0.0431909	-0.0017763
	459.2	0.182818	0.170352	0.154193	0.147313	0.0925469	0.0925941	0.0448761	0.0432009	-0.0014433
	459.4	0.18252	0.170352	0.154051	0.147314	0.0929643	0.0926027	0.045217	0.0432108	-0.0022171
	459.6	0.183178	0.170352	0.154253	0.147314	0.0938104	0.0926112	0.0457468	0.0432207	-0.00284
	459.8	0.182512	0.170352	0.154418	0.147315	0.0936765	0.0926198	0.0450792	0.0432306	-0.0022898
	460	0.182096	0.170352	0.153464	0.147315	0.0927366	0.0926283	0.0444237	0.0432405	-0.0017959
	460.2	0.18192	0.170352	0.153036	0.147316	0.0923258	0.0926368	0.0444362	0.0432504	-0.0018869
	460.4	0.182419	0.170352	0.153251	0.147317	0.0926127	0.0926452	0.044639	0.0432603	-0.0024184
	460.6	0.18229	0.170352	0.152545	0.147317	0.0920123	0.0926537	0.0443333	0.0432701	-0.0020821
	460.8	0.182435	0.170352	0.152464	0.147318	0.0924789	0.0926621	0.0448554	0.04328	-0.002225
	461	0.182509	0.170352	0.152516	0.147318	0.092884	0.0926705	0.044615	0.0432898	-0.0023872
	461.2	0.182703	0.170352	0.152709	0.147319	0.0927546	0.0926789	0.0449137	0.0432997	-0.0023948
	461.4	0.18295	0.170352	0.151914	0.147319	0.0929107	0.0926873	0.0448129	0.0433095	-0.0027198
	461.6	0.183161	0.170352	0.152843	0.14732	0.0932804	0.0926957	0.0455852	0.0433193	-0.0036194
	461.8	0.182943	0.170352	0.153065	0.14732	0.0930282	0.092704	0.0454223	0.0433291	-0.0035596
	462	0.183177	0.170352	0.152938	0.147321	0.0931269	0.0927124	0.045656	0.0433388	-0.002724
	462.2	0.183834	0.170352	0.153827	0.147321	0.0937539	0.0927207	0.0464825	0.0433486	-0.0028534
	462.4	0.183567	0.170352	0.154472	0.147322	0.0936095	0.092729	0.0460701	0.0433583	-0.0030919
	462.6	0.183698	0.170352	0.154708	0.147322	0.0942717	0.0927373	0.0463655	0.0433681	-0.0026758
	462.8	0.183809	0.170352	0.155156	0.147323	0.0948447	0.0927455	0.0466273	0.0433778	-0.0025932
	463	0.183687	0.170352	0.156167	0.147323	0.0954328	0.0927538	0.0469091	0.0433875	-0.0026403
	463.2	0.183098	0.170352	0.155705	0.147324	0.0951515	0.092762	0.0464787	0.0433972	-0.0021219
	463.4	0.183352	0.170352	0.156399	0.147324	0.0959143	0.0927702	0.0470657	0.0434069	-0.0019606
	463.6	0.184018	0.170352	0.157403	0.147325	0.0961742	0.0927784	0.0476673	0.0434166	-0.00194
	463.8	0.183233	0.170352	0.156943	0.147325	0.0950656	0.0927866	0.0468359	0.0434263	-0.0016003
	464	0.183376	0.170352	0.156097	0.147326	0.0948636	0.0927948	0.0464758	0.043436	-0.0015697
	464.2	0.183533	0.170352	0.156733	0.147326	0.0946548	0.0928029	0.0463999	0.0434456	-0.0024251
	464.4	0.183224	0.170352	0.156502	0.147327	0.094399	0.0928111	0.0458151	0.0434553	-0.0026615
	464.6	0.183328	0.170352	0.156139	0.147327	0.0937003	0.0928192	0.0455726	0.0434649	-0.0022698
	464.8	0.183751	0.170352	0.156419	0.147328	0.0941965	0.0928273	0.0461317	0.0434745	-0.0026717
	465	0.183638	0.170352	0.156389	0.147328	0.0945062	0.0928353	0.04588	0.0434841	-0.0033377
	465.2	0.183587	0.170352	0.155763	0.147329	0.0941916	0.0928434	0.0454323	0.0434937	-0.0028336
	465.4	0.183909	0.170352	0.155638	0.147329	0.0942489	0.0928515	0.0454463	0.0435033	-0.0033977
	465.6	0.183651	0.170352	0.156606	0.14733	0.0944867	0.0928595	0.0462392	0.0435128	-0.0035641
	465.8	0.183514	0.170352	0.155965	0.14733	0.0944933	0.0928675	0.0453994	0.0435224	-0.0035327
	466	0.184024	0.170352	0.155927	0.147331	0.0949672	0.0928755	0.045606	0.0435319	-0.0032101
	466.2	0.183478	0.170352	0.155688	0.147331	0.0952106	0.0928835	0.0454733	0.0435415	-0.0041501
	466.4	0.182894	0.170352	0.15481	0.147332	0.0947759	0.0928914	0.0444333	0.043551	-0.0038558
	466.6	0.183166	0.170352	0.154826	0.147332	0.0949926	0.0928994	0.0445545	0.0435605	-0.0039705
	466.8	0.183298	0.170352	0.15458	0.147333	0.0950115	0.0929073	0.0446598	0.04357	-0.0038095
	467	0.182962	0.170352	0.154504	0.147333	0.0952799	0.0929152	0.0445447	0.0435795	-0.0031057
	467.2	0.182894	0.170352	0.154057	0.147334	0.094789	0.0929231	0.0443558	0.043589	-0.0026132
	467.4	0.182736	0.170352	0.153619	0.147334	0.0947416	0.092931	0.0447258	0.0435984	-0.0025935
	467.6	0.182879	0.170352	0.153972	0.147334	0.0949573	0.0929389	0.0445794	0.0436079	-0.0025262
	467.8	0.182207	0.170352	0.153505	0.147335	0.0940692	0.0929467	0.0431976	0.0436173	-0.0025217
	468	0.182406	0.170352	0.153336	0.147335	0.0945813	0.0929545	0.043229	0.0436267	-0.0021943
	468.2	0.182488	0.170352	0.154098	0.147336	0.0944811	0.0929623	0.0431881	0.0436362	-0.0027826
	468.4	0.182094	0.170352	0.154104	0.147336	0.0938304	0.0929701	0.0428371	0.0436456	-0.0028177
	468.6	0.182044	0.170352	0.153592	0.147337	0.0933518	0.0929779	0.0431786	0.043655	-0.002755
	468.8	0.181714	0.170352	0.153685	0.147337	0.0935125	0.0929857	0.043232	0.0436644	-0.0030877
	469	0.181538	0.170352	0.154384	0.147338	0.0937601	0.0929934	0.0436605	0.0436737	-0.0028931
	469.2	0.181921	0.170352	0.154039	0.147338	0.0934276	0.0930012	0.044033	0.0436831	-0.0021994
	469.4	0.182116	0.170352	0.153924	0.147338	0.0932937	0.0930089	0.0441259	0.0436924	-0.0025807
	469.6	0.182148	0.170352	0.154473	0.147339	0.0934308	0.0930166	0.0442667	0.0437018	-0.0027056
	469.8	0.182084	0.170352	0.15364	0.147339	0.0931654	0.0930243	0.0441296	0.0437111	-0.0025705
	470	0.182056	0.170352	0.153427	0.14734	0.0933396	0.093032	0.0447151	0.0437204	-0.0023789
	470.2	0.181739	0.170352	0.153454	0.14734	0.0929024	0.0930396	0.0445763	0.0437297	-0.0030639
	470.4	0.181393	0.170352	0.15281	0.147341	0.0926078	0.0930472	0.0442748	0.043739	-0.0029573
	470.6	0.182122	0.170352	0.153197	0.147341	0.0932447	0.0930549	0.0451656	0.0437483	-0.0030683
	470.8	0.181891	0.170352	0.152862	0.147342	0.0931998	0.0930625	0.0452641	0.0437576	-0.0025224
	471	0.181895	0.170352	0.152549	0.147342	0.0931887	0.0930701	0.0452054	0.0437669	-0.0025057
	471.2	0.182283	0.170352	0.15227	0.147342	0.0932633	0.0930776	0.0449836	0.0437761	-0.003248
	471.4	0.181694	0.170352	0.151755	0.147343	0.0929945	0.0930852	0.0442425	0.0437853	-0.0041189
	471.6	0.181495	0.170352	0.152331	0.147343	0.0933853	0.0930927	0.043666	0.0437946	-0.0042478
	471.8	0.181214	0.170352	0.15155	0.147344	0.0924434	0.0931003	0.0428306	0.0438038	-0.0051063
	472	0.181583	0.170352	0.151896	0.147344	0.0926961	0.0931078	0.0428071	0.043813	-0.005146
	472.2	0.181743	0.170352	0.152154	0.147344	0.0925169	0.0931153	0.0423508	0.0438222	-0.0051592
	472.4	0.181026	0.170352	0.150642	0.147345	0.0917247	0.0931228	0.0418311	0.0438314	-0.0050216
	472.6	0.181495	0.170352	0.15065	0.147345	0.0916192	0.0931302	0.0414897	0.0438405	-0.0047159
	472.8	0.182033	0.170352	0.151208	0.147346	0.0915639	0.0931377	0.0413922	0.0438497	-0.004596
	473	0.181901	0.170352	0.150861	0.147346	0.0913797	0.0931451	0.0417236	0.0438588	-0.0037516
	473.2	0.182001	0.170352	0.150297	0.147346	0.090751	0.0931525	0.0414054	0.043868	-0.0032289
	473.4	0.181145	0.170352	0.149821	0.147347	0.0902574	0.0931599	0.0409054	0.0438771	-0.0032003
	473.6	0.180593	0.170352	0.149247	0.147347	0.0900238	0.0931673	0.0410672	0.0438862	-0.002249
	473.8	0.181022	0.170352	0.149456	0.147348	0.090329	0.0931747	0.0419514	0.0438953	-0.0015089
	474	0.18056	0.170352	0.150191	0.147348	0.0909707	0.0931821	0.0424247	0.0439044	-0.0015138
	474.2	0.180392	0.170352	0.150383	0.147348	0.0908688	0.0931894	0.0427589	0.0439135	-0.0015979
	474.4	0.180285	0.170352	0.15037	0.147349	0.0913808	0.0931967	0.0433703	0.0439226	-0.0014881
	474.6	0.180859	0.170352	0.151617	0.147349	0.0922558	0.093204	0.0445834	0.0439317	-0.0015874
	474.8	0.180919	0.170352	0.151717	0.14735	0.092217	0.0932113	0.0449574	0.0439407	-0.0013569
	475	0.18179	0.170352	0.152011	0.14735	0.0928826	0.0932186	0.0455128	0.0439498	-0.0017241
	475.2	0.181747	0.170352	0.152305	0.14735	0.0934337	0.0932259	0.0458634	0.0439588	-0.002091
	475.4	0.181279	0.170352	0.152377	0.147351	0.0935822	0.0932331	0.045959	0.0439678	-0.0017776
	475.6	0.181753	0.170352	0.153109	0.147351	0.0941813	0.0932404	0.0468612	0.0439768	-0.0014856
	475.8	0.182842	0.170352	0.153905	0.147352	0.094257	0.0932476	0.0474605	0.0439858	-0.0018478
	476	0.182863	0.170352	0.154395	0.147352	0.0944648	0.0932548	0.0475452	0.0439948	-0.0017165
	476.2	0.18323	0.170352	0.154606	0.147352	0.09467	0.093262	0.0474362	0.0440038	-0.0013648
	476.4	0.182665	0.170352	0.154503	0.147353	0.0945085	0.0932692	0.0477061	0.0440127	-0.0018331
	476.6	0.182879	0.170352	0.15522	0.147353	0.0943011	0.0932763	0.0476555	0.0440217	-0.0016284
	476.8	0.182657	0.170352	0.155143	0.147353	0.0941664	0.0932835	0.0478251	0.0440306	-0.0012488
	477	0.181923	0.170352	0.15483	0.147354	0.093846	0.0932906	0.0481767	0.0440396	-0.0013732
	477.2	0.181184	0.170352	0.15392	0.147354	0.0931487	0.0932977	0.0473685	0.0440485	-0.0012604
	477.4	0.180711	0.170352	0.15345	0.147354	0.092993	0.0933048	0.0473019	0.0440574	-0.0016423
	477.6	0.180167	0.170352	0.152333	0.147355	0.0922251	0.0933119	0.0473031	0.0440663	-0.0017799
	477.8	0.179417	0.170352	0.152742	0.147355	0.0918109	0.093319	0.0471063	0.0440752	-0.0021788
	478	0.178292	0.170352	0.152633	0.147356	0.0914397	0.093326	0.0465474	0.0440841	-0.002657
	478.2	0.178152	0.170352	0.151938	0.147356	0.0911039	0.0933331	0.0466281	0.0440929	-0.0032607
	478.4	0.177539	0.170352	0.151515	0.147356	0.0907662	0.0933401	0.0463891	0.0441018	-0.0035687
	478.6	0.177316	0.170352	0.151478	0.147357	0.0906381	0.0933471	0.0459414	0.0441106	-0.0032331
	478.8	0.177286	0.170352	0.15077	0.147357	0.0902262	0.0933541	0.0456121	0.0441195	-0.0029236
	479	0.17824	0.170352	0.150808	0.147357	0.0906806	0.0933611	0.045768	0.0441283	-0.0028451
	479.2	0.178548	0.170352	0.151294	0.147358	0.0916582	0.0933681	0.0458672	0.0441371	-0.0025927
	479.4	0.179675	0.170352	0.151858	0.147358	0.0924469	0.0933751	0.0464645	0.0441459	-0.00252
	479.6	0.180085	0.170352	0.152262	0.147358	0.0931525	0.093382	0.0469333	0.0441547	-0.002001
	479.8	0.181296	0.170352	0.153267	0.147359	0.093934	0.0933889	0.0473263	0.0441635	-0.0018158
	480	0.18121	0.170352	0.152951	0.147359	0.0941666	0.0933958	0.0472709	0.0441723	-0.0018156
	480.2	0.1815	0.170352	0.153354	0.147359	0.0951286	0.0934027	0.0481167	0.044181	-0.0010758
	480.4	0.18155	0.170352	0.153686	0.14736	0.0957766	0.0934096	0.0484935	0.0441898	-0.0007924
	480.6	0.181745	0.170352	0.1536	0.14736	0.0959293	0.0934165	0.0487336	0.0441985	-0.0001173
	480.8	0.182234	0.170352	0.153845	0.14736	0.0961201	0.0934234	0.0489757	0.0442072	0.00021318
	481	0.182425	0.170352	0.153548	0.147361	0.0958547	0.0934302	0.0487344	0.044216	9.962e-05
	481.2	0.182048	0.170352	0.153256	0.147361	0.0958975	0.093437	0.0478968	0.0442247	-1.85e-06
	481.4	0.181596	0.170352	0.15278	0.147361	0.0951012	0.0934438	0.0478911	0.0442334	-0.0005842
	481.6	0.18111	0.170352	0.152202	0.147362	0.0945542	0.0934506	0.0474793	0.0442421	-0.0006408
	481.8	0.180589	0.170352	0.152783	0.147362	0.0942338	0.0934574	0.0465722	0.0442507	-0.000679
	482	0.180202	0.170352	0.151697	0.147362	0.093643	0.0934642	0.0459283	0.0442594	-0.0009438
	482.2	0.180106	0.170352	0.151126	0.147363	0.0932663	0.0934709	0.0455975	0.0442681	-0.0007911
	482.4	0.179317	0.170352	0.151101	0.147363	0.0922954	0.0934777	0.0447184	0.0442767	-0.0010808
	482.6	0.179137	0.170352	0.150663	0.147363	0.091949	0.0934844	0.0444275	0.0442854	-0.0008567
	482.8	0.179414	0.170352	0.150503	0.147364	0.0919562	0.0934911	0.0446016	0.044294	-0.0008349
	483	0.180028	0.170352	0.151689	0.147364	0.0923629	0.0934978	0.0447478	0.0443026	-0.0019502
	483.2	0.179144	0.170352	0.150881	0.147364	0.0919591	0.0935045	0.044333	0.0443112	-0.0023297
	483.4	0.179306	0.170352	0.150529	0.147365	0.09188	0.0935112	0.0446374	0.0443198	-0.0024352
	483.6	0.179805	0.170352	0.150989	0.147365	0.0920403	0.0935179	0.0451017	0.0443284	-0.0024144
	483.8	0.179783	0.170352	0.151071	0.147365	0.0916019	0.0935245	0.0450632	0.0443369	-0.003088
	484	0.179175	0.170352	0.150379	0.147366	0.0914058	0.0935311	0.0450692	0.0443455	-0.0028974
	484.2	0.179375	0.170352	0.15098	0.147366	0.0918917	0.0935378	0.0458417	0.0443541	-0.0031051
	484.4	0.17852	0.170352	0.151021	0.147366	0.0912524	0.0935444	0.0447792	0.0443626	-0.0033099
	484.6	0.178524	0.170352	0.150512	0.147367	0.0912216	0.0935509	0.0449694	0.0443711	-0.003091
	484.8	0.178993	0.170352	0.150679	0.147367	0.0908804	0.0935575	0.0448103	0.0443797	-0.0038084
	485	0.178819	0.170352	0.150646	0.147367	0.0911053	0.0935641	0.0448806	0.0443882	-0.0040559
	485.2	0.178604	0.170352	0.150991	0.147367	0.0915149	0.0935706	0.0447505	0.0443967	-0.0035998
	485.4	0.178619	0.170352	0.150668	0.147368	0.0908683	0.0935772	0.0450556	0.0444052	-0.0033664
	485.6	0.17893	0.170352	0.151201	0.147368	0.0915584	0.0935837	0.0457185	0.0444136	-0.0032894
	485.8	0.177701	0.170352	0.150883	0.147368	0.0910966	0.0935902	0.0448695	0.0444221	-0.0028356
	486	0.177693	0.170352	0.150253	0.147369	0.0909438	0.0935967	0.045388	0.0444306	-0.002814
	486.2	0.177602	0.170352	0.150563	0.147369	0.0910855	0.0936032	0.0457632	0.044439	-0.0023018
	486.4	0.177075	0.170352	0.150035	0.147369	0.0911066	0.0936097	0.0453208	0.0444475	-0.0025234
	486.6	0.177782	0.170352	0.149943	0.14737	0.0911602	0.0936161	0.0453001	0.0444559	-0.0024871
	486.8	0.177702	0.170352	0.149887	0.14737	0.0916037	0.0936226	0.0457031	0.0444643	-0.0032069
	487	0.176836	0.170352	0.14935	0.14737	0.0913335	0.093629	0.045325	0.0444727	-0.0040613
	487.2	0.176571	0.170352	0.148007	0.14737	0.0908575	0.0936354	0.0446698	0.0444811	-0.0036787
	487.4	0.177363	0.170352	0.148344	0.147371	0.0917255	0.0936418	0.0453301	0.0444895	-0.0042165
	487.6	0.177317	0.170352	0.148297	0.147371	0.0915128	0.0936482	0.044581	0.0444979	-0.0038148
	487.8	0.177399	0.170352	0.148277	0.147371	0.0916811	0.0936546	0.044257	0.0445063	-0.004067
	488	0.177881	0.170352	0.148721	0.147372	0.0920076	0.0936609	0.0448997	0.0445146	-0.0037087
	488.2	0.177671	0.170352	0.14878	0.147372	0.0920931	0.0936673	0.0444976	0.044523	-0.0034449
	488.4	0.177372	0.170352	0.149098	0.147372	0.0921625	0.0936736	0.043732	0.0445313	-0.0031214
	488.6	0.178227	0.170352	0.149572	0.147372	0.09277	0.0936799	0.0445989	0.0445397	-0.0026281
	488.8	0.178541	0.170352	0.150395	0.147373	0.0933325	0.0936862	0.045067	0.044548	-0.0026606
	489	0.178766	0.170352	0.1514	0.147373	0.0938241	0.0936925	0.0457539	0.0445563	-0.0021337
	489.2	0.178862	0.170352	0.151875	0.147373	0.0939361	0.0936988	0.0456761	0.0445646	-0.0016212
	489.4	0.178602	0.170352	0.151475	0.147373	0.0937978	0.0937051	0.0461051	0.0445729	-0.0021639
	489.6	0.178411	0.170352	0.152363	0.147374	0.0941308	0.0937114	0.0464659	0.0445811	-0.0022494
	489.8	0.177842	0.170352	0.151753	0.147374	0.093314	0.0937176	0.0462394	0.0445894	-0.001758
	490	0.178852	0.170352	0.151613	0.147374	0.0933979	0.0937238	0.0473876	0.0445977	-0.0016696
	490.2	0.179072	0.170352	0.151696	0.147375	0.0937161	0.09373	0.0472387	0.0446059	-0.0017697
	490.4	0.178903	0.170352	0.151144	0.147375	0.0932933	0.0937363	0.0473635	0.0446142	-0.0025208
	490.6	0.179202	0.170352	0.151015	0.147375	0.0930863	0.0937425	0.0482247	0.0446224	-0.0031313
	490.8	0.178447	0.170352	0.150362	0.147375	0.092953	0.0937486	0.0487471	0.0446306	-0.0031367
	491	0.177779	0.170352	0.149888	0.147376	0.0918576	0.0937548	0.0481682	0.0446388	-0.0031953
	491.2	0.17783	0.170352	0.149403	0.147376	0.0913193	0.0937609	0.0476677	0.044647	-0.0026343
	491.4	0.178183	0.170352	0.149894	0.147376	0.0914499	0.0937671	0.0483008	0.0446552	-0.0025181
	491.6	0.177676	0.170352	0.149513	0.147376	0.0906945	0.0937732	0.0473274	0.0446634	-0.0023468
	491.8	0.177912	0.170352	0.149429	0.147377	0.090854	0.0937793	0.0478668	0.0446716	-0.0022761
	492	0.177633	0.170352	0.149579	0.147377	0.0904325	0.0937855	0.0476017	0.0446797	-0.0015338
	492.2	0.17675	0.170352	0.149866	0.147377	0.0903006	0.0937915	0.0472609	0.0446879	-0.0012154
	492.4	0.176243	0.170352	0.149844	0.147377	0.0901856	0.0937976	0.0469601	0.044696	-0.0007699
	492.6	0.177088	0.170352	0.15042	0.147378	0.0906578	0.0938037	0.0472057	0.0447041	-0.0004548
	492.8	0.176802	0.170352	0.15105	0.147378	0.0910858	0.0938097	0.0468259	0.0447123	-0.0007126
	493	0.175831	0.170352	0.150305	0.147378	0.090765	0.0938158	0.0461797	0.0447204	-0.0010581
	493.2	0.175856	0.170352	0.149504	0.147378	0.0909943	0.0938218	0.0457186	0.0447285	-0.0011121
	493.4	0.176118	0.170352	0.150101	0.147379	0.0912641	0.0938278	0.0462173	0.0447366	-0.002021
	493.6	0.176247	0.170352	0.149915	0.147379	0.0915579	0.0938338	0.0460456	0.0447446	-0.0017548
	493.8	0.176711	0.170352	0.148904	0.147379	0.0912116	0.0938398	0.0460194	0.0447527	-0.0012839
	494	0.177512	0.170352	0.149538	0.147379	0.0917411	0.0938458	0.0465671	0.0447608	-0.0020724
	494.2	0.177303	0.170352	0.149384	0.14738	0.0921308	0.0938518	0.046628	0.0447688	-0.0025236
	494.4	0.178106	0.170352	0.1494	0.14738	0.0925354	0.0938577	0.0474672	0.0447769	-0.0026671
	494.6	0.178669	0.170352	0.149848	0.14738	0.0928823	0.0938637	0.0480158	0.0447849	-0.0029394
	494.8	0.178172	0.170352	0.149774	0.14738	0.0924867	0.0938696	0.0476986	0.0447929	-0.0026627
	495	0.178227	0.170352	0.149444	0.147381	0.0922803	0.0938755	0.0470322	0.044801	-0.0023232
	495.2	0.178947	0.170352	0.149899	0.147381	0.0930089	0.0938814	0.0470212	0.044809	-0.0026232
	495.4	0.178936	0.170352	0.150361	0.147381	0.093865	0.0938873	0.0472994	0.044817	-0.0026948
	495.6	0.179263	0.170352	0.149942	0.147381	0.0942329	0.0938932	0.0467639	0.0448249	-0.0030636
	495.8	0.179462	0.170352	0.150073	0.147382	0.094304	0.093899	0.0468174	0.0448329	-0.0029283
	496	0.179277	0.170352	0.150755	0.147382	0.0943506	0.0939049	0.0467578	0.0448409	-0.0030551
	496.2	0.179213	0.170352	0.150544	0.147382	0.0944881	0.0939107	0.0467831	0.0448488	-0.002584
	496.4	0.179358	0.170352	0.150526	0.147382	0.0944343	0.0939166	0.046422	0.0448568	-0.0019138
	496.6	0.179611	0.170352	0.151489	0.147383	0.0951042	0.0939224	0.0466236	0.0448647	-0.0015263
	496.8	0.178901	0.170352	0.150884	0.147383	0.0946059	0.0939282	0.0460041	0.0448727	-0.0011673
	497	0.178742	0.170352	0.150384	0.147383	0.0938236	0.093934	0.0458979	0.0448806	-0.0010783
	497.2	0.179672	0.170352	0.151106	0.147383	0.0941963	0.0939398	0.046414	0.0448885	-0.0010347
	497.4	0.179622	0.170352	0.151777	0.147384	0.0941893	0.0939456	0.0459661	0.0448964	-0.0007074
	497.6	0.179975	0.170352	0.151878	0.147384	0.0943221	0.0939513	0.0462374	0.0449043	-0.0004571
	497.8	0.180055	0.170352	0.152355	0.147384	0.0942555	0.0939571	0.0469272	0.0449121	-0.0004682
	498	0.179756	0.170352	0.153148	0.147384	0.0941842	0.0939628	0.0472863	0.04492	3.959e-05
	498.2	0.180249	0.170352	0.152893	0.147384	0.0942416	0.0939685	0.047622	0.0449279	2.407e-05
	498.4	0.180525	0.170352	0.15283	0.147385	0.0938712	0.0939742	0.0479181	0.0449357	0.00055274
	498.6	0.180008	0.170352	0.152806	0.147385	0.0935825	0.0939799	0.0475742	0.0449436	0.00104271
	498.8	0.18018	0.170352	0.152365	0.147385	0.0935991	0.0939856	0.0474097	0.0449514	0.00148793
	499	0.180852	0.170352	0.152459	0.147385	0.0943255	0.0939913	0.0479534	0.0449592	0.0017745
	499.2	0.181645	0.170352	0.152915	0.147386	0.0950977	0.0939969	0.048057	0.044967	0.00100773
	499.4	0.181786	0.170352	0.153023	0.147386	0.0949398	0.0940026	0.0481135	0.0449748	0.00108431
	499.6	0.18264	0.170352	0.153335	0.147386	0.0952025	0.0940082	0.0487954	0.0449826	0.00013159
	499.8	0.182807	0.170352	0.153935	0.147386	0.0956288	0.0940139	0.0485166	0.0449904	-0.0003859
	500	0.183276	0.170352	0.155047	0.147386	0.0961851	0.0940195	0.0486391	0.0449982	-0.0010267
	500.2	0.183545	0.170352	0.15403	0.147387	0.0958826	0.0940251	0.0489021	0.045006	-0.0012671
	500.4	0.183675	0.170352	0.154334	0.147387	0.0963788	0.0940307	0.0490146	0.0450137	-0.0013598
	500.6	0.183411	0.170352	0.154379	0.147387	0.096376	0.0940363	0.048718	0.0450215	-0.0018939
	500.8	0.183468	0.170352	0.153551	0.147387	0.0958107	0.0940418	0.0485735	0.0450292	-0.0029074
	501	0.183385	0.170352	0.153955	0.147387	0.095832	0.0940474	0.0484965	0.0450369	-0.002853
	501.2	0.183376	0.170352	0.154528	0.147388	0.0961564	0.0940529	0.0479586	0.0450447	-0.0033586
	501.4	0.182729	0.170352	0.154225	0.147388	0.0959109	0.0940585	0.0475742	0.0450524	-0.0037917
	501.6	0.182301	0.170352	0.154265	0.147388	0.0956141	0.094064	0.0476413	0.0450601	-0.0042324
	501.8	0.181578	0.170352	0.153846	0.147388	0.0948508	0.0940695	0.0462679	0.0450678	-0.0040595
	502	0.180226	0.170352	0.152548	0.147388	0.0935207	0.094075	0.0450183	0.0450755	-0.0035673
	502.2	0.180737	0.170352	0.15165	0.147389	0.0932788	0.0940805	0.0445038	0.0450831	-0.0038907
	502.4	0.179765	0.170352	0.150806	0.147389	0.0923885	0.094086	0.0431879	0.0450908	-0.0030785
	502.6	0.179475	0.170352	0.149719	0.147389	0.0925077	0.0940915	0.0428379	0.0450984	-0.0026601
	502.8	0.179791	0.170352	0.149452	0.147389	0.09264	0.0940969	0.0428555	0.0451061	-0.0023052
	503	0.17986	0.170352	0.149699	0.147389	0.0928562	0.0941024	0.0424875	0.0451137	-0.0024722
	503.2	0.179345	0.170352	0.149427	0.14739	0.0921526	0.0941078	0.0420782	0.0451214	-0.0030635
	503.4	0.17985	0.170352	0.150063	0.14739	0.092265	0.0941132	0.0426027	0.045129	-0.0029249
	503.6	0.180013	0.170352	0.150837	0.14739	0.093111	0.0941186	0.0430644	0.0451366	-0.0029178
	503.8	0.179849	0.170352	0.150563	0.14739	0.0930735	0.094124	0.0427875	0.0451442	-0.0029367
	504	0.179663	0.170352	0.150713	0.14739	0.0934175	0.0941294	0.0436701	0.0451518	-0.0029521
	504.2	0.179949	0.170352	0.150308	0.147391	0.0935828	0.0941348	0.0447337	0.0451594	-0.0023521
	504.4	0.180833	0.170352	0.151459	0.147391	0.0946977	0.0941402	0.0459473	0.0451669	-0.0020277
	504.6	0.181197	0.170352	0.151779	0.147391	0.095321	0.0941455	0.0468465	0.0451745	-0.0024888
	504.8	0.182085	0.170352	0.152645	0.147391	0.0958621	0.0941509	0.0478432	0.0451821	-0.0023986
	505	0.182098	0.170352	0.152941	0.147391	0.0957824	0.0941562	0.0479372	0.0451896	-0.0019722
	505.2	0.182233	0.170352	0.152812	0.147392	0.0956396	0.0941615	0.0479043	0.0451971	-0.0023093
	505.4	0.182154	0.170352	0.152743	0.147392	0.0957091	0.0941668	0.0483416	0.0452047	-0.0025754
	505.6	0.181516	0.170352	0.152724	0.147392	0.0950368	0.0941721	0.0472141	0.0452122	-0.0027628
	505.8	0.181414	0.170352	0.152018	0.147392	0.0952816	0.0941774	0.0471925	0.0452197	-0.0026862
	506	0.181108	0.170352	0.151181	0.147392	0.0949182	0.0941827	0.0468264	0.0452272	-0.0024532
	506.2	0.181521	0.170352	0.15191	0.147393	0.0952999	0.094188	0.0468731	0.0452347	-0.0026601
	506.4	0.180847	0.170352	0.150731	0.147393	0.0950462	0.0941932	0.0460866	0.0452422	-0.0025562
	506.6	0.18073	0.170352	0.15022	0.147393	0.0953501	0.0941985	0.0461161	0.0452496	-0.0028812
	506.8	0.18066	0.170352	0.150994	0.147393	0.0954049	0.0942037	0.0461318	0.0452571	-0.0035467
	507	0.180319	0.170352	0.150287	0.147393	0.0950574	0.0942089	0.0456416	0.0452646	-0.0039117
	507.2	0.180179	0.170352	0.149882	0.147393	0.0948075	0.0942141	0.0459569	0.045272	-0.0044053
	507.4	0.180311	0.170352	0.150224	0.147394	0.0948528	0.0942193	0.045948	0.0452794	-0.0041054
	507.6	0.179753	0.170352	0.149827	0.147394	0.0947558	0.0942245	0.0456216	0.0452869	-0.0043045
	507.8	0.180838	0.170352	0.150167	0.147394	0.0951087	0.0942297	0.0458665	0.0452943	-0.0042261
	508	0.181321	0.170352	0.151337	0.147394	0.0957957	0.0942349	0.0463506	0.0453017	-0.0037988
	508.2	0.181383	0.170352	0.15131	0.147394	0.0959234	0.09424	0.0462842	0.0453091	-0.0035722
	508.4	0.181702	0.170352	0.151625	0.147395	0.0962452	0.0942452	0.0465335	0.0453165	-0.0035535
	508.6	0.182142	0.170352	0.152594	0.147395	0.0966469	0.0942503	0.0466143	0.0453239	-0.0039146
	508.8	0.182405	0.170352	0.153525	0.147395	0.0968369	0.0942555	0.046875	0.0453312	-0.0032557
	509	0.182299	0.170352	0.153601	0.147395	0.0965506	0.0942606	0.0467633	0.0453386	-0.0028972
	509.2	0.182426	0.170352	0.153789	0.147395	0.0962979	0.0942657	0.0467368	0.045346	-0.0031308
	509.4	0.182319	0.170352	0.154723	0.147395	0.0965458	0.0942708	0.0469382	0.0453533	-0.0032437
	509.6	0.181888	0.170352	0.154526	0.147396	0.0963432	0.0942758	0.0462351	0.0453607	-0.0025939
	509.8	0.18162	0.170352	0.153822	0.147396	0.0961557	0.0942809	0.0466012	0.045368	-0.0025284
	510	0.181436	0.170352	0.154134	0.147396	0.0959203	0.094286	0.0462928	0.0453753	-0.0023276
	510.2	0.181474	0.170352	0.154597	0.147396	0.0961069	0.094291	0.0461123	0.0453826	-0.0017594
	510.4	0.181447	0.170352	0.15368	0.147396	0.0959495	0.0942961	0.0461486	0.0453899	-0.0013362
	510.6	0.1804	0.170352	0.153299	0.147396	0.0955078	0.0943011	0.0459229	0.0453972	-0.0015973
	510.8	0.180254	0.170352	0.152985	0.147397	0.095455	0.0943061	0.0458086	0.0454045	-0.0013835
	511	0.180571	0.170352	0.152186	0.147397	0.095095	0.0943111	0.0462931	0.0454118	-0.0012618
	511.2	0.180513	0.170352	0.151753	0.147397	0.0947367	0.0943162	0.0467724	0.0454191	-0.0017477
	511.4	0.180295	0.170352	0.152094	0.147397	0.0945903	0.0943211	0.0465655	0.0454263	-0.0019197
	511.6	0.180847	0.170352	0.151696	0.147397	0.0946038	0.0943261	0.046598	0.0454336	-0.002296
	511.8	0.180455	0.170352	0.15108	0.147397	0.094192	0.0943311	0.0466293	0.0454408	-0.0020874
	512	0.179834	0.170352	0.150336	0.147398	0.0937876	0.0943361	0.0465144	0.045448	-0.0023747
	512.2	0.178886	0.170352	0.149204	0.147398	0.0930485	0.094341	0.0459669	0.0454553	-0.0029546
	512.4	0.179031	0.170352	0.148999	0.147398	0.0932619	0.0943459	0.0467384	0.0454625	-0.0034815
	512.6	0.179257	0.170352	0.149622	0.147398	0.093849	0.0943509	0.0476032	0.0454697	-0.0039806
	512.8	0.179772	0.170352	0.149966	0.147398	0.0938367	0.0943558	0.0479243	0.0454769	-0.0041257
	513	0.179672	0.170352	0.14917	0.147398	0.093129	0.0943607	0.0482288	0.0454841	-0.0043243
	513.2	0.17989	0.170352	0.148868	0.147399	0.0932956	0.0943656	0.0483124	0.0454913	-0.0043531
	513.4	0.180294	0.170352	0.149715	0.147399	0.0939673	0.0943705	0.0483732	0.0454984	-0.0044821
	513.6	0.1808	0.170352	0.14892	0.147399	0.0939494	0.0943753	0.0486027	0.0455056	-0.0040452
	513.8	0.18117	0.170352	0.148686	0.147399	0.0940401	0.0943802	0.0490809	0.0455127	-0.0042367
	514	0.181686	0.170352	0.149986	0.147399	0.0943586	0.0943851	0.0492682	0.0455199	-0.0035481
	514.2	0.1815	0.170352	0.149305	0.147399	0.0942267	0.0943899	0.0487241	0.045527	-0.0025238
	514.4	0.181063	0.170352	0.148586	0.147399	0.0940635	0.0943948	0.0484153	0.0455342	-0.0024193
	514.6	0.18054	0.170352	0.148677	0.1474	0.093727	0.0943996	0.0471043	0.0455413	-0.0026961
	514.8	0.180655	0.170352	0.148654	0.1474	0.0940181	0.0944044	0.0467345	0.0455484	-0.0029846
	515	0.1803	0.170352	0.148154	0.1474	0.0933924	0.0944092	0.0467458	0.0455555	-0.0022225
	515.2	0.180161	0.170352	0.149155	0.1474	0.0933174	0.094414	0.0466348	0.0455626	-0.0021147
	515.4	0.17991	0.170352	0.149376	0.1474	0.0930755	0.0944188	0.0463699	0.0455697	-0.0020071
	515.6	0.179727	0.170352	0.148821	0.1474	0.0927962	0.0944236	0.0468127	0.0455768	-0.0015015
	515.8	0.179254	0.170352	0.148742	0.147401	0.0924763	0.0944283	0.0467633	0.0455838	-0.0018057
	516	0.179268	0.170352	0.149157	0.147401	0.0924597	0.0944331	0.0467701	0.0455909	-0.0021166
	516.2	0.178336	0.170352	0.148314	0.147401	0.0918267	0.0944379	0.0464596	0.0455979	-0.0022942
	516.4	0.178561	0.170352	0.148988	0.147401	0.0921534	0.0944426	0.0470399	0.045605	-0.0028134
	516.6	0.177696	0.170352	0.149477	0.147401	0.0918312	0.0944473	0.0465946	0.045612	-0.0028757
	516.8	0.1774	0.170352	0.149209	0.147401	0.0912053	0.094452	0.0461166	0.0456191	-0.0025809
	517	0.177074	0.170352	0.149303	0.147401	0.0913482	0.0944567	0.0466753	0.0456261	-0.0022055
	517.2	0.176915	0.170352	0.149895	0.147402	0.0915247	0.0944614	0.0464267	0.0456331	-0.0022936
	517.4	0.176763	0.170352	0.150338	0.147402	0.0915872	0.0944661	0.0467701	0.0456401	-0.0022295
	517.6	0.177111	0.170352	0.149816	0.147402	0.0912805	0.0944708	0.0473506	0.0456471	-0.0018297
	517.8	0.176989	0.170352	0.150478	0.147402	0.091442	0.0944755	0.0474553	0.0456541	-0.0018509
	518	0.17678	0.170352	0.150112	0.147402	0.0916249	0.0944801	0.0469996	0.045661	-0.0018845
	518.2	0.177113	0.170352	0.149625	0.147402	0.091961	0.0944848	0.0466378	0.045668	-0.0023856
	518.4	0.177148	0.170352	0.149848	0.147402	0.091984	0.0944894	0.045943	0.045675	-0.0032798
	518.6	0.176674	0.170352	0.149834	0.147403	0.0922701	0.0944941	0.0450234	0.0456819	-0.003414
	518.8	0.176881	0.170352	0.149522	0.147403	0.0927356	0.0944987	0.0454199	0.0456889	-0.0041284
	519	0.177011	0.170352	0.149797	0.147403	0.0926845	0.0945033	0.0460323	0.0456958	-0.0038329
	519.2	0.176788	0.170352	0.150454	0.147403	0.09316	0.0945079	0.0462802	0.0457027	-0.004139
	519.4	0.177503	0.170352	0.150517	0.147403	0.0936015	0.0945125	0.0468015	0.0457096	-0.0042001
	519.6	0.17768	0.170352	0.15086	0.147403	0.0940099	0.0945171	0.0474741	0.0457166	-0.0043094
	519.8	0.177443	0.170352	0.151389	0.147403	0.0945444	0.0945216	0.0470998	0.0457235	-0.0044669
	520	0.17742	0.170352	0.15152	0.147403	0.0945514	0.0945262	0.0467874	0.0457304	-0.0038631
	520.2	0.177669	0.170352	0.15184	0.147404	0.0944063	0.0945308	0.0473666	0.0457372	-0.0037092
	520.4	0.177151	0.170352	0.152531	0.147404	0.0944111	0.0945353	0.0468467	0.0457441	-0.0037269
	520.6	0.176494	0.170352	0.152585	0.147404	0.0938077	0.0945398	0.0460188	0.045751	-0.0030501
	520.8	0.176537	0.170352	0.152187	0.147404	0.0935499	0.0945444	0.046327	0.0457578	-0.0026273
	521	0.176294	0.170352	0.151881	0.147404	0.0932324	0.0945489	0.0464152	0.0457647	-0.0022961
	521.2	0.176053	0.170352	0.151291	0.147404	0.0924359	0.0945534	0.0461501	0.0457715	-0.0019627
	521.4	0.176497	0.170352	0.150914	0.147404	0.0920244	0.0945579	0.0466181	0.0457784	-0.0016667
	521.6	0.176764	0.170352	0.1507	0.147405	0.0917965	0.0945624	0.046167	0.0457852	-0.0012309
	521.8	0.177018	0.170352	0.150809	0.147405	0.0921607	0.0945669	0.0459106	0.045792	-0.0010117
	522	0.177373	0.170352	0.150056	0.147405	0.0914015	0.0945713	0.0459805	0.0457988	-0.0010296
	522.2	0.177934	0.170352	0.15062	0.147405	0.0919097	0.0945758	0.0462994	0.0458056	-0.001505
	522.4	0.177951	0.170352	0.150476	0.147405	0.0924351	0.0945802	0.046654	0.0458124	-0.0014155
	522.6	0.177802	0.170352	0.150236	0.147405	0.0927333	0.0945847	0.0468786	0.0458192	-0.0012339
	522.8	0.177998	0.170352	0.149759	0.147405	0.092639	0.0945891	0.0471628	0.045826	-0.001512
	523	0.177521	0.170352	0.150167	0.147405	0.0929717	0.0945935	0.0468622	0.0458328	-0.0010778
	523.2	0.177224	0.170352	0.150152	0.147406	0.0932996	0.094598	0.0468078	0.0458395	-0.0012758
	523.4	0.177665	0.170352	0.150349	0.147406	0.0937044	0.0946024	0.0476578	0.0458463	-0.000963
	523.6	0.177634	0.170352	0.150396	0.147406	0.0941381	0.0946068	0.0475296	0.045853	2.755e-05
	523.8	0.177396	0.170352	0.150793	0.147406	0.0941682	0.0946112	0.0470346	0.0458598	-6.726e-05
	524	0.177193	0.170352	0.150194	0.147406	0.0932894	0.0946155	0.0469803	0.0458665	0.00047267
	524.2	0.177228	0.170352	0.150978	0.147406	0.0932284	0.0946199	0.0474427	0.0458732	0.00041749
	524.4	0.17667	0.170352	0.150949	0.147406	0.0925664	0.0946243	0.0462452	0.0458799	-9.091e-05
	524.6	0.176563	0.170352	0.150484	0.147406	0.0922408	0.0946286	0.0463953	0.0458866	-3.945e-05
	524.8	0.176602	0.170352	0.150363	0.147407	0.0922547	0.0946329	0.0467886	0.0458933	-0.0002047
	525	0.176472	0.170352	0.150589	0.147407	0.0917963	0.0946373	0.0465547	0.0459	7.268e-05
	525.2	0.176068	0.170352	0.149793	0.147407	0.0912364	0.0946416	0.0463765	0.0459067	-0.0004525
	525.4	0.176195	0.170352	0.149735	0.147407	0.0913104	0.0946459	0.0462716	0.0459134	-0.0003457
	525.6	0.176051	0.170352	0.149703	0.147407	0.0910197	0.0946502	0.0455195	0.04592	-0.0006314
	525.8	0.175897	0.170352	0.14869	0.147407	0.0909053	0.0946545	0.0461365	0.0459267	-0.0005344
	526	0.176174	0.170352	0.148189	0.147407	0.0907398	0.0946588	0.0461552	0.0459333	-0.0001202
	526.2	0.175726	0.170352	0.147825	0.147407	0.0913719	0.0946631	0.046325	0.04594	-0.0009798
	526.4	0.175005	0.170352	0.147097	0.147407	0.0910328	0.0946674	0.0465292	0.0459466	-0.0008367
	526.6	0.174753	0.170352	0.145832	0.147408	0.0902942	0.0946716	0.0459305	0.0459532	-0.0008049
	526.8	0.174785	0.170352	0.145574	0.147408	0.0903787	0.0946759	0.0458436	0.0459598	-0.0014946
	527	0.174403	0.170352	0.145532	0.147408	0.0907851	0.0946801	0.0460214	0.0459665	-0.0021414
	527.2	0.174911	0.170352	0.145228	0.147408	0.0909644	0.0946844	0.0467951	0.0459731	-0.0028796
	527.4	0.175288	0.170352	0.145382	0.147408	0.0912905	0.0946886	0.046952	0.0459796	-0.0022043
	527.6	0.175353	0.170352	0.145322	0.147408	0.0916247	0.0946928	0.046526	0.0459862	-0.0020008
	527.8	0.175137	0.170352	0.145266	0.147408	0.0915505	0.094697	0.0464335	0.0459928	-0.0021347
	528	0.175323	0.170352	0.145678	0.147408	0.0915346	0.0947012	0.0470684	0.0459994	-0.0022375
	528.2	0.175391	0.170352	0.146633	0.147408	0.0917413	0.0947054	0.0473074	0.0460059	-0.0024472
	528.4	0.174733	0.170352	0.146623	0.147409	0.0918372	0.0947096	0.0466152	0.0460125	-0.0023316
	528.6	0.17534	0.170352	0.147591	0.147409	0.0925465	0.0947138	0.0476012	0.046019	-0.0019592
	528.8	0.175799	0.170352	0.148961	0.147409	0.0926382	0.0947179	0.0478055	0.0460256	-0.0015665
	529	0.175681	0.170352	0.149056	0.147409	0.0928746	0.0947221	0.0476523	0.0460321	-0.0013137
	529.2	0.176047	0.170352	0.148992	0.147409	0.0931703	0.0947262	0.047853	0.0460386	-0.0017823
	529.4	0.176764	0.170352	0.149866	0.147409	0.0939323	0.0947304	0.048238	0.0460451	-0.0015659
	529.6	0.176608	0.170352	0.149633	0.147409	0.0936288	0.0947345	0.0481808	0.0460516	-0.001506
	529.8	0.176732	0.170352	0.149187	0.147409	0.0936152	0.0947386	0.0484757	0.0460581	-0.0008503
	530	0.176927	0.170352	0.149433	0.147409	0.0938205	0.0947427	0.0485249	0.0460646	-0.0012582
	530.2	0.175985	0.170352	0.149014	0.14741	0.0936164	0.0947468	0.0483858	0.0460711	-0.0018791
	530.4	0.176411	0.170352	0.148877	0.14741	0.09332	0.0947509	0.0482737	0.0460776	-0.0020202
	530.6	0.176485	0.170352	0.148709	0.14741	0.0932335	0.094755	0.0481717	0.0460841	-0.0025629
	530.8	0.176241	0.170352	0.148856	0.14741	0.0934355	0.0947591	0.0477847	0.0460905	-0.0022182
	531	0.175893	0.170352	0.148419	0.14741	0.0931852	0.0947632	0.0472747	0.046097	-0.0018245
	531.2	0.176004	0.170352	0.148173	0.14741	0.0930658	0.0947672	0.047345	0.0461034	-0.0014691
	531.4	0.175502	0.170352	0.148047	0.14741	0.0931271	0.0947713	0.046724	0.0461099	-0.0007007
	531.6	0.175458	0.170352	0.148089	0.14741	0.092811	0.0947753	0.0460605	0.0461163	-0.0012336
	531.8	0.175474	0.170352	0.148151	0.14741	0.0924759	0.0947794	0.0466183	0.0461227	-0.0011254
	532	0.17544	0.170352	0.148378	0.14741	0.0922526	0.0947834	0.0466182	0.0461291	-0.0011129
	532.2	0.175171	0.170352	0.148613	0.147411	0.0919976	0.0947874	0.046074	0.0461355	-0.0005026
	532.4	0.17537	0.170352	0.149108	0.147411	0.0923517	0.0947914	0.0462715	0.0461419	-0.0007213
	532.6	0.176214	0.170352	0.149941	0.147411	0.092689	0.0947955	0.0474824	0.0461483	-0.0007228
	532.8	0.175541	0.170352	0.150446	0.147411	0.092683	0.0947994	0.0469787	0.0461547	-0.0010197
	533	0.175594	0.170352	0.150338	0.147411	0.0929719	0.0948034	0.0473064	0.0461611	-0.0019153
	533.2	0.175987	0.170352	0.150859	0.147411	0.0932737	0.0948074	0.0478104	0.0461674	-0.0021247
	533.4	0.1763	0.170352	0.151432	0.147411	0.0933018	0.0948114	0.0477187	0.0461738	-0.002594
	533.6	0.176667	0.170352	0.151316	0.147411	0.093418	0.0948154	0.048747	0.0461801	-0.0029479
	533.8	0.176999	0.170352	0.151367	0.147411	0.0940464	0.0948193	0.0493379	0.0461865	-0.0030316
	534	0.177288	0.170352	0.152175	0.147411	0.0948592	0.0948232	0.0500145	0.0461928	-0.0033928
	534.2	0.177372	0.170352	0.152111	0.147412	0.0950269	0.0948272	0.0497963	0.0461991	-0.003582
	534.4	0.177475	0.170352	0.151288	0.147412	0.0951061	0.0948311	0.0499956	0.0462055	-0.0035656
	534.6	0.177168	0.170352	0.151435	0.147412	0.0954263	0.094835	0.049871	0.0462118	-0.0035779
	534.8	0.177139	0.170352	0.150608	0.147412	0.0952664	0.094839	0.0494668	0.0462181	-0.0031696
	535	0.177374	0.170352	0.150065	0.147412	0.0948666	0.0948429	0.0497068	0.0462244	-0.0030289
	535.2	0.177714	0.170352	0.150374	0.147412	0.0948086	0.0948468	0.0494122	0.0462307	-0.0033278
	535.4	0.177322	0.170352	0.150654	0.147412	0.0945023	0.0948506	0.0488072	0.0462369	-0.003236
	535.6	0.177637	0.170352	0.150046	0.147412	0.0942229	0.0948545	0.0490157	0.0462432	-0.0033409
	535.8	0.177896	0.170352	0.15	0.147412	0.094289	0.0948584	0.0495231	0.0462495	-0.0032204
	536	0.178246	0.170352	0.150154	0.147412	0.0939028	0.0948623	0.0492124	0.0462557	-0.0029035
	536.2	0.17855	0.170352	0.150197	0.147413	0.0945195	0.0948661	0.0498688	0.046262	-0.0026401
	536.4	0.179047	0.170352	0.15038	0.147413	0.0946313	0.09487	0.0499414	0.0462682	-0.0029327
	536.6	0.178538	0.170352	0.150225	0.147413	0.0942365	0.0948738	0.0493513	0.0462745	-0.0028475
	536.8	0.177859	0.170352	0.149811	0.147413	0.0941721	0.0948776	0.0486031	0.0462807	-0.0025767
	537	0.177892	0.170352	0.149487	0.147413	0.0936789	0.0948815	0.0485243	0.0462869	-0.002297
	537.2	0.177569	0.170352	0.150434	0.147413	0.0930334	0.0948853	0.0482055	0.0462931	-0.0021273
	537.4	0.177083	0.170352	0.149971	0.147413	0.0926135	0.0948891	0.0479517	0.0462994	-0.0016717
	537.6	0.177203	0.170352	0.149678	0.147413	0.0928886	0.0948929	0.0484699	0.0463056	-0.0013161
	537.8	0.177299	0.170352	0.150257	0.147413	0.0929111	0.0948967	0.0479554	0.0463117	-0.0008311
	538	0.177255	0.170352	0.150229	0.147413	0.0924055	0.0949005	0.0473356	0.0463179	-0.00052
	538.2	0.177983	0.170352	0.150026	0.147413	0.0927453	0.0949043	0.047084	0.0463241	-0.0003184
	538.4	0.177896	0.170352	0.149657	0.147413	0.0925898	0.094908	0.046789	0.0463303	-0.0003414
	538.6	0.178058	0.170352	0.149885	0.147414	0.0929111	0.0949118	0.0464357	0.0463364	2.263e-05
	538.8	0.177789	0.170352	0.149135	0.147414	0.0925577	0.0949156	0.0460223	0.0463426	0.00021674
	539	0.178357	0.170352	0.150102	0.147414	0.0924814	0.0949193	0.0459112	0.0463487	0.00058719
	539.2	0.178401	0.170352	0.150349	0.147414	0.0928345	0.094923	0.0454044	0.0463549	-0.0003031
	539.4	0.178749	0.170352	0.149995	0.147414	0.0931073	0.0949268	0.0452642	0.046361	-0.0004055
	539.6	0.179891	0.170352	0.150766	0.147414	0.0936448	0.0949305	0.0464047	0.0463671	-0.0013308
	539.8	0.180479	0.170352	0.15134	0.147414	0.0942609	0.0949342	0.0467153	0.0463732	-0.0024284
	540	0.180851	0.170352	0.151283	0.147414	0.0942015	0.0949379	0.0470023	0.0463794	-0.0025483
	540.2	0.181779	0.170352	0.151711	0.147414	0.0950178	0.0949416	0.0475342	0.0463855	-0.0030002
	540.4	0.181553	0.170352	0.152154	0.147414	0.0949453	0.0949453	0.0474469	0.0463916	-0.0031754
	540.6	0.18135	0.170352	0.151647	0.147414	0.094981	0.094949	0.0472801	0.0463976	-0.0030817
	540.8	0.181079	0.170352	0.151602	0.147414	0.0952795	0.0949527	0.0474736	0.0464037	-0.0024876
	541	0.180161	0.170352	0.151956	0.147415	0.094909	0.0949563	0.0469906	0.0464098	-0.0027129
	541.2	0.179472	0.170352	0.152274	0.147415	0.0945668	0.09496	0.046713	0.0464159	-0.0027176
	541.4	0.178927	0.170352	0.151192	0.147415	0.0942183	0.0949637	0.0469938	0.0464219	-0.0021625
	541.6	0.17829	0.170352	0.151011	0.147415	0.094008	0.0949673	0.0464998	0.046428	-0.0024124
	541.8	0.178201	0.170352	0.150827	0.147415	0.0937606	0.0949709	0.0459406	0.046434	-0.0014574
	542	0.178863	0.170352	0.150668	0.147415	0.0935007	0.0949746	0.0461939	0.0464401	-0.0014199
	542.2	0.178962	0.170352	0.150504	0.147415	0.0937138	0.0949782	0.0465316	0.0464461	-0.0010423
	542.4	0.178196	0.170352	0.14998	0.147415	0.0931049	0.0949818	0.0461059	0.0464521	-0.0004207
	542.6	0.177814	0.170352	0.149281	0.147415	0.0931102	0.0949854	0.0459492	0.0464581	0.00034069
	542.8	0.177185	0.170352	0.148747	0.147415	0.0929298	0.094989	0.0461155	0.0464641	-7.551e-05
	543	0.177821	0.170352	0.149546	0.147415	0.0937156	0.0949926	0.0463311	0.0464701	6.584e-05
	543.2	0.177953	0.170352	0.149131	0.147415	0.0938431	0.0949962	0.046062	0.0464761	-0.0004913
	543.4	0.178091	0.170352	0.148793	0.147416	0.093673	0.0949998	0.0462734	0.0464821	-0.0005703
	543.6	0.178654	0.170352	0.149731	0.147416	0.0942294	0.0950034	0.0468142	0.0464881	-0.0005741
	543.8	0.179301	0.170352	0.149343	0.147416	0.0942821	0.0950069	0.0464527	0.0464941	-0.0007517
	544	0.179329	0.170352	0.148651	0.147416	0.0937093	0.0950105	0.0467466	0.0465	-0.0006632
	544.2	0.179944	0.170352	0.149395	0.147416	0.0941939	0.095014	0.0469301	0.046506	-0.0001045
	544.4	0.180029	0.170352	0.150103	0.147416	0.0946366	0.0950176	0.0468935	0.046512	8.615e-05
	544.6	0.180119	0.170352	0.14959	0.147416	0.0942823	0.0950211	0.046087	0.0465179	-0.0003233
	544.8	0.180218	0.170352	0.149642	0.147416	0.094747	0.0950246	0.0461599	0.0465238	-0.0003899
	545	0.180515	0.170352	0.150469	0.147416	0.0949898	0.0950282	0.0460005	0.0465298	-0.0006524
	545.2	0.180217	0.170352	0.150017	0.147416	0.0939059	0.0950317	0.0456563	0.0465357	-0.0007465
	545.4	0.180111	0.170352	0.148962	0.147416	0.0937239	0.0950352	0.0456124	0.0465416	-0.0008623
	545.6	0.180282	0.170352	0.149219	0.147416	0.0940707	0.0950387	0.0451793	0.0465475	-0.0014481
	545.8	0.180415	0.170352	0.149765	0.147416	0.0934254	0.0950422	0.045337	0.0465534	-0.0017086
	546	0.180819	0.170352	0.149462	0.147417	0.0931871	0.0950457	0.0456912	0.0465593	-0.0024161
	546.2	0.180209	0.170352	0.149577	0.147417	0.0929452	0.0950491	0.0455009	0.0465652	-0.0026463
	546.4	0.179313	0.170352	0.149406	0.147417	0.0927821	0.0950526	0.0454489	0.0465711	-0.0026918
	546.6	0.179276	0.170352	0.148557	0.147417	0.0929431	0.0950561	0.0454245	0.0465769	-0.0029274
	546.8	0.179116	0.170352	0.14906	0.147417	0.0932836	0.0950595	0.0454768	0.0465828	-0.0032056
	547	0.178926	0.170352	0.149766	0.147417	0.093428	0.095063	0.0452554	0.0465887	-0.0030977
	547.2	0.178067	0.170352	0.149307	0.147417	0.0926213	0.0950664	0.0450117	0.0465945	-0.0031798
	547.4	0.17787	0.170352	0.149118	0.147417	0.0924057	0.0950698	0.0452576	0.0466003	-0.0025087
	547.6	0.177726	0.170352	0.149794	0.147417	0.0928153	0.0950733	0.0451699	0.0466062	-0.0024815
	547.8	0.177139	0.170352	0.148594	0.147417	0.0918896	0.0950767	0.0447545	0.046612	-0.0023453
	548	0.176678	0.170352	0.148581	0.147417	0.0919569	0.0950801	0.0449857	0.0466178	-0.0020714
	548.2	0.176618	0.170352	0.149645	0.147417	0.0919612	0.0950835	0.0446026	0.0466237	-0.0020358
	548.4	0.176221	0.170352	0.149689	0.147417	0.0920448	0.0950869	0.044731	0.0466295	-0.0020469
	548.6	0.176231	0.170352	0.149211	0.147417	0.0923696	0.0950903	0.0450338	0.0466353	-0.0017887
	548.8	0.176745	0.170352	0.150074	0.147417	0.0930914	0.0950937	0.0457716	0.0466411	-0.0015425
	549	0.175839	0.170352	0.149993	0.147418	0.092916	0.0950971	0.0451645	0.0466468	-0.0014228
	549.2	0.175823	0.170352	0.149054	0.147418	0.0927726	0.0951004	0.0446609	0.0466526	-0.0013089
	549.4	0.176602	0.170352	0.149357	0.147418	0.0936418	0.0951038	0.0450981	0.0466584	-0.0015308
	549.6	0.17622	0.170352	0.149629	0.147418	0.0935791	0.0951072	0.044978	0.0466642	-0.0022272
	549.8	0.176337	0.170352	0.149654	0.147418	0.0932324	0.0951105	0.0451	0.0466699	-0.0020538
	550	0.177401	0.170352	0.149179	0.147418	0.0937508	0.0951138	0.0455933	0.0466757	-0.0023534
	550.2	0.177525	0.170352	0.148958	0.147418	0.0941262	0.0951172	0.0459933	0.0466814	-0.0025127
	550.4	0.177983	0.170352	0.148614	0.147418	0.0946645	0.0951205	0.0460998	0.0466872	-0.0020303
	550.6	0.178762	0.170352	0.148813	0.147418	0.0948335	0.0951238	0.0464936	0.0466929	-0.0019809
	550.8	0.178516	0.170352	0.149234	0.147418	0.0953074	0.0951271	0.0469155	0.0466986	-0.0021898
	551	0.17786	0.170352	0.149316	0.147418	0.0949727	0.0951305	0.0466529	0.0467043	-0.0021521
	551.2	0.177749	0.170352	0.149053	0.147418	0.0944195	0.0951338	0.0470113	0.0467101	-0.0024084
	551.4	0.177491	0.170352	0.148832	0.147418	0.0942851	0.0951371	0.0473577	0.0467158	-0.0019503
	551.6	0.177243	0.170352	0.148961	0.147418	0.0942173	0.0951403	0.0469606	0.0467215	-0.0020066
	551.8	0.177158	0.170352	0.148524	0.147418	0.0938225	0.0951436	0.0469337	0.0467272	-0.0019575
	552	0.177029	0.170352	0.149045	0.147419	0.0939829	0.0951469	0.0473497	0.0467328	-0.0015474
	552.2	0.176925	0.170352	0.149193	0.147419	0.0938961	0.0951502	0.0474066	0.0467385	-0.0013893
	552.4	0.177251	0.170352	0.149849	0.147419	0.0941032	0.0951534	0.0481792	0.0467442	-0.0013169
	552.6	0.176909	0.170352	0.150006	0.147419	0.0938188	0.0951567	0.0482514	0.0467499	-0.0012641
	552.8	0.176698	0.170352	0.151021	0.147419	0.0940007	0.0951599	0.0483924	0.0467555	-0.0009479
	553	0.176221	0.170352	0.150525	0.147419	0.0937178	0.0951632	0.0477878	0.0467612	-0.0014708
	553.2	0.177255	0.170352	0.15064	0.147419	0.0939167	0.0951664	0.048229	0.0467668	-0.0015592
	553.4	0.177558	0.170352	0.151575	0.147419	0.0943023	0.0951696	0.048489	0.0467724	-0.0020276
	553.6	0.177431	0.170352	0.151295	0.147419	0.0938994	0.0951728	0.0481165	0.0467781	-0.0018277
	553.8	0.177523	0.170352	0.150364	0.147419	0.0935804	0.095176	0.0481106	0.0467837	-0.0009511
	554	0.178032	0.170352	0.150498	0.147419	0.0942738	0.0951793	0.0482721	0.0467893	-0.0007163
	554.2	0.178084	0.170352	0.150494	0.147419	0.094552	0.0951825	0.0479691	0.0467949	-0.0008065
	554.4	0.17805	0.170352	0.15051	0.147419	0.0949315	0.0951856	0.0481539	0.0468005	-0.0008848
	554.6	0.178388	0.170352	0.150741	0.147419	0.0950494	0.0951888	0.0485837	0.0468061	-0.0009901
	554.8	0.178254	0.170352	0.150735	0.147419	0.0949655	0.095192	0.0482543	0.0468117	-0.0014969
	555	0.177816	0.170352	0.150151	0.147419	0.094646	0.0951952	0.0479271	0.0468173	-0.0022162
[truncated: 5,501 more rows]

## Sheet: Extended Data Fig 5L
W104F, INITIAL VELOCITY
ATP (uM)	PBS		VH27.2 W104F-Fc 300nm
500	178796	150627	154110	127560
50	82344	84582.1	81155.9	82938.2
5	19685.5	20128.7	19681.9	20124.7
0.5	1498.62	1433.76	1500.11	1433.06

## Sheet: Extended Data Fig 5M
W104F, INITIAL VELOCITY
cGAMP (uM)	PBS			VH27.2 W104F-Fc 300nM
500		91282.5	124318		32660.7	68437.6
50		62016.5	84301.1		25236.8	44587.7
5		12394.9	18000.6		5233.55	9777.66
0.5		440.365	890.222		273.688	502.028
